# Supplementary material for: N6-Methyladenine DNA Modification in the Woodland Strawberry (Fragaria vesca) Genome Reveals a Positive Relationship With Gene Transcription
Source: Front Genet. 2020 Jan 10;10:1288. doi: 10.3389/fgene.2019.01288 (PMC6967393; doi:10.3389/fgene.2019.01288)
Supplement: Data Sheet 2 — Supplementary_Inf01: Information about the total identified 6mA modifications aligned with v1.0 and v4.0 genome. [file DataSheet_2.xlsx]

## Sheet: 6mA density in genomic features
Protein-coding Gene	5'UTR	CDS	Intron	3'UTR
psaI	\	0.0133333	\	\			\: there is no base A in corresponding gene
LOC101311055	0	0.00087184	0.00636943	0			0: there in no 6mA site in gene with base A
LOC101307068	0	0	0.00110213	0
LOC101302789	0	0.00141443	0.00150489	0
LOC101296987	0	0.00142857	0.00110132	0
LOC101310623	0	0.00247117	0.00135163	0
LOC101313825	0	0.00210452	0.00297177	0
LOC101296578	0.00401606	0.00164474	0.000729927	0
LOC101315041	0	0.0013089	0	0.00666667
LOC101309728	0.00666667	0	0.00125156	0
LOC101307114	0.00343643	0.00113058	0.00220426	0
LOC101310403	0	0.00138122	0.00420926	0.00442478
LOC101312908	0	0	0.00217746	0
LOC101297882	0	0.000686342	0	0
LOC101312183	0	0	0	0.00546448
LOC101310340	0.00083612	0	0	\
LOC101295132	0.00478469	0.00124069	0	0.0030303
LOC101293876	0	0	0	0
LOC101313684	0	0.00357143	0.00246508	0.00873362
LOC101297781	0	0.00197628	0.00290276	0
LOC101292241	0	0	0.000461042	0
LOC101304530	\	0.00296988	0.00286533	0
LOC101297592	#NAME?	0	0.000646831	0
LOC101312872	0	0.000803859	0	0
LOC101309959	0	0	0	0
LOC101315431	0.002849	0.00295858	0.00242718	0
LOC101296851	0	0	0	0
LOC101291366	0	0	0	0
LOC101302591	0.00361011	0.0023015	0.00121114	0
LOC101314679	0	0.00252525	0	0
LOC101310138	0	0.000819672	0.00111297	0
LOC101302443	0	0	0	0
LOC101310386	0	0.00305277	0.00171912	0
LOC101309512	0	0	0.000891266	0
LOC101302225	0	0.00152905	0	0
LOC101304037	0	0.00159872	0	0
LOC101302403	0	0	\	0.00384615
LOC101313463	0.00465116	0.00262055	0.0013369	0.00112486
LOC101297872	0	0.00142248	0.000449236	0
LOC105352760	\	0	\	\
LOC101304983	0	0.00549451	0.00133571	0
LOC101293150	0	0.0026738	0	0
LOC101301463	0	0.000687285	0.00245549	0.00581395
LOC101313311	0	0	0	0
LOC105351350	\	0.00139665	0	\
LOC101300670	0.00574713	0.00159872	0.00284091	0
LOC105351391	\	0.00127714	\	\
LOC101293736	0.0041841	0.00108108	0.00311111	0
LOC105349313	0	0	0	0
LOC105352990	0	0	\	0
LOC101312396	\	0.0025413	\	\
LOC101309200	0	0	\	0
LOC101299588	0	0	0.00103788	0
LOC101299951	0	0.00425015	0.00343171	0
LOC101300613	0	0	\	0
LOC101307630	0	0	\	0
LOC101304621	0	0.0026455	0	0
LOC101292623	\	0.00338983	0.00204918	\
LOC101307815	\	0	\	0
LOC101310212	\	0.00935829	\	\
LOC101291810	0	0	0.00395257	0
LOC101298197	0	0.00158856	0.000724113	0
LOC101304612	0	0.00244499	0	0
LOC101294018	0.00288184	0.00151286	0	0
LOC101306654	0	0	0	0
LOC101291618	0	0	0.00187056	0
LOC101308942	0	0.00342466	\	0
LOC101298776	0	0.00188324	0.00208333	0
LOC101310830	0.00416667	0	\	0
LOC101303549	0.00860215	0.0042061	0.00184672	0.0110701
LOC101291094	0.00277008	0	0	0
LOC101311983	0	0	\	0
LOC101301890	0	0	0	0
LOC105352213	0	0	\	0
LOC101312753	\	0.0027933	\	\
LOC101291621	\	0	0	\
LOC101293738	0	0.00142045	0.00252207	0
LOC101314214	0	0	0.00164024	0
LOC105352734	0	0	\	\
LOC101312164	\	0	\	\
LOC101302630	0	0	0.00636943	0
LOC101311251	\	0	\	\
LOC101313851	0	0	0.000564334	0
LOC101301441	\	0	0	\
LOC101307711	0	0	\	0
LOC105352705	\	0	\	\
LOC101314387	0	0	0	0
LOC101305470	0	0	0.00458716	0.00884956
LOC101312332	\	0	\	\
LOC105353084	0	0.00421348	0	0
LOC101304707	0	0.00426136	0	0
LOC101300392	0	0	0	0
LOC101297576	\	0.00558659	\	\
LOC101291263	0	0.00181488	0	0
LOC101309172	0	0.00292826	0.00132013	0.00373134
LOC101305957	0	0	0	0
LOC101310319	0	0	\	0
LOC105351871	\	0	0	\
LOC105351453	0	0	\	0
LOC105351420	0	0	0	0
LOC105351052	0	0	0	0.0120482
LOC101300998	0	0	0	0
LOC101303597	0	0.00276243	0.00247831	0
LOC101298484	0	0.00133869	0.000401929	0
LOC101315009	0	0	\	0
LOC101312022	0	0	\	0.00578035
LOC101294794	0	0	0	0
LOC101298468	0	0.00148236	0.000334113	0
LOC105352834	0.00598802	0.00429185	\	0
LOC101314306	\	0	\	\
LOC101315367	\	0	\	\
LOC101291945	\	0	0.0018432	0
LOC101307494	0	0	0	0
LOC101300436	\	0	0	0
LOC101303012	\	0.00441501	0.00917431	0
LOC101296544	0.00806452	0.00574241	0.00417469	0
LOC101304140	0	0	0	0
LOC101292170	\	0.0042796	\	\
LOC105352463	0	0	0.00819672	0
LOC101306060	0	0.000407332	0.000792707	0
LOC101291343	0	0.00139665	0	\
LOC101311438	0	0.00277778	0	0
psbD	\	0.0166389	\	\
LOC105353188	0	0	0.00257069	0
LOC101314701	0.0138889	0	0.00438596	0
LOC105353048	0	0	0	0
LOC101292842	0	0.00378788	0.00362976	0
LOC105353281	0	0	0	\
LOC101312270	0	0	0.00571429	0.00413223
LOC101305785	0	0	0	0
LOC101308381	0	0	0.00126263	0
LOC101310997	0	0.00147059	0.00326797	0
LOC105350413	0.0130719	0	0.00030003	0
LOC101314918	\	0.000829187	0.00367647	\
YUC5	\	0	0	\
LOC101309386	0	0	0	0.0046729
LOC101305513	0	0	\	0
LOC101291380	\	0	0	0
LOC101310758	0	0	0	0
LOC101313450	0	0.00204918	\	0.00847458
LOC101305893	0	0	0	0
LOC101291646	0	0.00220022	0	0.00574713
LOC101301393	0	0	\	0
LOC101310215	0	0.00116618	0.00176328	0
LOC101304183	\	0	\	\
LOC101312716	0	0.00651466	0.00081103	0
LOC105350139	\	0	0	\
LOC101293657	0	0.00296736	0	0
LOC101295378	0	0.000877193	0	0
LOC105351396	0	0	0	0
LOC105352441	0.00332226	0	0	0
psbL	\	0.0126582	\	\
LOC101294313	\	0	0.00182815	\
LOC101314125	0	0	0	0
LOC105352697	\	0.0110497	0	\
LOC101313145	\	0	\	\
LOC101298632	\	0	\	\
LOC101296300	\	0.00321543	\	\
LOC101293693	0	0.00267023	0.00110819	0
LOC101303514	0.0140845	0.00228833	0.00101215	0
LOC101292787	0	0	0.00336323	0
LOC101315215	0	0	0	0
LOC101302230	0	0	\	0
LOC101294334	0	0.00196271	0.00136054	0
LOC101299701	0	0.00510204	0	0
LOC101310058	0	0	0	0
LOC101292539	0	0.00662252	0	0
LOC101295566	\	0	0	\
LOC101305514	0	0	\	0
LOC101309303	0	0.00201613	0.00540541	0
LOC101302656	0	0.004329	0.0029098	0
LOC101312737	0	0	0	0
LOC101305458	0	0	0	0
LOC101303510	0	0	0	0
LOC101305931	0	0	0	0
LOC101310098	0	0	0	0.00440529
LOC101295319	\	0.00334448	0	\
LOC105350786	0	0	0	\
LOC101305137	0	0	0	0.00813008
LOC101311152	0.0144928	0	0	0
LOC101301353	0	0	0	0
LOC101313075	0	0.000655523	0.00181159	0
LOC105351454	0	0	\	0
LOC105353096	0	0	0	0.000919118
LOC105353252	\	0	\	\
LOC101311217	\	0.00201207	0.00246002	0
LOC105352725	\	0	\	\
LOC101301408	0	0.00318471	0.00107181	0
LOC101302968	0	0	\	0
LOC101304398	0	0	0.00242424	0
LOC101301515	0	0	0.000444444	0
LOC101313333	\	0	\	\
LOC101299507	0	0	0.00775194	0.00625
LOC101301097	0	0	0	0
LOC101309810	0	0	0	0
LOC101302050	0	0	0	0.000866551
LOC101296071	0	0	0.00148588	0
LOC101295200	0	0	0	0
LOC101306399	0.0120482	0	0	0
LOC105349809	0.00862069	0.00183486	0.00348432	0
LOC101293629	0	0.00682594	0.00336323	0.0046729
LOC101309590	0	0.00174216	0.00326797	0
LOC101302692	0	0.0025413	0.00388098	0
LOC101291975	0.00156986	0.00460123	0	0
LOC101300743	0	0	0.000985222	0
LOC105352234	0	0	0	0
LOC101300927	\	0.00383142	0.00241838	\
LOC105351983	0	0.00143062	0	0
LOC101301503	0.0135135	0	0.00580271	0
LOC101309063	\	0	\	0
LOC101291337	0	0	0	0
LOC101310704	0	0.00675676	0	0.00552486
LOC101299297	0	0.0018018	\	0
LOC105351814	\	0.00195122	0	\
LOC101295803	0	0	0.00296443	0
LOC101297706	0	0	0	0.00473934
LOC105350345	\	0	0	0
LOC101307377	0	0	0	0
LOC101309224	0	0	0	0
LOC101303194	0	0	0.0008726	0
LOC101305809	0	0	0	0.00970874
LOC101299929	0	0.00252525	0.00167224	0
LOC105349625	0	0	\	0
LOC101300383	0	0.00477327	0	0
LOC101311900	0	0	0.00606061	0
LOC101294482	0	0	0	0
LOC101298921	0	0.004158	0.00119332	0
LOC101307792	0	0.0057971	0	0
LOC101313421	0.00307692	0	\	0.00588235
LOC101315244	\	0.0031746	\	\
LOC101294556	0	0	\	0
LOC101301001	0	0.00183486	0.000241896	0.00296736
LOC101295709	0	0.00104932	0.00401606	0
LOC101314737	\	0	0.00551471	\
LOC101313969	0	0.00325733	0	0
LOC101293673	0	0.00075643	0	0
LOC101299737	0	0	\	0
LOC101303879	0	0.00142653	0	0
LOC101297990	\	0.00667302	\	\
LOC101293053	0	0	0	0
LOC101298932	0	0	0	0
LOC101303737	0	0.00094518	0.0017331	0
LOC101308323	0.00191939	0.00063012	0	0
LOC101300487	\	0	\	\
LOC101290694	0	0.00465116	0.000877193	0
LOC101311309	\	0.00276753	\	\
LOC101302768	0	0.00128866	0	0.0150376
LOC101304399	0	0.00244798	0	0
LOC101304783	0	0	0	0
LOC101295716	0	0	0	0
LOC101297429	0	0.00186567	0	0.00546448
LOC101298601	0	0	0.00176991	0
LOC101298596	0	0	0	0.0142857
LOC101297824	0	0	0.00120919	0
LOC101306038	0	0	\	0
LOC101298100	0	0.00357143	0.00125313	0.00357143
LOC105350435	0	0	\	0
LOC101310967	0	0.00453172	0.00110742	0
LOC101295396	0	0	0	0
LOC101315203	0	0	0.00170648	0
LOC101306397	0	0	0	0
LOC101302041	0	0	0	0
LOC101315121	\	0.00223714	0	0
LOC101307063	0	0	0	0
LOC101292556	\	0.00125786	0	0
LOC101305104	0.0103093	0	0.0028463	0
LOC101300672	0	0	0.000909918	0
LOC101303853	0	0.00185529	0	0.00621118
LOC101300762	0	0	0	0
LOC101293435	0	0.00280899	0.00161031	0
LOC101294880	0	0	0	0.00729927
LOC101308016	0.00289855	0.00222469	0.00137646	0
LOC101308602	0	0.00106383	0.00431034	0.00930233
LOC101308481	0	0	0	0
LOC101309751	0	0	0	0
LOC101304397	0	0	0	0
LOC101310341	0	0.00154321	0	0
LOC101313226	0	0	0.00153846	0
LOC101304576	0	0	0	0
LOC101300827	\	0.00332226	0	0
LOC101300048	0.0027248	0.0053286	0.00420168	0
LOC101310390	0.00344828	0	0.00350877	0.00552486
LOC105350894	\	0.0073692	0.00215517	\
LOC101300888	0	0	0	0
LOC101303781	0	0.0060423	0.00442087	0
LOC101309216	0	0.00840336	0.00199203	0
LOC101313667	0	0.00133511	0	0
LOC101306580	0	0.00253165	0	0
LOC101294811	0	0	0	0
LOC101301423	0.00854701	0	0	0
LOC101305188	0.00226757	0.00706714	\	0.00277778
LOC105352568	0.0060241	0.00186916	\	\
LOC101301303	0	0.00304569	0.00146306	0
LOC101310094	0	0	0	\
LOC101307760	0	0	0	0
LOC101294809	0	0	0	0.00854701
LOC101312667	0	0.00252525	0.00248139	0.00515464
LOC101299116	0	0.00369914	0.00892857	0
LOC101292442	0	0	0	0
LOC101299018	0	0.00628931	0	0
LOC101308895	0	0.000877193	0	0
LOC101294090	0.00692042	0.00238663	0.00101729	0
LOC101298608	0.0147059	0	0.00576923	0
LOC101305857	0.00568182	0	\	0
LOC101306327	0	0	0.0015456	0
LOC101295615	0	0.00611621	0.000944733	0.00497512
LOC101295409	0	0	0	0
LOC101312234	0.00574713	0	0.00176367	0
LOC101293565	0	0.0030722	\	0
LOC101313572	0	0.00152905	0	0
LOC101302907	0	0	\	0
LOC101311632	0	0.00361011	0	0
LOC101306277	0	0	0.00350263	0
LOC101306858	0	0	0	0
LOC101312190	0	0	0.00234742	0
LOC101304805	0	0.00263505	0.000538793	0
LOC101291661	0	0	0	0
LOC101302292	0	0	0	0
LOC101302387	0	0.00192308	0.00162866	0
LOC101311320	0	0	0.00238663	0
LOC101304816	0	0	0	0
LOC101311693	0	0	0.00296296	0
LOC101297655	0	0	0	0
LOC101293010	0	0	0.00188501	0.00289855
LOC101313127	0	0.0015625	\	0
LOC101305178	0.0191083	0.0133929	0.00185014	0
LOC101299963	0	0	0	0
LOC101309346	0	0.00113895	0.00242131	0
LOC101307692	0	0.00213675	0	0
LOC101308276	0	0.0019802	0.00546448	0
LOC101293579	0	0.00429553	0.00212766	0
LOC101300042	0	0.00436681	0.0010661	0
LOC101296185	0	0.00355872	0.00107124	0
LOC101295687	0	0	0	0
LOC101294919	0	0	\	0
LOC101301943	0.016129	0.00110742	0.00184094	0.00534759
LOC105349827	0.00221239	0	\	0
LOC105353455	0	0	\	0
LOC101291547	0	0	0	0.00571429
LOC101313431	0	0	0	0
LOC105352102	0.00199203	0	\	0
LOC101300345	0	0.0021692	0	0
LOC101291534	0	0.00393701	0	0
LOC101304470	0.00862069	0.00170794	0.00193986	0
LOC101304858	0	0.00552486	\	0
LOC105350302	0	0	\	0
LOC101303966	0	0.000708215	0.00116009	0
LOC101313370	0	0	0.00224593	0
LOC101309475	0	0.0019084	\	0.00330033
LOC101293346	0	0.003003	0	0.00862069
LOC101307728	0	0	0.000614628	0
LOC101309654	0	0.00172414	0	0
LOC101295261	0	0.00900901	0.00487805	0
LOC101306940	0	0	0.00416667	0
LOC101306062	0.00294118	0	0	0
LOC101292439	\	0	\	\
LOC101298446	0	0.00153965	0	0.00166945
LOC101295916	0	0	0.000644745	0
LOC101295135	0	0	0.00241692	0
LOC101298423	0	0	0.00300752	0
LOC101311191	0	0	0	0
LOC101291520	0	0	0	0
LOC101303112	0	0	0	0.00398406
LOC101299069	0	0	\	0
LOC101301080	0	0.00236686	\	0.00657895
LOC101313775	0	0.00147929	0	0.00558659
LOC101298188	0	0	0.00454545	0
LOC101308235	0	0.00410678	0.00146628	0
LOC101308616	0.00169779	0.00202429	0	0.00344828
LOC101294988	0	0	0	0
LOC101296812	0	0.00101833	0.00117647	0
LOC101298747	0	0.00169779	0.000618429	0
LOC101296322	0	0.00404858	0.00194553	0.00518135
LOC101296962	0	0.0033389	0.00138889	0
LOC105351885	\	0.00426743	0	\
LOC101309732	0	0	0	0
LOC101315336	0	0	0	0.00289296
LOC101300138	0	0.00340136	0	0.00843882
LOC101294066	0	0.001221	0.000517331	0
LOC101295504	0.00813008	0.00147929	\	0
LOC101290742	0	0.00321543	0.00337838	0
LOC101310588	0.00310559	0.000701262	\	0
LOC101294431	0	0.000903342	0.00219058	0
LOC101295777	0	0.00275482	0.000737463	0
LOC101299259	0	0.00272628	0.00238806	0.00591716
LOC101300303	0	0	0	0
LOC101297015	0	0	0	0
LOC101291173	0	0	0	0
LOC101295637	0	0.00211268	0	0.00300752
LOC101297267	0.00377358	0.00429185	0.00268456	0
LOC101306354	0	0.00207039	0.00139811	0
LOC101296310	0	0.00151515	\	0
LOC101313519	0	0.00203252	0.002331	0
LOC101301780	0	0	0.00102987	0.0030303
LOC101295332	0	0.00160256	0.000995025	0
LOC101307485	0.01	0	0.00192308	0
LOC101296653	0.00223547	0.00196078	0.00675676	0.00190476
LOC101291133	0	0	0	0
LOC101306024	0	0.00241546	0.000831947	0
LOC101311952	0	0	0	0
LOC101309889	0	0.00414508	0	0
LOC101293460	\	0.00125549	0.00219298	\
LOC101295278	0	0.000870322	0	0.0070922
LOC101309012	0	0.00105876	0.002331	0
LOC101314684	0	0.000946074	0.000958773	0
LOC101305093	0	0	0	0
LOC101313212	0	0.00171821	0	0
LOC101309225	0	0	0	0.015625
LOC101296183	0.00285714	0	\	0.0212766
LOC105350309	0.00331126	0.00514801	0.00112994	0
LOC101303586	0	0	0	0
LOC101302864	0	0.0046729	0.000750188	0.0108108
psbM	\	0.056338	\	\
LOC101312201	0	0	0	0
LOC101307539	0	0	\	0
LOC101304336	0	0	\	0
LOC101291387	0	0.000552486	0	0
LOC101296718	0	0	0.00064041	\
LOC101304988	0.00502513	0.00179695	0	0
LOC101298822	0	0.00704225	0.00101061	0.0078329
LOC101293024	0.00365631	0.00232558	0.00206186	0
LOC101302184	0	0.00095057	0	0.00746269
LOC101309176	0	0.00226757	0.00144718	0.00543478
LOC101309653	0	0.00139665	\	0.0114943
LOC101301804	0	0.00298063	\	0.00754717
LOC101295550	0	0	\	0.00130548
LOC101309649	0	0	0	0
LOC101292719	0	0.000987167	0.000665779	0.00471698
LOC101302478	0.00197628	0.00268577	0.00141044	0
LOC101308181	0	0.00127389	0.00205973	0
LOC101297541	0	0.00392927	\	0
LOC101314367	0	0	0	0
LOC101312536	\	0	0	\
LOC101307964	0	0.00358423	0	\
LOC101305719	0.00381679	0	0.000939408	0
LOC105349694	0	0	0	0
LOC101293248	0	0	0	0
LOC101291579	0	0.00775194	0.00180018	0.00408163
LOC101302981	0	0	\	0
LOC105353176	0.00569801	0.00555556	0	0.0035524
LOC101313560	0	0.00239808	\	0
LOC101299504	0	0	0	0
LOC101309660	0	0.00228311	0.000753012	0
LOC101300833	0	0.0041958	0.00174825	0
LOC105351400	0	0.00252207	0	0
LOC105351137	0	0.00307456	0.00492611	0
LOC101302255	0	0.00204221	0	0
LOC101298794	0	0	0.00110558	0
LOC101301177	0	0.003125	0.00204638	0.00462963
LOC101292544	0	0.0040282	0.00218659	0.00304878
LOC101305002	0	0.00309598	0.00199468	0
LOC101314880	0.00226757	0	0	0
LOC101313350	0	0.00162338	0.000759301	0
LOC101310546	0	0.00102775	0	0
LOC105352070	0	0.00505051	0.00480769	0
LOC101303043	0	0	0	0.0103093
LOC105351690	0	0	0	0
LOC101313123	0	0	0	0
LOC101300811	0	0	0.00199203	0
LOC101306508	0	0.00249377	0.00100705	0
LOC101293643	0.010101	0	0	0
LOC105350878	0.00649351	0.00101112	0	0
LOC101315391	0.00263158	0.00226629	0	0
LOC101306540	0	0	0.000723066	0
LOC101301297	0	0	0	0
LOC101309818	0	0	0	0
LOC101301761	0	0	0.00242718	0
LOC101298694	0	0	0.0013459	0.00414508
LOC101304444	0	0.00496894	0	0
LOC105350091	\	0	\	0
LOC101306987	0	0	0.0013369	0
LOC101305613	0	0	0	0
LOC101292158	0	0	0	0
LOC101297868	0	0	0.000981354	0
LOC101310072	0	0.00220507	0	0.00684932
LOC101313854	0	0.00549451	0	0
LOC101299017	0	0.00180723	0.000839278	0
LOC101299497	0.0102041	0.00110619	0	0
LOC101292517	0.002457	0	0.00129032	0
LOC101293330	0	0.00085034	0	0
LOC101312333	0.00233918	0.00127226	0	0
LOC101302143	0.00204082	0.0010582	0	0
LOC101290924	0.00571429	0.00556586	0.00186829	0
LOC105349526	0.00813008	0.0041841	0.00110223	\
LOC101301830	0	0	0	\
LOC101310922	0	0	0	0
LOC101310996	0	0.00260756	0	0
LOC101310501	0	0	0	0
LOC101298293	0	0	0.000773395	0
LOC101301269	0	0	0	0
LOC101296323	0	0.00496278	\	0
LOC101305205	0	0.00214592	0.000467508	0
LOC101307620	0	0.00559441	0	0.00568182
LOC105352321	0	0.00696056	0	0
LOC101310631	0	0.00635593	0	0
LOC101306150	0	0	\	0
LOC101298447	0	0.00096432	0.00147493	0.00772201
LOC101300334	0	0	\	0
LOC101306222	0.00178253	0.001221	0.000621118	0
LOC101303201	0	0.00613497	\	0
LOC101313942	0	0	0	0
LOC101308320	0	0	0	0
LOC105349853	0	0	0	0
LOC101299252	0	0	0	0
LOC101299816	0	0	0	0
LOC101296988	0	0.00181928	0.000968992	0
LOC101307916	0	0.00308166	0	0.002331
LOC101307414	0	0.00363636	0	0
LOC101308589	0	0	0	0
LOC101308776	0.0175439	0.00294985	0	0
LOC101310804	0	0	0	0
LOC101298606	0.00531915	0.00343643	0.00109709	0
LOC105351492	0	0.00606061	0	0
LOC101304974	0	0.00158604	0.00189274	0.0034904
LOC101294470	0.00900901	0.00135777	0.00185874	0
LOC101302448	0.00507614	0	0.000884173	0
LOC101310896	0	0.00137457	0	0
LOC101295224	\	0	0	0.00873362
LOC105351065	0	0.00416667	\	0
LOC101304176	0.00142045	0.00310238	0.00296912	0
LOC101295116	0	0	0	0
LOC101297400	0	0.00292683	0.00427807	0
LOC101300410	0	0	0	0
LOC101313845	0	0.00522648	\	0
LOC101314879	0	0	0	0
LOC101294785	0	0	0	0
LOC101300360	0	0	0	0
LOC101302167	0	0.0014549	0.000427533	0
LOC101310692	0	0.00054407	0.000853971	0
LOC101300902	0	0.00956938	0.00252525	0
LOC101313976	0	0	0	0
LOC105350542	0.00250627	0	0.00119261	0
LOC101313780	0	0.00103734	0.00043611	0
LOC101294229	0.00552486	0.00969305	0.0185185	0
LOC101314805	0	0.00277008	0.000554631	0.0021978
LOC101297017	0	0	0.00421941	0
LOC101302694	0	0	\	0
LOC101291171	0	0	0.000939913	0
LOC101305863	0	0.00203252	0	0
LOC101314478	0	0.00192678	0	0
LOC101293029	0	0	0	0
LOC101295235	0.0125	0	\	0
LOC105349367	0	0	0	0
LOC105351143	0	0	0	0
LOC105351291	0	0	0	\
LOC105353223	\	0.00176991	0.0010395	0
LOC101291271	0	0	0	0
LOC101293697	0	0	0	0.00840336
LOC105352291	0	0	\	0
LOC101292225	0	0.00413223	\	0
LOC101309181	0	0	0	\
LOC101308202	\	0	0	\
LOC101313228	0.00487805	0.00262697	0.00320513	0.00578035
LOC101310119	0.00719424	0.00103788	0	0
LOC105351087	0	0	0	0
LOC101297228	0	0	\	0
LOC101301475	\	0	\	\
LOC101313008	0	0	\	0
LOC105350564	0.00568182	0	0	0
LOC105350804	\	0	0	0
LOC101309801	\	0	\	\
LOC105350030	\	0.00789474	0	\
LOC105349517	\	0	0	\
LOC101292833	0	0	0	0
LOC101308223	0	0	\	0
LOC101296137	0	0.00172563	0.00156495	0.00381679
LOC101312492	0	0	0	0
LOC101299913	\	0	\	\
LOC101291292	0	0	\	0
LOC101296037	0	0.000890472	0	0
LOC101295655	0	0	0	0
LOC101295155	\	0	0	\
LOC101301110	0	0.00124844	0.00191939	0.00215054
LOC101312929	0	0	0	0
LOC101292021	0	0	0	0
LOC101297535	0	0	0	\
LOC101310889	0	0.00354191	0.00212766	0.00116959
LOC101292406	0	0.00373134	0.00139665	0.0052356
LOC101296262	0	0.0015083	\	0.0277778
LOC101309033	\	0	0	\
LOC101307848	\	0.00304878	0.00065445	0
LOC105350067	\	0	0.0151515	\
LOC101306377	0	0	0	0
LOC101307930	0	0.00443951	0.00160966	0
LOC105352881	0	0.00722543	0	0
LOC101310827	0.00184502	0.00133511	0.00130548	0
LOC101291824	0	0	0	0
LOC101293783	0	0	0.0011782	0
LOC105351107	0	0.00543478	0.0075188	0
LOC101302647	0	0	0	0
LOC101314654	0	0	0	0
LOC101306616	0	0	\	0
LOC101310202	0	0	0.00239808	0
LOC101305728	0	0	\	0
LOC101307864	\	0.0018018	0.00239553	0
LOC101291867	0	0.000746826	0	0
LOC101304517	0	0	0	0.00666667
LOC101312291	\	0	\	\
LOC101307147	0	0.00102987	0.000897666	0
LOC101311411	0	0	0	0
LOC101296972	0	0.00775194	\	0
LOC105351610	0	0	\	0
LOC101311282	0	0	0	0
LOC101312827	0	0.00290698	0.00142113	0.0120482
LOC101315140	0	0	0	0
LOC105350945	0	0	0	\
LOC101300708	0	0	0	0
LOC101292001	0	0.000579374	\	0
LOC101294246	0	0	0	0
LOC101305339	\	0	\	\
LOC101297385	\	0	0	\
LOC101313245	0	0.00438596	0	0
LOC101306579	0	0	0	0
LOC105352332	0.00244499	0	0.00173762	0
LOC101309280	0.00392157	0	\	0
LOC101296214	0	0	0	0
LOC101297459	0	0	0	0
LOC101303229	0	0.00207469	0.00519751	0
LOC101309735	0	0	0.00387222	0.00217391
LOC101304960	0	0	0	0
LOC101311275	\	0.00385604	0	\
LOC101301382	0	0.0028463	0	0
LOC101298592	0	0	\	0
LOC101306611	0.0134228	0.00279955	0.00512821	0
LOC101310105	0	0.00436409	0.0051609	0
LOC101298000	\	0.00462963	0.00215054	\
LOC101291325	0.0384615	0	0	0
LOC105350123	\	0	0.00261097	0
LOC105349844	0	0.0047619	0	0
LOC101298386	0.00423729	0	0.00224215	0
LOC101292363	0	0.00214823	0.000555556	0
LOC101297104	0	0.00197628	0	0
LOC101294126	0	0.00763359	\	0
LOC101303079	0	0.00152905	0.00144509	0
LOC101295944	0	0.00381679	0	0
LOC101314899	0	0	\	0.00796813
LOC101297942	0	0	0	0
LOC101305197	0	0	\	0
LOC101310710	\	0	0	\
LOC101312623	0	0.00178571	#NAME?	0
LOC101292878	0.00546448	0.000705219	0.00180995	0
LOC101296357	0	0	0.00125156	0.00287356
LOC105350467	0	0.00520156	0.00345622	0
LOC101299154	0	0.00311526	0	0
LOC105349909	0	0	0	0
LOC101313089	0	0	\	0
LOC101305028	0	0.00130081	0.00203666	0
LOC101308334	0	0.0036452	0.00148588	0
LOC101292166	0.00493827	0.00485437	0.00213904	0.00471698
LOC101298943	0	0.00223214	0	0
atpF	\	0.0171429	\	\
LOC105352616	\	0	\	\
LOC101294579	0.00303951	0.000907441	0	0
LOC101312257	0	0	\	0
LOC101313221	0	0	0.000926784	0
LOC105350603	0	0	0	0
LOC101292567	0.015873	0.00416667	0.0136519	0
LOC101297597	0	0.00298805	0	0
LOC101313753	0	0.00217391	0.00172563	0
LOC101294511	0	0.00104493	0.00660793	0
LOC105353311	\	0	0	\
LOC101292056	0	0	0	0
LOC101298934	0	0	0	0
LOC101309753	0.0212766	0	0	0
LOC101307321	0	0	\	0
LOC101306849	\	0	\	\
LOC101297175	\	0	\	\
LOC101295642	0	0	\	0.00261097
LOC105351899	\	0.0101215	0	\
LOC101299768	0	0	0.0013245	0
LOC101311864	0	0	0	0
LOC101300534	0	0.00531915	0	0
LOC101307489	\	0.00238663	\	\
LOC101304177	0	0	0	0
LOC101291418	0	0	0	0
LOC105350699	0	0	0	0
LOC101292195	0.00607903	0.0025	0	0
LOC101294038	0	0	0	0
LOC101312195	0	0.00438596	0	0
LOC105349515	\	0.00470588	0	\
LOC101307057	0	0	0.0034904	0
LOC101298558	0	0	\	0
LOC101303465	0.00456621	0.00109051	0.00228311	\
LOC101291668	0	0	0.00349243	0
LOC101310475	\	0	0.00131579	0
LOC101297954	0	0	0	0
LOC101292518	0	0	0	0
LOC101304589	0	0	0.000968054	0
LOC101306641	0	0	0	0
LOC101311383	\	0	\	0
LOC101301004	0.00598802	0.00587084	0.00103627	0.0034965
LOC101309630	0	0	0	0
LOC105351167	0	0.00377358	0.00136612	0
LOC101313889	0	0	\	0
LOC101308461	0	0	0	0
LOC105350926	0	0	0	0
LOC101296645	0	0	\	0
LOC101306022	0	0	0	0
LOC101308055	\	0.00444444	\	\
LOC101295307	0	0	0	0.0127796
LOC101301737	0.0196078	0	0.00142248	0
LOC105350026	\	0.00238095	\	\
LOC101295168	0	0.00638978	0.000823045	0
LOC105349338	\	0	0	\
LOC101296159	0	0	\	0.00813008
LOC101297869	0	0.000935454	0.00135916	0
LOC101301409	0	0	0	0
LOC101296886	\	0.00189036	0	0
LOC101307520	0	0.00254453	0.00318471	0
LOC105349357	\	0	0	\
LOC101295152	0	0.000797448	0.000777001	0.00666667
LOC101292417	0	0.00390625	\	0
LOC101312444	0	0	0.00191205	0.00294985
LOC105351424	0	0	0	0
LOC105351126	0	0	0	0
LOC101312052	0	0	0	0
LOC101291712	0	0	0	0
LOC101311147	0	0	\	0
LOC101313866	\	0	0	\
LOC101307925	0.00265252	0.00118624	0.00347222	0
LOC101292248	0	0	0.00158479	0
LOC105353294	\	0.00773196	0	\
LOC101298661	0	0	0	0
LOC101302865	0	0.0057971	0	0
LOC101292797	0	0	\	0
LOC101296478	0	0	0.000474608	0
LOC101298002	0	0.00390625	0	0.00278552
LOC101304840	0	0.00160256	0	0
LOC101306700	0	0	0	0.012987
LOC101294394	0	0.00162075	0.00271248	0
LOC101291556	0	0	\	0
LOC101310146	0	0.00343053	\	0
LOC101307026	0	0.0038835	0.0030581	0
LOC105352113	0	0.00660066	\	0.0140845
LOC101300150	0	0.00238095	0.000886918	0.00505051
LOC101306921	0.00390625	0.00267857	0	0
LOC101311669	0	0	0	0.00512821
LOC101315246	0	0.0061792	0	0
LOC101293191	0	0	0	0
LOC101312532	0	0.00150376	0	0
LOC101296949	0	0	0	0
LOC101313689	0	0	0	0
LOC101298690	0	0	0	0
LOC101309029	0	0	0	0
LOC101303301	0	0	0	0
LOC101294430	0	0	0	0
LOC101304935	0	0.00218818	0.00173913	0.00775194
LOC101291993	0	0.0047619	0.0103093	0
LOC101301058	0	0	0.00719424	0.00115075
LOC101310196	0	0	0.00289855	0
LOC101310949	0	0	0	0
LOC101314009	0.00307692	0	\	0
LOC101312555	0	0	0	0
LOC101310042	0	0.00286738	0	0.00364964
LOC101309849	0	0.00141243	0.00201106	0
LOC101300933	0	0	0	0
LOC101298525	0	0	0	0
LOC101298321	0	0	0.000682594	0
LOC101291054	0.00884956	0.004662	0.00226244	0
LOC101305944	0	0	0.0014245	0.00588235
LOC101308763	0	0	0	0.00404858
LOC101296090	0	0	0.00180505	0
LOC101303983	0	0.00476948	0.00154321	0
LOC101300327	\	0.00920245	0.00210526	\
LOC101293754	0	0.00388098	0.00377834	0
LOC101311820	0.0018622	0.00189394	0.00246914	0
LOC105349681	0	0	0	0.00269179
LOC101297116	\	0	0.0017726	\
LOC101310837	0	0.00295421	0	0
LOC101307623	0.00171527	0	\	0
LOC101291754	0	0.00182815	0	0
LOC101303074	0.0138408	0.00202634	0.000957854	0
LOC105352629	\	0	0	\
LOC101300638	0	0	0	0
LOC101304682	0	0	0	0
LOC101293013	0	0.0010395	0	0
LOC101300453	0	0	\	0
LOC101307787	0	0	0	0
LOC101294847	0	0	0	0
LOC101300050	0.00125945	0	0	0
LOC105349238	\	0	0	\
LOC101296438	0	0.00127226	0	0
LOC101301536	0.00632911	0.0023753	0	0
LOC101311504	\	0	0	\
LOC101296506	0	0	\	0
LOC101305094	0	0	\	0
LOC101310421	0	0	0.00561798	0
LOC101304196	0.00909091	0.00336323	0	0.00421053
LOC101297439	0	0	0	0
LOC101309546	\	0.00344234	0.00360036	0.00621118
LOC105351419	0	0	0	0
LOC101296000	0	0.00634921	0.00238521	0
LOC101292590	0	0	0	0
LOC101307767	0	0	0.000912409	0
LOC101302343	0.00518135	0	0	0
LOC101291903	0	0.00401204	0.00117233	0
LOC105350468	0	0.0013369	\	0
LOC101295600	0	0	0.0361446	0.0052356
LOC101301344	0	0	0.00232919	0.0075188
LOC105353198	0.00390625	0.00217155	0.000777001	0
LOC101297496	0	0	0	0
LOC101297855	0	0	0.00114373	0
LOC105352241	0	0.00289017	0.00628931	0
LOC101295524	0	0.00362319	0.000707714	0
LOC101308568	0	0.0027027	0	0
LOC101299183	0	0.00280899	0.00306748	0
LOC101301666	0	0	0	0
LOC101309138	0.0169492	0.00456621	0.003125	0
LOC101300800	0	0	0	0
LOC101307851	0	0.004914	0	0
LOC101306382	0	0.00192678	0.00431034	0
LOC101296132	\	0	0.00117165	0
LOC101307600	0	0	0	0
LOC101314470	0	0.00125471	0	0
LOC101310797	0	0	0.0033557	0
LOC101301095	0	0.00383142	0.00487805	0.00581395
LOC101306710	0	0.00258065	0.00335345	0.00511509
LOC101296549	0.0142857	0	0.00251731	0
LOC101305639	0	0.00169205	0.00232019	0
ndhA	\	0.014245	0.0107527	\
LOC101302118	0.00152905	0	0.001321	0
LOC101314710	0	0	0.000855432	0
LOC101306969	0	0	0.00363636	0.00361011
LOC101298249	0.00352113	0	\	0
LOC105352366	0	0	0	0
LOC101292809	0	0.00102197	0.000242424	0
LOC101308476	0	0	0	0
LOC101302366	\	0.00461894	0.00117647	\
LOC101314859	0	0	0.004329	0
LOC101308566	0	0	0.0014892	0.00740741
LOC105351083	0	0	0.001002	0
LOC101292501	0.015873	0	0	0
LOC101300513	0	0.00892857	0.00160256	0
LOC101308451	0	0	\	0
LOC101297500	0	0.00340136	0	0.010989
LOC101296044	0	0	0	0.00833333
LOC101309080	0	0	0.00456621	0.0116279
LOC101300285	0	0	0.00328731	0.00343643
LOC101298623	0.00121655	0.00492207	0	0
LOC101315242	0	0	0.0028715	0
LOC101298508	0	0	0	0
LOC101308361	0.00497512	0	0.000611995	0
LOC101300036	0	0.00149925	0.00386432	0
LOC101310203	0	0.000925926	0.000392773	0
LOC101293378	0	0	\	0
LOC101309606	0.00269906	0	0	0
LOC101292569	0	0.00243902	0.00267201	0
LOC101296057	0	0.00546448	0	0
LOC101293529	0	0.00603318	0	0
LOC101300842	0	0.00248447	0.0012837	0
LOC101309202	0.0105263	0.00197044	0.0153846	0.00136799
LOC105352874	\	0.00353357	0	0
LOC101290779	0	0.00118483	0	0
LOC101304875	0	0.00441176	0.00168067	0
LOC101306137	0	0.00355872	0.00206954	0
LOC101310523	0	0.00226244	0.00149254	0.00564972
LOC101305181	0	0.00105263	0	0
LOC101300442	0	0.00247525	0.00355556	0.00671141
LOC101293684	0	0.00208768	0	0
LOC101297153	0	0	0.000862813	0
LOC101303318	0	0	0.00266904	0.00740741
LOC101307472	0	0	0.00190295	0
LOC101298107	0	0.00243309	0.00591716	0
LOC101315212	0	0	0	0
LOC101314440	0	0	\	0
LOC101306980	0	0	0	0.00259067
LOC101313071	0	0.0014881	0.00133156	0
LOC101312385	0.00630915	0.000834725	0.00328138	0
LOC101292155	0	0.00389105	\	0.00478469
LOC101313347	0	0	0.00228659	0.00515464
LOC101296582	\	0	0.000891266	0
LOC101297932	0	0	0	0
LOC101303794	\	0.000919963	0.00064704	0
LOC101309628	0	0.00268097	0.00192308	0
LOC105350297	0	0	\	0
LOC101310302	0	0.0015083	0	0
LOC101293538	0	0	0	0
LOC101313661	0	0.00289855	0.00131579	0
LOC101310492	0	0.00191479	0	0
LOC101314410	0	0.00190114	0.00312256	0.00322581
LOC101300183	\	0	0	0
LOC101308315	0	0.00242718	0	0
LOC105352368	\	0.00384615	0.00121507	0
LOC101307905	0	0.00147059	0	0
LOC101292228	0	0.00276243	0.00137615	0
LOC101291628	0	0	0	0
LOC105351847	0	0	0.00538048	\
LOC101301390	0	0.00129534	0.00200401	0
LOC101300337	0	0	0	0
LOC101301471	0	0	0	0
LOC101291493	0	0	0.00371747	0
LOC101305530	0	0.00796178	0.000759878	0.00564972
LOC101309791	0	0.0078125	0.00310078	0
LOC105351457	0	0	0	0
LOC105353042	0	0	0	0
LOC101305865	0.00436681	0	0.000816993	0
LOC101305566	0	0	0	0
LOC101313208	0	0.00128205	0.00325998	0.00671141
LOC101299178	0	0	0	0
LOC101293771	0.0169492	0.00152672	0.00155159	0
LOC101292395	0	0.00315457	0.002185	0.00689655
LOC101305726	0	0.00232739	0.00194175	0.0060241
LOC101291392	0	0.00123001	0	0
LOC101292057	0	0	0	0
LOC101296434	0	0.00275482	0.00528262	0
LOC101314498	0	0.0035461	0	0.00398406
LOC101311984	0	0	0	0
LOC101294750	0	0.00253807	\	0
LOC101311746	\	0.00168634	0.000148544	0
LOC101298686	0	0	0.00145879	0.00628931
LOC101313464	0	0.000957854	0.000935016	0
LOC105350025	\	0	\	\
LOC101301438	0	0	0	0
LOC105350434	0.0102041	0.0017452	0.002	0
LOC101291937	0	0	0.000789266	0
LOC101308764	0	0	0	0
LOC101299671	0	0	0	0
LOC101310100	0	0	0	0
LOC101312240	0	0	\	0
LOC101292663	0	0.00214746	0.00164609	0
LOC101290831	0	0	0	0
LOC101290823	0	0	0	0
LOC101308824	0	0.00464037	0.000911577	0
LOC101291170	0	0.00167926	0	0
LOC101307416	0.0101523	0.00193424	0.000644745	0
LOC101298341	0	0.0075188	0.00273224	0
LOC101299394	0	0.00444444	0	0.005
LOC101306452	0	0	\	0
LOC101301012	0	0	0	0
LOC101310211	0	0.00049334	0.000551724	0
LOC101296200	0	0	0	0.00574713
LOC105351352	\	0	0	\
LOC101311088	0	0.00209864	0	\
LOC101300899	0	0.00319829	0.0035515	0
LOC105351030	0	0	0	0
LOC101313200	0	0.0022805	0	0
LOC101291213	0	0	0.00117509	0
LOC105349965	0	0.00892857	0	0
LOC101310284	0	0.000938967	0.0029554	0
LOC101301523	0	0.0026455	0.00121951	0
LOC101301036	0	0.00134953	\	0
LOC101304884	0	0.00315457	0.000780031	0
LOC101296105	0	0	0.00154162	0
LOC101290953	0.00483092	0.0031746	\	0
LOC101295418	0.00970874	0.00144092	0	0
LOC101312151	0	0	\	0
LOC101295320	0	0	0	0
LOC101293080	0.00340136	0	\	0
LOC101303183	0	0.0026178	0.00230947	0
LOC105349524	\	0	0	0
LOC101314411	0	0.00220103	0.00166627	0
LOC101292834	0	0	0	0
LOC101296605	0	0.00193175	0.00155642	0.0026455
LOC101303265	0	0	0.00152672	0
LOC105349291	\	0	0	\
LOC101305275	0	0.00149701	0.000940291	0
LOC105350305	0	0	0.00184502	0
LOC101303450	0	0.00420168	0.00240385	0
LOC101308226	0	0.00291715	0.00195059	0
LOC101291573	0	0	0	0
LOC101297091	0	0.00189394	0.00308642	0
LOC101293814	0	0	0	0
LOC101300550	0	0	0.0026178	0.00383142
LOC101295548	0	0.00145773	0.000844595	0
LOC101314487	0	0.00113122	0.00114025	0
LOC101308783	0	0.00208333	0.00153022	0
LOC101308196	0	0.00069735	0.00350877	0
LOC101304202	0	0	0.00104167	0.0128205
LOC101311300	0	0	0.00075815	0
LOC101303256	0.0175439	0.00140449	0.00062422	0
LOC101299101	0	0	0.00101937	0.00858369
LOC101300915	0	0	0	0
LOC105351091	0.0149254	0	0.00645161	0.00549451
LOC101304762	0.00421941	0.00306748	0.000691085	0
LOC101295024	0	0.00273973	0	0
LOC105350441	0	0	\	0
LOC101298976	0	0.00589971	\	0
LOC105350240	0	0	0	0
LOC101292774	0	0.00393701	0	0.00546448
LOC101295395	\	0.00167504	\	\
LOC105350112	\	0.0035461	0	\
LOC105349742	0	0	0.00182482	0.00584795
LOC101302414	0	0.00444444	0.000608273	0
LOC101313857	0	0.00301205	0.00115207	0
LOC101310553	0	0	0.00246305	0
LOC101306288	0	0	0	0
LOC101304107	0	0	0	0
LOC101292606	0	0	0	0
LOC101294670	0	0	0	0
LOC101311570	0	0	0	0
LOC105350784	\	0.00505051	\	0
LOC101313680	\	0	\	\
LOC101291112	0	0	\	0
LOC101295892	0	0	\	0.00406504
LOC101306192	0	0.00207039	0	0
LOC101301343	0	0	0	0
LOC101293440	0.0188679	0.00479616	0	0.00357143
LOC101291370	0.00546448	0.00390625	0	0
LOC101292537	0	0	0.00473934	0
LOC101305585	0.00380228	0.0036036	0	0
LOC101299107	0	0	0	0
LOC101314686	0	0	\	0
LOC101306931	\	0	\	\
LOC101292800	0	0	0.0142857	0
LOC101311184	0	0	0.0035461	0.010989
LOC101292400	0	0	\	0
LOC101300713	0	0.00151745	0.000692521	0
LOC105350346	0	0	0	0.00371747
LOC101299056	0	0	0	0
LOC101304360	0	0	\	0
LOC101295967	0	0.00276243	0	0
LOC101309207	0	0.00244499	0.00497512	0
LOC105349687	0	0	\	0
LOC101310275	0	0	0	0.0078125
LOC101300486	0	0	0	0
LOC101294593	0	0	0	0
LOC101312002	0	0	0	0
LOC101294125	0	0	\	0
LOC101308805	0	0	\	0
LOC101302584	0	0	0	0
LOC101292725	0	0	0	0.008
LOC101297865	0	0	\	0
LOC101296787	0	0.00295858	0.000942507	0
LOC101304979	0	0.000959693	0.000465549	0
LOC101312066	0	0	0	0
LOC101302761	0	0	\	0.028169
LOC101313982	0.00275482	0	0.00126342	0.004
LOC101292004	\	0.00191205	\	0
LOC101302055	0	0	0.00680272	0
LOC101300514	0	0	0	0
LOC105350769	\	0	0	\
LOC101295978	\	0	\	\
LOC101300694	\	0	0.00177683	\
LOC101296442	0	0	0	0
LOC101304740	\	0	\	\
LOC101307434	0	0	0	0
LOC101295165	0	0.00384615	0.00146699	0
LOC105351056	0	0	0	0
LOC101308329	0.00746269	0	0.00136799	0
LOC101308396	0	0	0.00595238	0
LOC101305466	0	0.00303951	0.00390625	0
LOC101313793	0	0.00131839	0.000756048	0
LOC101302825	0	0	0.000467727	0
LOC101294322	0	0.0017094	\	0
LOC101299723	0	0	0	0
LOC101302021	0	0	\	0
LOC101308022	0	0.00181488	0.000884956	0
LOC101312964	0	0	0.0010983	0
LOC105353187	0	0	0	0
LOC101305307	0	0.00282486	0	0
LOC105352644	\	0	\	\
LOC101301514	\	0.00168634	\	\
LOC101311211	\	0.0017301	0	0
LOC101309938	0	0	\	0.00746269
LOC101296950	0	0.0019216	0.00251678	0
LOC101304860	0	0.00684932	\	0
LOC105350847	0	0.00329489	0	\
LOC105350450	0.0163934	0	0.0227273	0
LOC101307282	0.0138889	0.00187266	0.00985222	0
LOC101311338	0	0	0.000742758	0
LOC101294008	0	0.0025974	\	0
LOC101314796	0	0.00201106	0.00227661	0.0141844
LOC101298658	0	0	\	0
LOC101315008	0	0.00395257	0.00193424	0
LOC101311629	0.00232019	0.00249066	0.00326501	0.00392157
LOC101310640	0	0.00187793	0.00292398	0
LOC101295466	0.00286533	0.00078125	0.00134953	0
LOC101306360	0	0.00153728	0.00107054	0
LOC105352115	0	0	0	0
LOC101308306	0	0	0	0
LOC101297358	0	0	0	0
LOC101303818	0	0	0	0
LOC101298425	0	0	0	0
LOC101290773	0	0.00293255	\	0.0070922
LOC101305260	\	0	0	\
LOC101305453	0	0	0	0
LOC105350537	0	0	\	0
LOC101299169	0	0	0.00613497	0
LOC105350187	0	0.0015674	0	0
LOC101299831	0	0	0	0
LOC101304061	0	0	\	0
LOC105349609	0	0	0	0
LOC105349586	0	0	0	0
LOC101299627	0	0.0010989	0	0
LOC101294798	0	0.00245098	\	0
LOC101294964	0.00274725	0	0	0
LOC101303045	0	0	0	0
LOC105351753	0	0	0	0
LOC101313698	0	0	0	0
LOC105351322	\	0.00228571	0.0153846	\
LOC101309726	\	0.00337268	\	\
LOC101302064	\	0	\	\
LOC101303408	0	0	0	0
LOC101307469	0	0	0.00137552	0
LOC101303105	0	0.00394737	\	0
LOC101291216	0	0.00128617	0.000338753	0
LOC101307466	0	0.0025641	0	0.0114943
LOC101312617	0	0	0	0
LOC101307855	0	0.00329761	0.00181488	0
LOC105349868	0	0	\	0
LOC101300120	0	0	0	0.00403226
LOC101302330	0	0	0.00374532	0.00308642
LOC101302866	0	0.00700389	0.000688468	0
LOC101293646	0	0.00325733	0	0.0106383
LOC101293315	0	0	\	0.00694444
LOC101313810	0	0.00185529	\	0
LOC105349889	0	0.00263158	0	0
LOC101308390	0	0	0	0
LOC101308869	0	0	\	0
LOC101299304	0	0.00543478	0.00181653	0.00574713
LOC101300526	0	0	0	0
LOC101308939	0	0	0.00591716	0
LOC101291223	0	0.000693963	0.00208594	0
LOC105349767	0	0	\	0
LOC101312399	0	0	0.0022242	0
LOC101299909	0	0.00409836	0	0
LOC101309877	0	0	0.00192123	0
LOC101297296	0	0.00372439	0.00220751	0
LOC101305023	0	0.00143472	0	0
LOC101303949	\	0	0	\
LOC105352499	0	0	0.000976562	0
LOC101298238	0	0.00145985	0	0.00518135
LOC101301416	0	0	0	0
LOC101291733	\	0.00429799	0.00108578	0
LOC101313608	0.0294118	0	0.00107991	0
LOC101303515	0	0	0.00714286	0
LOC101315139	0	0.00652529	0.0041958	0.00452489
LOC101292698	\	0.00541516	\	\
LOC101313885	0.00280899	0.00190235	0.00115841	0
LOC105350919	\	0.00796813	0.00746269	\
LOC101312619	0	0	0	0
LOC101296272	0	0	0	0
LOC101300489	0	0.00171821	\	0
LOC101303567	0	0.0025641	\	0
LOC101295456	0.00465116	0	0.000487686	0
LOC101313356	0	0	0	0
LOC101299092	0.0125	0.00135135	0.00223214	0.00306748
LOC101314947	0	0	0	0
LOC101313799	0	0	0	0
LOC101309824	0.0020284	0.00188324	0.00286533	0
LOC101315222	0	0	0.00151515	0
LOC101303405	0	0.00131406	\	0
LOC101296192	0	0.00115875	0.00367647	0
LOC105350461	0	0.00213904	0.00067659	0
LOC101310192	0	0.00283019	0.00277008	0
LOC101312019	0	0.00546448	0.0019305	0
LOC101296744	\	0.0030581	0.0140845	0.00854701
LOC101306185	0	0	0.000539084	0
LOC101308678	0	0	0	0
LOC101308376	0	0.0033557	0.00141643	0
LOC105351366	\	0.00410678	0.015873	\
LOC101303109	0	0.00383142	\	0
LOC101304467	\	0	\	\
LOC101304462	0	0	0	0
LOC101305906	0	0	0	0.00813008
LOC101312965	0.00458716	0.002457	0.00156576	0
LOC101305409	0	0	0	0
LOC101308990	0	0	\	0
LOC101302579	\	0	\	\
LOC101290858	0	0.00344828	0.0035461	0
LOC101309453	0	0	0	0
LOC101295798	\	0	0	\
LOC101298497	0	0	0	0
LOC101303199	0	0.00140449	0.00470588	0
LOC101301267	0	0.00247525	0	0
LOC101302229	0	0	0	0.00268817
LOC101303288	0	0	\	0
LOC101295178	\	0	0	\
LOC101313935	0	0	\	0
LOC101315284	0	0	0	0
LOC101300288	0	0.00416667	0	0
LOC101299233	0	0	0	0
LOC101293630	0	0.00109769	\	0
LOC101299706	0	0	0	0
LOC101298047	0	0	0	0
LOC101313917	0	0.00146413	0.00152439	0
LOC101305574	0.00704225	0.00501672	0.00152672	0.00833333
LOC101304981	0	0.000901713	0.000820513	0
LOC101295645	0	0.00345423	0	0
LOC101311598	0	0.00367197	0.000692281	0
LOC101309535	0	0.00110132	0.00208044	0
LOC101312922	0	0.00129534	0.00298063	0
LOC101309333	0	0.00283286	0.0011655	0.00632911
LOC101310786	0	0.000935454	0.00165975	0.00842697
LOC101304457	0	0	0.0027248	0
LOC101312794	0	0.00414079	0.00164204	0
LOC101296340	0	0	0	0
LOC105350078	\	0	\	\
LOC105349547	0	0	\	0
LOC101314499	0	0	0	0
LOC101292825	0	0	0.00298507	0
LOC101305890	0	0	0	0
LOC105353115	0.00493421	0.00388601	0	0
LOC105352739	\	0	\	\
LOC105352289	0	0	0	0
LOC101307023	0	0	0	0
LOC101304390	0	0.00165563	0	0
LOC101293009	\	0.00332963	\	\
LOC101305923	0	0.00221566	\	0
LOC101293568	0	0.00675676	0.00102775	0
LOC101305736	0	0.00151057	0	0
LOC101302438	0	0	0	0
LOC105349933	0	0	0	0
LOC105349919	0	0	\	0
LOC101300641	0	0.00146843	0.00380228	0
LOC101297649	0	0	0.000907441	0
LOC101313716	0	0	0.00126263	0
LOC101292129	0	0.00458716	0	0
LOC101303427	0	0.00291829	0.00193424	0
LOC101310512	0	0.00327869	0	0
LOC105350967	0	0	0.00327869	0
LOC101311526	0	0.00129199	0.00473934	0
LOC101297284	0	0.002693	\	0
LOC101304338	0.00333333	0	0.00389105	0
LOC101313148	0	0.0014556	0	0
LOC101309271	0	0.00262192	0.00178063	0
LOC101299605	0	0.00235018	0.00161031	0
LOC101297849	0.000976562	0.00104987	0.000814332	0
LOC101312367	0	0.00121951	\	0
LOC101302174	0	0	0	0
LOC101314092	0	0.000838223	0.00133333	0
LOC101307211	0	0	0	0
LOC101294374	0	0	0.000927644	0
LOC101299289	0	0.00298211	0	0.00357143
LOC105351327	\	0	0	0
LOC101302633	\	0	0	\
LOC101313571	0	0.00299401	0.00319744	0.00598802
LOC101311925	0	0.00182482	0	0
LOC101298969	0.0140845	0.015544	0.0176056	0
LOC101313943	0	0.00196721	0	0.004329
LOC101304924	0	0	\	0
LOC101304688	0	0	0.000682128	0
LOC101304597	0	0.00170648	\	0
LOC101315366	0	0.00507614	0.0021645	0
LOC101291545	0	0.00428266	0.00176056	0
LOC101309555	0	0.0012747	0	0
LOC101305273	0	0	0	0
LOC101306047	0.0232558	0.00121212	0.000602047	0
LOC101295719	0	0.00113379	0	0.00606061
LOC101314277	0	0	\	0.00371747
LOC101305935	0	0	0	0
LOC101298512	0	0.00142045	0	0
LOC101292008	0	0.00471698	0.000841043	0.00724638
LOC101310301	0	0	0	0.0070922
LOC105350648	0	0	0	0
LOC105350883	\	0	0.00530786	\
LOC101295313	0	0.00204082	0.00213447	0
LOC105350525	0	0	0	0
LOC101305918	0	0.00178492	0.0014771	\
LOC101301837	0	0	0.000993049	0
LOC101290715	0	0	0	0.00276243
LOC101306774	0	0	0.000517866	0
LOC101293340	0	0	0.00062422	0.00191939
LOC101298234	0	0.00383877	0.00190355	0
LOC101310594	0	0.00570342	0.0025974	0.00584795
LOC101295506	0	0	0.00106045	0
LOC101295984	0	0	0	0
LOC101306480	0	0	0	0
LOC101307926	0	0.00597015	0.00086881	0
LOC101311491	0	0	0	0
LOC101291348	0	0.00213675	0.00203252	0.00671141
LOC101309551	0	0	0	0.00735294
LOC101307012	0.0012837	0.00310318	0	0
LOC101291920	0.00526316	0.00501882	0	0.0104167
LOC101305661	0	0.00265252	0	0
LOC101290951	0.010101	0.00217865	0.00268817	0
LOC101295120	0.00518135	0.00265957	0.00181324	0
LOC101309038	0	0.0034904	0.00285714	0
LOC101293454	0	0	0.00143678	0
LOC105349698	0	0	0	0
LOC101291583	0	0.00229885	0	0
LOC101300883	0	0.00126422	0	0
LOC101298948	0	0	0	0
LOC101296423	0	0	0	0
LOC101313454	0	0.0044226	0.0141343	0.00302115
LOC101301533	0	0.00214592	0	0
LOC101310150	0	0.005997	0	0
LOC101313937	0	0.00101833	0.00252313	0
LOC101303754	0	0.00192123	0	0
LOC101297886	0.00581395	0	\	0.00442478
LOC101308317	0	0.00122609	0.00155304	0.00440529
LOC105352388	0	0	\	0
LOC101304201	0	0	0.00123762	0
LOC101307614	0	0	0	0
LOC101300347	0	0	0	0
LOC101291526	0	0	0	0
LOC101313520	0	0.00118064	0.00088574	0
LOC101302833	0	0	0.00490196	0
LOC101310882	0	0.000405022	0.00153173	0
LOC101309804	0.00763359	0.00170068	0	0.00892857
LOC101304654	0	0.00222222	0	0
LOC101307256	0	0	0.00235294	0
LOC101309581	0	0	0	0
LOC101300957	0.00452489	0	0.00206612	0
LOC101297968	0	0	0.000807103	0
LOC101301606	0	0.00203804	0.00073278	0
LOC101290967	0	0	\	0
LOC101298248	0.00666667	0.00290698	0	0.00387597
LOC101314122	0.00574713	0	0	0
LOC101298553	0	0	\	0
LOC101300912	0	0.0134771	0	0
LOC101307003	0	0	0.000797024	0
LOC101304550	0	0	0.000667557	0
LOC101310293	0	0.00243309	0.000444444	0
LOC101307163	0.00152905	0.00359712	0.00228571	0
LOC105352782	0	0.00445434	0	0.00311042
LOC101313434	0	0	0	0
LOC101293979	0	0	0.00144718	0
LOC101308380	0	0.00185874	0	0
LOC101315229	0.00666667	0.00847458	0.00194932	0
YUC4	\	0	0.000172891	0
LOC101296761	0	0	0	0
LOC101292101	0	0	0	0
LOC101301944	0.0625	0.00318471	0.00105319	\
LOC101307177	0	0	0	0
LOC101303778	0	0	0	0
LOC101308812	0.00512821	0	0.00101729	0
LOC101307438	0	0	0.00342466	0
LOC101314197	0	0.00104712	0	0
LOC101312080	0	0.00309837	0.00507614	0.00699301
LOC101293619	0	0	0	0
LOC101296019	0.00277778	0.00251572	0.00174978	0
LOC101299194	0	0.00193798	0.00461538	0
LOC101293688	0.00642398	0.00130548	0.00180941	0
LOC101302828	0.00536193	0.00352941	0	0
LOC101302434	0	0.00125628	0.000541712	0
LOC101291222	0.00353357	0.00526316	0.000934579	0
LOC101292173	0	0	0	0
LOC101311903	0	0.00123457	0.00136799	0
LOC101311970	0	0.00525624	0.000817661	0
LOC101313018	0	0.0034965	0	0
LOC101298660	0	0	\	0
LOC101308208	0	0	0.001287	0
LOC101297651	0.00104712	0.00125471	0	0
LOC101299499	0	0.0028222	0.00256082	0.00515464
LOC101310525	0	0.00372671	0.00238949	0
LOC101313704	0.00124533	0.00165837	0.00179211	0
LOC101303906	0	0	0	0
LOC101315351	\	0	0	\
LOC101303812	0	0.004329	0.00225098	0
LOC101315141	0	0.00325733	0	0
LOC101294457	0	0.00132802	0.000657462	0
LOC101312984	0.00289855	0.000838926	0.00381679	0
LOC101300195	0	0	0.00045045	0
LOC101309892	0.00456621	0.00207039	0.00135962	0
LOC101307245	0	0	0	0
LOC101306862	\	0.00413508	0.00168067	0
LOC101305789	0	0.00119617	0.00315457	0
LOC101290898	0	0.0027972	0.000771307	0.00416667
LOC101306261	\	0	0.00191728	0
LOC101292331	0	0.00300601	0.0010917	0
LOC101313977	0	0	0	0
LOC101298511	0	0.00227618	0.00252525	0
LOC105350592	0	0.00296296	\	0.0588235
LOC101301163	0	0.00088968	0.00252525	0
LOC101291886	0	0.00729927	0	0.00666667
LOC101309312	0	0.00147275	0.00142857	0
LOC101311319	0	0.00113636	0.000832408	0
LOC105352383	0	0.00150301	0	0
LOC101300819	0	0.00146951	0.000625	0
LOC101306896	0.00671141	0.00395257	0.000755002	0
LOC105350588	0	0.00171674	0.00166021	0
LOC101300476	0	0.00298211	0.00154639	0
LOC101292154	0	0.00617284	0.0027533	0
LOC101303930	\	0	\	\
LOC101306742	0	0.00122699	0.00169062	0.00625
LOC101312456	0	0.00334076	0.00204082	0
LOC105352570	\	0.00286944	\	\
LOC101301663	0	0	0	0
LOC101300216	0	0.00102828	0.000202634	0.00194932
LOC101292064	0	0.00378788	0	0
LOC101305125	\	0.000579039	0.000719424	0
LOC101314004	0	0.00177148	0.0021692	0
LOC101302838	0	0.00171527	0	0.00813008
LOC101296286	0.0021692	0	0	0
LOC101295908	0	0.000866551	0.000179083	0
LOC101299950	0	0.00200602	0.00237853	0
LOC101307571	0.0131579	0.00162866	0.00247117	0
LOC101312615	0	0	0	0
LOC101296181	0	0	0	0
LOC101294826	0	0	0	0
LOC101314983	0	0	0	0
LOC101304113	0	0	0.00425532	0
LOC101291068	0	0	0.00188608	0
LOC105352276	0	0.00492611	0.0232558	0
LOC101295756	0	0.00283019	0.00103252	0
LOC101293415	\	0	\	0
LOC105352024	0	0.00165289	0	0
LOC105351442	0	0	0	0
LOC105351305	\	0.00148258	0	0
LOC101313660	0.00303951	0	0.0014111	0
LOC105353072	0	0	\	0
LOC101303753	0	0.00699301	0	\
LOC101292750	\	0.00318907	0.00233918	0
LOC101311964	0	0.00097371	0.000540833	0
LOC101311751	0	0.00197889	0.00073828	0
LOC101305921	0	0	0.00174368	0.00384615
LOC101315216	0	0	0	0
LOC101295693	0	0	0	0
LOC105350220	0	0	\	\
LOC101292852	0.00757576	0.00208768	0.00156087	0.00373134
LOC101305219	0	0.00268817	\	0
LOC101303446	\	0.00151976	\	\
LOC101313313	0	0	0	0.00367647
LOC101310507	0	0.00674536	0.000919118	0
LOC101293290	0	0.00285714	0.000761615	0
LOC101315004	\	0	\	\
LOC105351890	\	0	\	\
LOC105351844	\	0.00252525	0	\
LOC101296861	0.00322581	0.00139762	0.00231303	0
LOC101313193	0	0	0.000516796	0.00343643
LOC101309114	0	0	\	0
LOC101295945	0	0.00149254	0	0
LOC101311466	0	0	\	0
LOC105349682	0	0	\	0
LOC105349504	\	0	\	\
LOC101300959	0	0.00167879	0.000510465	0.00552486
LOC101306971	0	0	0	0
LOC101313727	0	0.00452489	0.000907441	0
LOC101308106	0	0	0	0
LOC101312268	0	0	0	0
LOC101312563	0	0	0	0
LOC101314576	\	0	\	\
LOC101312937	0	0	0.000478698	0
LOC101309062	\	0	\	\
LOC101292880	\	0.0020339	0.00216606	\
LOC101309904	0	0.00556174	0.00284091	0.00826446
LOC101295309	0	0	0	0
LOC101307751	0	0	0.000485437	0.00390625
LOC101308729	0	0.0020429	0.0010582	0.00274725
LOC101294598	0	0	\	0
LOC101300661	0	0	0.000914913	0
LOC101314318	0	0.00377121	0.00225394	0
LOC101298754	0	0	0	0
LOC101292930	\	0.00181818	0	\
LOC101291645	0.00324675	0.00197433	0.00106895	0.000884173
LOC101310332	0	0	0.000776699	0
LOC101292621	0	0	0.000752162	0
LOC101299373	0	0.00315706	0.000642261	0
LOC101293385	0	0.00344828	0.000449843	0.00337838
LOC101299028	0	0	\	0
LOC101306536	0	0	0	0
LOC105351925	\	0	\	\
LOC101293208	\	0.00323102	\	\
LOC101307487	0	0.00120192	0.00096177	0.00361011
LOC101310270	\	0.00287356	0	0
LOC101310454	\	0	\	\
LOC101309100	0	0.00426439	0.00156986	0
LOC101296706	0	0	0	0
LOC101305009	0	0.00396825	0.00109649	0
LOC101304619	0	0	0	0
LOC101309856	0	0.000879507	0	0
LOC101299409	0	0.00125471	\	0
LOC105352236	0.003367	0.000722022	\	0
LOC105351866	\	0.00436681	\	\
LOC101293974	0.0122699	0	\	0
LOC105350899	\	0	\	\
LOC101297709	0	0.00333333	0.00107527	0
LOC105350754	\	0	\	\
LOC101298683	\	0	0.00321543	0.00465116
LOC101309615	\	0	0	\
LOC101294533	0.00460829	0	0.0022779	0
LOC101292870	0	0	0	0
LOC101314797	0	0.00311526	0.00087108	0.00401606
LOC101297179	0	0.00175285	0	0
LOC105352676	\	0	\	\
LOC101307698	\	0	0	\
LOC101295327	0	0	\	0
LOC101301670	0	0	0	0
LOC101309238	0	0	0	0
LOC105350615	0	0	\	0
LOC101304552	0	0.00146199	0.00111483	0
LOC105350255	0	0	\	0
LOC101291989	0	0.0015674	0.00104493	0
LOC101299735	0	0	0	0
LOC101314431	0	0	0.000611247	0
LOC105352818	0	0	0.00173913	0
LOC105352615	\	0	\	\
LOC101310013	0	0	0	0
LOC101313685	\	0	\	\
LOC101305055	0	0	0	0
LOC101307973	0.00287356	0.00144718	0.00333333	0.0204082
LOC101307382	0	0.00149925	0.00114943	0.0214286
LOC105350106	\	0.00461538	\	\
LOC101293655	0	0.00279525	0.00161616	0
LOC101301234	0	0.00391389	0.00120919	0
LOC101297006	0	0	0	0
LOC101305602	0	0	0	0
LOC101292549	0.00729927	0.00119048	0	0
LOC101308199	\	0	0	\
LOC101295048	0	0	\	0
LOC101295414	0	0	0	0
LOC101303684	\	0	\	\
LOC101295979	\	0.0131004	\	\
LOC101314046	0	0.00189753	0	0
LOC101310277	0	0	0	0.00757576
LOC101310089	\	0	\	\
LOC101302809	0	0	0	0
LOC101301330	0.00833333	0.00322581	0.00231481	0.00564972
LOC101293715	0	0.00296296	0.00228571	0
LOC101296613	0	0.00180505	0	0
LOC101313634	0	0	0.00130719	0
LOC101311884	0	0.00241546	0.0031348	0
LOC101310333	0	0	0	0
LOC101306936	0	0	0	0
LOC101314673	0	0	0	0
LOC101310999	0	0.00275229	0.00138658	0.00380228
LOC101292980	0	0.00165017	0	0
LOC101306509	0	0	0	0
LOC105350829	\	0	\	\
LOC101315025	0	0.00122549	0.00152439	0.00555556
LOC101310580	0	0.00150943	0	0
LOC101304447	0	0.00255591	0.000953289	0
LOC101308439	0	0	0	0
LOC101314230	0	0.00573614	0.00148533	0
LOC101304811	0	0	0	0
LOC105352719	0	0.00934579	\	0
LOC101304324	0	0.00195312	\	0.0125
LOC101303936	0	0	0	0
LOC101292466	\	0	\	0
LOC101312783	0	0	0	0
LOC105353241	\	0	\	\
LOC105349329	0	0	0.00480769	0
LOC101295729	0	0.00152905	0.00140056	0
LOC101309179	0	0	0.00227273	0
LOC101305942	0	0.00384369	0.00119868	0
LOC101300440	0	0	0	0
LOC101307870	0	0.00325733	0.00234192	0
LOC101303600	\	0.000606796	0	\
LOC101299937	0	0	0	0
LOC105350017	\	0	\	\
LOC101305894	0	0	0.00121065	0.00367647
LOC105349496	\	0.0018315	0	\
LOC101310269	0.0075188	0	\	0
LOC101293996	0.00218341	0	0.00257732	0
LOC101291823	0	0	0	0
LOC105351031	0	0	0	0
LOC105351278	0	0.00728155	0.00235294	\
LOC101295497	0	0	\	0.00444444
LOC101311548	0	0	0.00116414	0
LOC101308261	0	0.00288184	0.000803859	0
LOC105350737	\	0	\	\
LOC101313371	0	0	0	0
LOC101299832	0	0.00104167	0	0.0049505
LOC101296349	\	0	0	\
LOC101310254	0.00306748	0	0	0
LOC101293528	0	0	0	0
LOC105353277	0.00297619	0.00207756	0.00521376	#NAME?
LOC101306170	0	0.00378788	0	0
LOC101295457	0	0.00301659	0.00236911	0.00869565
LOC101313624	0	0	0	0
LOC101300066	\	0	0	\
LOC101297721	0	0	0	0
LOC101292402	0	0	0.00147601	0
LOC105351068	0	0	0	0
LOC101302253	0	0	0	0
LOC101312811	0	0.00153846	0.000784929	0
LOC101307970	0.00675676	0.00105708	0	0
LOC101314728	0.00529101	0	0	0
LOC101303091	0	0.0017331	0	0
LOC101293945	0	0.000881834	0	0
LOC101300099	0	0	0	0
LOC101292246	0	0	\	0
LOC101305811	0	0.00256082	0	0
LOC101313841	0	0	0	0
LOC101302956	0	0	0.00161464	0.00534759
LOC105352666	\	0	\	\
LOC101312258	0	0.00270027	0.002457	0
LOC105350879	\	0.00327332	\	\
LOC101299075	0	0.00111359	0.00194823	0
LOC101297817	\	0	\	\
LOC101295195	0	0	0.00198906	0
LOC101305341	0	0	0	0
LOC101294813	0	0	0	0
LOC101307431	0	0.00377358	0.00108814	0
LOC101291247	0	0	0	0
LOC105349611	0	0.00190114	\	0
LOC101292747	0	0.000968054	0.001	0
LOC101304425	0	0.00379507	0	0
rps11	\	0.00444444	\	\
LOC101307033	0.0181818	0	0	0
LOC101290788	0	0.0017094	0.00129955	0
LOC101307509	0.0107527	0	0.00441014	0
LOC101292917	0	0.00173762	0	0
LOC101303237	0	0	0	0
LOC101309160	0	0	0	0
LOC101292498	0	0	0.00107411	0
LOC101309807	0	0	0	0
LOC101310395	0	0	0	0
LOC101295895	0	0	0.00155763	0
LOC101305644	0	0	0.00045208	0
LOC105349235	0	0	\	0
LOC101305335	0	0	0	0
LOC101310944	0	0	0	0
LOC101304423	0	0	0	0
LOC101291968	0	0.000685401	0	0
LOC101301911	0	0	0	0
LOC105352409	0	0	0	0
LOC101296197	0	0.0029615	0.00437774	0
LOC101295495	0	0.00426136	0.00182149	0
LOC101294626	0	0.00469484	0.00406504	0
LOC101301266	\	0.00219619	0.00196464	\
LOC101294619	0	0	0	0
LOC101306976	0	0	0.0012285	0
LOC101306565	0	0	0	0
LOC101296525	\	0.00797607	0.00295858	\
LOC101298744	0.00318725	0	\	0
LOC101302491	0.003125	0.00176991	0	0
LOC101313829	0	0.00293255	0.00539084	0
LOC101297195	0	0.00203252	0.00150559	0
LOC101294278	0	0	0	0
LOC101293702	0	0.00253165	0.000724113	0
LOC105351768	0	0	0	0
LOC101310413	0	0.00224215	0.00116959	0
LOC101312233	0	0	0	0
LOC101312029	0	0.0037037	0	0
LOC101314124	0	0	0	0
LOC101298541	0.00374532	0	0.00228659	0
LOC101310326	0.00371058	0.000614251	0.000653595	0
LOC101304883	0	0.00121212	0.000617093	0
LOC101304674	0	0	0.0013459	0
LOC101295912	0	0.00383142	0	0
LOC101292212	0	0.00455235	0.00220264	0
LOC101310931	0	0.00179533	0.000547046	0
LOC101296408	0	0.00183824	0.00129534	0.00546448
LOC101292532	0	0	0.00378788	0
LOC101292520	0	0	0	0
LOC101300449	0.00480769	0.0116279	\	0.00395257
LOC101299188	0	0	0	0.00408163
LOC101299076	0	0.00457666	0	0
LOC101302245	0	0	0.0026738	0
LOC101294637	0	0.00293255	0.00214133	0
LOC101315132	0	0	0.00181269	0
LOC105350231	0	0	0.00492958	0
LOC101294236	0	0.00331126	0.00330907	0
LOC101306013	0	0	0.00223714	0
LOC101290728	\	0.00181818	0	0
LOC101305221	0	0.000990099	0.00121359	0
LOC101291951	0	0	0	0.00160901
LOC101304277	0	0.000990099	0.00166389	0.00917431
LOC101295923	0	0.00236967	0.0014245	0
LOC101311113	0	0.00149142	0	0
LOC101304573	0	0	0.000439754	0.00431034
LOC101294545	0	0.00174927	0.00334262	0.00735294
LOC101315124	0	0.00311526	0.00159744	0
LOC101297809	0	0	\	0
LOC101293166	0	0	\	0
LOC101305113	0	0	0	0
LOC101292061	0	0.00250627	0	0
LOC105352854	0	0.000877193	0	0
LOC101309665	0	0	0	0
LOC101295640	0	0.00686106	0.00134409	0
LOC101314113	0.00558659	0.00213675	0	0.00813008
LOC101303126	0	0.00576037	0.000968992	0
LOC101302069	0	0.00175131	0.00230415	0.00740741
LOC101312826	0	0.000641026	0.001287	0
LOC101302061	0	0	\	0
LOC101291691	0	0	0.00100301	0
LOC101310493	0	0.00625	0.00186741	0.00437956
LOC101314319	0	0.00532229	0.000308642	0.00232919
LOC101292829	0	0	0	0
LOC101312666	0	0	0	0
LOC101306224	0	0.00143678	0.00106952	0
LOC101314640	0	0	0	0
LOC101306498	0	0	0	0
LOC101295449	0.0104167	0.00178571	0.00112108	0
LOC101299493	0	0	0	0
LOC101292550	0	0.00415584	0.0021278	0
LOC101307834	0	0.003003	0	0
LOC101314662	0	0	0.00181984	0
LOC101300237	0	0	0	0
LOC105349584	0	0.00317209	0	0
LOC101304427	0	0.00117509	0	0
LOC101291073	0	0.00322581	0.000434028	0
LOC101293609	0	0.0018018	0.000703235	0.00606061
LOC101305471	0	0	0	0
LOC105350478	0	0.00414594	0	0
LOC101293656	0	0	0.000639386	0
LOC101299046	\	0	0	\
LOC101299026	0	0	0	\
LOC101304993	\	0.00131926	\	\
LOC101296764	0	0.00267953	0.00150546	0
LOC101296092	0	0.0027248	0	0
LOC105350241	0	0.00160256	\	0
LOC101291480	0	0	0	0
psbA	\	0.0113086	\	\
LOC101291773	\	0	0	\
LOC101313241	0	0	\	0
LOC101299607	0	0	\	0
LOC101312068	0	0.00145033	0.00167785	0.00727273
LOC101292999	0	0.00171086	0	0.00282486
LOC105351363	0	0	0	0
LOC105350514	0.00621118	0	\	0.00390625
LOC101311637	0	0	\	0
LOC105350012	\	0.00394089	0.00287356	\
LOC101293521	0	0	0	0.0107527
LOC101310155	0.00161031	0	0.000968054	0.00260586
LOC101309850	0	0	0.00162999	0
LOC101291349	0.00740741	0.00160514	0.00182039	0
LOC101292429	0.00280899	0.000853242	0.00134242	0
LOC101314476	\	0	0.005631	0
LOC101294174	0	0	\	0
LOC101293597	0	0.00227531	0.000875657	0
LOC101309228	0	0.00130039	0.000917431	0
LOC101296642	0	0	\	0
LOC101309915	0	0.00110865	0.00163488	0
LOC101294834	0.00132275	0.00224467	0.00502152	0.00754717
LOC101294622	0	0	0	0
LOC105349590	0	0	\	0
LOC105353086	0	0.00226244	\	0.0046729
LOC101304801	0	0	0	0.00558659
LOC101297249	0	0.00195695	\	0
LOC105351233	0	0.00178571	0	0
LOC101300230	0	0.00389455	0.00340685	0
LOC101313003	0	0.00265252	\	0
LOC101312131	0	0.00464684	0.001693	0.00813008
LOC101296926	0	0	0	0
LOC101295673	0	0	\	0
LOC101299790	0	0.00186393	0.00170891	0
LOC101303250	0.0111111	0	0	0.0140845
LOC101308981	0	0	0	0
LOC105349371	0	0	\	0
LOC101293591	0	0	0.00102474	0
LOC101298023	0	0.00462963	0.00116279	0.0047619
LOC101311098	0.00315457	0.00258065	0.00361664	0
LOC101302144	0	0	\	0
LOC101312040	\	0	0	\
LOC101308257	0	0.00330033	0	0
LOC101315110	0	0.00191939	\	0
LOC101313993	\	0	0	\
LOC101313310	0	0	0.000598802	0
LOC101298642	0.00561798	0.00269231	0	0
LOC101314594	0.0137931	0	0.000831601	0
LOC101298065	0	0.00644122	0.000865988	0.00473934
LOC101298631	0	0.00687285	0.000789889	0
LOC101306367	0	0	0.00093985	0
LOC101312656	0	0	\	0
LOC101312262	0	0	\	0
LOC101295807	0.00173611	0.00101937	0.00279525	0.00318471
LOC101305839	0	0	0.00221239	0
LOC101297774	0	0	0	0
LOC101292739	0	0.00206612	0	0
LOC101305114	0	0.00126126	0.000669568	0
LOC105353180	0	0	\	0
LOC101294316	0	0	0.000772201	0
LOC105352887	0	0	0	0
LOC105351863	\	0	\	\
LOC101302933	0	0	\	0
LOC101299457	0	0	0	0
LOC105350411	0	0	0	0
LOC101300887	0	0	\	0
LOC105350083	0	0	0	\
LOC101302620	0.019802	0.00224972	0.00189095	0.00176056
LOC101312541	0	0	\	0
LOC105351567	0	0.00271739	0	0
LOC101304485	\	0.0101523	0	\
LOC101298975	0	0.00318471	0	0
LOC101308792	0	0	0	0
LOC101301140	0.0138249	0	0.00624025	0
LOC105352421	0	0	\	0
LOC101305277	0	0.00191205	0.00179695	0
LOC101313824	0	0.000777001	0.000668226	0
LOC101314670	0	0	0	0
LOC101307014	0	0	0.00171527	0
LOC101291528	0	0	0	0.00793651
LOC101315127	0	0	0	0
LOC105350454	0	0.00095511	\	0
LOC101309128	0	0.002731	0.00170707	0
LOC101297702	\	0	0	\
LOC101294721	0	0	0	0
LOC105350104	\	0.00933333	\	\
LOC101303869	0	0.00177936	0.00289436	0
LOC101298470	0	0	0	0
LOC105349307	\	0.00303951	\	\
LOC105349366	\	0.015748	0	\
LOC101306369	0	0	\	0
LOC101314203	0	0.00302115	0	0
LOC101311303	\	0	\	\
LOC101293987	0.0113636	0	0	0
LOC101306532	0	0.00444444	0.00239808	0
LOC101298790	0	0.00107066	0	0
LOC101302535	0	0.00480769	0	0
LOC101300329	\	0	0	\
LOC101297316	0	0	\	0
LOC105349620	0	0	\	0
LOC101314894	0	0	0	0.0041841
LOC101292407	0.00289855	0.00523865	0.0045185	0.0060241
LOC101303699	\	0	0	\
LOC105350170	\	0.00311526	\	\
LOC105349648	0	0	0	0
LOC101306495	0	0	0	0.00271003
LOC101302711	0	0	\	0
LOC101300490	\	0.00716846	0.00185185	\
LOC101304626	0	0.00156372	\	0.00722892
LOC101297758	0	0	\	0
LOC101302287	0	0	\	0
LOC101307991	0	0	0	0
LOC101309547	0	0.00130039	0	0
LOC101299299	0	0	0.00352734	0
LOC101314759	0	0	0	0
LOC101301195	0.00233645	0.00178571	0.00129702	0
LOC105351206	0.0017762	0	0	0.00268097
LOC105351198	0.00374532	0.00884956	\	0
LOC101305361	0	0	\	0
LOC101305737	0	0.00185874	0	0
LOC101297126	0	0	\	0
LOC101300981	0	0	0	0
LOC101309096	0	0.00241546	0.00477897	0
LOC101310259	0	0	0	0
LOC101307937	0	0.00124572	0.00217675	0
LOC101292830	0.00303951	0.00357143	0.000925926	0
LOC101312465	0	0	0.00275103	0
LOC101291848	0	0	\	0.00925926
LOC101297866	0	0	0	0
LOC101304695	0	0	0.000601082	0
LOC101302765	0.0026178	0.00264784	0	0
LOC105352642	\	0.00311526	\	\
LOC101314588	\	0	\	\
LOC101297741	0	0	\	0
LOC101295525	0	0	0	0
LOC101297149	0	0	0	0
LOC101311865	0	0.00273973	0	0
LOC101312354	\	0.00307692	\	\
LOC101291821	0	0.00249688	0	0
LOC101302817	0	0.00152555	\	0
LOC101305151	0	0	0	0
LOC105350560	0.00332963	0	0	0
LOC101304458	0	0.00209205	\	0
LOC101300311	0	0	0	0
LOC101308834	0	0.00275482	0.00144127	0
LOC101294912	0	0.00229621	0	0
LOC101290931	0	0.00183655	0.000704225	0
LOC101290714	0	0	0	0
LOC101295105	\	0	\	\
LOC101304067	0	0.00298507	\	\
LOC101300967	0	0	0.00488998	0.00301659
LOC101303752	0	0	0	0
LOC101293695	0	0.00167785	0	0
LOC101304873	0	0.000697837	0.00125543	0
LOC101299001	0	0.00240964	0	0
LOC101314188	0	0	0	0
LOC101315237	0.00478469	0.0011534	0	0
LOC101293877	\	0	\	\
LOC101307482	0	0	0	0
LOC101301573	0	0.00350877	0.00208986	0
LOC101295784	0.00214592	0.00198314	0.00224072	0
LOC101290736	0	0	0.0036036	0
LOC101294034	0	0.00249377	0.00171674	0
LOC101308146	0	0.00280112	0	0.010101
LOC101311829	0	0	0	0
LOC101296527	0	0.00394633	0.00122459	0
LOC101303063	0	0	\	0
LOC101309961	0	0.0033557	0.00209644	0
LOC101295937	0	0	0	\
LOC101312660	0	0.00114155	0.015625	0
LOC101299393	0.000894454	0.00276243	0	0
LOC101304978	0	0.00704225	0	0
LOC101303916	0	0.00390625	0	0
LOC101303347	0	0.0037037	\	0
LOC101307214	0	0	0	0
LOC101300145	0	0.001221	0	0
LOC105351247	0	0	0	0
LOC101307395	0	0.00322234	\	0
LOC105351149	0	0.00137931	0	0
LOC105351102	0	0	0	0
LOC101304855	0	0	0	0
LOC101306121	0	0.00247525	0.000560852	0.004
LOC101308057	0	0.00283286	0	0
LOC101310869	0	0.00163934	0	0
LOC101302238	0.0033557	0.00263158	0	0
LOC101296801	0	0.00153139	0	0
LOC101300290	\	0.00156678	0	0
LOC105353272	\	0	0	\
LOC105352991	0	0.00388601	0.0104167	0
LOC101306543	0	0	\	0
LOC101295638	0	0.0023753	0.00330579	0
LOC101303349	0	0	\	0
LOC101313427	0	0	0	0
LOC101300926	0.00399467	0.0110701	0.00142045	0
LOC101294269	0	0	\	0
LOC101313025	0	0.00277008	0.00305344	0
LOC101302455	0	0.00170358	0	0
LOC101309164	0	0	0	0
LOC101297258	\	0	\	\
LOC101307798	0	0	0.00061488	0
LOC101304673	0	0	\	0
LOC105351218	0	0.00470958	0	0.00757576
LOC101312049	0	0	0	0
LOC101309136	0	0.00185185	\	0
LOC101305734	0	0.00148148	\	0
LOC101310490	0	0	0	0.00401606
LOC101304738	0	0	0	0
LOC101314149	0	0.00373134	0.00225479	0
LOC101312112	0	0.00224215	0	0.00680272
LOC101303954	0	0	\	0
LOC101307740	0	0.00192308	0.0021164	0
LOC101304333	0	0	\	0
LOC101296429	0	0.00965251	\	0
LOC101292548	0	0.00122249	0.00478469	0
LOC101304038	0	0.00173812	0.000228311	0.00456621
LOC101295667	0.0049505	0	0.00124224	0
LOC101295377	0	0	0	0
LOC101305400	0	0	0.00341297	0
LOC101307145	0	0	0	0
LOC101307527	0	0.000982318	0.0117647	0
LOC101306079	0.00377358	0	0.00165563	0
LOC101291853	0	0.0010582	0.00156348	0.00757576
LOC101304694	0	0	0	0.0151515
LOC101303530	0	0	\	0
LOC101292528	0	0	0	0
LOC101308598	0	0.00136612	\	0
LOC101314960	0	0.00104932	0.00153374	0
LOC101300629	0	0	0	0
LOC101297644	\	0.00311526	\	\
LOC101297821	0	0.00196464	0.003367	0
LOC101312798	0	0.00131406	0.00128041	0
LOC101307962	0	0.00323276	0.00210526	0.00255754
LOC101314250	0	0	0	0
LOC101292601	0	0	0.000931966	0.00208333
LOC101313521	0	0.00556586	0	0.00469484
LOC101311195	0.00417246	0.002079	0.00153846	0
LOC101299577	0	0	0	\
LOC101299067	0	0	\	0
LOC101301651	0	0.00531915	0.00332226	0
LOC101309306	0	0.0016835	0.011236	0
LOC101313465	0	0	0	\
LOC101306760	0	0.00564972	0.00424328	0
LOC101312686	0	0.00112867	0.00246305	0
LOC101293044	0	0	0	0.005
LOC101308221	0	0	0	0
LOC101311525	0	0	\	0
LOC101295179	0	0	0.00194175	0
LOC101298149	0.00719424	0	0	0
LOC101293513	0	0	\	0
LOC101303050	0	0.00173913	0	0
LOC101297271	0	0.00142248	0	0
LOC101304489	0.00333333	0.00234375	0	0
LOC101306651	0	0	0.00248756	0.00389105
LOC101307138	0.00242718	0	0	0
LOC101305464	0	0.00304216	0.00134807	0
LOC101310986	0	0.00235849	0	0
LOC101295805	\	0	0.000584112	0
LOC105351268	\	0	\	\
LOC101301956	0	0.00362976	0	0
LOC101309914	0	0.0040404	0.00278552	0
LOC101308158	0	0	0.00148736	0
LOC105350298	0	0.00195695	0	0
LOC105350006	0	0	\	0
LOC101295778	0	0	0	0
LOC101294139	0	0	0.000720981	0
LOC101292669	\	0.000692521	0.0030581	\
LOC105349695	0	0.00458716	0	0.00464037
LOC101311143	0	0	0.00152672	0
LOC101309594	0	0	0	0
LOC101314516	0	0	\	0
LOC101308626	0	0.00362976	0	0
LOC105353274	0.00497512	0.00243605	0	\
LOC101297100	0	0.0033557	0.00228833	0.0120968
LOC101304912	0	0.00215517	0.00118413	0.00483092
LOC101295946	0	0.00139665	0	0
LOC101307738	0	0.00316456	0.00170843	0
LOC101312176	0	0.00331675	0.00166389	0.00934579
LOC105352506	0	0	0	0
LOC101302473	0	0.00179533	0	0
LOC101311699	0.00293255	0.00198939	0.00746269	0.00316456
LOC101307912	0	0.00212993	0	0
LOC101314567	0	0.00250313	0.00240385	0
LOC101293498	0	0.00263852	0.00229885	0
LOC101296377	0	0.00137741	0	0
LOC101312055	0	0.00104987	0	0
LOC101292592	0	0.00228311	0	0
LOC101303700	0	0	0	0
LOC101302551	0	0	0	\
LOC101310679	0	0	0.00126263	0
LOC101291226	0.000928505	0	0	0
LOC101305056	0	0	\	0
LOC101291509	0.00546448	0	\	0
LOC101291312	0	0.00358102	0.00117233	0
LOC101309903	0	0.0057947	0.00149589	0
LOC101296061	0.016129	0	0	0.011976
LOC101293638	0	0	0	0
LOC101303280	0	0	0.00238095	0.00917431
LOC101294115	0	0	0.000716846	0
LOC101304808	0.0147059	0.00428449	\	0.00584795
LOC101299795	0	0	\	0
LOC101295425	\	0.00538793	0	\
LOC101313674	0.00275103	0.00151976	0.000763942	0
LOC101299149	0	0.00467727	0	0
LOC101310377	0	0.00195695	0.00131062	0
LOC101302583	0	0	0	0
LOC101291001	0	0.00117786	0	0
LOC101306450	0	0.00437158	0	0.00588235
LOC101312067	0	0	0	0
LOC101297652	0	0	\	0
LOC105351509	0.00428266	0	0	0
LOC105351469	0	0	\	0.0384615
LOC101291239	0	0	0	0
LOC101296108	0	0	0	0
LOC101297437	0.0026178	0.00134862	0.00271003	0.00431034
[truncated: 21,107 more rows]

## Sheet: RNA
RNA	type	density
LOC105351615	lncRNA	0.0021097
LOC101298788	lncRNA	0
LOC105351450	lncRNA	0
LOC101302057	lncRNA	0.00182482
LOC105352221	lncRNA	0.00127065
LOC105352191	lncRNA	0
LOC101311770	lncRNA	0.00518583
LOC105351570	lncRNA	0
LOC101301277	lncRNA	0.000966028
LOC101294047	lncRNA	0.00340136
LOC105351980	lncRNA	0.0025413
LOC101305226	lncRNA	0
LOC105352937	lncRNA	0.00179748
LOC105351078	lncRNA	0.000899011
LOC105350631	lncRNA	0.000432526
LOC101311040	lncRNA	0.000602591
LOC101315020	lncRNA	0
LOC105351750	lncRNA	0
LOC105350644	lncRNA	0
LOC101292201	lncRNA	0
LOC105351763	lncRNA	0.00400534
LOC105351032	lncRNA	0.000927321
LOC101301750	lncRNA	0
LOC105349892	lncRNA	0
LOC105352915	lncRNA	0.00179757
LOC105352801	lncRNA	0
LOC105352337	lncRNA	0
LOC105352175	lncRNA	0
LOC105352170	lncRNA	0.00560224
LOC105351617	lncRNA	0.00390117
LOC101307672	lncRNA	0.00130548
LOC105352956	lncRNA	0
LOC105352935	lncRNA	0.00261097
LOC105352415	lncRNA	0.00130548
LOC105352394	lncRNA	0
LOC105351680	lncRNA	0.00298507
LOC105351180	lncRNA	0
LOC105350725	lncRNA	0
LOC101305193	lncRNA	0.00183655
LOC105352093	lncRNA	0
LOC105351215	lncRNA	0
LOC101293260	lncRNA	0.00134771
LOC105349856	lncRNA	0
LOC105349730	lncRNA	0
LOC101302295	lncRNA	0.00060006
LOC105352480	lncRNA	0.00269906
LOC105352436	lncRNA	0
LOC105352434	lncRNA	0.00282087
LOC105352171	lncRNA	0
LOC105351970	lncRNA	0.00262123
LOC105351591	lncRNA	0.00283286
LOC105351521	lncRNA	0.00134409
LOC101314560	lncRNA	0
LOC101314274	lncRNA	0
LOC105350495	lncRNA	0
LOC105349864	lncRNA	0
LOC105349591	lncRNA	0.00266667
LOC105352123	lncRNA	0.00280112
LOC105352802	lncRNA	0
LOC105352512	lncRNA	0
LOC101301508	lncRNA	0.00147648
LOC101292904	lncRNA	0
LOC105351155	lncRNA	0
LOC105351074	lncRNA	0
LOC105350391	lncRNA	0
LOC101295101	lncRNA	0
LOC105353137	lncRNA	0.0013089
LOC105352812	lncRNA	0.0013459
LOC105352130	lncRNA	0.00138696
LOC105351785	lncRNA	0
LOC101308466	lncRNA	0.001606
LOC101299759	lncRNA	0
LOC105351033	lncRNA	0.00205808
LOC101302536	lncRNA	0.00060423
LOC105349850	lncRNA	0
LOC101313859	lncRNA	0.00333556
LOC105349699	lncRNA	0
LOC101315457	lncRNA	0
LOC105351158	lncRNA	0.00412088
LOC105351088	lncRNA	0
LOC105351034	lncRNA	0.00280112
LOC105351008	lncRNA	0
LOC101315224	lncRNA	0
LOC105349756	lncRNA	0
LOC101303303	lncRNA	0.00108167
LOC105349616	lncRNA	0
LOC105351512	lncRNA	0.00106101
LOC101299037	lncRNA	0
LOC105353076	lncRNA	0
LOC105352984	lncRNA	0
LOC105352403	lncRNA	0.00298507
LOC105352345	lncRNA	0.0020284
LOC105352087	lncRNA	0.0013089
LOC105351626	lncRNA	0
LOC105351443	lncRNA	0
LOC101311550	lncRNA	0
LOC105350404	lncRNA	0
LOC101303592	lncRNA	0.000667111
LOC105349900	lncRNA	0
LOC105349778	lncRNA	0
LOC105349747	lncRNA	0
LOC105352926	lncRNA	0
LOC105352267	lncRNA	0.00424328
LOC105351953	lncRNA	0.0168539
LOC101294081	lncRNA	0.00067659
LOC105351599	lncRNA	0.00558659
LOC105351562	lncRNA	0
LOC101303695	lncRNA	0.00109349
LOC105350629	lncRNA	0
LOC101295314	lncRNA	0.000531067
LOC105350446	lncRNA	0
LOC105350396	lncRNA	0
LOC105349884	lncRNA	0.000546747
LOC105349741	lncRNA	0
LOC101314991	lncRNA	0.00218699
LOC101311906	lncRNA	0.00023084
LOC105352896	lncRNA	0
LOC105351535	lncRNA	0.00511509
LOC105350696	lncRNA	0.00269906
LOC101297507	lncRNA	0
LOC105349858	lncRNA	0
LOC105352451	lncRNA	0.00868403
LOC105353183	lncRNA	0.00268384
LOC105353146	lncRNA	0.00135135
LOC105352003	lncRNA	0.000668449
LOC101303710	lncRNA	0
LOC105351677	lncRNA	0
LOC101309734	lncRNA	0.00167023
LOC101305948	lncRNA	0.000552792
LOC105350958	lncRNA	0.00134409
LOC101302008	lncRNA	0
LOC105350558	lncRNA	0.00262467
LOC101302493	lncRNA	0.00183824
LOC101311208	lncRNA	0
LOC101315358	lncRNA	0
LOC101300263	lncRNA	0.00474576
LOC105352129	lncRNA	0.000542299
LOC105352031	lncRNA	0
LOC105351438	lncRNA	0.00468227
LOC105350993	lncRNA	0.00107296
LOC101304263	lncRNA	0.00212314
LOC105351889	lncRNA	0.00268528
LOC101304229	lncRNA	0
LOC101295748	lncRNA	0.000686342
LOC105353005	lncRNA	0.000678426
LOC101309003	lncRNA	0
LOC105352836	lncRNA	0.00135135
LOC105352279	lncRNA	0
LOC105352059	lncRNA	0
LOC105351639	lncRNA	0
LOC105351539	lncRNA	0
LOC101298014	lncRNA	0
LOC105350701	lncRNA	0.000670241
LOC105349708	lncRNA	0
LOC105349588	lncRNA	0.00134771
LOC105349570	lncRNA	0.00034626
LOC105351637	lncRNA	0.00134048
LOC105350515	lncRNA	0.00142248
LOC101309079	lncRNA	0
LOC101300844	lncRNA	0.00135501
LOC101297187	lncRNA	0.000704722
LOC105352355	lncRNA	0.00319489
LOC105351669	lncRNA	0
LOC101307588	lncRNA	0
LOC101302352	lncRNA	0.00110619
LOC105350956	lncRNA	0
LOC101300225	lncRNA	0
LOC105349817	lncRNA	0
LOC101294319	lncRNA	0
LOC101312008	lncRNA	0.00270819
LOC105351144	lncRNA	0
LOC101291757	lncRNA	0.00104603
LOC101311796	lncRNA	0
LOC105352449	lncRNA	0.000351124
LOC105352246	lncRNA	0.00203804
LOC105352135	lncRNA	0
LOC105351955	lncRNA	0
LOC101291156	lncRNA	0
LOC105351667	lncRNA	0.00162955
LOC101311468	lncRNA	0.002849
LOC105351118	lncRNA	0
LOC105350949	lncRNA	0.00467727
LOC101296753	lncRNA	0
LOC101312881	lncRNA	0.0013587
LOC101293148	lncRNA	0.00328767
LOC105352375	lncRNA	0.00606061
LOC101300266	lncRNA	0.00278746
LOC101303625	lncRNA	0
LOC105352086	lncRNA	0.00142653
LOC105350987	lncRNA	0
LOC105350443	lncRNA	0.000938086
LOC105349979	lncRNA	0.000938086
LOC101305224	lncRNA	0.00285987
LOC105352856	lncRNA	0
LOC101300700	lncRNA	0.00368664
LOC101298283	lncRNA	0
LOC105349852	lncRNA	0
LOC101308641	lncRNA	0.00204082
LOC105349714	lncRNA	0
LOC101291103	lncRNA	0
LOC105352490	lncRNA	0
LOC105352256	lncRNA	0.00488998
LOC101310137	lncRNA	0.00141343
LOC101311967	lncRNA	0
LOC105351686	lncRNA	0
LOC105351411	lncRNA	0
LOC101300238	lncRNA	0.000922509
LOC101308756	lncRNA	0.00137836
LOC105350572	lncRNA	0
LOC105349998	lncRNA	0
LOC105349823	lncRNA	0
LOC105349816	lncRNA	0
LOC101311233	lncRNA	0
LOC101310258	lncRNA	0.00163593
LOC105349536	lncRNA	0
LOC105353008	lncRNA	0
LOC101292835	lncRNA	0
LOC105351644	lncRNA	0.00318471
LOC101305262	lncRNA	0
LOC105350698	lncRNA	0
LOC105350589	lncRNA	0.00205002
LOC105350551	lncRNA	0.000808081
LOC105350488	lncRNA	0
LOC101291760	lncRNA	0
LOC105350205	lncRNA	0.000680272
LOC101292252	lncRNA	0
LOC105352498	lncRNA	0
LOC101295936	lncRNA	0.00162866
LOC101291065	lncRNA	0.000483325
LOC105351604	lncRNA	0
LOC101291048	lncRNA	0
LOC105350955	lncRNA	0.000887574
LOC105349781	lncRNA	0.000698812
LOC105349604	lncRNA	0.00104785
LOC105353029	lncRNA	0.000699301
LOC101314138	lncRNA	0
LOC101302290	lncRNA	0.00141643
LOC101308093	lncRNA	0
LOC105351699	lncRNA	0
LOC101297731	lncRNA	0.000814664
LOC105351147	lncRNA	0.0019861
LOC105351112	lncRNA	0.00287632
LOC105350940	lncRNA	0
LOC101306609	lncRNA	0
LOC101310666	lncRNA	0
LOC105352843	lncRNA	0.000707965
LOC101310337	lncRNA	0.00165426
LOC101311852	lncRNA	0.000803213
LOC105350601	lncRNA	0.000354233
LOC101290722	lncRNA	0
LOC101311144	lncRNA	0
LOC105349637	lncRNA	0.000707714
LOC105351285	lncRNA	0
LOC101293518	lncRNA	0.00094162
LOC105350355	lncRNA	0.00369686
LOC101300379	lncRNA	0.00273996
LOC101301704	lncRNA	0.0039801
LOC105352030	lncRNA	0.00330715
LOC101310308	lncRNA	0.000699301
LOC101305147	lncRNA	0
LOC101293154	lncRNA	0.00199005
LOC105349712	lncRNA	0
LOC101294807	lncRNA	0
LOC101315101	lncRNA	0.00176929
LOC105352910	lncRNA	0
LOC105352868	lncRNA	0.00567376
LOC101301889	lncRNA	0.00192308
LOC105352261	lncRNA	0
LOC105351757	lncRNA	0
LOC105351025	lncRNA	0.000413565
LOC105352779	lncRNA	0
LOC105352038	lncRNA	0
LOC101303517	lncRNA	0
LOC105351412	lncRNA	0
LOC101306131	lncRNA	0.000479846
LOC101301270	lncRNA	0
LOC101302026	lncRNA	0.000960615
LOC101305077	lncRNA	0.00290782
LOC105351253	lncRNA	0
LOC105350523	lncRNA	0.00388601
LOC105349821	lncRNA	0
LOC105349713	lncRNA	0
LOC101297497	lncRNA	0
LOC105353040	lncRNA	0.000987167
LOC105352374	lncRNA	0
LOC101309471	lncRNA	0.00225734
LOC101312601	lncRNA	0
LOC101294791	lncRNA	0.000815993
LOC101302675	lncRNA	0.000498256
LOC105352231	lncRNA	0.00172761
LOC101302175	lncRNA	0.00234131
LOC101298129	lncRNA	0
LOC105351182	lncRNA	0.00400802
LOC105349710	lncRNA	0
LOC105349691	lncRNA	0
LOC101294209	lncRNA	0.00105097
LOC101312051	lncRNA	0.0034585
LOC105351023	lncRNA	0.00225225
LOC101298286	lncRNA	0.00248859
LOC105349970	lncRNA	0.00120627
LOC105349744	lncRNA	0
LOC105349715	lncRNA	0
LOC105349565	lncRNA	0.00193986
LOC101295170	lncRNA	0.0011325
LOC105352310	lncRNA	0
LOC101290950	lncRNA	0
LOC101297984	lncRNA	0
LOC105349842	lncRNA	0.00113122
LOC101314241	lncRNA	0
LOC101292269	lncRNA	0
LOC101295173	lncRNA	0.000582242
LOC105352513	lncRNA	0.00201207
LOC105351682	lncRNA	0
LOC105351480	lncRNA	0
LOC105349968	lncRNA	0.000499002
LOC101310483	lncRNA	0
LOC105349709	lncRNA	0.0010518
LOC105352190	lncRNA	0.0023175
LOC105353031	lncRNA	0
LOC105352826	lncRNA	0.00165975
LOC101296565	lncRNA	0.0011274
LOC105350580	lncRNA	0.00121065
LOC105350281	lncRNA	0.00204858
LOC105349921	lncRNA	0.001321
LOC101310060	lncRNA	0
LOC101315357	lncRNA	0.000901104
LOC101302094	lncRNA	0.00230681
LOC105351661	lncRNA	0.00121065
LOC101295032	lncRNA	0.0107349
LOC101298873	lncRNA	0.00259656
LOC105349784	lncRNA	0
LOC105349672	lncRNA	0
LOC105352413	lncRNA	0
LOC105351648	lncRNA	0.0016833
LOC105351603	lncRNA	0.00828402
LOC105350633	lncRNA	0
LOC105350226	lncRNA	0.00601202
LOC101291972	lncRNA	0
LOC101312848	lncRNA	0.00402414
LOC105351792	lncRNA	0.00219298
LOC101296658	lncRNA	0.000997672
LOC105351016	lncRNA	0.00803213
LOC101301069	lncRNA	0
LOC101305614	lncRNA	0.00247525
LOC105349551	lncRNA	0
LOC105352277	lncRNA	0
LOC101314677	lncRNA	0
LOC101298143	lncRNA	0.00118624
LOC105351657	lncRNA	0.00117268
LOC101292213	lncRNA	0.00116144
LOC101303896	lncRNA	0
LOC101295705	lncRNA	0
LOC105350695	lncRNA	0
LOC105349867	lncRNA	0
LOC105352612	lncRNA	0
LOC105350651	lncRNA	0
LOC105349544	lncRNA	0
LOC105352354	lncRNA	0.00228311
LOC101305486	lncRNA	0
LOC105352052	lncRNA	0
LOC105351963	lncRNA	0
LOC105351698	lncRNA	0
LOC101309254	lncRNA	0.00218341
LOC105351073	lncRNA	0.00203666
LOC101299077	lncRNA	0
LOC105350596	lncRNA	0.00187617
LOC101300953	lncRNA	0.0020141
LOC105352791	lncRNA	0.00121507
LOC105352222	lncRNA	0.0045977
LOC105352186	lncRNA	0.00247525
LOC101299685	lncRNA	0.00181159
LOC101297933	lncRNA	0
LOC105351465	lncRNA	0.00115875
LOC101306130	lncRNA	0.00124688
LOC105350624	lncRNA	0
LOC105349972	lncRNA	0
LOC101308024	lncRNA	0.000666001
LOC105352882	lncRNA	0.00125078
LOC105352486	lncRNA	0
LOC105351423	lncRNA	0
LOC101308456	lncRNA	0
LOC105351003	lncRNA	0
LOC101305348	lncRNA	0
LOC105349841	lncRNA	0
LOC105349642	lncRNA	0.000625391
LOC101295961	lncRNA	0
LOC105352767	lncRNA	0
LOC105351524	lncRNA	0.00229358
LOC105350570	lncRNA	0
LOC105352832	lncRNA	0
LOC105352792	lncRNA	0.00239808
LOC105352146	lncRNA	0.00686499
LOC105351718	lncRNA	0.0020284
LOC105351630	lncRNA	0
LOC101294084	lncRNA	0
LOC101311181	lncRNA	0.00241546
LOC105352780	lncRNA	0.00223138
LOC101314795	lncRNA	0.00496894
LOC105351254	lncRNA	0
LOC105352917	lncRNA	0
LOC101310547	lncRNA	0.00123762
LOC105352025	lncRNA	0.00152594
LOC105351015	lncRNA	0
LOC105351005	lncRNA	0.000508647
LOC105350306	lncRNA	0
LOC101313957	lncRNA	0
LOC101308025	lncRNA	0.000513875
LOC105351618	lncRNA	0
LOC105349865	lncRNA	0.00404404
LOC105349839	lncRNA	0.001665
LOC101313267	lncRNA	0
LOC105352458	lncRNA	0.00228833
LOC101299977	lncRNA	0
LOC105352348	lncRNA	0.000509424
LOC105352199	lncRNA	0.00247831
LOC105351787	lncRNA	0.00220264
LOC105351135	lncRNA	0
LOC105352862	lncRNA	0.00576218
LOC101297088	lncRNA	0.0012837
LOC105352229	lncRNA	0.00238663
LOC101311785	lncRNA	0
LOC105352198	lncRNA	0
LOC105352112	lncRNA	0
LOC101297457	lncRNA	0
LOC105351788	lncRNA	0
LOC105351588	lncRNA	0.00229358
LOC101298999	lncRNA	0.000735565
LOC101314658	lncRNA	0
LOC105350973	lncRNA	0
LOC101302637	lncRNA	0
LOC101297922	lncRNA	0.00454545
LOC105349636	lncRNA	0.00204082
LOC101308346	lncRNA	0
LOC105351865	lncRNA	0.00230947
LOC101311122	lncRNA	0
LOC105353001	lncRNA	0
LOC105352875	lncRNA	0
LOC105352870	lncRNA	0
LOC101305578	lncRNA	0.000745712
LOC105352314	lncRNA	0
LOC105351634	lncRNA	0
LOC105351432	lncRNA	0
LOC101305554	lncRNA	0.00242131
LOC101293569	lncRNA	0
LOC101299749	lncRNA	0.00478469
LOC105350007	lncRNA	0
LOC101302232	lncRNA	0.000524384
LOC101301077	lncRNA	0.00101078
LOC105349555	lncRNA	0
LOC101314600	lncRNA	0
LOC105352495	lncRNA	0
LOC105352195	lncRNA	0.00254291
LOC105351608	lncRNA	0.00263331
LOC105350567	lncRNA	0.00374065
LOC105350387	lncRNA	0.00212314
LOC105349607	lncRNA	0.00212314
LOC105352488	lncRNA	0
LOC105352475	lncRNA	0
LOC105352193	lncRNA	0.00243902
LOC101303624	lncRNA	0
LOC105351708	lncRNA	0.00665188
LOC105351559	lncRNA	0.00121803
LOC101310798	lncRNA	0
LOC101312050	lncRNA	0.00251572
LOC105351044	lncRNA	0.00168776
LOC105350329	lncRNA	0
LOC105352918	lncRNA	0
LOC105352708	lncRNA	0.0017138
LOC105353139	lncRNA	0.00174216
LOC101308697	lncRNA	0
LOC101313622	lncRNA	0.00197759
LOC105352338	lncRNA	0.00128783
LOC105352214	lncRNA	0
LOC105352072	lncRNA	0
LOC101298897	lncRNA	0.000857633
LOC101300251	lncRNA	0.00381922
LOC101303409	lncRNA	0
LOC105350947	lncRNA	0.00131666
LOC105350206	lncRNA	0
LOC105349820	lncRNA	0.00156087
LOC105349643	lncRNA	0.00127146
LOC105349563	lncRNA	0
LOC101297376	lncRNA	0
LOC105352848	lncRNA	0.00249377
LOC101292044	lncRNA	0.00262743
LOC105352400	lncRNA	0.00101833
LOC105351777	lncRNA	0
LOC101307500	lncRNA	0.00130378
LOC105351640	lncRNA	0.00385356
LOC101301491	lncRNA	0.00131752
LOC101302826	lncRNA	0.000678887
LOC105350452	lncRNA	0
LOC105349928	lncRNA	0.00128866
LOC105349846	lncRNA	0
LOC105349655	lncRNA	0.00253165
LOC101292545	lncRNA	0
LOC105353164	lncRNA	0
LOC105353058	lncRNA	0
LOC101298626	lncRNA	0
LOC105349354	lncRNA	0.000341647
LOC105352037	lncRNA	0
LOC105351461	lncRNA	0.00360825
LOC105351099	lncRNA	0
LOC105350682	lncRNA	0.004363
LOC105350409	lncRNA	0
LOC105349675	lncRNA	0.00262881
LOC101291865	lncRNA	0
LOC105353088	lncRNA	0
LOC105352786	lncRNA	0.000197472
LOC105352546	lncRNA	0
LOC105351589	lncRNA	0.00084674
LOC101303962	lncRNA	0
LOC105349576	lncRNA	0
LOC105351926	lncRNA	0.00130548
LOC105353195	lncRNA	0
LOC105353165	lncRNA	0.00180505
LOC105352564	lncRNA	0
LOC101297465	lncRNA	0
LOC105350650	lncRNA	0
LOC105352857	lncRNA	0.00174672
LOC105352035	lncRNA	0.00354925
LOC105350576	lncRNA	0
LOC105350395	lncRNA	0.000901713
LOC105349772	lncRNA	0.00198413
LOC105352385	lncRNA	0
LOC101294572	lncRNA	0.00177936
LOC105351430	lncRNA	0.00261267
LOC105350944	lncRNA	0
LOC105353010	lncRNA	0.00505561
LOC101304009	lncRNA	0.000394477
LOC105351458	lncRNA	0
LOC105351069	lncRNA	0.000890472
LOC101299618	lncRNA	0.00174978
LOC105350342	lncRNA	0.000661813
LOC101307755	lncRNA	0
LOC105349688	lncRNA	0
LOC105352471	lncRNA	0.00198807
LOC101312542	lncRNA	0.00202224
LOC105349659	lncRNA	0.00178094
LOC105352212	lncRNA	0.00178571
LOC105352006	lncRNA	0.00452899
LOC105351635	lncRNA	0.0018648
LOC101294551	lncRNA	0.000795545
LOC105350953	lncRNA	0.00350877
LOC101296532	lncRNA	0.00181159
LOC101308801	lncRNA	0.00093985
LOC105349880	lncRNA	0
LOC105349703	lncRNA	0.00303644
LOC101294999	lncRNA	0.00091659
LOC101310255	lncRNA	0
LOC105352472	lncRNA	0
LOC101291146	lncRNA	0.00181818
LOC101292743	lncRNA	0
LOC105350120	lncRNA	0.00103306
LOC101314769	lncRNA	0.000925926
LOC105350599	lncRNA	0.00199124
LOC105349542	lncRNA	0.000892061
LOC105352860	lncRNA	0
LOC101294780	lncRNA	0.00317125
LOC105349920	lncRNA	0.00107759
LOC105352960	lncRNA	0
LOC101300075	lncRNA	0
LOC101298337	lncRNA	0
LOC101308983	lncRNA	0.00101523
LOC101296873	lncRNA	0.0017301
LOC101306238	lncRNA	0.00256279
LOC105350723	lncRNA	0
LOC101303784	lncRNA	0
LOC105349894	lncRNA	0.00105485
LOC105349802	lncRNA	0.00504202
LOC101313644	lncRNA	0.00172712
LOC105352997	lncRNA	0.0030426
LOC105352841	lncRNA	0.0017331
LOC105351705	lncRNA	0.00286169
LOC105351584	lncRNA	0
LOC101305412	lncRNA	0
LOC105352012	lncRNA	0.00357782
LOC101291052	lncRNA	0
LOC101306624	lncRNA	0.00105708
LOC105351111	lncRNA	0
LOC105350691	lncRNA	0
LOC105350653	lncRNA	0.00103842
LOC101303882	lncRNA	0.00103734
LOC105350181	lncRNA	0.00126342
LOC105349978	lncRNA	0.00032175
LOC105349927	lncRNA	0.0037438
LOC101296460	lncRNA	0.00104167
LOC105349678	lncRNA	0.0020284
LOC101301427	lncRNA	0
LOC105353054	lncRNA	0
LOC105352103	lncRNA	0.000639591
LOC101297641	lncRNA	0.00192
LOC101308073	lncRNA	0
LOC101300893	lncRNA	0
LOC101302244	lncRNA	0.00509068
LOC105349973	lncRNA	0
LOC105352230	lncRNA	0.00180832
LOC105350574	lncRNA	0.00107991
LOC105349755	lncRNA	0
LOC101299628	lncRNA	0.00310559
LOC105349673	lncRNA	0.00337838
LOC101296154	lncRNA	0.000951928
LOC101313062	lncRNA	0
LOC101314314	lncRNA	0
LOC105352290	lncRNA	0.00108578
LOC105352176	lncRNA	0.00173611
LOC105352173	lncRNA	0
LOC105351710	lncRNA	0
LOC101300139	lncRNA	0
LOC105351096	lncRNA	0
LOC105350686	lncRNA	0
LOC105350203	lncRNA	0
LOC105349932	lncRNA	0
LOC105352980	lncRNA	0
LOC105352144	lncRNA	0
LOC105351653	lncRNA	0
LOC105351105	lncRNA	0
LOC105349836	lncRNA	0.00317797
LOC101302792	lncRNA	0.00715564
LOC105352204	lncRNA	0
LOC105351583	lncRNA	0.00110619
LOC105351178	lncRNA	0
LOC101298585	lncRNA	0
LOC105350392	lncRNA	0.000322061
LOC105350384	lncRNA	0
LOC105349362	lncRNA	0
LOC105349623	lncRNA	0.00338409
LOC105352928	lncRNA	0
LOC101309385	lncRNA	0.00137474
LOC105352876	lncRNA	0
LOC101314117	lncRNA	0.00265171
LOC101309365	lncRNA	0
LOC101295926	lncRNA	0.00115652
LOC105352017	lncRNA	0.00101937
LOC105351715	lncRNA	0
LOC105349328	lncRNA	0
LOC105351636	lncRNA	0.00540541
LOC105351530	lncRNA	0
LOC101308472	lncRNA	0
LOC105350966	lncRNA	0.00359066
LOC101313004	lncRNA	0.00433839
LOC105350519	lncRNA	0.00110011
LOC105352085	lncRNA	0.0034965
LOC105350923	lncRNA	0
LOC105352494	lncRNA	0.00181159
LOC105352312	lncRNA	0.00363636
LOC105352228	lncRNA	0
LOC105352217	lncRNA	0
LOC105351665	lncRNA	0
LOC105351537	lncRNA	0.00106157
LOC101314957	lncRNA	0.00117855
LOC105351196	lncRNA	0
LOC105349731	lncRNA	0
LOC101295283	lncRNA	0
LOC101303374	lncRNA	0
LOC105352476	lncRNA	0.00108342
LOC101310056	lncRNA	0
LOC105353177	lncRNA	0
LOC105353006	lncRNA	0
LOC105352968	lncRNA	0
LOC101310723	lncRNA	0.000603136
LOC105351000	lncRNA	0
LOC105349952	lncRNA	0
LOC105349676	lncRNA	0
LOC105349579	lncRNA	0.0016835
LOC101294605	lncRNA	0.00671141
LOC105353134	lncRNA	0.0018797
LOC101307432	lncRNA	0
LOC105352295	lncRNA	0.00181488
LOC101313426	lncRNA	0.00216685
LOC105351717	lncRNA	0
LOC105351703	lncRNA	0.001207
LOC105351001	lncRNA	0
LOC105350717	lncRNA	0
LOC105350693	lncRNA	0.00194932
LOC101312692	lncRNA	0.00096768
LOC105349594	lncRNA	0
LOC101295664	lncRNA	0.00665188
LOC101297571	lncRNA	0
LOC101306648	lncRNA	0.000775795
LOC105351436	lncRNA	0
LOC105351067	lncRNA	0.000430725
LOC105350724	lncRNA	0
LOC105350381	lncRNA	0.00621118
LOC105349953	lncRNA	0
LOC105353202	lncRNA	0.00060423
LOC105349317	lncRNA	0
LOC105352260	lncRNA	0.00157729
LOC101298808	lncRNA	0.00295334
LOC105352094	lncRNA	0
LOC101307213	lncRNA	0
LOC105351592	lncRNA	0
LOC101292198	lncRNA	0.00236546
LOC105349574	lncRNA	0.00232919
LOC105349913	lncRNA	0
LOC101296229	lncRNA	0
LOC101309370	lncRNA	0
LOC101299173	lncRNA	0.00195312
LOC105350521	lncRNA	0
LOC101292675	lncRNA	0
LOC101312808	lncRNA	0.000603865
LOC105349990	lncRNA	0
LOC105349962	lncRNA	0
LOC105349664	lncRNA	0
LOC101298196	lncRNA	0
LOC101301991	lncRNA	0.00181488
LOC105352399	lncRNA	0.000618429
LOC105351673	lncRNA	0
LOC101315029	lncRNA	0.000598444
LOC105350489	lncRNA	0
LOC105350193	lncRNA	0
LOC101298469	lncRNA	0
LOC105349854	lncRNA	0
LOC105352970	lncRNA	0.0032077
LOC101311015	lncRNA	0.00158103
LOC105352367	lncRNA	0.000611995
LOC101304480	lncRNA	0.000611808
LOC101296086	lncRNA	0
LOC105349722	lncRNA	0.00160385
LOC101309013	lncRNA	0
LOC101296897	lncRNA	0
LOC101306254	lncRNA	0.000436872
LOC105352243	lncRNA	0
LOC105352081	lncRNA	0
LOC101301478	lncRNA	0
LOC105350995	lncRNA	0
LOC101308541	lncRNA	0.000780031
LOC105349614	lncRNA	0
LOC105353120	lncRNA	0
LOC105352470	lncRNA	0.00165426
LOC101296702	lncRNA	0
LOC105352408	lncRNA	0
LOC105351542	lncRNA	0.00162999
LOC105351021	lncRNA	0.00237154
LOC105350552	lncRNA	0
LOC105350397	lncRNA	0
LOC105350194	lncRNA	0.000370782
LOC101302327	lncRNA	0
LOC101310250	lncRNA	0.00158103
LOC105352184	lncRNA	0
LOC105351575	lncRNA	0.000874508
LOC105350694	lncRNA	0.00123993
LOC101299614	lncRNA	0.000815661
LOC101294500	lncRNA	0
LOC105351153	lncRNA	0.00155763
LOC105352326	lncRNA	0.00222965
LOC105352148	lncRNA	0.0045819
LOC101306339	lncRNA	0
LOC101302639	lncRNA	0.000288976
LOC105349746	lncRNA	0
LOC101314698	lncRNA	0.001657
LOC101304859	lncRNA	0
LOC105349902	lncRNA	0.00163399
LOC105352531	lncRNA	0.00044484
LOC101300647	lncRNA	0
LOC101295730	lncRNA	0.00124224
LOC101295844	lncRNA	0.00310559
LOC101300940	lncRNA	0
LOC105351515	lncRNA	0
LOC105349824	lncRNA	0.00108225
LOC105349791	lncRNA	0.000804505
LOC101293122	lncRNA	0.00248139
LOC101293428	lncRNA	0.00177857
LOC101301026	lncRNA	0.00191131
LOC101303336	lncRNA	0.000445038
LOC105351462	lncRNA	0
LOC105349716	lncRNA	0
LOC101296085	lncRNA	0
LOC101296845	lncRNA	0.00131464
LOC101304146	lncRNA	0.00241741
LOC101313010	lncRNA	0.00644122
LOC101303400	lncRNA	0.000818331
LOC101315301	lncRNA	0
LOC101294418	lncRNA	0
LOC105349539	lncRNA	0.000889284
LOC101309001	lncRNA	0.00332502
LOC101314481	lncRNA	0
LOC101313555	lncRNA	0
LOC105352827	lncRNA	0.00119713
LOC105352318	lncRNA	0
LOC101303320	lncRNA	0
LOC105350347	lncRNA	0
LOC101297995	lncRNA	0
LOC101296712	lncRNA	0
LOC101311277	lncRNA	0.00178253
LOC105350716	lncRNA	0.00181324
LOC105349621	lncRNA	0.00179695
LOC101312870	lncRNA	0
LOC105351704	lncRNA	0.000899685
LOC105350690	lncRNA	0.000265534
LOC105353012	lncRNA	0.000760456
LOC101309680	lncRNA	0.00104969
LOC105350550	lncRNA	0
LOC101314421	lncRNA	0
LOC101313122	lncRNA	0
LOC105352340	lncRNA	0.0033701
LOC105353080	lncRNA	0.00371747
LOC105352456	lncRNA	0
LOC105351551	lncRNA	0
LOC105349926	lncRNA	0
LOC105353093	lncRNA	0.00304414
LOC105352153	lncRNA	0.00148148
LOC101308970	lncRNA	0.00409091
LOC105351571	lncRNA	0
LOC105351410	lncRNA	0
LOC105349955	lncRNA	0
LOC105353153	lncRNA	0
LOC105353021	lncRNA	0.00749064
LOC105351427	lncRNA	0.00330487
LOC101293478	lncRNA	0.00147275
LOC105350622	lncRNA	0.00248139
LOC105350382	lncRNA	0.00227169
LOC105349782	lncRNA	0
LOC105352319	lncRNA	0
LOC105352793	lncRNA	0.00148148
LOC105352114	lncRNA	0.00151976
LOC105351712	lncRNA	0.0030581
LOC101305657	lncRNA	0
LOC101307680	lncRNA	0.00487013
LOC105351585	lncRNA	0.00124844
LOC101310587	lncRNA	0
LOC105352092	lncRNA	0.00166759
LOC105351776	lncRNA	0
LOC101303215	lncRNA	0.00161551
LOC105349875	lncRNA	0.00289436
LOC105351141	lncRNA	0
LOC101301535	lncRNA	0.00471698
LOC105352867	lncRNA	0.00576369
LOC105352004	lncRNA	0
LOC105351638	lncRNA	0
LOC105351106	lncRNA	0.00297177
LOC105350729	lncRNA	0
LOC105349966	lncRNA	0
LOC105349811	lncRNA	0.00316456
LOC105349554	lncRNA	0
LOC101305696	lncRNA	0
LOC105353192	lncRNA	0.00488599
LOC105352172	lncRNA	0.00316456
LOC101296396	lncRNA	0.00144509
LOC105351779	lncRNA	0
LOC105351689	lncRNA	0
LOC105351409	lncRNA	0
LOC105351152	lncRNA	0.00112549
LOC105350328	lncRNA	0
LOC105349907	lncRNA	0.00156986
LOC105349535	lncRNA	0
LOC101306173	lncRNA	0.00158228
LOC105352248	lncRNA	0.00323102
LOC105351586	lncRNA	0
LOC105350625	lncRNA	0.00324675
LOC101299830	lncRNA	0.000369367
LOC105352455	lncRNA	0.00325203
LOC105352278	lncRNA	0
LOC105351986	lncRNA	0.00157233
LOC105350546	lncRNA	0
LOC105350416	lncRNA	0.00869565
LOC105349994	lncRNA	0
LOC105349923	lncRNA	0.00172513
LOC101297693	lncRNA	0
LOC105352878	lncRNA	0
LOC101301817	lncRNA	0
LOC105351729	lncRNA	0
LOC105350530	lncRNA	0.00766284
LOC101312097	lncRNA	0.00353357
LOC101297682	lncRNA	0
LOC105352559	lncRNA	0.00350877
LOC105352116	lncRNA	0.00612557
LOC105350287	lncRNA	0.00161812
LOC101292756	lncRNA	0
LOC105352846	lncRNA	0
LOC101297481	lncRNA	0.00146199
LOC105352018	lncRNA	0
LOC105351972	lncRNA	0
LOC105351649	lncRNA	0.00146199
LOC105351145	lncRNA	0
LOC101307474	lncRNA	0.000558347
LOC105349916	lncRNA	0
LOC101313928	lncRNA	0.000721501
LOC101290776	lncRNA	0.000563698
LOC105351249	lncRNA	0.00306748
LOC105350960	lncRNA	0
LOC105352913	lncRNA	0
LOC105349560	lncRNA	0.00115075
LOC101299711	lncRNA	0.00225861
LOC101295957	lncRNA	0.00116347
LOC101303520	lncRNA	0
LOC105351136	lncRNA	0
LOC105350998	lncRNA	0
LOC105350707	lncRNA	0
LOC101312507	lncRNA	0
LOC101290811	lncRNA	0.000575705
LOC105353197	lncRNA	0.00208333
LOC105353129	lncRNA	0
LOC105353046	lncRNA	0
LOC105351984	lncRNA	0.00144404
LOC101293686	lncRNA	0.000360101
LOC101305263	lncRNA	0.000731529
LOC105350593	lncRNA	0.00452489
LOC105350408	lncRNA	0
LOC105350389	lncRNA	0.00324675
LOC101301083	lncRNA	0
LOC101303773	lncRNA	0
LOC105349975	lncRNA	0
LOC105349958	lncRNA	0
LOC105349912	lncRNA	0.00300978
LOC101291569	lncRNA	0.00170455
LOC105351556	lncRNA	0
LOC105351120	lncRNA	0.001693
LOC105352509	lncRNA	0
LOC101305677	lncRNA	0.00413223
LOC101295057	lncRNA	0
LOC101309659	lncRNA	0.00316957
LOC101295728	lncRNA	0
LOC105351237	lncRNA	0
LOC101301658	lncRNA	0
LOC105350591	lncRNA	0.00144718
LOC105349957	lncRNA	0.00144718
LOC101293733	lncRNA	0
LOC105350376	lncRNA	0.00383142
LOC105351598	lncRNA	0
LOC105350711	lncRNA	0.00171429
LOC105350616	lncRNA	0.000733676
LOC101301796	lncRNA	0.00152905
LOC101312079	lncRNA	0
LOC101297748	lncRNA	0.000754148
LOC105351730	lncRNA	0.000744048
LOC101294356	lncRNA	0.00146092
LOC101302432	lncRNA	0.00167574
LOC101300309	lncRNA	0.00163666
LOC105349757	lncRNA	0
LOC101294877	lncRNA	0.0011422
LOC105352888	lncRNA	0
LOC101314842	lncRNA	0.00036062
LOC105350685	lncRNA	0.00229008
LOC105350665	lncRNA	0.000744602
LOC105350380	lncRNA	0
LOC105349600	lncRNA	0
LOC105349531	lncRNA	0
LOC101314026	lncRNA	0.000734754
LOC101294562	lncRNA	0.00298063
LOC101303693	lncRNA	0.0040864
LOC105350660	lncRNA	0.00233781
LOC101300609	lncRNA	0.00250716
LOC101296079	lncRNA	0
LOC101290726	lncRNA	0
LOC105349602	lncRNA	0
LOC101310835	lncRNA	0
LOC105353022	lncRNA	0
LOC105353011	lncRNA	0.00175439
LOC105352088	lncRNA	0
LOC105350604	lncRNA	0
LOC105349683	lncRNA	0.00107488
LOC101297483	lncRNA	0
LOC105352068	lncRNA	0.000584454
LOC105351973	lncRNA	0
LOC101293184	lncRNA	0.00441176
LOC101311064	lncRNA	0
LOC105351536	lncRNA	0.00460123
LOC101312572	lncRNA	0.00292398
LOC105352907	lncRNA	0.00223714
LOC105352555	lncRNA	0.00153492
LOC105351762	lncRNA	0
LOC101292706	lncRNA	0.00109769
LOC101291041	lncRNA	0.000757002
LOC105350185	lncRNA	0
LOC101297870	lncRNA	0.000584795
LOC101301245	lncRNA	0.00125997
LOC105352036	lncRNA	0.000746269
LOC105351047	lncRNA	0
LOC105350390	lncRNA	0.000266028
LOC105352544	lncRNA	0.000420168
LOC101295035	lncRNA	0
LOC101299033	lncRNA	0.00230415
LOC105352349	lncRNA	0.00230769
LOC105352223	lncRNA	0
LOC105351956	lncRNA	0.00218759
LOC101311280	lncRNA	0.00129926
LOC101299356	lncRNA	0.00230769
LOC105352443	lncRNA	0.000296912
LOC105353199	lncRNA	0
LOC105352360	lncRNA	0
LOC105352344	lncRNA	0.000423729
LOC105349657	lncRNA	0.00076864
LOC101295268	lncRNA	0.00129926
LOC101293721	lncRNA	0.00145114
LOC105353191	lncRNA	0
LOC101299880	lncRNA	0
LOC101301768	lncRNA	0.000867303
LOC105352180	lncRNA	0.00252207
LOC101302374	lncRNA	0
LOC101303590	lncRNA	0
LOC101290825	lncRNA	0.00215424
LOC105353174	lncRNA	0
LOC105352330	lncRNA	0.00135501
LOC101314384	lncRNA	0
LOC105351063	lncRNA	0.00503145
LOC105349951	lncRNA	0
LOC101299498	lncRNA	0.00384615
LOC101293492	lncRNA	0.0100883
LOC105349989	lncRNA	0
LOC105352210	lncRNA	0
LOC101297151	lncRNA	0.00129366
LOC101298115	lncRNA	0.000907167
LOC105352941	lncRNA	0
LOC105352797	lncRNA	0
LOC105350208	lncRNA	0.00500626
LOC101291195	lncRNA	0.0012621
LOC101311816	lncRNA	0.00251235
LOC101306165	lncRNA	0.00128535
LOC105353182	lncRNA	0
LOC105352075	lncRNA	0.00251572
LOC105352051	lncRNA	0.00417246
LOC101309531	lncRNA	0
LOC101313787	lncRNA	0
LOC101293566	lncRNA	0.00257069
LOC105349942	lncRNA	0
LOC101310448	lncRNA	0.00329046
LOC105353077	lncRNA	0
LOC105352863	lncRNA	0.00406504
LOC105352487	lncRNA	0
LOC105352281	lncRNA	0
LOC105351590	lncRNA	0
LOC105350964	lncRNA	0.00135318
LOC105353158	lncRNA	0
LOC105352912	lncRNA	0
LOC105352515	lncRNA	0.00259067
LOC105352429	lncRNA	0
LOC101313435	lncRNA	0
LOC101313974	lncRNA	0.000903342
LOC105350712	lncRNA	0
LOC105350229	lncRNA	0
LOC105349950	lncRNA	0
LOC105349915	lncRNA	0
LOC105349855	lncRNA	0.00278164
LOC101309376	lncRNA	0.0029344
LOC105349812	lncRNA	0
LOC105352560	lncRNA	0.00552486
LOC105351545	lncRNA	0
LOC101296576	lncRNA	0
LOC101308064	lncRNA	0
LOC105350211	lncRNA	0
LOC101303580	lncRNA	0
LOC105349743	lncRNA	0.00288184
LOC105349724	lncRNA	0.00266241
LOC105349720	lncRNA	0
LOC105352305	lncRNA	0.00159744
LOC101306857	lncRNA	0.00129199
LOC105351529	lncRNA	0
LOC101314846	lncRNA	0
LOC101310208	lncRNA	0.00343721
LOC105350654	lncRNA	0
LOC105349849	lncRNA	0
LOC105352939	lncRNA	0
LOC101310839	lncRNA	0.00372539
LOC105353178	lncRNA	0.00252845
LOC101311789	lncRNA	0.00135501
LOC105351758	lncRNA	0
LOC101297442	lncRNA	0
LOC105350674	lncRNA	0
LOC101301853	lncRNA	0
LOC105352884	lncRNA	0
LOC101301299	lncRNA	0.00126422
LOC105351580	lncRNA	0
LOC105351098	lncRNA	0.00132626
LOC101311758	lncRNA	0.00378788
LOC101303493	lncRNA	0
LOC105353142	lncRNA	0
LOC105352872	lncRNA	0
LOC105352060	lncRNA	0
LOC101314289	lncRNA	0
LOC101308956	lncRNA	0
LOC105350673	lncRNA	0.00307692
LOC105350000	lncRNA	0
LOC101313579	lncRNA	0
LOC105349905	lncRNA	0.00470746
LOC105349679	lncRNA	0.00259067
LOC101295965	lncRNA	0.00133333
LOC105349566	lncRNA	0
LOC101297095	lncRNA	0.000909918
LOC101307929	lncRNA	0
LOC101304031	lncRNA	0
LOC101295062	lncRNA	0
LOC105352257	lncRNA	0
LOC105351755	lncRNA	0
LOC105352847	lncRNA	0
LOC105352800	lncRNA	0.000672495
LOC105352798	lncRNA	0.0013947
LOC101298740	lncRNA	0
LOC105352331	lncRNA	0.0026936
LOC105351085	lncRNA	0
LOC105350679	lncRNA	0
LOC101293848	lncRNA	0.00201748
LOC105351658	lncRNA	0.00107875
LOC105353138	lncRNA	0.0030581
LOC105353055	lncRNA	0.00336927
LOC105352977	lncRNA	0.00241591
LOC101314023	lncRNA	0.00138122
LOC101308123	lncRNA	0
LOC105352828	lncRNA	0
LOC105352430	lncRNA	0.000911577
LOC105352370	lncRNA	0
LOC105352300	lncRNA	0.000673854
LOC105352258	lncRNA	0
LOC105352252	lncRNA	0.00220143
LOC105352218	lncRNA	0
LOC101297848	lncRNA	0.00164926
LOC101291725	lncRNA	0.00160171
LOC105351174	lncRNA	0
LOC105350377	lncRNA	0.00274725
LOC101307968	lncRNA	0.0013459
LOC101312299	lncRNA	0.00105764
LOC101291656	lncRNA	0.00213333
LOC105352924	lncRNA	0
LOC105352387	lncRNA	0
LOC105352169	lncRNA	0.00611621
LOC105352096	lncRNA	0
LOC101309048	lncRNA	0.00273038
LOC105351094	lncRNA	0.00279916
LOC101292679	lncRNA	0.00209937
LOC105350356	lncRNA	0.00974026
LOC105349904	lncRNA	0.00621118
LOC105349819	lncRNA	0.00209937
LOC101302222	lncRNA	0.00207326
LOC101313843	lncRNA	0.00349895
LOC101291087	lncRNA	0.0013468
LOC105352998	lncRNA	0.0035014
LOC101298949	lncRNA	0
LOC101309949	lncRNA	0.00163666
LOC105352202	lncRNA	0
LOC105351765	lncRNA	0
LOC105351625	lncRNA	0.00328947
LOC101307020	lncRNA	0.00370714
LOC105351464	lncRNA	0.00182315
LOC105351142	lncRNA	0.00332226
LOC105350954	lncRNA	0.00879765
LOC101299066	lncRNA	0
LOC105351621	lncRNA	0.00742804
LOC105351212	lncRNA	0.00108992
LOC101309663	lncRNA	0.000911577
LOC101315100	lncRNA	0.00185529
LOC105352804	lncRNA	0.00294118
LOC105352247	lncRNA	0.00879765
LOC101293897	lncRNA	0.000700771
LOC101305840	lncRNA	0.00135044
LOC105349372	lncRNA	0.000550661
LOC101299718	lncRNA	0.000345423
LOC105352078	lncRNA	0
LOC105352815	lncRNA	0.00404858
LOC101304319	lncRNA	0.00263158
LOC105352293	lncRNA	0
LOC105352167	lncRNA	0
LOC105349572	lncRNA	0
LOC105349550	lncRNA	0
LOC105352774	lncRNA	0.000551572
LOC105352269	lncRNA	0.001386
LOC101309847	lncRNA	0
LOC105351517	lncRNA	0.000929368
LOC105351054	lncRNA	0
LOC105351029	lncRNA	0
LOC105350655	lncRNA	0.00172951
LOC105350652	lncRNA	0.000405186
LOC105350613	lncRNA	0
LOC105349739	lncRNA	0
LOC105349725	lncRNA	0.000256542
LOC101301751	lncRNA	0
LOC105352287	lncRNA	0.000540541
LOC105353159	lncRNA	0.00186393
LOC101292456	lncRNA	0.000563804
LOC105352978	lncRNA	0.000684932
LOC105352405	lncRNA	0
LOC101298912	lncRNA	0
LOC105352021	lncRNA	0
LOC105351541	lncRNA	0.00091659
LOC101306819	lncRNA	0.00415512
LOC105351123	lncRNA	0
LOC101300520	lncRNA	0.00273973
LOC101296077	lncRNA	0.00458295
LOC101302534	lncRNA	0
LOC105349971	lncRNA	0
LOC105349732	lncRNA	0
LOC105352347	lncRNA	0
LOC101306549	lncRNA	0.000408497
LOC105352163	lncRNA	0.00532481
LOC101307495	lncRNA	0.00281096
LOC105351042	lncRNA	0.00183486
LOC105351013	lncRNA	0.00324149
LOC105349684	lncRNA	0.000693963
LOC101309196	lncRNA	0
LOC105349258	lncRNA	0.003125
LOC101294689	lncRNA	0.00136986
LOC101311756	lncRNA	0
LOC105350312	lncRNA	0.000693481
LOC105350004	lncRNA	0.00367797
LOC105349690	lncRNA	0.00491642
LOC101310289	lncRNA	0.000711238
LOC105349568	lncRNA	0
LOC101312009	lncRNA	0
LOC101303169	lncRNA	0
LOC105352376	lncRNA	0
LOC105352134	lncRNA	0.00703235
LOC105351780	lncRNA	0.000481232
LOC101312954	lncRNA	0.00183318
LOC105352283	lncRNA	0.00136986
LOC105351679	lncRNA	0.00386847
LOC101308967	lncRNA	0.00110497
LOC105351037	lncRNA	0
LOC101292397	lncRNA	0.00210822
LOC101297505	lncRNA	0.00194269
LOC101308615	lncRNA	0.00281492
LOC101310455	lncRNA	0.000405844
LOC105351996	lncRNA	0.00294985
LOC105351513	lncRNA	0.00208333
LOC105350980	lncRNA	0.000966184
LOC101309121	lncRNA	0
LOC101291876	lncRNA	0.0011097
LOC105352237	lncRNA	0
LOC105351041	lncRNA	0
LOC101309805	lncRNA	0.000490436
LOC101295611	lncRNA	0
LOC101298285	lncRNA	0.0028667
LOC101290936	lncRNA	0.000406339
LOC101314064	lncRNA	0.00123609
LOC105352871	lncRNA	0.005923
LOC105352473	lncRNA	0.00289436
LOC101303290	lncRNA	0.00223214
LOC105351408	lncRNA	0.00297177
LOC105353092	lncRNA	0
LOC101299612	lncRNA	0.00222965
LOC101305571	lncRNA	0
LOC101304872	lncRNA	0.00099108
LOC105350715	lncRNA	0
LOC101313006	lncRNA	0.001228
LOC101297883	lncRNA	0.00106648
LOC101296171	lncRNA	0.000409836
LOC105349754	lncRNA	0.00289715
LOC105351093	lncRNA	0
LOC101313950	lncRNA	0.00196657
LOC105349680	lncRNA	0.00116686
LOC105353057	lncRNA	0.00166528
LOC101304923	lncRNA	0
LOC101305595	lncRNA	0.000992556
LOC105353200	lncRNA	0
LOC105352530	lncRNA	0
LOC105351982	lncRNA	0.00248016
LOC105351775	lncRNA	0.000658111
LOC101293493	lncRNA	0
LOC105351713	lncRNA	0
LOC105350928	lncRNA	0
LOC101300772	lncRNA	0.000980713
LOC105349914	lncRNA	0.00111483
LOC105352393	lncRNA	0.00204918
LOC105351781	lncRNA	0
LOC101301866	lncRNA	0.0038961
LOC105350557	lncRNA	0
LOC101304365	lncRNA	0.00223464
LOC105351062	lncRNA	0
LOC101304905	lncRNA	0.00111483
LOC105351561	lncRNA	0
LOC105350991	lncRNA	0.0021322
LOC105350963	lncRNA	0
LOC101291221	lncRNA	0
LOC105350293	lncRNA	0.0034965
LOC105350590	lncRNA	0.000492126
LOC105352823	lncRNA	0
LOC105352273	lncRNA	0.00205761
LOC101300731	lncRNA	0.00290613
LOC105351651	lncRNA	0.002001
LOC101297061	lncRNA	0
LOC101300432	lncRNA	0
LOC105350932	lncRNA	0
LOC105349882	lncRNA	0
LOC105352775	lncRNA	0.00298211
LOC105353082	lncRNA	0
LOC105352986	lncRNA	0
LOC105352811	lncRNA	0.0011236
LOC101292325	lncRNA	0.00134922
LOC101295433	lncRNA	0.00205339
LOC105353030	lncRNA	0.0026862
LOC101294887	lncRNA	0
LOC105352194	lncRNA	0.002886
LOC101304583	lncRNA	0
LOC101303513	lncRNA	0.00327439
LOC105350968	lncRNA	0
LOC101311456	lncRNA	0
LOC105350374	lncRNA	0
LOC101315109	lncRNA	0.00116414
LOC105353004	lncRNA	0.00114811
LOC101297850	lncRNA	0.0015015
LOC101309933	lncRNA	0
LOC105351611	lncRNA	0
LOC105351576	lncRNA	0
LOC105349704	lncRNA	0.00429185
LOC105350072	lncRNA	0.0011976
LOC105349533	lncRNA	0.00234192
LOC101293436	lncRNA	0.0017331
LOC105352466	lncRNA	0.00229358
LOC105351623	lncRNA	0
LOC105351620	lncRNA	0.00163934
LOC105350920	lncRNA	0
LOC105353145	lncRNA	0
LOC105352380	lncRNA	0.00217391
LOC105352040	lncRNA	0
LOC105351773	lncRNA	0.00332502
LOC105351632	lncRNA	0
LOC105351071	lncRNA	0
LOC101298305	lncRNA	0.000358852
LOC105350506	lncRNA	0.00117233
LOC105349910	lncRNA	0
LOC105349727	lncRNA	0
LOC105352781	lncRNA	0.00403497
LOC105351244	lncRNA	0
LOC105352315	lncRNA	0
LOC105351756	lncRNA	0
LOC105351656	lncRNA	0.00344828
LOC105350544	lncRNA	0.010395
LOC105349939	lncRNA	0.00119474
LOC105349737	lncRNA	0
LOC105349630	lncRNA	0.002457
LOC105349595	lncRNA	0.00122399
LOC101297308	lncRNA	0
LOC101292258	lncRNA	0
LOC105352776	lncRNA	0
LOC105352105	lncRNA	0
LOC105352107	lncRNA	0
LOC101308182	lncRNA	0.000511247
LOC101291111	lncRNA	0
LOC105349814	lncRNA	0
LOC105349622	lncRNA	0
LOC105352987	lncRNA	0.00153453
LOC105352900	lncRNA	0
LOC105352250	lncRNA	0.00333611
LOC101300158	lncRNA	0.000506329
LOC105351798	lncRNA	0
LOC105351184	lncRNA	0
LOC105349640	lncRNA	0.00246914
LOC105350267	lncRNA	0
LOC105353020	lncRNA	0
LOC105351601	lncRNA	0.000638162
LOC105350996	lncRNA	0.00117509
LOC105350578	lncRNA	0
LOC101306404	lncRNA	0
LOC105349936	lncRNA	0.00481348
LOC105349840	lncRNA	0.0035497
LOC101298084	lncRNA	0
LOC101294122	lncRNA	0
LOC105352859	lncRNA	0.00570661
LOC105351365	lncRNA	0.00103306
LOC101306856	lncRNA	0
LOC105351771	lncRNA	0
LOC101295232	lncRNA	0
LOC101297527	lncRNA	0
LOC105349967	lncRNA	0
LOC105349866	lncRNA	0.00650759
LOC105349925	lncRNA	0
LOC105352959	lncRNA	0.00360577
LOC101294390	lncRNA	0.000517063
LOC101292594	lncRNA	0.000521921
LOC101303282	lncRNA	0
LOC105352361	lncRNA	0.000739645
LOC105353109	lncRNA	0.00615006
LOC105352439	lncRNA	0.0021645
LOC101309746	lncRNA	0
LOC101303709	lncRNA	0.000632111
LOC105351009	lncRNA	0
LOC101303494	lncRNA	0.00277888
LOC101291980	lncRNA	0.00124039
LOC105349723	lncRNA	0
LOC101314625	lncRNA	0.00123001
LOC105351896	lncRNA	0
LOC105353078	lncRNA	0
LOC101296500	lncRNA	0.000632511
LOC105351719	lncRNA	0
LOC105351258	lncRNA	0.000837521
LOC105351116	lncRNA	0.00331345
LOC101302925	lncRNA	0.00327011
LOC105349705	lncRNA	0.0040293
LOC101312119	lncRNA	0
LOC101308713	lncRNA	0
LOC105353045	lncRNA	0
LOC101314771	lncRNA	0
LOC105352266	lncRNA	0.00256082
LOC105351587	lncRNA	0
LOC105350683	lncRNA	0.000522739
LOC105350482	lncRNA	0.00196592
LOC105350373	lncRNA	0
LOC105349954	lncRNA	0
LOC105349571	lncRNA	0.00261097
LOC105352341	lncRNA	0
LOC105352903	lncRNA	0.00253004
LOC105352561	lncRNA	0.00519031
LOC101299109	lncRNA	0
LOC101302156	lncRNA	0.00103627
LOC105351060	lncRNA	0
LOC105350334	lncRNA	0
LOC105349801	lncRNA	0.000729714
LOC101296728	lncRNA	0
LOC105353027	lncRNA	0.000893655
LOC105353014	lncRNA	0.00351803
LOC101305375	lncRNA	0.00170503
LOC105351133	lncRNA	0.000893655
LOC105351039	lncRNA	0.000773096
LOC101292491	lncRNA	0.00255754
LOC105350343	lncRNA	0.00128041
LOC105350197	lncRNA	0
LOC101309773	lncRNA	0
LOC105353002	lncRNA	0.000894454
LOC105352908	lncRNA	0
LOC105352311	lncRNA	0
LOC101291542	lncRNA	0
LOC105352039	lncRNA	0.00170358
LOC105351595	lncRNA	0.0017331
LOC105351522	lncRNA	0.00175747
LOC105351505	lncRNA	0.000838926
LOC101300047	lncRNA	0.000455166
LOC101293964	lncRNA	0.00229463
LOC101303972	lncRNA	0
LOC101295594	lncRNA	0.00426621
LOC105352426	lncRNA	0
LOC105352329	lncRNA	0
LOC101296225	lncRNA	0.000655738
LOC105352983	lncRNA	0.000779727
LOC101296986	lncRNA	0.00202332
LOC101292226	lncRNA	0.000664894
LOC101294088	lncRNA	0
LOC105352048	lncRNA	0
LOC101293397	lncRNA	0
LOC101293890	lncRNA	0
LOC105351538	lncRNA	0.00139382
LOC101315439	lncRNA	0.000773694
LOC105351011	lncRNA	0.00263852
LOC105350985	lncRNA	0
LOC101301067	lncRNA	0
LOC105349546	lncRNA	0.000648508
LOC105353015	lncRNA	0
LOC101297959	lncRNA	0.00039557
LOC105351006	lncRNA	0
LOC101312693	lncRNA	0.0017094
LOC105349639	lncRNA	0.00341297
LOC105349575	lncRNA	0
LOC105352419	lncRNA	0.000854701
LOC105353037	lncRNA	0.000459559
LOC101311299	lncRNA	0.000657895
LOC105350988	lncRNA	0.00352423
LOC105350962	lncRNA	0.00440529
LOC105349908	lncRNA	0.00399467
LOC105349848	lncRNA	0
LOC105349718	lncRNA	0.000496936
LOC101294616	lncRNA	0
LOC105352550	lncRNA	0
LOC101314967	lncRNA	0.00359066
LOC105352233	lncRNA	0.00176678
LOC105352034	lncRNA	0
LOC105352027	lncRNA	0.0022779
LOC101294052	lncRNA	0
LOC101292868	lncRNA	0.000896057
LOC101300835	lncRNA	0.00131774
LOC105352263	lncRNA	0
LOC101291043	lncRNA	0.00185529
LOC101303029	lncRNA	0.000919963
LOC105350672	lncRNA	0
LOC105350405	lncRNA	0.00079713
LOC105352914	lncRNA	0.00176678
LOC105351641	lncRNA	0.00374357
LOC105351235	lncRNA	0.000935891
LOC105351057	lncRNA	0.000912825
LOC101296652	lncRNA	0.00136924
LOC101303094	lncRNA	0.00140252
LOC101308212	lncRNA	0.00319107
LOC101309381	lncRNA	0.00374181
LOC105350999	lncRNA	0.000884173
LOC105350971	lncRNA	0
LOC105350930	lncRNA	0.000896861
LOC101303783	lncRNA	0
LOC101302423	lncRNA	0.00140449
LOC101305993	lncRNA	0.00608167
LOC105352302	lncRNA	0.00151822
LOC101292681	lncRNA	0
LOC105350371	lncRNA	0
LOC105352251	lncRNA	0.00301508
LOC105352813	lncRNA	0
LOC105352412	lncRNA	0.00106282
LOC105351734	lncRNA	0.00100301
LOC101294930	lncRNA	0.00278552
LOC105350427	lncRNA	0
LOC101305417	lncRNA	0.000401768
LOC105352511	lncRNA	0.000801122
LOC105352401	lncRNA	0
LOC105352001	lncRNA	0.00241873
LOC101294152	lncRNA	0
LOC105350582	lncRNA	0
LOC101302690	lncRNA	0.0051006
LOC101306963	lncRNA	0.00100604
LOC105352379	lncRNA	0.000567215
LOC101313106	lncRNA	0
LOC105350934	lncRNA	0
LOC105349872	lncRNA	0.00139535
LOC101292480	lncRNA	0
LOC105351842	lncRNA	0.00302115
LOC105353071	lncRNA	0.00504541
LOC101294483	lncRNA	0
LOC105351072	lncRNA	0.00170358
LOC101290744	lncRNA	0.0014041
LOC105350418	lncRNA	0.00140647
LOC105352831	lncRNA	0.00186047
LOC101297658	lncRNA	0.00256703
LOC101308003	lncRNA	0
LOC105352161	lncRNA	0.00419287
LOC105351525	lncRNA	0
LOC105351173	lncRNA	0
LOC105350961	lncRNA	0
LOC105350675	lncRNA	0.00339559
LOC105350372	lncRNA	0.00119952
LOC101296631	lncRNA	0.00102881
LOC101301048	lncRNA	0.00191327
LOC101296563	lncRNA	0.00169444
LOC101295123	lncRNA	0.0016
LOC101312132	lncRNA	0
LOC105349733	lncRNA	0
LOC105352292	lncRNA	0
LOC105352262	lncRNA	0.00176678
LOC105352166	lncRNA	0
LOC101299369	lncRNA	0.00380349
LOC101313498	lncRNA	0.00104275
LOC105350216	lncRNA	0.00201005
LOC105349605	lncRNA	0
LOC105349813	lncRNA	0.00175747
LOC105353053	lncRNA	0.00182482
LOC105352541	lncRNA	0.00378788
LOC101293412	lncRNA	0
LOC105351959	lncRNA	0.001001
LOC105351733	lncRNA	0
LOC105351671	lncRNA	0.00327869
LOC105351451	lncRNA	0.00182482
LOC101303504	lncRNA	0
LOC101307984	lncRNA	0
LOC105353061	lncRNA	0.00421053
LOC105352925	lncRNA	0
LOC105352481	lncRNA	0.00481541
LOC105352459	lncRNA	0.00409836
LOC105352350	lncRNA	0
LOC101291259	lncRNA	0.00307377
LOC105352196	lncRNA	0.00106724
LOC105352138	lncRNA	0
LOC105350180	lncRNA	0
LOC105349883	lncRNA	0.00189036
LOC105349736	lncRNA	0.00170648
LOC105349721	lncRNA	0
LOC101309963	lncRNA	0.00189036
LOC105349658	lncRNA	0.00295141
LOC105353036	lncRNA	0
LOC105352362	lncRNA	0
LOC101297547	lncRNA	0
LOC105351231	lncRNA	0
LOC105349956	lncRNA	0
LOC101310062	lncRNA	0.000592066
LOC105352936	lncRNA	0.00109051
LOC105352933	lncRNA	0.00321888
LOC105352803	lncRNA	0
LOC105352440	lncRNA	0.0019084
LOC101313305	lncRNA	0
LOC105349706	lncRNA	0.0109489
LOC101306272	lncRNA	0
LOC105352065	lncRNA	0.00436205
LOC105351976	lncRNA	0.00102669
LOC105350565	lncRNA	0
LOC101311083	lncRNA	0
LOC105350212	lncRNA	0.00421053
LOC105349903	lncRNA	0
LOC101310836	lncRNA	0.00410678
LOC105353107	lncRNA	0.00365631
LOC105352386	lncRNA	0.00189394
LOC105351975	lncRNA	0
LOC101306133	lncRNA	0
LOC101296471	lncRNA	0
LOC101305356	lncRNA	0.00220216
LOC105350479	lncRNA	0
LOC105350337	lncRNA	0.00205761
LOC105349969	lncRNA	0
LOC105349838	lncRNA	0
LOC105349578	lncRNA	0.00682594
LOC101294212	lncRNA	0.001222
LOC105351675	lncRNA	0.0010142
LOC101303605	lncRNA	0.00839329
LOC105350997	lncRNA	0.00192802
LOC105350487	lncRNA	0
LOC105350307	lncRNA	0.00171233
LOC105349303	lncRNA	0
LOC105349663	lncRNA	0
LOC105352041	lncRNA	0.00059952
LOC101294505	lncRNA	0.000606428
LOC105352773	lncRNA	0.00126183
LOC105352446	lncRNA	0.00154083
LOC105352324	lncRNA	0.00381679
LOC105352308	lncRNA	0
LOC105352174	lncRNA	0
LOC101298990	lncRNA	0
LOC105350939	lncRNA	0
LOC105350937	lncRNA	0.00854701
LOC105350933	lncRNA	0.0035524
LOC105350602	lncRNA	0.00118694
LOC101294982	lncRNA	0.00193874
LOC105352406	lncRNA	0.00328947
LOC105351748	lncRNA	0
LOC105351255	lncRNA	0
LOC101304957	lncRNA	0
LOC105351045	lncRNA	0.00178571
LOC105350975	lncRNA	0
LOC101302587	lncRNA	0
LOC101302298	lncRNA	0.00172117
LOC105353136	lncRNA	0.00184502
LOC105353089	lncRNA	0
LOC105352923	lncRNA	0
LOC105352465	lncRNA	0.00297089
LOC105352457	lncRNA	0
LOC105352411	lncRNA	0
LOC105352378	lncRNA	0.00172414
LOC105351709	lncRNA	0
LOC101308563	lncRNA	0
LOC101300518	lncRNA	0
LOC101300037	lncRNA	0
LOC101310498	lncRNA	0.00296736
LOC101307457	lncRNA	0.0012012
LOC105353189	lncRNA	0.0019685
LOC105352964	lncRNA	0
LOC105352306	lncRNA	0.002457
LOC101292519	lncRNA	0
LOC101290877	lncRNA	0
LOC105350664	lncRNA	0
LOC101309520	lncRNA	0
LOC105349717	lncRNA	0.00238284
LOC101294481	lncRNA	0
LOC105352046	lncRNA	0
LOC105351706	lncRNA	0.00317965
LOC101298887	lncRNA	0.000607165
LOC105350659	lncRNA	0
LOC105350484	lncRNA	0
LOC105349977	lncRNA	0.0019802
LOC101293830	lncRNA	0.000607165
LOC105351924	lncRNA	0.00184388
LOC101297857	lncRNA	0.00185185
LOC101302471	lncRNA	0.000608273
LOC105352188	lncRNA	0
LOC105351540	lncRNA	0
LOC105351089	lncRNA	0
LOC105350597	lncRNA	0.00318218
LOC101308559	lncRNA	0
LOC105349766	lncRNA	0
LOC101311441	lncRNA	0
LOC105352919	lncRNA	0.00356506
LOC105352164	lncRNA	0.000615385
LOC101303923	lncRNA	0.00425015
LOC105351534	lncRNA	0
LOC105351026	lncRNA	0
LOC101301084	lncRNA	0
LOC105350509	lncRNA	0
LOC105350338	lncRNA	0.000484027
LOC101296445	lncRNA	0.000773994
LOC101291168	lncRNA	0.00357143
LOC101309973	lncRNA	0
LOC105352795	lncRNA	0
LOC101299976	lncRNA	0.000377501
LOC101314482	lncRNA	0.000609013
LOC105351265	lncRNA	0.000615764
LOC101301185	lncRNA	0
LOC101308562	lncRNA	0.000972999
LOC101303026	lncRNA	0
LOC105350718	lncRNA	0
LOC105350581	lncRNA	0.001868
LOC105350055	lncRNA	0.00238663
LOC105352985	lncRNA	0
LOC101303921	lncRNA	0
LOC105352492	lncRNA	0.00243754
LOC105351707	lncRNA	0.00182815
LOC105349963	lncRNA	0
LOC105349719	lncRNA	0
LOC101296150	lncRNA	0.00310078
LOC105353103	lncRNA	0.00174216
LOC105352816	lncRNA	0.00148976
LOC101315360	lncRNA	0.000616523
LOC101311500	lncRNA	0.00190186
LOC101301212	lncRNA	0.00129891
LOC101301788	lncRNA	0.00308261
LOC105349333	lncRNA	0.000796813
LOC105351157	lncRNA	0.00566679
LOC101307084	lncRNA	0.00374065
LOC101299449	lncRNA	0.000914355
LOC105352528	lncRNA	0.00164339
LOC105352274	lncRNA	0.00239617
LOC105352009	lncRNA	0
LOC105351652	lncRNA	0.000822368
LOC101312446	lncRNA	0.00124766
LOC105349738	lncRNA	0.000798722
LOC105352778	lncRNA	0.000442674
LOC101314694	lncRNA	0.000623053
LOC101294301	lncRNA	0.00335445
LOC105352837	lncRNA	0
LOC105351426	lncRNA	0
LOC105351151	lncRNA	0.00239808
LOC105352526	lncRNA	0
LOC101301792	lncRNA	0
LOC105351020	lncRNA	0.000810373
LOC105350942	lncRNA	0.00351339
LOC105350401	lncRNA	0.00043573
LOC105349818	lncRNA	0.0026296
LOC105349573	lncRNA	0.00174292
LOC101293642	lncRNA	0.00177069
LOC101292896	lncRNA	0
LOC101310213	lncRNA	0
LOC101294820	lncRNA	0.0016488
LOC101311053	lncRNA	0
LOC101303811	lncRNA	0.00075188
LOC105351019	lncRNA	0
LOC101299078	lncRNA	0.0112
LOC105349934	lncRNA	0
LOC101299922	lncRNA	0.00190549
LOC105352864	lncRNA	0.00395952
LOC105351741	lncRNA	0.00330033
LOC105351024	lncRNA	0
LOC101300706	lncRNA	0.000880282
LOC101315001	lncRNA	0.00108578
LOC101305071	lncRNA	0.00043611
LOC101301254	lncRNA	0.000886918
LOC105352389	lncRNA	0.00140095
LOC101308094	lncRNA	0
LOC105350214	lncRNA	0
LOC101308318	lncRNA	0.00671141
LOC101290971	lncRNA	0.0027088
LOC101302827	lncRNA	0
LOC105351022	lncRNA	0.00136426
LOC105352920	lncRNA	0.000305157
LOC105352108	lncRNA	0.00230592
LOC101313400	lncRNA	0.00303767
LOC101309800	lncRNA	0
LOC105351999	lncRNA	0.00225836
LOC101295122	lncRNA	0.00180668
LOC101305543	lncRNA	0.00403587
LOC105351550	lncRNA	0.00248413
LOC101296654	lncRNA	0
LOC105349593	lncRNA	0.00290698
LOC105352861	lncRNA	0
LOC105352552	lncRNA	0.000274725
LOC101299156	lncRNA	0
LOC105352989	lncRNA	0
LOC105352901	lncRNA	0.00292826
LOC101305796	lncRNA	0
LOC105351263	lncRNA	0
LOC105350273	lncRNA	0.00437318
LOC105352995	lncRNA	0
LOC105352957	lncRNA	0.00582242
LOC101298624	lncRNA	0.000732064
LOC105351612	lncRNA	0
LOC105351261	lncRNA	0
LOC101306230	lncRNA	0
LOC105351010	lncRNA	0
LOC105350532	lncRNA	0
LOC105350476	lncRNA	0
LOC105351128	lncRNA	0.00298954
LOC105350402	lncRNA	0
LOC105349826	lncRNA	0.00149925
LOC105352356	lncRNA	0.00196609
LOC105353123	lncRNA	0
LOC105352946	lncRNA	0.00176429
LOC105352091	lncRNA	0
LOC105351770	lncRNA	0
LOC105351693	lncRNA	0.000622471
LOC105351646	lncRNA	0.00111794
LOC105350608	lncRNA	0.00037743
LOC101296004	lncRNA	0
LOC101303222	lncRNA	0
LOC101299824	lncRNA	0
LOC105352958	lncRNA	0.00600601
LOC101309767	lncRNA	0.00193092
LOC105352014	lncRNA	0
LOC105351985	lncRNA	0
LOC105351683	lncRNA	0
LOC105351581	lncRNA	0
LOC105350941	lncRNA	0.00151286
LOC101304074	lncRNA	0
LOC105350630	lncRNA	0.00151515
LOC101309962	lncRNA	0.000559284
LOC105352391	lncRNA	0
LOC101300841	lncRNA	0.00223964
LOC105352346	lncRNA	0
LOC105352083	lncRNA	0
LOC105351799	lncRNA	0
LOC105351475	lncRNA	0
LOC101294069	lncRNA	0.000565611
LOC101313594	lncRNA	0
LOC101307857	lncRNA	0.000714796
LOC101309016	lncRNA	0.00167785
LOC105349601	lncRNA	0
LOC101303364	lncRNA	0
LOC105353104	lncRNA	0.00226372
LOC105352359	lncRNA	0
LOC105352265	lncRNA	0
LOC105351568	lncRNA	0
LOC105349987	lncRNA	0.00572246
LOC101313677	lncRNA	0.0015949
LOC105349624	lncRNA	0.00223839
LOC105352999	lncRNA	0
LOC105352981	lncRNA	0
LOC101306738	lncRNA	0
LOC105352352	lncRNA	0
LOC105349356	lncRNA	0
LOC101298132	lncRNA	0.000572082
LOC105351654	lncRNA	0.000566251
LOC105351246	lncRNA	0.00112108
LOC105351080	lncRNA	0
LOC105349596	lncRNA	0
LOC105352422	lncRNA	0
LOC105352877	lncRNA	0.000565931
LOC105352523	lncRNA	0
LOC105352320	lncRNA	0.00226629
LOC105351965	lncRNA	0
LOC105350936	lncRNA	0
LOC105349984	lncRNA	0.00160772
LOC105352865	lncRNA	0
LOC105352934	lncRNA	0.00347222
LOC105352225	lncRNA	0
LOC105351769	lncRNA	0
LOC105351697	lncRNA	0.00843882
LOC101301970	lncRNA	0.00114416
LOC101303113	lncRNA	0.000716846
LOC105350965	lncRNA	0.00171625
LOC105350527	lncRNA	0.00160256
LOC101296172	lncRNA	0
LOC101297380	lncRNA	0
LOC105352136	lncRNA	0.00312012
LOC105350485	lncRNA	0
LOC105350058	lncRNA	0
LOC105352963	lncRNA	0
LOC105352916	lncRNA	0
LOC105352479	lncRNA	0
LOC105352238	lncRNA	0.00147275
LOC105350719	lncRNA	0
LOC101299363	lncRNA	0.00240066
LOC105350357	lncRNA	0.0016
LOC101313671	lncRNA	0.00220913
LOC105351968	lncRNA	0
LOC101304481	lncRNA	0.00224048
LOC105351077	lncRNA	0.00073692
LOC101295768	lncRNA	0
LOC101299989	lncRNA	0.00409596
LOC105352784	lncRNA	0.0015625
LOC101314678	lncRNA	0
LOC105352203	lncRNA	0
LOC105351786	lncRNA	0
LOC105351666	lncRNA	0.000361272
LOC105351569	lncRNA	0
LOC105351179	lncRNA	0
LOC101303115	lncRNA	0.00115942
LOC105349358	lncRNA	0
LOC101304456	lncRNA	0.000573066
LOC101302908	lncRNA	0.00165563
LOC105349897	lncRNA	0
LOC105349740	lncRNA	0.00143678
LOC105352904	lncRNA	0.012931
LOC105352566	lncRNA	0
LOC105352353	lncRNA	0.000834028
LOC105351600	lncRNA	0
LOC101299941	lncRNA	0.00145507
LOC101315318	lncRNA	0
LOC105349943	lncRNA	0
LOC101300189	lncRNA	0.00113636
LOC105352953	lncRNA	0.0014771
LOC101308612	lncRNA	0.0014556
LOC105350948	lncRNA	0.00173913
LOC101301579	lncRNA	0
LOC105349980	lncRNA	0
LOC105352838	lncRNA	0.0016129
LOC105352284	lncRNA	0.00126103
LOC105350531	lncRNA	0.000567859
LOC105349618	lncRNA	0
LOC101307246	lncRNA	0.00113636
LOC105352160	lncRNA	0
LOC101304103	lncRNA	0
LOC105351227	lncRNA	0.00107797
LOC105351018	lncRNA	0
LOC105350976	lncRNA	0.0015163
LOC101294924	lncRNA	0.00348337
LOC101294832	lncRNA	0.000747943
LOC105350202	lncRNA	0.000561798
LOC101303765	lncRNA	0
LOC105349656	lncRNA	0.000728332
LOC101294597	lncRNA	0
LOC105352909	lncRNA	0
LOC105352254	lncRNA	0.0010566
LOC105352057	lncRNA	0
LOC105349633	lncRNA	0.00406268
LOC101310925	lncRNA	0
LOC105353201	lncRNA	0.00148038
LOC105352949	lncRNA	0
LOC105351727	lncRNA	0
LOC101300380	lncRNA	0.00221729
LOC101303339	lncRNA	0.000424268
LOC105352335	lncRNA	0.00138005
LOC101301197	lncRNA	0.00220022
LOC101298215	lncRNA	0
LOC105350526	lncRNA	0.000751315
LOC101298758	lncRNA	0.0021575
LOC105352520	lncRNA	0.000882872
LOC105351440	lncRNA	0.000842105
LOC105351875	lncRNA	0
LOC101305506	lncRNA	0.00225394
LOC105352016	lncRNA	0.00168492
LOC105351663	lncRNA	0.00212404
LOC105352992	lncRNA	0.00212495
LOC101315078	lncRNA	0.00184911
LOC101311267	lncRNA	0
LOC105350646	lncRNA	0
LOC105349763	lncRNA	0.00075188
TRNAK-UUU	tRNA	0
TRNAK-UUU	tRNA	0
TRNAA-AGC	tRNA	0
TRNAK-UUU	tRNA	0
TRNAK-CUU	tRNA	0
TRNAK-UUU	tRNA	0
trnK-UUU	tRNA	0.0221833
TRNAD-GUC	tRNA	0
TRNAK-CUU	tRNA	0
TRNAK-CUU	tRNA	0
TRNAK-UUU	tRNA	0
TRNAK-CUU	tRNA	0
TRNAK-UUU	tRNA	0
TRNAK-CUU	tRNA	0
TRNAD-GUC	tRNA	0
TRNAD-GUC	tRNA	0
TRNAK-CUU	tRNA	0
TRNAN-GUU	tRNA	0
TRNAK-UUU	tRNA	0
trnA-UGC	tRNA	0.0206422
trnA-UGC	tRNA	0.0229358
TRNAD-GUC	tRNA	0
TRNAD-GUC	tRNA	0
TRNAD-GUC	tRNA	0
TRNAD-GUC	tRNA	0
TRNAD-GUC	tRNA	0
TRNAD-GUC	tRNA	0
TRNAD-GUC	tRNA	0
TRNAD-GUC	tRNA	0
TRNAD-GUC	tRNA	0
TRNAD-GUC	tRNA	0
TRNAK-UUU	tRNA	0
TRNAN-GUU	tRNA	0
TRNAN-GUU	tRNA	0.0294118
TRNAN-GUU	tRNA	0
TRNAN-GUU	tRNA	0
TRNAK-CUU	tRNA	0
TRNAK-CUU	tRNA	0
TRNAN-GUU	tRNA	0
TRNAK-CUU	tRNA	0
TRNAK-CUU	tRNA	0
TRNAD-GUC	tRNA	0
TRNAD-GUC	tRNA	0
TRNAK-UUU	tRNA	0
TRNAD-GUC	tRNA	0
TRNAN-GUU	tRNA	0
TRNAD-GUC	tRNA	0
TRNAD-GUC	tRNA	0
TRNAD-GUC	tRNA	0
TRNAN-GUU	tRNA	0
trnV-UAC	tRNA	0.0294118
TRNAK-CUU	tRNA	0
TRNAN-GUU	tRNA	0
TRNAK-CUU	tRNA	0
TRNAN-GUU	tRNA	0
TRNAN-GUU	tRNA	0
trnE-UUC	tRNA	0
TRNAE-CUC	tRNA	0
TRNAE-CUC	tRNA	0
TRNAE-CUC	tRNA	0
TRNAE-CUC	tRNA	0
TRNAE-CUC	tRNA	0
TRNAE-CUC	tRNA	0
TRNAE-CUC	tRNA	0
TRNAE-CUC	tRNA	0
TRNAE-CUC	tRNA	0
TRNAN-GUU	tRNA	0.030303
TRNAE-CUC	tRNA	0
TRNAD-GUC	tRNA	0
TRNAE-CUC	tRNA	0
TRNAN-GUU	tRNA	0
TRNAN-GUU	tRNA	0
trnN-GUU	tRNA	0.0909091
trnN-GUU	tRNA	0.0909091
trnD-GUC	tRNA	0
TRNAE-CUC	tRNA	0
TRNAE-UUC	tRNA	0
TRNAE-UUC	tRNA	0
TRNAE-CUC	tRNA	0
TRNAE-UUC	tRNA	0
TRNAE-CUC	tRNA	0
TRNAL-AAG	tRNA	0
TRNAL-AAG	tRNA	0
TRNAE-CUC	tRNA	0
TRNAL-AAG	tRNA	0
TRNAE-CUC	tRNA	0
TRNAE-CUC	tRNA	0
TRNAE-CUC	tRNA	0
[truncated: 373 more rows]

## Sheet: Intergenic
Intergenic
loci	density
NC_020497.1:12000944-12001394	0
NC_020496.1:4619936-4620962	0
NC_020495.1:16521231-16522250	0
NC_020495.1:9538121-9551071	0.000737191
NC_020495.1:3697531-3697962	0
NC_020495.1:1343581-1350798	0.000935016
NC_020494.1:22676785-22677201	0
NC_020494.1:9678679-9685832	0.000467508
NC_020494.1:6960566-6967513	0.0030388
NC_020493.1:27665582-27666070	0
NC_020493.1:6248535-6253641	0.00340031
NC_020492.1:20159859-20160304	0
NC_020492.1:16695349-16696330	0
NC_020491.1:20340462-20340464	0
NC_020491.1:8287016-8294244	0.00345647
NC_020496.1:30473815-30474801	0
NC_020495.1:5942411-5943393	0
NC_020494.1:3595359-3609880	0.000117302
NC_020493.1:10115562-10116031	0
NC_020493.1:6861292-6862366	0
NC_020492.1:29739349-29786242	0.00121332
NC_020496.1:26346327-26347346	0
NC_020496.1:1225368-1226271	0
NC_020495.1:18172740-18177898	0.00185701
NC_020495.1:17690718-17691143	0
NC_020494.1:21700661-21701676	0.00154321
NC_020493.1:26151250-26157687	0.000928505
NC_020493.1:18913556-18914689	0.00291121
NC_020492.1:32932530-32932996	0.003367
NC_020492.1:26088151-26089142	0
NC_020492.1:14242652-14243746	0.00154321
NC_020492.1:11736269-11736786	0
NC_020492.1:5308882-5309861	0.00328407
NC_020491.1:19926470-19926853	0
NC_020491.1:14147735-14148176	0
NC_020491.1:6679296-6680264	0
NC_020491.1:589701-596777	0.00187003
NC_020497.1:3247245-3254134	0.00283086
NC_020497.1:1366630-1367062	0.00387597
NC_020496.1:32882965-32903472	0.00319688
NC_020495.1:24159101-24200077	0.000133696
NC_020495.1:22987659-22996700	0.000858369
NC_020495.1:11668706-11669071	0
NC_020495.1:10675160-10676150	0.00165289
NC_020495.1:2406464-2406891	0.00341297
NC_020494.1:20563817-20564181	0.00456621
NC_020494.1:12279694-12298281	0.00113726
NC_020493.1:25391986-25393046	0
NC_020493.1:20388852-20389181	0
NC_020493.1:16661029-16661473	0
NC_020493.1:11992427-11992820	0
NC_020492.1:24241506-24242404	0.00328407
NC_020496.1:22251016-22251385	0
NC_020496.1:20030829-20057924	0.00122175
NC_020496.1:340285-341230	0.00465839
NC_020495.1:15921590-15922697	0.00146413
NC_020495.1:10683385-10684321	0
NC_020495.1:3530763-3531755	0
NC_020494.1:14244883-14245795	0
NC_020494.1:3629472-3645163	0.0029994
NC_020494.1:3237004-3244012	0.00151351
NC_020492.1:23395977-23396925	0
NC_020491.1:21718874-21719295	0
NC_020497.1:4249682-4250054	0
NC_020496.1:31526454-31526865	0
NC_020496.1:11410510-11413231	0.00339367
NC_020495.1:24789384-24791956	0.00113122
NC_020495.1:22819318-22820369	0.00154321
NC_020495.1:22270500-22279255	0.00142121
NC_020495.1:17524694-17533122	0.00118064
NC_020495.1:16526368-16533026	0.000708383
NC_020495.1:16270398-16271518	0
NC_020495.1:10261842-10269007	0.00118064
NC_020495.1:6240416-6240883	0
NC_020494.1:20129465-20132696	0
NC_020493.1:25572544-25580628	0.000189466
NC_020493.1:6071431-6072330	0.00826446
NC_020492.1:23237090-23239897	0.00169683
NC_020492.1:18061219-18062151	0.0015625
NC_020492.1:15855674-15856026	0.00387597
NC_020492.1:1088076-1095633	0.00300429
NC_020491.1:13188366-13202744	0.00240727
NC_020491.1:9655099-9667068	0.000214592
NC_020497.1:17860071-17861076	0.00310559
NC_020497.1:2760040-2760534	0.00341297
NC_020496.1:32335077-32348266	0.00172181
NC_020496.1:31323696-31324662	0
NC_020496.1:23736257-23736554	0.00456621
NC_020495.1:849442-850425	0
NC_020493.1:20888354-20889347	0
NC_020493.1:17360344-17370428	0.00264831
NC_020493.1:15810693-15811662	0.0015625
NC_020493.1:5560573-5560872	0
NC_020493.1:3088739-3089661	0
NC_020492.1:31344303-31363385	0.00339292
NC_020492.1:26869377-26869806	0
NC_020492.1:14192913-14207730	0.00220472
NC_020492.1:11921792-11922236	0
NC_020491.1:13669131-13675952	0.0028103
NC_020497.1:15671978-15672311	0
NC_020497.1:9383916-9384336	0
NC_020496.1:37721654-37721951	0.00465116
NC_020496.1:8914970-8916108	0.00439239
NC_020495.1:5979216-5986122	0.00401417
NC_020494.1:20933564-20956387	0.00158684
NC_020494.1:11114534-11115557	0.0015528
NC_020494.1:679497-679937	0
NC_020493.1:23451421-23451835	0
NC_020493.1:22807230-22807555	0
NC_020493.1:11470657-11471157	0
NC_020492.1:22236022-22236394	0.00393701
NC_020492.1:12045649-12046117	0
NC_020492.1:1111842-1112766	0
NC_020491.1:5177202-5178175	0.0015528
NC_020491.1:5124052-5124485	0
NC_020491.1:3091762-3098194	0.00165289
NC_020491.1:829399-830433	0.00465839
NC_020497.1:20493522-20493921	0
NC_020497.1:14279663-14289376	0.00515366
NC_020497.1:12651477-12658367	0
NC_020497.1:1371004-1371334	0
NC_020496.1:38016074-38016431	0
NC_020496.1:31764905-31765809	0.00164204
NC_020496.1:25790352-25792410	0
NC_020496.1:22568347-22570971	0.000578369
NC_020496.1:19845410-19848150	0.000578369
NC_020495.1:23457466-23457879	0.00775194
NC_020495.1:19085270-19093693	0.00744417
NC_020495.1:14246238-14248269	0.000725689
NC_020495.1:6584897-6585396	0
NC_020493.1:27760805-27761209	0.00387597
NC_020493.1:17483460-17484425	0
NC_020493.1:16722825-16723258	0
NC_020493.1:14563241-14565912	0
NC_020492.1:9094295-9094776	0.0102389
NC_020497.1:14488815-14508723	0.00282275
NC_020496.1:7342662-7343054	0
NC_020495.1:27857889-27864307	0.000472701
NC_020495.1:18025097-18025492	0
NC_020495.1:17214035-17214589	0
NC_020495.1:13521584-13522462	0
NC_020495.1:4010458-4010840	0
NC_020495.1:118780-121532	0.000565611
NC_020494.1:20580619-20581595	0
NC_020494.1:14429595-14447036	0.000177778
NC_020494.1:11524386-11526950	0.00113379
NC_020494.1:3366561-3400886	0.0019961
NC_020493.1:14100604-14101482	0.00665557
NC_020493.1:391563-392546	0
NC_020493.1:141613-141903	0.00456621
NC_020492.1:23025656-23026007	0
NC_020492.1:10570668-10585834	0.00197044
NC_020492.1:3934840-3935220	0
NC_020491.1:2230315-2230754	0
NC_020497.1:6796830-6797779	0
NC_020496.1:37752263-37752570	0
NC_020496.1:26359975-26369236	0.00318021
NC_020496.1:15911815-15926664	0.000545256
NC_020496.1:15424918-15425343	0.004
NC_020496.1:5878032-5880857	0.00173511
NC_020495.1:20674423-20675423	0
NC_020495.1:18437672-18438037	0
NC_020495.1:8989087-8997208	0.00114526
NC_020495.1:7556218-7558936	0.00289184
NC_020494.1:21834174-21835103	0
NC_020492.1:19861242-19862166	0.0015625
NC_020497.1:17000789-17001115	0
NC_020497.1:11960830-11963039	0.00597461
NC_020497.1:11871585-11872528	0.00165289
NC_020496.1:26887705-26888068	0
NC_020496.1:17837796-17838768	0
NC_020496.1:16714808-16715165	0
NC_020496.1:9113469-9116315	0
NC_020496.1:7990311-7990597	0
NC_020495.1:18333651-18333975	0
NC_020495.1:13408221-13410407	0.00224048
NC_020495.1:13306956-13307838	0.00165289
NC_020494.1:19187642-19189064	0.00665557
NC_020494.1:16401213-16402178	0
NC_020494.1:11625398-11625758	0
NC_020493.1:15847364-15847758	0
NC_020493.1:7030883-7037367	0.000945403
NC_020492.1:23860307-23860674	0
NC_020491.1:15204398-15206567	0.00224048
NC_020491.1:7892530-7892857	0
NC_020497.1:16456845-16459724	0.00115942
NC_020497.1:10840002-10840958	0
NC_020496.1:28495250-28495592	0.00473934
NC_020496.1:22318849-22321244	0.00291121
NC_020496.1:15086840-15088944	0.00291121
NC_020496.1:10114862-10117037	0.00218341
NC_020496.1:9648380-9648714	0
NC_020496.1:8648494-8670186	0
NC_020495.1:21076010-21076988	0
NC_020495.1:7814109-7814428	0
NC_020494.1:20644818-20645182	0
NC_020494.1:2102732-2103647	0.00165289
NC_020493.1:27830367-27830676	0
NC_020493.1:15377473-15377825	0
NC_020493.1:1764675-1764970	0
NC_020492.1:22961832-22966180	0.00289017
NC_020492.1:13507210-13511569	0.00650289
NC_020492.1:12677750-12679927	0.00291121
NC_020491.1:8963339-8963727	0
NC_020497.1:12106289-12106633	0
NC_020497.1:4732291-4734304	0.000746826
NC_020496.1:29546558-29549348	0.00511364
NC_020496.1:16376756-16379618	0.000568182
NC_020496.1:15942059-15950494	0.00246679
NC_020496.1:1645780-1646101	0.00947867
NC_020495.1:16350745-16353672	0.000568182
NC_020495.1:9431897-9432225	0
NC_020495.1:2875442-2875779	0
NC_020495.1:352369-352722	0
NC_020494.1:14018901-14027756	0.000177904
NC_020493.1:10239650-10259094	0.00274064
NC_020493.1:3629611-3630617	0
NC_020493.1:2879007-2881003	0
NC_020491.1:21908746-21911487	0.00170455
NC_020491.1:12506495-12506876	0
NC_020491.1:9522234-9524282	0.000746826
NC_020491.1:3125913-3126838	0
NC_020497.1:19826455-19826794	0
NC_020497.1:8210025-8210985	0
NC_020496.1:1659450-1659752	0
NC_020494.1:21716231-21716598	0.00930233
NC_020494.1:7762054-7764905	0
NC_020494.1:6722641-6733309	0.00618494
NC_020493.1:6514001-6516214	0
NC_020491.1:19093825-19094508	0
NC_020496.1:32228823-32238589	0.00192339
NC_020496.1:20126310-20126605	0.00473934
NC_020496.1:3395977-3396366	0
NC_020495.1:23729528-23733966	0.000366435
NC_020495.1:16221210-16223261	0.00299625
NC_020495.1:7979508-7979837	0
NC_020495.1:6316045-6317026	0
NC_020494.1:11033746-11034055	0.00473934
NC_020494.1:869865-872130	0
NC_020493.1:24753934-24754828	0.00332779
NC_020492.1:21927400-21927749	0
NC_020492.1:21836112-21836478	0
NC_020492.1:20378679-20382478	0.00146574
NC_020492.1:4440566-4449022	0.000379507
NC_020497.1:18371173-18373823	0.00290529
NC_020496.1:36748709-36751543	0
NC_020496.1:36441167-36441569	0
NC_020495.1:22063376-22082300	0.00090566
NC_020495.1:20365286-20366229	0.00332779
NC_020495.1:18709996-18717839	0
NC_020495.1:13489345-13499397	0.0027096
NC_020495.1:11621456-11624107	0.00116212
NC_020494.1:14359094-14359489	0
NC_020493.1:13142841-13144988	0.00291971
NC_020491.1:11022045-11025010	0
NC_020491.1:2554321-2576795	0.00155902
NC_020495.1:4516080-4517018	0.00166389
NC_020495.1:1986690-1987048	0
NC_020494.1:7824540-7826781	0.000749064
NC_020497.1:1955179-1957835	0
NC_020496.1:7893048-7895738	0.000581058
NC_020495.1:25171967-25200924	0.00013459
NC_020493.1:4372943-4375125	0
NC_020492.1:26858207-26858558	0
NC_020492.1:4491398-4491406	0
NC_020492.1:2012543-2017368	0
NC_020497.1:406592-408564	0
NC_020496.1:16985163-16997989	0.00275265
NC_020495.1:6838246-6838567	0
NC_020493.1:19525654-19535237	0.00368885
NC_020492.1:31869918-31872969	0
NC_020497.1:13406560-13418166	0.000151035
NC_020496.1:24994100-25018210	0.000306725
NC_020494.1:17767856-17772541	0.00108696
NC_020493.1:11293471-11305716	0.00182672
NC_020492.1:25643851-25667804	0.00131625
NC_020491.1:18718943-18750074	0.00142005
NC_020497.1:6319245-6325444	0.00238854
NC_020496.1:7864063-7877201	0.00370981
NC_020497.1:3955138-3971473	0
NC_020496.1:33196251-33207913	0.000552563
NC_020496.1:31012044-31017613	0.00236827
NC_020496.1:26688302-26693898	0.00148017
NC_020494.1:11880028-11883846	0.00299786
NC_020493.1:13133604-13133606	0
NC_020492.1:11343025-11347577	0
NC_020491.1:9430125-9434080	0.00217391
NC_020497.1:14202167-14214250	0.000131148
NC_020496.1:29341899-29347829	0.00132837
NC_020495.1:20211558-20221445	0
NC_020493.1:18278584-18290339	0.00170492
NC_020493.1:10100658-10107240	0.00053135
NC_015206.1:65485-65494	0.5
NC_020497.1:6883733-6889191	0
NC_020497.1:6121886-6125639	0.00214133
NC_020496.1:36919693-36920980	0
NC_020496.1:33181182-33193155	0.00156658
NC_020496.1:11377378-11405725	0.000387747
NC_020496.1:3171019-3174791	0.00421941
NC_020495.1:17859605-17864745	0.00209644
NC_020495.1:6748155-6751980	0
NC_020493.1:8476354-8486163	0.00192585
NC_020491.1:9757417-9769077	0.000962927
NC_020497.1:19594358-19595532	0
NC_020496.1:32115267-32126768	0.0016586
NC_020496.1:30820678-30825803	0.000592768
NC_020496.1:15076493-15080220	0.003861
NC_020495.1:21689681-21695179	0
NC_020494.1:17183122-17187084	0.003003
NC_020493.1:5411845-5428141	0
NC_020492.1:30535594-30545769	0.00587248
NC_020492.1:18757850-18761482	0.001287
NC_020492.1:13972476-13978074	0.000536913
NC_020491.1:16394082-16399420	0.00237107
NC_020497.1:22183063-22184300	0.00534759
NC_020497.1:19718930-19733739	0.0040397
NC_020496.1:32001648-32007934	0.0018617
NC_020496.1:17805555-17811472	0.00425532
NC_020496.1:653690-657513	0.00632911
NC_020493.1:16531247-16543698	0.00275554
NC_020492.1:27791066-27803836	0.00262433
NC_020492.1:16877567-16878110	0
NC_020496.1:34955687-34956281	0
NC_020496.1:33854188-33891253	0.00100342
NC_020495.1:8140182-8146269	0.000268456
NC_020495.1:7579639-7583395	0.00429
NC_020494.1:5102090-5105853	0.000429
NC_020493.1:23311691-23312961	0.00668449
NC_020491.1:22227483-22258384	0.00263825
NC_020491.1:2876178-2890081	0.00108722
NC_020497.1:20119768-20120932	0.0013369
NC_020497.1:15032699-15033871	0
NC_020495.1:28848619-28853869	0
NC_020494.1:19145275-19158370	0.00145649
NC_020494.1:16876692-16877912	0
NC_020494.1:16613991-16614572	0
NC_020493.1:17972592-17973795	0
NC_020491.1:6641316-6642613	0
NC_020495.1:2871562-2872831	0
NC_020494.1:14511297-14512480	0
NC_020494.1:9184482-9209397	0.00381383
NC_020493.1:27062489-27063643	0
NC_020492.1:823072-828827	0.00107383
NC_020492.1:606594-612639	0.00107383
NC_020491.1:16352724-16365243	0.00193611
NC_020491.1:15916562-15922685	0.00295619
NC_020491.1:4940125-4941254	0.00127065
NC_020497.1:20440118-20453898	0.000577367
NC_020497.1:18173577-18174661	0.00141044
NC_020497.1:11723949-11725044	0
NC_020496.1:30556725-30557901	0.00282087
NC_020496.1:11073260-11073821	0.0027933
NC_020495.1:16393521-16394164	0
NC_020494.1:19008465-19009090	0
NC_020493.1:26947028-26974197	0.00444297
NC_020493.1:13962585-13963180	0
NC_020493.1:12599637-12613608	0.00138568
NC_020493.1:7277879-7283228	0.0011994
NC_020493.1:2253578-2254772	0.0026738
NC_020492.1:21376517-21377041	0
NC_020492.1:17447138-17447771	0.0027933
NC_020491.1:16659869-16660470	0
NC_020491.1:15995152-15995714	0
NC_020495.1:1250939-1255999	0.00148368
NC_020495.1:348134-349454	0.00127065
NC_020494.1:4587034-4600126	0.00157119
NC_020493.1:27691557-27692155	0
NC_020493.1:9206636-9219818	0.00253807
NC_020492.1:10847109-10853731	0.00207421
NC_020492.1:4865467-4870948	0.00148368
NC_020497.1:15047723-15057077	0
NC_020496.1:12487648-12496967	0.000866852
NC_020496.1:7123641-7124907	0
NC_020495.1:18146903-18147453	0
NC_020494.1:3078745-3079957	0.00127065
NC_020493.1:27198864-27199522	0
NC_020492.1:25242149-25259287	0
NC_020491.1:19084800-19085943	0
NC_020491.1:15844709-15852164	0.0010582
NC_020496.1:14801888-14809124	0.000210084
NC_020496.1:9233416-9233972	0.0027933
NC_020496.1:4434586-4435195	0
NC_020495.1:19449876-19451083	0.00403226
NC_020495.1:1966391-1967001	0
NC_020495.1:345545-346203	0
NC_020494.1:23014222-23014814	0
NC_020494.1:10407296-10419872	0.00314389
NC_020494.1:586413-591386	0.000593472
NC_020493.1:18374560-18388258	0.00217654
NC_020493.1:4041794-4049078	0.00253515
NC_020493.1:252764-258411	0.00295619
NC_020492.1:18378524-18379031	0
NC_020492.1:6056568-6057572	0.00282087
NC_020491.1:21132590-21162132	0.000773694
NC_020491.1:21004362-21004871	0
NC_020491.1:10932525-10956422	0.00139618
NC_020491.1:725270-726606	0
NC_020496.1:32608730-32609202	0.00940439
NC_020495.1:18557411-18558530	0
NC_020495.1:4221061-4221563	0
NC_020495.1:3747588-3748080	0
NC_020494.1:19202666-19203112	0
NC_020494.1:14956404-14957524	0.00134409
NC_020494.1:8209412-8216815	0.00169312
NC_020493.1:17933026-17933594	0
NC_020493.1:3732140-3733302	0.00134409
NC_020493.1:336391-336960	0
NC_020492.1:12946505-12947011	0.00282486
NC_020491.1:11389173-11389774	0.00254453
NC_020491.1:7878629-7879232	0
NC_020497.1:23388267-23388822	0
NC_020497.1:4755291-4755781	0
NC_020496.1:35268656-35275557	0.00415225
NC_020496.1:34633803-34634415	0
NC_020496.1:5186109-5186644	0
NC_020496.1:3760673-3761220	0
NC_020496.1:626194-626772	0
NC_020495.1:18730153-18731356	0
NC_020495.1:7643192-7643820	0
NC_020494.1:4970412-4970891	0
NC_020493.1:15550589-15551103	0
NC_020493.1:8937704-8938873	0.00268817
NC_020492.1:26702648-26703826	0.00141044
NC_020492.1:24522384-24523529	0.0013369
NC_020492.1:22467503-22468609	0.00534759
NC_020492.1:20190628-20191225	0
NC_020492.1:6290317-6311003	0.00302211
NC_020491.1:13812602-13813142	0
NC_020491.1:5350377-5350861	0
NC_020497.1:21061407-21061963	0
NC_020497.1:14695794-14703373	0.000915332
NC_020497.1:6272574-6273298	0
NC_020496.1:35572712-35573296	0
NC_020496.1:26953466-26953987	0.0027933
NC_020496.1:12270349-12277841	0.000635459
NC_020495.1:26118598-26134440	0
NC_020495.1:23462026-23463142	0.00675676
NC_020495.1:20016160-20023468	0.00457666
NC_020495.1:11697767-11706746	0.000520472
NC_020495.1:10377530-10378126	0.00254453
NC_020495.1:5694678-5695281	0.00282486
NC_020494.1:10471489-10472537	0
NC_020493.1:25885639-25886173	0
NC_020493.1:11071916-11072420	0
NC_020493.1:8568774-8569418	0.00503778
NC_020493.1:1300765-1301944	0.00268817
NC_020492.1:6569369-6569875	0.00558659
NC_020491.1:5196292-5197604	0
NC_020491.1:2063573-2064101	0.00282486
NC_020497.1:14675064-14675554	0
NC_020497.1:10242317-10242900	0
NC_020497.1:374320-374910	0.00282486
NC_020496.1:24884822-24885950	0.0042796
NC_020496.1:18374734-18375191	0
NC_020495.1:16198311-16199483	0.00135135
NC_020495.1:15640744-15641888	0
NC_020495.1:13873199-13890756	0.000724638
NC_020495.1:8397272-8400258	0.00321199
NC_020495.1:4409703-4410305	0.00254453
NC_020495.1:2991280-2992465	0
NC_020493.1:548786-550046	0
NC_020492.1:11811560-11832113	0.00196687
NC_020491.1:22061681-22062877	0
NC_020491.1:20075560-20076094	0
NC_020497.1:16357988-16358569	0.0027933
NC_020497.1:16141562-16142238	0
NC_020497.1:7789811-7790406	0
NC_020496.1:31795106-31797583	0.00202977
NC_020496.1:24861798-24864632	0.00328048
NC_020496.1:11655212-11658504	0.00067659
NC_020496.1:11116855-11117361	0
NC_020496.1:9667466-9674332	0.00251716
NC_020495.1:11019686-11020269	0
NC_020494.1:22237921-22249318	0.000187301
NC_020493.1:554621-555155	0
NC_020492.1:30939116-30941944	0.00382723
NC_020492.1:21084914-21086124	0.00540541
NC_020492.1:13613458-13614654	0
NC_020492.1:4577135-4578302	0.00405405
NC_020491.1:14712130-14714286	0.00270636
NC_020491.1:6676655-6677939	0.00127714
NC_015206.1:68335-68780	0.015873
NC_020497.1:19814643-19817744	0.00160944
NC_020497.1:6985511-6985961	0
NC_020497.1:4347487-4348087	0
NC_020496.1:37836105-37836587	0
NC_020496.1:29417648-29418147	0.0031348
NC_020496.1:19062778-19069927	0.000230894
NC_020496.1:18876618-18894730	0.00216177
NC_020496.1:16231396-16231989	0.00254453
NC_020496.1:10264821-10289872	0.000369303
NC_020495.1:11777811-11778406	0
NC_020494.1:15758384-15767623	0.00366812
NC_020493.1:5939705-5940231	0
NC_020491.1:10988788-10997308	0.00111649
NC_020496.1:26084161-26084653	0
NC_020496.1:7080618-7083017	0.00405954
NC_020494.1:23122124-23122604	0
NC_020494.1:14742957-14743460	0
NC_020494.1:12590910-12591424	0
NC_020493.1:22701329-22701774	0
NC_020493.1:18602123-18602647	0
NC_020493.1:8563515-8563991	0.00285714
NC_020493.1:4142058-4144870	0.00218699
NC_020493.1:3252942-3255706	0.00164024
NC_020492.1:30661462-30677109	0
NC_020492.1:9107705-9110601	0
NC_020491.1:2360807-2363896	0.00382723
NC_020497.1:7720449-7720903	0.0031746
NC_020496.1:2826924-2829833	0
NC_020496.1:2532216-2540740	0.00111649
NC_020495.1:16112884-16115025	0
NC_020495.1:7635-35664	0.000789314
NC_020494.1:11929319-11930917	0.000919118
NC_020494.1:2813234-2824923	0.00221631
NC_020493.1:24868152-24868639	0
NC_020493.1:21431473-21431959	0.0031348
NC_020493.1:2140056-2140567	0
NC_020492.1:18150861-18152642	0.000919118
NC_020492.1:18040189-18040788	0
NC_020492.1:12095560-12097226	0.000919118
NC_020492.1:9525194-9545187	0.00184082
NC_020491.1:11537477-11538598	0.00283688
NC_020491.1:7638036-7638542	0.00285714
NC_020497.1:20805393-20815445	0
NC_020497.1:20650397-20650949	0
NC_020497.1:13186418-13188940	0.000678426
NC_020496.1:16061450-16066198	0.0013947
NC_020495.1:24545967-24548792	0.00109589
NC_020495.1:18864863-18868472	0.00438356
NC_020495.1:13533883-13534356	0
NC_020494.1:15053913-15054392	0
NC_020494.1:13860218-13880165	0.00198249
NC_020494.1:11951372-11951832	0.00643087
NC_020493.1:27052137-27055875	0
NC_020493.1:23350920-23353757	0.00219178
NC_020493.1:22824703-22827125	0.000678426
NC_020492.1:32466432-32466985	0.00571429
NC_020492.1:23638956-23641409	0
NC_020492.1:14809312-14821149	0.00454688
NC_020492.1:4599106-4599628	0
NC_020491.1:3134728-3135263	0
NC_015206.1:61643-62108	0.0219436
NC_020497.1:17383372-17383857	0
NC_020496.1:10979244-10979401	0
NC_020496.1:9626555-9630326	0
NC_020493.1:13116713-13124949	0.000372439
NC_020493.1:3335671-3337975	0
NC_020492.1:8982283-9036820	0.00168551
NC_020491.1:17966085-17966095	0
NC_020497.1:16368813-16370424	0.00476644
NC_020496.1:37581874-37583493	0
NC_020496.1:35696521-35735926	0.00035917
NC_020496.1:26489550-26491223	0.000953289
NC_020495.1:7657203-7661457	0.00174338
NC_020493.1:19206425-19208047	0
NC_020493.1:18848203-18848694	0.00321543
NC_020492.1:8636842-8639693	0.00109589
NC_020492.1:8304404-8306691	0.00407056
NC_020491.1:16618083-16619771	0.00571973
NC_020491.1:15198627-15200243	0
NC_020491.1:9139783-9140315	0
NC_020491.1:6394834-6397051	0.00135685
NC_020491.1:6386755-6389005	0.00203528
NC_020497.1:174116-175996	0.00183824
NC_020496.1:21021063-21022708	0
NC_020496.1:20355919-20357683	0.00369004
NC_020496.1:17380544-17380620	0
NC_020496.1:1684601-1685087	0
NC_020495.1:22515872-22517008	0.0042796
NC_020495.1:1881988-1882513	0.00321543
NC_020495.1:1242075-1242626	0
NC_020494.1:22775765-22779979	0
NC_020494.1:18361368-18363471	0.000696864
NC_020492.1:26874130-26874220	0
NC_020492.1:22401087-22403540	0
NC_020492.1:16609392-16611537	0.00139373
NC_020492.1:12863003-12866800	0.000807103
NC_020492.1:6314737-6338925	0.000988386
NC_020491.1:4898397-4901266	0.00107527
NC_020497.1:13515512-13516029	0
NC_020496.1:31659085-31660249	0.00142653
NC_020496.1:14449789-14450866	0
NC_020496.1:13372749-13373246	0
NC_020494.1:16583863-16596989	0
NC_020494.1:549308-551545	0.00203528
NC_020493.1:14917952-14920236	0
NC_020493.1:8506742-8506880	0
NC_020493.1:4778631-4779167	0
NC_020493.1:4750425-4750874	0
NC_020492.1:21447015-21449192	0.000680272
NC_020492.1:21278343-21288914	0.00235331
NC_020492.1:9239758-9241292	0.00381316
NC_020491.1:11276204-11284994	0.00281373
NC_020491.1:1475393-1564682	0.00170563
NC_020497.1:21206814-21207257	0
NC_020497.1:9864364-9866657	0
NC_020497.1:5650541-5652242	0
NC_020497.1:2815583-2816758	0.00142653
NC_020497.1:179718-179870	0
NC_020496.1:6840642-6842908	0
NC_020496.1:5800720-5802931	0.00278746
NC_020495.1:8946726-8948852	0.00139373
NC_020495.1:1664659-1666320	0.00276753
NC_020493.1:3035622-3037323	0.00184502
NC_020492.1:31208406-31209197	0
NC_020492.1:11924200-11924677	0
NC_020492.1:3632481-3642460	0.00126203
NC_020491.1:9618165-9619953	0.00184502
NC_020491.1:7478347-7478490	0
NC_020491.1:5790991-5792677	0
NC_020491.1:2183828-2187534	0
NC_020497.1:5731504-5733757	0
NC_020496.1:15264508-15266208	0.00382775
NC_020496.1:14452729-14454375	0
NC_020495.1:20271737-20272208	0.00321543
NC_020494.1:11890765-11892326	0.000956938
NC_020492.1:8319575-8322317	0.0021966
NC_020492.1:4180942-4182069	0.0042796
NC_020491.1:8901439-8901929	0
NC_020491.1:806871-808381	0.00190658
NC_020497.1:22110045-22110190	0
NC_020497.1:19631806-19633447	0
NC_020497.1:17763214-17767572	0.000353982
NC_020497.1:867852-869979	0
NC_020496.1:34923407-34925616	0.000698812
NC_020496.1:25776312-25779654	0
NC_020495.1:28856125-28929618	0.000512357
NC_020495.1:25557412-25557859	0.00321543
NC_020495.1:21853694-21857589	0.00525465
NC_020493.1:7758059-7758201	0
NC_020492.1:23684694-23686367	0.00185185
NC_020492.1:22096250-22097881	0.0037037
NC_020491.1:18774152-18792405	0
NC_020497.1:7678706-7682861	0.00123001
NC_020495.1:28768391-28807581	0.00172883
NC_020495.1:25098441-25098530	0
NC_020495.1:14364953-14369418	0
NC_020495.1:2962070-2965346	0.000957854
NC_020495.1:638401-648929	0.00360841
NC_020493.1:1338089-1338251	0
NC_020493.1:310678-313030	0.00204082
NC_020492.1:32719482-32719500	0
NC_020492.1:14284355-14284430	0
NC_020492.1:3757364-3759246	0.00191388
NC_020492.1:3623614-3625214	0.00191388
NC_020491.1:3664285-3667606	0.00335249
NC_020497.1:7083235-7087554	0.00212389
NC_020497.1:6344147-6345848	0
NC_020496.1:30533095-30534778	0.00298211
NC_020496.1:23346053-23347577	0.000994036
NC_020496.1:21177159-21201553	0.00113933
NC_020495.1:7036189-7040993	0.00106195
NC_020495.1:2004115-2005771	0
NC_020495.1:37665-39982	0
NC_020493.1:18313614-18315252	0.00298211
NC_020492.1:31950653-31952401	0.00596421
NC_020492.1:1841640-1854235	0.00129383
NC_020491.1:18922754-18924212	0.00397614
NC_020491.1:10999999-11003418	0.00488043
NC_020497.1:4074293-4079023	0.00314685
NC_020496.1:30594404-30597561	0.00479846
NC_020496.1:23640969-23641122	0
NC_020495.1:14796727-14800182	0.000479846
NC_020495.1:11915622-11918820	0.000959693
NC_020494.1:20639854-20641932	0
NC_020494.1:15757019-15757180	0.010989
NC_020494.1:4300320-4304824	0.00034965
NC_020493.1:22611656-22613311	0.00288184
NC_020492.1:24568369-24569999	0
NC_020492.1:16930442-16932024	0
NC_020491.1:2921528-2921601	0
NC_020496.1:13084991-13088813	0.00202429
NC_020495.1:24019297-24023811	0.00248139
NC_020495.1:24007761-24016713	0
NC_020495.1:13500573-13504542	0.00283401
NC_020494.1:17787419-17791106	0.000404858
NC_020492.1:11038649-11053977	0
NC_020491.1:5754333-5755971	0.000994036
NC_020496.1:19925139-19926590	0
NC_020496.1:2110054-2113277	0.000959693
NC_020496.1:331906-331940	0
NC_020495.1:7419512-7422714	0
NC_020495.1:4619452-4623316	0.00246407
NC_020495.1:2631340-2632985	0.00192123
NC_020495.1:2338444-2341633	0
NC_020494.1:15822138-15840713	0.00215558
NC_020493.1:2538029-2539620	0.000960615
NC_020491.1:10681148-10681166	0
NC_020491.1:3140934-3141021	0
NC_020497.1:14563604-14568680	0.00291451
NC_020496.1:29577695-29583235	0
NC_020496.1:29329069-29330525	0.000998004
NC_020496.1:27646073-27647782	0.00199601
NC_020496.1:15438205-15446634	0
NC_020495.1:27022707-27024265	0
NC_020495.1:12465091-12466521	0
NC_020495.1:404226-405785	0
NC_020494.1:21301319-21307685	0
NC_020494.1:19672553-19672556	0
NC_020493.1:12550471-12550551	0
NC_020492.1:29192895-29194489	0
NC_020492.1:22827518-22829188	0.00299401
NC_020492.1:21370176-21374890	0.00194301
NC_020492.1:20104464-20110482	0.00290782
NC_020492.1:13398631-13400306	0.000998004
NC_020491.1:10811130-10816579	0
NC_015206.1:85594-85660	0.0192308
NC_020497.1:18056906-18060500	0.00123406
NC_020497.1:2501376-2501531	0
NC_020496.1:15330254-15335835	0.00431779
NC_020495.1:15335528-15339290	0.000822707
NC_020494.1:20367993-20369362	0.0011274
NC_020494.1:16600181-16600322	0
NC_020493.1:22871012-22879988	0.00102712
NC_020493.1:20701266-20705418	0.00205677
NC_020493.1:14856711-14860557	0.000822707
NC_020493.1:11443413-11446438	0.00240385
NC_020493.1:5981668-5981770	0
NC_020492.1:20066332-20069890	0.00192308
NC_020492.1:9859388-9859411	0
NC_020491.1:16412128-16420063	0.00246508
NC_020491.1:10981209-10984605	0.00240385
NC_020497.1:22035073-22036420	0.00117925
NC_020497.1:16606062-16606066	0
NC_020497.1:9043292-9044957	0.00299401
NC_020497.1:5263662-5266839	0.00391198
NC_020495.1:2928951-2934168	0.00348939
NC_020492.1:24211554-24211671	0
NC_020491.1:18826400-18838415	0.000388551
NC_020491.1:7077572-7079278	0.00199601
NC_020496.1:30774969-30778144	0
NC_020494.1:20248041-20248182	0
NC_020494.1:13553217-13562327	0
NC_020492.1:1395477-1403221	0.00102712
NC_020497.1:22106221-22106392	0
NC_020497.1:17723723-17723852	0
NC_020496.1:11342524-11347587	0.00226978
NC_020495.1:27439110-27443745	0.000648508
NC_020495.1:27192970-27210502	0.00151125
NC_020495.1:4376913-4377002	0
NC_020494.1:20086553-20094443	0.0035204
NC_020494.1:10565679-10570477	0.00226978
NC_020493.1:27428334-27431573	0.000489956
NC_020492.1:24347045-24353018	0.0055313
NC_020492.1:20875281-20884985	0.000207082
NC_020492.1:10731654-10732512	0.00201207
NC_020491.1:17004827-17008260	0.00195982
NC_020491.1:8983556-8983631	0
NC_020497.1:347489-355262	0.000821693
NC_020496.1:34965154-34972694	0.00904605
NC_020496.1:29748995-29750402	0
NC_020496.1:26460120-26468720	0.00123355
NC_020496.1:12208681-12208761	0.0192308
NC_020496.1:7216263-7217611	0.00117925
NC_020496.1:2037291-2038541	0.00235849
NC_020495.1:27795152-27795850	0
NC_020495.1:22897936-22899322	0.0011325
NC_020493.1:6470811-6472134	0.0011274
NC_020492.1:13153802-13173046	0.00257843
NC_020491.1:7594497-7597592	0.00199402
NC_020491.1:5361039-5361171	0
NC_015206.1:70088-70851	0.0241449
NC_020496.1:30981565-30982291	0
NC_020496.1:28541332-28542833	0.00226501
NC_020496.1:16857778-16858574	0
NC_020496.1:12604854-12605684	0
NC_020496.1:7299809-7310495	0.000582242
NC_020496.1:4507836-4511111	0.00146987
NC_020495.1:18369252-18369342	0
NC_020495.1:9715594-9716382	0.00201207
NC_020494.1:19134713-19136147	0
NC_020493.1:21445534-21446404	0
NC_020493.1:6151893-6151991	0
NC_020492.1:20815327-20816741	0.00370828
NC_020497.1:23242141-23243372	0
NC_020497.1:1623722-1631580	0.00411184
NC_020496.1:16624937-16626311	0.00118483
NC_020494.1:23216426-23219668	0.001998
NC_020494.1:22260976-22264259	0.001998
NC_020494.1:18056299-18062659	0.00146771
NC_020494.1:5359065-5371632	0.00272814
NC_020493.1:22231830-22234848	0.0024975
NC_020492.1:25259946-25264648	0.00131363
NC_020492.1:22012882-22014072	0.00247219
NC_020492.1:21851379-21852032	0.00218341
NC_020492.1:9986932-10016382	0.000515099
NC_020492.1:3949525-3955127	0.00144092
NC_020491.1:20590630-20590651	0
NC_020491.1:12953860-12956957	0.0024975
NC_020491.1:11419340-11420734	0.00226501
NC_020497.1:13544291-13545659	0.0011274
NC_020497.1:9055982-9056671	0
NC_020497.1:6273817-6274744	0
NC_020496.1:15389974-15395034	0.00324675
NC_020495.1:28572711-28578766	0.0012987
NC_020495.1:25048538-25055196	0
NC_020495.1:21667606-21676352	0.00102249
NC_020495.1:13643935-13662368	0
NC_020495.1:5362864-5364287	0.0011274
NC_020493.1:20661324-20662696	0.00117925
NC_020493.1:17997300-18001979	0.000324675
NC_020493.1:12561186-12562532	0
NC_020492.1:17279450-17311575	0.00150328
NC_020492.1:17095028-17095842	0
NC_020491.1:20174991-20188573	0.00191962
NC_020491.1:11917431-11917592	0
NC_020491.1:9983604-9985034	0
NC_020497.1:18070581-18078732	0.0026749
NC_020497.1:9628192-9628911	0.0040568
NC_020496.1:7591243-7600816	0
NC_020495.1:9577396-9578151	0.0020284
NC_020495.1:3120914-3122162	0.00247219
NC_020494.1:22524443-22525277	0.00201207
NC_020494.1:22189009-22208275	0.00194592
NC_020494.1:18148619-18162177	0.00119474
NC_020493.1:7430052-7431461	0
NC_020492.1:32891051-32892747	0
NC_020492.1:16724588-16725493	0
NC_020492.1:3857348-3860396	0.003996
NC_020491.1:14768246-14769023	0
NC_020491.1:13537110-13537262	0
NC_020491.1:3150236-3150251	0
NC_020497.1:15165193-15166345	0.00494438
NC_020496.1:31863496-31869813	0.000740924
NC_020496.1:11223056-11238712	0
NC_020496.1:7490852-7499893	0
NC_020496.1:741598-741732	0
NC_020495.1:27428633-27430004	0.00118483
NC_020495.1:25577321-25583887	0.00345764
NC_020495.1:11731435-11732171	0.00220264
NC_020495.1:6616915-6618215	0.00906002
NC_020493.1:24028689-24030004	0.00118483
NC_020493.1:23325756-23325842	0
NC_020493.1:4095129-4129125	0.00058812
NC_020492.1:28226548-28278606	0.00162058
NC_020492.1:26950965-26952315	0
NC_020492.1:24647545-24655556	0.00271672
NC_020492.1:24047898-24047982	0
NC_020491.1:19660144-19666564	0.00172882
NC_020491.1:3044876-3053951	0
NC_015206.1:135380-135543	0
NC_020497.1:21707185-21708386	0
NC_020497.1:15747982-15748666	0
NC_020496.1:35483210-35501061	0.000981617
NC_020496.1:31802540-31803252	0.00220264
NC_020496.1:14412949-14419425	0.00122429
NC_020496.1:6937805-6939174	0.00123609
NC_020495.1:17976364-17985758	0.000912742
NC_020494.1:19723017-19726133	0.00254065
NC_020494.1:1576887-1657342	0.00169623
NC_020494.1:374711-377808	0
NC_020493.1:7993182-7993202	0
NC_020493.1:318131-321128	0.0024975
NC_020492.1:16858689-16859476	0
NC_020492.1:15639367-15648376	0.000365097
NC_020492.1:11195405-11196122	0.00440529
NC_020491.1:19278056-19287059	0.00346842
NC_020491.1:3369995-3370133	0
NC_015206.1:153504-153592	0
NC_020497.1:22426386-22426534	0
NC_020497.1:21024750-21024892	0
NC_020497.1:18495973-18497262	0
NC_020497.1:16481479-16482174	0.00238663
NC_020497.1:6402471-6403794	0.00118483
NC_020497.1:2522993-2556410	0.00072367
NC_020496.1:30113801-30120711	0.000671141
NC_020496.1:12598781-12600152	0
NC_020495.1:6246118-6246811	0
NC_020495.1:1035539-1036940	0.00357143
NC_020493.1:24718352-24719647	0.00123609
NC_020493.1:1110509-1111254	0
NC_020491.1:17122724-17144224	0.00300752
NC_020491.1:15092266-15099822	0
NC_020497.1:7973054-7979952	0.000676437
NC_020497.1:5709353-5726987	0.00180383
NC_020496.1:5676257-5677511	0
NC_020495.1:26399233-26400303	0.00119048
NC_020495.1:786544-787800	0
NC_020494.1:23103067-23103800	0.00222222
NC_020494.1:20513461-20514180	0
NC_020494.1:13473162-13473838	0.00436681
NC_020493.1:22596786-22596813	0
NC_020493.1:13213854-13214481	0.00240964
NC_020493.1:8397892-8405026	0.00146915
NC_020493.1:7315672-7315752	0
NC_020492.1:12066447-12067793	0.00238095
NC_020492.1:8215196-8222208	0
NC_020491.1:7788744-7789522	0
NC_020491.1:7253066-7253772	0.00220264
NC_020497.1:16187441-16189946	0
NC_020496.1:35576603-35577319	0
NC_020496.1:35358306-35359485	0.00248447
NC_020496.1:25336190-25340807	0.00133245
NC_020496.1:22129128-22132646	0
NC_020496.1:16794536-16797040	0
NC_020496.1:12717208-12717835	0.00440529
NC_020496.1:12543495-12544754	0
NC_020496.1:10537886-10542449	0.00366422
NC_020496.1:6687427-6688786	0.00236967
NC_020495.1:21648090-21657302	0
NC_020495.1:20693979-20695324	0.00119048
NC_020495.1:20605212-20609888	0.00133245
NC_020495.1:18272278-18278812	0.000988875
NC_020495.1:13203942-13205181	0
NC_020495.1:11711196-11714251	0.000518403
NC_020494.1:16112642-16115435	0.00316857
NC_020494.1:9895410-9896742	0
NC_020493.1:22559182-22559869	0
NC_020493.1:20594357-20603457	0
NC_020493.1:2330453-2331557	0.00247219
NC_020492.1:26520301-26521661	0
NC_020492.1:21941512-21944231	0.000633714
NC_020492.1:19144066-19144153	0
NC_020492.1:19089321-19094009	0.000666223
NC_020492.1:12417732-12418431	0.00222222
NC_020491.1:19998089-20004572	0.00148331
NC_020491.1:11043463-11045855	0
NC_020491.1:7451195-7451910	0
NC_020491.1:1208287-1208910	0
NC_020497.1:20883036-20886039	0
NC_020497.1:6556321-6557167	0
NC_020496.1:28336038-28336746	0
NC_020496.1:27715224-27722637	0.00112841
NC_020496.1:9998623-10001275	0.00253485
NC_020496.1:4720870-4721587	0.0020284
NC_020496.1:1028626-1029310	0.00222222
NC_020495.1:25492093-25492767	0
NC_020495.1:3959431-3960737	0.00118483
NC_020494.1:19414397-19415189	0
NC_020494.1:16502909-16512088	0.00188841
NC_020493.1:19873988-19876622	0
NC_020493.1:951911-954959	0.00101626
NC_020492.1:27283559-27284962	0
NC_020492.1:21421084-21427231	0.000245098
NC_020492.1:20926149-20926223	0
NC_020492.1:16494092-16501367	0.00112841
NC_020492.1:5302345-5303011	0
NC_020492.1:5297938-5298621	0.00240964
NC_020492.1:341443-351204	0
NC_020491.1:6211988-6212641	0
NC_020491.1:397025-400098	0.00050813
NC_020497.1:5772250-5781021	0.00147086
NC_020497.1:5120576-5121339	0
NC_020496.1:2838261-2839006	0
NC_020493.1:12481876-12482530	0.0170316
NC_020493.1:5546311-5549238	0.000518403
NC_020493.1:5473598-5474325	0.0110132
NC_020493.1:4868538-4868552	0
NC_020492.1:22862883-22864077	0.00248447
NC_020491.1:20300162-20320657	0.0029293
NC_020491.1:11330119-11344937	0.00234792
NC_020491.1:8248463-8251351	0.00207361
NC_020491.1:6626768-6626792	0
NC_020491.1:6080087-6080123	0
NC_020491.1:4941701-4944805	0.00103681
NC_020491.1:4236166-4236792	0.00240964
NC_020491.1:3353681-3356396	0.00443599
NC_020491.1:1168438-1169198	0
NC_020497.1:18791353-18791965	0
NC_020497.1:14425277-14425939	0.0119332
NC_020497.1:11089537-11090239	0.00238663
NC_020496.1:28047176-28048924	0.0016835
NC_020496.1:14138638-14140351	0.0016835
NC_020495.1:4553572-4563733	0.00566313
NC_020495.1:1747407-1750436	0.00152749
NC_020493.1:27756947-27757561	0
NC_020493.1:6007948-6008669	0
NC_020493.1:4740609-4747873	0.00338524
NC_020492.1:20928794-20931278	0.00779727
NC_020492.1:9343637-9344342	0
NC_020491.1:21956475-21957678	0
NC_020491.1:2911897-2912493	0
NC_020491.1:1014546-1015232	0
NC_020497.1:20751160-20753615	0
NC_020497.1:18262479-18262625	0
NC_020497.1:18095898-18105024	0.00312787
NC_020497.1:12933963-12938167	0
NC_020497.1:11438543-11443199	0
NC_020496.1:36753773-36756221	0
NC_020496.1:36386527-36393050	0.00222717
NC_020496.1:22510066-22512502	0.00317662
NC_020496.1:20078065-20078785	0
NC_020496.1:341803-346456	0.00366422
NC_020495.1:26452273-26455321	0
NC_020495.1:22804392-22805668	0
NC_020495.1:13474578-13474653	0
NC_020495.1:13107705-13112429	0.00134771
NC_020495.1:12389069-12393580	0.00235849
NC_020495.1:9671936-9681231	0.00255973
NC_020495.1:423001-423154	0
NC_020494.1:19452238-19452925	0
NC_020494.1:16724158-16726595	0.00127065
NC_020494.1:6284076-6284143	0.0588235
NC_020493.1:23490876-23490892	0
NC_020493.1:1034208-1034363	0
NC_020492.1:32855277-32857944	0.00363636
NC_020492.1:20609471-20621276	0.00278225
NC_020492.1:2731012-2731723	0
NC_020497.1:21595727-21595864	0
NC_020497.1:17027157-17028386	0
NC_020497.1:6746285-6748733	0.00129955
NC_020496.1:36506925-36507636	0
NC_020496.1:14751760-14753139	0
NC_020495.1:9313136-9313809	0
NC_020494.1:16332597-16335663	0
NC_020494.1:8185090-8186955	0.0016835
NC_020493.1:4936193-4942531	0.000249626
NC_020493.1:3928108-3928284	0
NC_020493.1:1308830-1308853	0
NC_020492.1:21416743-21420010	0.00102041
NC_020491.1:20269770-20295551	0.00124208
NC_020491.1:833908-834612	0.00222222
NC_020497.1:22145825-22147531	0
NC_020497.1:6636837-6637489	0.00220264
NC_020496.1:15724980-15726852	0.000870322
NC_020496.1:13200064-13201933	0.00174064
NC_020496.1:10574383-10576208	0.00174064
NC_020496.1:3824762-3825979	0.00248447
NC_020496.1:3667034-3667194	0
NC_020495.1:22600697-22601937	0.0062422
NC_020495.1:12114360-12116137	0
NC_020495.1:11211052-11211767	0.00222222
NC_020493.1:3039452-3040066	0.00240964
NC_020492.1:28375751-28377561	0.000870322
NC_020492.1:25023991-25024014	0
NC_020492.1:21993918-21995651	0.00261097
NC_020492.1:15590161-15592344	0
NC_020492.1:6625619-6628203	0.00444727
NC_020492.1:5897850-5908135	0.00123495
NC_020491.1:14475611-14477451	0
NC_020491.1:9530075-9530225	0
NC_015206.1:87705-87793	0
NC_020497.1:21520532-21522980	0.00130293
NC_020497.1:16426123-16432980	0.000249875
NC_020496.1:35263646-35263784	0
NC_020496.1:28044529-28045145	0
NC_020496.1:12578305-12580087	0.00337838
NC_020495.1:24317523-24320022	0.000651466
NC_020495.1:20477779-20477915	0
NC_020495.1:10404628-10413057	0
NC_020495.1:6673013-6673164	0
NC_020494.1:14171057-14175710	0.00170707
NC_020494.1:9506958-9508107	0
NC_020493.1:2327645-2327673	0
NC_020492.1:32353276-32355655	0.000651466
NC_020492.1:5841255-5844299	0.000510204
NC_020491.1:22614496-22616422	0.00168919
NC_020491.1:18909372-18910648	0
NC_020491.1:7785063-7785747	0
NC_020497.1:21394750-21397315	0.00382166
NC_020497.1:15444035-15444719	0
NC_020497.1:10352849-10355891	0.00104112
NC_020497.1:6879205-6879804	0.00243309
NC_020496.1:30582415-30583046	0.00243309
NC_020496.1:28796516-28813236	0.00088968
NC_020496.1:20666858-20669210	0
NC_020496.1:4597770-4599471	0.000870322
NC_020494.1:21222499-21242820	0.000819538
NC_020493.1:17720220-17730439	0.00185357
NC_020493.1:13434804-13445107	0.00200803
NC_020493.1:8616152-8617932	0.00348129
NC_020492.1:29473203-29481029	0.000787402
NC_020492.1:19867325-19878380	0.0014652
NC_020492.1:16744417-16749009	0.00168691
NC_020492.1:13994272-13998810	0.00168691
NC_020492.1:13138586-13141722	0
NC_020492.1:9083195-9083788	0.00240964
NC_020492.1:493931-503691	0
NC_020491.1:10552043-10554806	0.00127389
NC_020496.1:29299872-29300035	0
NC_020495.1:21007822-21007975	0
NC_020493.1:11831758-11832407	0.00486618
NC_020493.1:7646742-7647415	0.00243309
NC_020493.1:5746252-5755978	0.00197109
NC_020492.1:22992855-22992934	0
NC_020492.1:7549898-7551677	0.000844595
NC_020492.1:6047888-6053769	0
NC_020492.1:2732617-2736935	0
NC_020491.1:9012704-9020843	0.00218038
NC_020491.1:6173868-6181680	0.00178394
NC_020497.1:21411062-21420508	0.00132253
NC_020496.1:26806129-26806798	0
NC_020496.1:17606001-17606174	0
NC_020496.1:14823160-14825013	0
NC_020496.1:14580343-14580383	0
NC_020496.1:6656853-6658089	0.00249688
NC_020495.1:8376189-8379155	0.00208225
NC_020494.1:16024560-16024705	0
NC_020494.1:15907057-15915252	0.00179784
NC_020492.1:28589887-28591665	0.00436681
NC_020492.1:21969640-21970298	0
NC_020492.1:21022369-21026020	0
NC_020492.1:20634438-20642793	0.000799041
NC_020492.1:19803953-19804568	0
NC_020492.1:17993729-17993874	0
NC_020492.1:15961996-15965505	0.00182815
NC_020491.1:2989204-2992235	0
NC_020491.1:419067-419698	0.00240964
NC_020497.1:19275292-19275354	0.0192308
NC_020497.1:2185318-2185927	0
NC_020496.1:24059307-24065632	0.00352823
NC_020496.1:1132995-1133657	0.00243309
NC_020495.1:18230225-18234154	0.001554
NC_020495.1:10431430-10433855	0
NC_020494.1:13759544-13768925	0.00138861
NC_020494.1:10719961-10724574	0.00239316
NC_020494.1:10286517-10300773	0.00140503
NC_020493.1:26181871-26184074	0
NC_020493.1:14884678-14897200	0.00307569
NC_020493.1:10947301-10947949	0
NC_020493.1:214927-217467	0.00521173
NC_020492.1:31812474-31824585	0.000534902
NC_020492.1:19754969-19755115	0
NC_020492.1:14698668-14703306	0.00205128
NC_020492.1:10080861-10083107	0.0019595
NC_020491.1:12351656-12354029	0
NC_020497.1:8562268-8562928	0
NC_020497.1:7247434-7249283	0.000873362
NC_020497.1:5286980-5287578	0
NC_020497.1:3949413-3953302	0
NC_020496.1:36656379-36656405	0.0588235
NC_020496.1:2833568-2836829	0.00319927
NC_020495.1:11977896-11982878	0
NC_020495.1:3633301-3633948	0.00243309
NC_020494.1:10731972-10744198	0.00190743
NC_020494.1:7614378-7617992	0.000914077
NC_020492.1:8285661-8287532	0.00174672
NC_020492.1:6070117-6071937	0.000873362
NC_020491.1:19517750-19529248	0.000337838
NC_020491.1:19459871-19468422	0
NC_020491.1:249892-258101	0.00177165
NC_020497.1:22841650-22843344	0.000904159
NC_020496.1:27047278-27050534	0
NC_020496.1:23705374-23706964	0
NC_020496.1:3275574-3283510	0.00198373
NC_020496.1:2557906-2560327	0.00130634
NC_020494.1:6154640-6155279	0.00243309
NC_020493.1:8261874-8279670	0.000931185
NC_020493.1:4230586-4232963	0.000653168
NC_020492.1:22313930-22315585	0.000904159
NC_020492.1:21854132-21857476	0
NC_020492.1:15931414-15935414	0.000465333
NC_020492.1:4907222-4907889	0
NC_020497.1:16700643-16706831	0
NC_020496.1:36475787-36484182	0.00059976
NC_020496.1:18332798-18347858	0.00079968
NC_020496.1:14537128-14542639	0
NC_020495.1:18590920-18592750	0.000876424
NC_020495.1:17223839-17225516	0.000876424
NC_020495.1:5876954-5908228	0.00235427
NC_020494.1:556957-558703	0.00174672
NC_020492.1:24118518-24118645	0
NC_020492.1:20135486-20138849	0
NC_020492.1:18524844-18529002	0
NC_020492.1:13668770-13671982	0.000915751
NC_020491.1:19672821-19679416	0.00203614
NC_020497.1:20868034-20878167	0.00139947
NC_020497.1:4390581-4427920	0.000990099
NC_020496.1:13304699-13304794	0
NC_020495.1:22827779-22841558	0.00112765
NC_020495.1:10321647-10321725	0
NC_020495.1:7179291-7179446	0
NC_020493.1:11574995-11579069	0.000389105
NC_020493.1:1010526-1012323	0
NC_020492.1:17186038-17189981	0
NC_020492.1:12602839-12607337	0.00273879
NC_020496.1:7767915-7780443	0.00282296
NC_020494.1:7322875-7322894	0
NC_020493.1:12380176-12402878	0.000770308
NC_020493.1:7780990-7782957	0
NC_020493.1:978741-983468	0.00236486
NC_020492.1:19243407-19243506	0
NC_020491.1:8862340-8872772	0
NC_020491.1:5733574-5735386	0.000876424
NC_020491.1:4681847-4685918	0.00118343
NC_020497.1:22152824-22154556	0
NC_020497.1:15753499-15763150	0.001998
NC_020496.1:3830049-3839544	0.000986842
NC_020495.1:19753724-19788922	0.00115456
NC_020493.1:10051577-10054877	0.0004662
NC_020493.1:2178299-2182940	0.000342349
NC_020492.1:15600493-15600616	0
NC_020497.1:20663763-20663794	0
NC_020497.1:13664593-13668146	0.00229358
NC_020497.1:253152-262708	0.00115798
NC_020496.1:21344111-21369016	0.000255558
NC_020495.1:22589612-22593339	0.000458716
NC_020494.1:18053718-18053885	0
NC_020494.1:17961364-17966785	0.00335758
NC_020494.1:17762145-17762165	0
NC_020494.1:200016-204232	0.0035503
NC_020492.1:28383539-28397805	0.00158568
NC_020492.1:28188878-28199927	0.0011853
NC_020492.1:12100358-12109936	0.00314517
NC_020491.1:14617118-14622814	0.00391718
NC_020497.1:18767608-18767635	0
NC_020497.1:1650246-1651941	0.000907441
NC_020497.1:1617124-1620522	0.004662
NC_020496.1:26550160-26568281	0.000401606
NC_020496.1:13663559-13675670	0.00133869
NC_020495.1:19393029-19405247	0.00267738
NC_020494.1:6842539-6844285	0.00181488
NC_020493.1:7210268-7224098	0.00241169
NC_020492.1:26652614-26682824	0.000289017
NC_020492.1:9510466-9510545	0
NC_020492.1:8131310-8137005	0.00197796
NC_020491.1:19331695-19333333	0.00101317
NC_020491.1:3822047-3825448	0
NC_020491.1:1210871-1210985	0
NC_020497.1:21959223-21960601	0.0021097
NC_020497.1:3686767-3700663	0.000566316
NC_020497.1:1448871-1452388	0
NC_020496.1:31785777-31789128	0.000949668
NC_020496.1:17160661-17163915	0.000949668
NC_020495.1:16294629-16294776	0
NC_020495.1:8516310-8516325	0
NC_020495.1:4357435-4361541	0.000395101
NC_020495.1:2113503-2116799	0.000458716
NC_020494.1:7796413-7814999	0.00316122
NC_020494.1:6684028-6698518	0.000282326
NC_020493.1:17670707-17675493	0.0014245
NC_020492.1:32887461-32887607	0
NC_020492.1:30723407-30724401	0
NC_020492.1:9391926-9397703	0.000279799
NC_020491.1:12593790-12598792	0.00285805
NC_020491.1:6202101-6207481	0.000559597
NC_020496.1:3728429-3740903	0.00115075
NC_020495.1:16997277-16997356	0
NC_020495.1:16063917-16064057	0
NC_020495.1:395499-395585	0
NC_020494.1:7339726-7362640	0.00196615
NC_020493.1:13956430-13958285	0.00303951
NC_020493.1:13756870-13773271	0.00271686
NC_020493.1:732603-734241	0.00101317
NC_020492.1:24126825-24130308	0
NC_020492.1:10789043-10789116	0
NC_020491.1:21927186-21935328	0.00324609
NC_020491.1:13560355-13566022	0.000848656
NC_015206.1:105754-105917	0
NC_020497.1:19288178-19289722	0
NC_020496.1:5782947-5786267	0.00379867
NC_020495.1:28456974-28463183	0.000765111
NC_020495.1:14285340-14305582	0.000852152
NC_020495.1:1391873-1391946	0.0178571
NC_020494.1:16237521-16237595	0
NC_020493.1:10463585-10475324	0.00169492
NC_020493.1:8408729-8413539	0.00158781
NC_020492.1:22106297-22106366	0
NC_020492.1:9048603-9053388	0.00285805
NC_020491.1:10252889-10258896	0.00153022
NC_020497.1:18421713-18421807	0
NC_020497.1:4867570-4872305	0.00345477
NC_020496.1:31894091-31908209	0.000790068
NC_020496.1:16319650-16321073	0.00203459
NC_020496.1:4075111-4082554	0.00263745
NC_020494.1:13965026-13978775	0.00158014
NC_020493.1:26779593-26780484	0.00335008
NC_020491.1:8116063-8121870	0.000282885
NC_020497.1:18006822-18013635	0.000716332
NC_020496.1:31693686-31700507	0.00220313
NC_020496.1:8926727-8926795	0
NC_020494.1:22457126-22457995	0.00335008
NC_020493.1:26980656-26987076	0.000238777
NC_020493.1:226782-228441	0.00105485
NC_020492.1:20390348-20391182	0
NC_020492.1:16659271-16660705	0
NC_020491.1:13363416-13368356	0.00158983
NC_015206.1:65343-65365	0
NC_020497.1:23239652-23241073	0.00220022
NC_020497.1:21066825-21076540	0.00217828
NC_020496.1:34806434-34818957	0.00247402
NC_020496.1:28739065-28741059	0
NC_020496.1:25730618-25738250	0.00101523
NC_020495.1:27816406-27821435	0.000943396
NC_020495.1:19248556-19262191	0
NC_020495.1:15074423-15075902	0
NC_020495.1:10325304-10326103	0.00179211
NC_020494.1:10872230-10884426	0
NC_020493.1:27791204-27801366	0.00301609
NC_020493.1:25625027-25630576	0.00141603
NC_020493.1:21449172-21454401	0.000566412
NC_020493.1:12025718-12031077	0.00226565
NC_020492.1:14629377-14636924	0.000874508
NC_020492.1:12079892-12084776	0.00314465
NC_020497.1:20320037-20320167	0
NC_020497.1:18921814-18921836	0
NC_020497.1:10952331-10967328	0.000680195
NC_020497.1:6907617-6914377	0.000220313
NC_020496.1:29322961-29323860	0.00180505
NC_020496.1:20999856-21019153	0
NC_020496.1:8442025-8443591	0
NC_020495.1:14019957-14020231	0
NC_020494.1:17970747-17971713	0.00505902
NC_020493.1:26414367-26428392	0.00365998
NC_020493.1:20717786-20718561	0
NC_020493.1:17441027-17458890	0.00237258
NC_020493.1:6103206-6104744	0.00203459
NC_020492.1:28845475-28853578	0.000604839
NC_020492.1:26365155-26400153	0.00103069
NC_020492.1:22023701-22023941	0
NC_020492.1:2542444-2545001	0
NC_020491.1:21788717-21790216	0.00203459
NC_020497.1:19843681-19843932	0
NC_020497.1:16020277-16025409	0.00160979
NC_020497.1:6730419-6731220	0
NC_020496.1:34677253-34678498	0.0021097
NC_020496.1:23913800-23914774	0.00168634
NC_020496.1:11126006-11127325	0.00110011
NC_020495.1:25419788-25420582	0.00192678
NC_020495.1:16689290-16690072	0.00385356
NC_020495.1:7866031-7888138	0.00264523
NC_020494.1:16379678-16381274	0
NC_020494.1:15101715-15102554	0.00168634
NC_020493.1:23112146-23112422	0
NC_020493.1:1932310-1933173	0
NC_020492.1:17646025-17647517	0.00101729
NC_020492.1:16479013-16479282	0
NC_020492.1:3761963-3781544	0.000352578
NC_020491.1:10840523-10845329	0
NC_020497.1:17169627-17170526	0.00358423
NC_020497.1:16680397-16681133	0.00192678
NC_020496.1:36933324-36934741	0.00106383
NC_020496.1:36770837-36777396	0.00215105
NC_020496.1:36154089-36154952	0
NC_020496.1:13893081-13902549	0.00387924
NC_020496.1:6186709-6204694	0
NC_020496.1:2145601-2184817	0.000835569
NC_020495.1:17188709-17190231	0
NC_020495.1:14129151-14147682	0.00136731
NC_020494.1:16694042-16694117	0
NC_020494.1:10551088-10552651	0
NC_020493.1:26817261-26823777	0.000478011
NC_020492.1:32760962-32761869	0
NC_020491.1:7658518-7659964	0
NC_020497.1:13845243-13845431	0
NC_020497.1:3137331-3142166	0.00321958
NC_020496.1:30712441-30719971	0.00175055
NC_020496.1:4413371-4414191	0.00180505
NC_020495.1:25099459-25111820	0
NC_020495.1:23278174-23296057	0.000101781
NC_020495.1:21358213-21366802	0.00393873
NC_020495.1:10779734-10779827	0
NC_020494.1:18360534-18360810	0
NC_020494.1:621824-633697	0
NC_020493.1:18431884-18433366	0.00105932
NC_020493.1:18214033-18214304	0.00595238
NC_020493.1:11307611-11314925	0.00175055
NC_020493.1:8443601-8444385	0.00358423
NC_020493.1:4456578-4458000	0.00106383
NC_020492.1:22871462-22872327	0.00537634
NC_020492.1:14953229-14960789	0.00328228
NC_020491.1:16082214-16098521	0
NC_020491.1:13685583-13686463	0
NC_020497.1:11473803-11475243	0
NC_020497.1:8240111-8246726	0
NC_020496.1:37269871-37270667	0.00337268
NC_020496.1:25663093-25663351	0
NC_020495.1:19803920-19804191	0.00609756
NC_020495.1:11392352-11393220	0.00181818
NC_020494.1:22781542-22782335	0.00192678
NC_020493.1:25299380-25300224	0.00180505
NC_020493.1:23621706-23621975	0
NC_020492.1:7618577-7624881	0.00143403
NC_020491.1:9953393-9953663	0
NC_020491.1:9553658-9553757	0
NC_020491.1:9043978-9045426	0
NC_020491.1:6574865-6576246	0
NC_020491.1:2654654-2656106	0
NC_020497.1:19089810-19090066	0
NC_020497.1:15692601-15692832	0.00609756
NC_020497.1:11852332-11852572	0
NC_020497.1:4021812-4022011	0
NC_020496.1:31572652-31573515	0.00180505
NC_020496.1:20344143-20352230	0.00134927
NC_020496.1:1592450-1592466	0
NC_020495.1:13482658-13482808	0
NC_020495.1:9903917-9917888	0.00166054
NC_020495.1:9152586-9152801	0
NC_020494.1:17457447-17458825	0.00220994
NC_020494.1:5012754-5012961	0
NC_020493.1:23923965-23924047	0
NC_020493.1:20373798-20376537	0.0011919
NC_020493.1:13538514-13550824	0.000249813
NC_020493.1:607663-608541	0
NC_020492.1:29519931-29529709	0.000180538
NC_020492.1:24383856-24385418	0
NC_020492.1:20702105-20702941	0.00545455
NC_020491.1:7601009-7621804	0.00111959
NC_020491.1:2368647-2368904	0
NC_020491.1:1233668-1240964	0.00153173
NC_020496.1:32413343-32426708	0.00136799
NC_020496.1:27452245-27453179	0.00168634
NC_020496.1:7679010-7680344	0.00220994
NC_020496.1:6620131-6621590	0.00221976
NC_020496.1:2485568-2486477	0
NC_020495.1:24051877-24074533	0.00268898
NC_020495.1:21065484-21065700	0
NC_020493.1:14210195-14234477	0.000486027
NC_020493.1:6307829-6307908	0
NC_020492.1:32497026-32497872	0
NC_020492.1:32239467-32239694	0
NC_020492.1:23488313-23488510	0
NC_020492.1:12596767-12596954	0
NC_020492.1:10754325-10754544	0
NC_020491.1:8456470-8456682	0
NC_020497.1:15550206-15550411	0
NC_020497.1:2365521-2366405	0
NC_020496.1:22467507-22467705	0
NC_020496.1:9606832-9607572	0.0038835
NC_020496.1:2068991-2069282	0
NC_020496.1:1604072-1604915	0
NC_020495.1:17843081-17858061	0.000527983
NC_020495.1:6619538-6619792	0
NC_020495.1:2966500-2971487	0.00257898
NC_020494.1:22364644-22364841	0
NC_020494.1:16516533-16517368	0.00192678
NC_020494.1:8872903-8882725	0
NC_020493.1:27461082-27461918	0.00578035
NC_020493.1:26688336-26689183	0
NC_020493.1:20561332-20563333	0
NC_020493.1:1543728-1544512	0
NC_020493.1:370298-370468	0
NC_020492.1:21895566-21896363	0.00363636
NC_020492.1:12633370-12633528	0
NC_020492.1:9742943-9746031	0
NC_020491.1:7198645-7199412	0
NC_020491.1:3566677-3567581	0
NC_020491.1:2604219-2604996	0
NC_020491.1:698908-699690	0.00194175
NC_020497.1:21608213-21609081	0.00195695
NC_020497.1:16761688-16761906	0
NC_020497.1:14588881-14591540	0.00183038
NC_020496.1:36272512-36272761	0
NC_020496.1:29202504-29204418	0.00232919
NC_020496.1:28256467-28257291	0.00391389
NC_020496.1:22110477-22111947	0
NC_020496.1:15367460-15370111	0
NC_020495.1:23453224-23453442	0
NC_020495.1:23435031-23435759	0
NC_020495.1:401029-402480	0
NC_020493.1:18992595-18993401	0
NC_020493.1:17556679-17558154	0
NC_020493.1:14111460-14113479	0.00310559
NC_020493.1:13846423-13848412	0
NC_020493.1:13487122-13487322	0
NC_020493.1:13035767-13036678	0.00541516
NC_020493.1:11612101-11612282	0
NC_020493.1:10549877-10550109	0.00595238
NC_020493.1:4032580-4033416	0
NC_020492.1:32505962-32506109	0
NC_020492.1:24564603-24567231	0.000610128
NC_020492.1:21183094-21183978	0.00180505
NC_020492.1:19543624-19543879	0
NC_020492.1:8261980-8262057	0
NC_020492.1:6224629-6224834	0
NC_020497.1:11350996-11372617	0.000499875
NC_020497.1:10350382-10351309	0
NC_020497.1:3201795-3201975	0
NC_020496.1:32657730-32658502	0
NC_020496.1:26383276-26384032	0
NC_020496.1:20156091-20156346	0
NC_020496.1:10314908-10315805	0
NC_020496.1:8674211-8674448	0
NC_020496.1:4451392-4451630	0.00625
NC_020496.1:258758-261427	0
NC_020495.1:12355543-12355618	0
NC_020494.1:22602410-22603325	0
NC_020494.1:22210022-22210223	0.008
NC_020494.1:19233570-19233597	0
NC_020494.1:17680834-17681619	0.00180505
NC_020494.1:11470772-11470953	0
NC_020494.1:7468156-7468315	0
NC_020493.1:26009750-26018405	0
NC_020493.1:20043855-20050917	0.000241488
NC_020493.1:14115922-14116103	0.008
NC_020493.1:7093223-7094577	0.00220994
NC_020492.1:14269825-14278061	0.00115741
NC_020492.1:2775191-2784855	0.0011745
NC_020491.1:14569309-14569513	0
NC_020491.1:4772997-4774367	0.00110497
NC_020496.1:26133477-26142694	0.00202668
NC_020495.1:10729812-10731259	0.00106383
NC_020495.1:7500620-7511243	0.000582637
NC_020495.1:2812061-2814708	0.000610128
NC_020494.1:6197261-6205251	0.00194212
NC_020493.1:22346373-22346564	0
NC_020493.1:17462113-17462343	0
NC_020493.1:7315824-7317884	0.00465839
NC_020493.1:3142754-3145371	0.000610128
NC_020493.1:2895436-2896394	0
NC_020492.1:32418199-32419097	0.00194175
NC_020492.1:29546671-29546864	0
NC_020492.1:16988502-16988704	0
NC_020492.1:4874813-4882099	0.000243546
NC_020491.1:13681100-13681956	0.00181818
NC_020497.1:20337997-20338168	0
NC_020497.1:5295080-5307923	0.000749813
NC_020496.1:29550125-29552164	0.00720576
NC_020496.1:17299473-17299724	0
NC_020496.1:6881163-6887539	0.00144893
NC_020496.1:4924629-4932854	0.00462963
NC_020496.1:1591701-1591982	0
NC_020495.1:28441231-28442077	0.00181818
NC_020495.1:9032295-9033735	0.00110988
NC_020495.1:3105591-3115522	0.00258437
NC_020493.1:23656606-23656805	0
NC_020493.1:22903267-22903498	0
NC_020493.1:7856927-7859683	0.00238949
NC_020493.1:6067513-6068339	0
NC_020492.1:16094280-16096187	0.00240192
NC_020491.1:5381308-5383986	0.000597372
NC_020491.1:2824675-2827341	0.00358423
NC_020491.1:2682111-2682248	0
NC_015206.1:67047-67227	0.0232558
NC_020497.1:19313276-19313462	0.00826446
NC_020497.1:14716988-14721335	0.00597461
NC_020497.1:13270841-13272887	0
NC_020497.1:11955784-11958267	0
NC_020497.1:603462-603487	0
NC_020496.1:28128331-28130515	0
NC_020496.1:24888731-24888819	0
NC_020496.1:24174482-24177158	0
NC_020496.1:15669756-15670029	0
NC_020496.1:12219232-12225878	0.00121892
NC_020496.1:8619343-8619528	0
NC_020496.1:280716-282830	0.00310559
NC_020495.1:14540081-14540938	0
NC_020495.1:13550127-13551498	0.00110988
NC_020494.1:17839452-17839609	0
NC_020493.1:27203860-27208141	0
NC_020493.1:13112481-13112739	0.00609756
NC_020493.1:4377617-4378527	0
NC_020492.1:30460176-30462122	0.00311526
NC_020492.1:20411612-20413743	0.000778816
NC_020492.1:18677551-18679493	0.0046729
NC_020491.1:11398485-11406527	0.00174927
NC_020491.1:6546838-6548226	0.00221976
NC_020496.1:29209686-29222510	0.00326305
NC_020496.1:15559560-15560386	0.00195695
NC_020496.1:9934728-9935538	0.00194175
NC_020496.1:2067897-2068101	0
NC_020495.1:26164173-26166602	0.00239521
NC_020494.1:22115957-22118498	0.000598802
NC_020494.1:7374487-7375327	0.00363636
NC_020494.1:4046077-4046275	0
NC_020493.1:1988285-1988515	0
NC_020492.1:26647246-26647477	0
NC_020492.1:20219808-20219898	0
NC_020492.1:12634301-12634487	0
NC_020492.1:3488193-3488458	0
NC_020492.1:1213185-1215173	0.000800641
NC_020491.1:22185442-22188095	0.00179641
NC_020491.1:11883344-11886231	0
NC_020491.1:5554637-5555364	0.00391389
NC_020491.1:361135-362062	0.00195695
NC_020497.1:20341959-20342148	0
NC_020497.1:2041717-2041902	0
NC_020496.1:17910809-17910838	0
NC_020496.1:6599091-6600508	0.00110988
NC_020496.1:6206115-6208334	0.000778816
NC_020496.1:4400240-4401148	0.00363636
NC_020496.1:2887581-2887855	0
NC_020496.1:1840829-1840858	0
NC_020495.1:13434111-13434294	0.00826446
NC_020495.1:8380281-8384557	0.00112024
NC_020495.1:3184902-3185165	0
NC_020495.1:1985129-1985365	0
NC_020494.1:15565760-15565934	0.00826446
NC_020494.1:7776581-7778505	0.000778816
NC_020493.1:1715189-1716019	0.00194175
NC_020492.1:17561919-17562167	0
NC_020492.1:4985387-4987388	0.00155763
NC_020492.1:1231334-1248798	0
NC_020491.1:9748659-9748788	0
NC_020497.1:18084843-18085025	0
NC_020497.1:16420101-16423759	0
NC_020497.1:15632295-15636091	0.00174825
NC_020497.1:460661-463153	0
NC_020496.1:29971334-29975341	0.00265252
NC_020496.1:20010541-20019188	0.0045045
NC_020496.1:3758159-3758406	0
NC_020496.1:3055600-3057139	0.0122087
NC_020496.1:1065978-1066058	0
NC_020495.1:27118753-27120594	0
NC_020495.1:14836722-14840758	0.00189466
NC_020495.1:11484870-11489507	0
NC_020495.1:8082988-8083159	0
NC_020495.1:3505444-3505468	0
NC_020494.1:17390384-17392330	0.00240964
NC_020494.1:16658945-16659149	0
NC_020494.1:5586844-5589418	0
NC_020493.1:23289714-23291687	0
NC_020493.1:22305171-22307064	0.00160643
NC_020493.1:13635881-13637963	0.00160643
NC_020493.1:6012999-6013167	0
NC_020492.1:29386959-29389242	0.00240964
NC_020492.1:11946628-11948710	0.00160643
NC_020492.1:5016547-5016629	0
NC_020492.1:3267229-3270709	0.00479042
NC_020491.1:20587345-20589462	0
NC_020491.1:9694571-9694658	0
NC_020491.1:6748584-6749356	0.00195695
NC_020497.1:10645590-10647592	0.0046875
NC_020496.1:23531607-23534157	0.00429185
NC_020496.1:4027613-4057978	0.00036414
NC_020496.1:202305-203125	0
NC_020495.1:14614763-14614859	0
NC_020495.1:13276047-13278736	0.00122624
NC_020495.1:12435987-12437960	0.00078125
NC_020494.1:19862157-19872468	0.00321347
NC_020494.1:19457104-19461332	0.000747943
NC_020492.1:24949685-24951784	0
NC_020492.1:20363303-20363496	0
NC_020492.1:19827503-19831827	0.00112191
NC_020497.1:10892534-10892727	0
NC_020496.1:6069596-6069739	0
NC_020495.1:8308615-8308799	0
NC_020494.1:35851-37883	0
NC_020493.1:5113844-5115747	0
NC_020492.1:5917097-5919044	0
NC_020491.1:2683017-2683205	0
NC_015206.1:53415-53589	0.008
NC_020497.1:4959869-4969212	0.0013616
NC_020496.1:35571057-35571139	0
NC_020496.1:19091428-19093416	0.00165837
NC_020495.1:10965206-10969144	0.00177857
NC_020492.1:8640952-8642923	0.003125
NC_020491.1:9298099-9302063	0
NC_020491.1:2629646-2641966	0.00126119
NC_020497.1:19758248-19760240	0.00241741
NC_020497.1:12600710-12602735	0.0016116
NC_020497.1:10814799-10817023	0.00241741
NC_020497.1:10642158-10642249	0
NC_020495.1:25715255-25717093	0.000805802
NC_020495.1:23990942-24000736	0.00227828
NC_020494.1:23119698-23119889	0
NC_020494.1:14233336-14233359	0
NC_020494.1:136725-137498	0
NC_020493.1:25911872-25915309	0.00218914
NC_020493.1:22381127-22389387	0.00176401
NC_020493.1:21147251-21151272	0.00265655
NC_020493.1:1005707-1005798	0
NC_020492.1:33156660-33163853	0
NC_020492.1:29135931-29137792	0.0016116
NC_020497.1:21631944-21636177	0.0011236
NC_020495.1:8478976-8482905	0.00177857
NC_020494.1:19381673-19391848	0.00161812
NC_020491.1:3079179-3082732	0.00266785
NC_020491.1:695315-695449	0
NC_020496.1:9653571-9655514	0.00564061
NC_020496.1:5112333-5112359	0
NC_020496.1:3208428-3210158	0.00322321
NC_020495.1:10942270-10956140	0.00138191
NC_020494.1:3176018-3179607	0
NC_020493.1:8465831-8469928	0.000379507
NC_020493.1:5570432-5587740	0.0033496
NC_020493.1:4193418-4203244	0.00211554
NC_020492.1:22565657-22565679	0
NC_020491.1:2465020-2466961	0
NC_020497.1:14910418-14915550	0.00152068
NC_020497.1:12061102-12070889	0.0024566
NC_020496.1:26956129-26959672	0.00267261
NC_020496.1:19535408-19541036	0.00192361
NC_020496.1:16268685-16270990	0
NC_020496.1:15257227-15259101	0
NC_020496.1:13240902-13240909	0
NC_020496.1:12833118-12839280	0.00329761
NC_020495.1:26636760-26642785	0
NC_020495.1:17557632-17559738	0.0133111
NC_020494.1:21066564-21068515	0
NC_020494.1:19442791-19444683	0.00665557
NC_020494.1:11329466-11331319	0
NC_020494.1:7429625-7443479	0.00267618
NC_020493.1:26087149-26089016	0.00249584
NC_020493.1:11635733-11643579	0
NC_020492.1:7162558-7174171	0.00184843
NC_020492.1:6905506-6905599	0
NC_020492.1:1103663-1107906	0.00149813
NC_020492.1:52386-54429	0.00078125
NC_020491.1:10307145-10309024	0.00166389
NC_020496.1:12352866-12367607	0.000559973
NC_020494.1:18626698-18632026	0
NC_020493.1:16411520-16423646	0.00252157
NC_020492.1:26091419-26100104	0
NC_020492.1:25958966-25996662	0.000714207
NC_020492.1:8238813-8242190	0.00222717
NC_020492.1:5730978-5734526	0
NC_020491.1:20535891-20549914	0.00278893
NC_020491.1:14149-48532	0.00191466
NC_020497.1:9292359-9298311	0.000544366
NC_020495.1:14603000-14604131	0.00143472
NC_020495.1:13672510-13677679	0.00123115
NC_020494.1:5286807-5290957	0.00380084
NC_020491.1:9438802-9442520	0.00307018
NC_020497.1:7532560-7533660	0
NC_020496.1:36130610-36130789	0
NC_020495.1:17712362-17715556	0.000446229
NC_020495.1:13158761-13162395	0.00312361
NC_020497.1:12820891-12827336	0.000544959
NC_020497.1:5282648-5286070	0
NC_020497.1:2277111-2280538	0
NC_020497.1:1453576-1488172	0.00131836
NC_020496.1:37092744-37098403	0.00190736
NC_020492.1:10139263-10140353	0
NC_020491.1:19564329-19570409	0.00245232
NC_020497.1:19990258-19991390	0.002886
NC_020497.1:12054203-12055294	0.00573888
NC_020496.1:9580292-9598601	0.00036639
NC_020494.1:5666951-5666958	0
NC_020493.1:3603369-3609038	0.000550206
NC_020496.1:21667721-21674966	0.00301789
NC_020494.1:22438389-22439481	0
NC_020492.1:33183639-33188783	0.00338983
NC_020492.1:27124133-27127562	0
NC_020492.1:9200045-9219546	0.000896359
NC_020492.1:6527339-6560121	0.00102911
NC_020491.1:9463687-9475913	0.00212455
NC_020497.1:17213475-17237688	0
NC_020496.1:15698835-15706214	0.00299529
NC_020494.1:18276029-18277056	0.00286944
NC_020494.1:11121203-11126919	0.00247866
NC_020493.1:27632747-27638054	0
NC_020493.1:12090518-12095608	0.00243902
NC_020492.1:32558942-32559390	0
NC_020496.1:27837901-27838801	0
NC_020496.1:18954737-18983641	0.00337496
NC_020496.1:18559802-18596083	0.000549316
NC_020495.1:10696059-10696990	0.00152905
NC_020495.1:2457526-2459201	0
NC_020495.1:1711529-1712615	0.00143472
NC_020493.1:3424495-3429538	0.001849
NC_020492.1:32425227-32426237	0.00143472
NC_020492.1:9345595-9350684	0.00123267
NC_020491.1:6816435-6823722	0.000431127
NC_020497.1:21581925-21583054	0.002886
NC_020496.1:25596199-25601109	0.00155958
NC_020496.1:12137237-12142326	0.00124766
NC_020492.1:18888176-18889241	0.00152905
NC_020492.1:17681839-17682954	0
NC_020497.1:22939209-22944489	0.000617093
NC_020496.1:32637385-32656223	0.000909241
NC_020496.1:1830921-1831984	0.00151976
NC_020495.1:10382963-10384032	0
NC_020494.1:11551395-11558857	0.001726
NC_020493.1:24496471-24513847	0.00153777
NC_020493.1:16986513-17000307	0
NC_020493.1:296913-296919	0
NC_020491.1:20200828-20210932	0
NC_020491.1:16069495-16078397	0.00123283
NC_020496.1:20996941-20998056	0
NC_020495.1:27801158-27801550	0
NC_020495.1:24754063-24755087	0.00151976
NC_020495.1:21367611-21381332	0.00152385
NC_020495.1:9686672-9687692	0
NC_020494.1:20525555-20535097	0.000214133
NC_020494.1:3953343-3954418	0.00286944
NC_020493.1:18942894-18961181	0.000541028
NC_020492.1:32372860-32373271	0
NC_020491.1:13095701-13096120	0
NC_020497.1:20187009-20187372	0
NC_020497.1:20171957-20172345	0.00373134
NC_020495.1:8223668-8224663	0
NC_020495.1:888569-889610	0.00152905
NC_020494.1:16149971-16151067	0
NC_020493.1:9640933-9641942	0
NC_020492.1:24326688-24327640	0
NC_020491.1:10693241-10694275	0
NC_020497.1:8105823-8126417	0.00225945
NC_020496.1:35250438-35258862	0.000378215
NC_020496.1:27655623-27656056	0
NC_020496.1:27324459-27325441	0.00153846
NC_020495.1:10070226-10075510	0.00062461
NC_020495.1:5710297-5726818	0.00141058
NC_020495.1:2921507-2922643	0.00152905
NC_020494.1:18483845-18488942	0.00437227
NC_020493.1:24855749-24856789	0.00151976
NC_020493.1:19619995-19634044	0
NC_020493.1:2882958-2883854	0
NC_020492.1:31388401-31406009	0.00172476
NC_020492.1:26432552-26441921	0.0024584
NC_020492.1:24716554-24719378	0
NC_020492.1:23455253-23468086	0.000740192
NC_020492.1:14939987-14942788	0.00168729
NC_020492.1:11595437-11595783	0.00436681
NC_020492.1:10698411-10705195	0.001649
NC_020492.1:9845446-9853005	0.000214133
NC_020492.1:1558271-1585354	0.000937756
NC_020491.1:9491696-9492863	0.00152905
NC_020491.1:3190101-3191236	0.001443
NC_020497.1:21249118-21249537	0
NC_020495.1:26713874-26714922	0
NC_020495.1:16484810-16493885	0.000881213
NC_020494.1:13639368-13652410	0.000614175
NC_020494.1:3880804-3881785	0.00161551
NC_020493.1:6311617-6312035	0
NC_020492.1:28593548-28608301	0.00325118
NC_020492.1:16017376-16018343	0.00162602
NC_020491.1:15546241-15553665	0.00151155
NC_020497.1:2657047-2659781	0.00168729
NC_020496.1:29950255-29950585	0.00436681
NC_020495.1:18772183-18794783	0.00249396
NC_020495.1:15291604-15292000	0
NC_020495.1:7313581-7314629	0
NC_020495.1:2953114-2955979	0.00056243
NC_020494.1:17952342-17953248	0.00161551
NC_020494.1:981514-981831	0
NC_020493.1:3572338-3573316	0
NC_020493.1:2998162-3007530	0.00340393
NC_020492.1:22154191-22169784	0.000907167
NC_020492.1:11802576-11803494	0
NC_020491.1:6429047-6429442	0
NC_020497.1:18490788-18491205	0
NC_020497.1:9108262-9108673	0
NC_020496.1:28413787-28415877	0
NC_020496.1:23293931-23296647	0.00172513
NC_020496.1:3345792-3346183	0
NC_020495.1:23500114-23502794	0.000575043
NC_020495.1:1716511-1717547	0
NC_020494.1:16044307-16045264	0.00153846
NC_020493.1:18533031-18539716	0.00285307
NC_020493.1:7854041-7855072	0
NC_020492.1:23220296-23223086	0.00115009
NC_020492.1:3033599-3042367	0
NC_020491.1:2758488-2758913	0.00378788
NC_020496.1:22189799-22212996	0
NC_020496.1:10408749-10422120	0.00222167
NC_020495.1:26364965-26365999	0
NC_020495.1:2212083-2212538	0
NC_020494.1:22410685-22411047	0
NC_020494.1:22356261-22356657	0
NC_020493.1:21684633-21684973	0
NC_020492.1:5963787-5964188	0
NC_020491.1:10517863-10518252	0
NC_020497.1:5074345-5077113	0.00460035
NC_020496.1:3033154-3033569	0
NC_020495.1:28293471-28293867	0.00757576
NC_020495.1:27128047-27128049	0
NC_020495.1:2793207-2794224	0
NC_020494.1:20309430-20309798	0
NC_020494.1:20262119-20263013	0.00163666
NC_020494.1:0-32956	0.00161442
NC_020493.1:21313935-21334791	0.00176835
NC_020493.1:4435913-4444331	0.00171461
NC_020492.1:12064276-12064697	0
NC_020491.1:15343215-15343530	0
NC_020491.1:14144714-14145117	0.00378788
NC_020491.1:9717704-9719920	0.00504323
NC_020491.1:7251135-7251492	0.00444444
NC_020497.1:17949388-17949828	0
NC_020497.1:5800960-5814359	0.00148112
NC_020496.1:6940942-6941972	0.00163666
NC_020495.1:6356028-6356417	0
NC_020493.1:3714783-3717457	0
NC_020492.1:26707651-26709746	0.00148258
NC_020492.1:20572945-20575069	0.00148258
NC_020492.1:15617895-15620101	0.00074129
NC_015206.1:109-403	0.00436681
NC_020497.1:20603675-20605862	0.000722543
NC_020496.1:36767618-36767976	0
NC_020496.1:33299520-33309949	0.00030125
NC_020496.1:880632-882833	0
NC_020495.1:18123538-18130126	0.00166587
NC_020494.1:19660698-19671013	0.00302163
NC_020494.1:13243533-13244478	0.00153846
NC_020494.1:13136246-13140360	0
NC_020494.1:422789-423729	0.00646204
NC_020493.1:24277638-24288321	0.000451875
NC_020493.1:17229431-17231667	0.00216763
NC_020493.1:271964-272326	0
NC_020492.1:22460458-22461465	0.00327332
NC_020491.1:5525955-5526893	0
NC_020497.1:6416495-6445077	0.000576784
NC_020497.1:162257-163279	0.00152905
NC_020496.1:26786493-26795562	0.000532765
NC_020496.1:4158873-4159259	0
NC_020496.1:3176686-3177051	0
NC_020494.1:3648728-3649085	0
NC_020493.1:7787675-7788031	0
NC_020493.1:5512560-5513458	0
NC_020493.1:1395675-1396068	0.00378788
NC_020491.1:9386722-9388870	0
NC_020491.1:4253263-4255333	0.00074129
NC_020496.1:9861655-9861996	0
NC_020495.1:9369528-9383097	0.00323974
NC_020495.1:1219972-1222796	0
NC_020493.1:3258719-3263114	0
NC_020492.1:19275182-19275554	0
NC_020492.1:15273405-15273807	0.00384615
NC_020492.1:7797379-7799451	0.000722543
NC_020492.1:6042897-6045063	0
NC_020492.1:3806114-3810717	0.0025198
NC_020491.1:7219071-7219495	0.0153846
NC_020497.1:21625543-21627569	0
NC_020497.1:4560139-4562826	0.00282486
NC_020496.1:34409788-34411854	0.00446097
NC_020496.1:30529168-30531307	0.000743494
NC_020496.1:24769631-24773951	0.00219058
NC_020496.1:3569896-3591533	0.00126441
NC_020495.1:18305134-18307130	0
NC_020495.1:6590385-6600962	0.00179802
NC_020495.1:1203257-1206150	0.00338983
NC_020494.1:14937753-14941439	0.000837521
NC_020494.1:5477786-5478137	0
NC_020493.1:21881498-21883616	0
NC_020493.1:4992461-5000858	0.00230865
NC_020493.1:468746-470878	0.0074129
NC_020492.1:22363589-22365754	0.00371747
NC_020492.1:7832952-7854334	0.00200818
NC_020491.1:8411775-8414575	0
NC_020497.1:17782963-17789252	0.00108147
NC_020497.1:12292890-12303642	0.00241145
NC_020496.1:29410679-29412777	0.00217391
NC_020496.1:5356443-5356449	0
NC_020494.1:20738487-20748479	0.00127307
NC_020493.1:17389023-17391649	0.00404391
NC_020492.1:32773750-32775864	0.000724638
NC_020492.1:26054259-26056241	0
NC_020492.1:23375968-23376869	0.00163666
NC_020492.1:21293885-21312878	0
NC_020492.1:11105275-11113390	0.00324366
NC_020492.1:59437-60406	0.00153846
NC_020491.1:235126-237572	0
NC_020497.1:6657128-6669650	0.00192031
NC_020496.1:6373002-6375139	0.00223048
NC_020495.1:22021746-22032431	0.000449775
NC_020492.1:18851455-18851777	0
NC_020492.1:9378605-9379018	0
NC_020492.1:7157393-7159260	0.00297398
NC_020491.1:9750970-9753092	0.00223048
NC_020491.1:3345112-3348867	0.00167504
NC_020491.1:1050059-1050958	0
NC_020496.1:33235795-33237774	0
NC_020495.1:27307024-27309049	0.00153139
NC_020495.1:19482486-19527770	0.00105839
NC_020495.1:12366767-12369400	0.00306279
NC_020493.1:15933810-15935805	0
NC_020492.1:24135001-24138679	0.00170285
NC_020492.1:6251570-6263377	0.00222788
NC_020491.1:13909599-13945119	0.00157338
NC_020491.1:7538891-7549275	0.00211002
NC_020497.1:12284514-12291495	0.00132345
NC_020497.1:9701068-9737176	0.00127574
NC_020496.1:34609537-34611706	0.000745712
NC_020496.1:29911178-29914911	0
NC_020496.1:29848478-29850566	0
NC_020496.1:13437353-13441720	0.000365631
NC_020496.1:5316037-5316377	0
NC_020495.1:463095-463448	0
NC_020494.1:22630994-22633306	0
NC_020493.1:14852782-14854864	0.000745712
NC_020492.1:27428433-27445741	0.00312826
NC_020492.1:20558383-20562807	0.000731261
NC_020497.1:20421902-20439700	9.14495e-05
NC_020496.1:34184895-34189298	0.00144404
NC_020495.1:26941344-26946448	0
NC_020495.1:3379623-3381634	0.000765697
NC_020494.1:21139956-21153118	0.000912171
NC_020492.1:3217837-3254445	0.00276533
NC_020492.1:10302456-10302459	0
NC_020492.1:7248804-7260708	0.00274424
NC_020491.1:9725012-9729360	0.00109689
NC_020491.1:5212208-5214155	0.000745712
NC_020491.1:5029252-5040825	0.00205818
NC_020497.1:22289717-22295112	0.00265643
NC_020497.1:22208100-22210167	0.000768049
NC_020497.1:21429168-21435045	0.000267451
NC_020497.1:20229561-20231632	0
NC_020496.1:37888419-37890463	0.00230415
NC_020496.1:36877216-36881188	0
NC_020496.1:10230792-10237481	0
NC_020496.1:7605066-7615437	0.0021113
NC_020495.1:29001839-29009792	0
NC_020495.1:585284-620163	0
NC_020494.1:11984813-11996732	0
NC_020492.1:32848900-32850956	0.000768049
NC_020492.1:29392965-29396775	0
NC_020492.1:23114840-23119171	0.000426439
NC_020492.1:12895992-12898029	0
NC_020491.1:1018741-1023571	0
NC_020497.1:17954365-17958938	0.00183083
NC_020495.1:23327441-23339859	0.00288147
NC_020495.1:19948669-19965220	0.00341394
NC_020494.1:21666474-21671221	0.000366166
NC_020493.1:27553113-27564755	0.00353635
NC_020492.1:17198557-17202143	0.00336134
NC_020492.1:15528441-15545254	0.000784775
NC_020491.1:20414543-20436508	0.000686436
NC_020491.1:15215452-15225429	0.000640923
NC_020491.1:500155-504397	0.00292505
NC_020496.1:18100130-18140046	0.00173822
NC_020495.1:25613868-25615180	0
NC_020495.1:6887193-6889081	0.0015361
NC_020495.1:4201735-4214041	0.0024831
NC_020493.1:6390046-6395187	0.00206612
NC_020493.1:5756767-5758859	0.0030722
NC_020492.1:6387081-6389172	0
NC_020497.1:18742872-18748088	0.000298597
[truncated: 22,389 more rows]
