# Supplementary material for: N6-Methyladenine DNA Modification in the Woodland Strawberry (Fragaria vesca) Genome Reveals a Positive Relationship With Gene Transcription
Source: Front Genet. 2020 Jan 10;10:1288. doi: 10.3389/fgene.2019.01288 (PMC6967393; doi:10.3389/fgene.2019.01288)
Supplement: Data Sheet 3 — Supplementary_Inf02: 6mA density in genomic features. [file DataSheet_3.xlsx]

## Sheet: Identified 6mA by v1.0
Chromsome	Position	Strand	Coverage	Context	IPDRatio	Frac	FracLow	FracUp	IdentificationQv
NC_020497.1	1155	+	28	GTATCCATACAACTGAAATCATATACTAGAAACTCATATTG	2.54	1	0.715	1	7
NC_020497.1	1549	+	34	AAGGTCATTTTGAATCTCAGATATAGCACGTCTCACTTCAG	2.09	0.959	0.473	1	23
NC_020497.1	1651	+	39	CGACTGTAAAATTAAAAGCCATATAGTATTTCAAAAGCTAG	2.89	1	0.813	1	32
NC_020497.1	3090	+	40	ATTTTATATTTCACAAAAACATCCATCAATTATTAGAAAGA	2.72	0.846	0.51	1	31
NC_020497.1	4928	+	40	TGTGTCTGCCATTTACCTTGAGTTAGTATAAGTATTGAGTG	2.7	0.857	0.586	1	30
NC_020497.1	6968	-	30	TCCTAGGCGCTATTTCTTTGAGGCAAGATTCAGTATGTAAC	2.59	0.526	0.217	0.787	6
NC_020497.1	9832	-	31	AATCACTGGCAATGACATTGAGATAGCTTCGACCAGAGGCC	2.18	0.41	0.099	0.665	3
NC_020497.1	10109	+	36	TGCAGATACTGTTATCAAACATGTACTAAATATATTTGAAA	1.92	0.548	0.198	0.902	8
NC_020497.1	10409	-	29	CAAGCAAAAACTTCAATTTTAGGTGGGGATATTGGTAGATC	2.08	0.411	0.155	0.697	13
NC_020497.1	11764	-	49	ATGGTATTTCATCTGTGTCGAACGAACATAGTAGGCCTGCG	3.46	0.689	0.484	0.941	19
NC_020497.1	11791	-	49	AATGAATTTTTGTCCAGTGTATCGAGCATGGTATTTCATCT	1.97	0.432	0.178	0.635	28
NC_020497.1	12154	+	63	GAAGACATACCTGAGAATTGAATGAGCAAAGATAGTCCTGG	2.27	0.596	0.368	0.811	3
NC_020497.1	12815	+	57	TATTAATGGAACACATTCCAAGTTACTTGTGAAAATGAACC	2.71	0.667	0.406	0.867	26
NC_020497.1	13789	+	45	GAACTGGGAAAAAAAAAAAGAGCGCTCCCCAACCTAGATAG	2.12	0.331	0.164	0.544	17
NC_020497.1	14036	+	41	AACAGCTAGAACCACTAAACATCCACCAATAAATGTACATT	1.61	0.363	0	0.764	29
NC_020497.1	14070	+	42	GTACATTTTTTTTTTTTGAAAAGAAACAGGTTTTTATTAAG	1.99	0.275	0.051	0.463	14
NC_020497.1	15480	+	37	TGTATCATCCGCAAATTGCAAATGAGTAATTTCAACCTCTT	2.1	0.583	0.305	0.864	4
NC_020497.1	16255	+	30	AGCCAATAAATGTACATTCAATGTACCAATAATTGCACAAA	3.15	1	0.763	1	25
NC_020497.1	16811	+	31	GAGTTTATTAGGATTTTATTAGGTATTATTCTAGCTGTTCT	1.87	0.465	0.083	0.74	5
NC_020497.1	17318	+	31	GCGCTTCCTTCCCTGCGGCAATATAGCTAATACTTTCCATC	1.94	0.644	0.382	0.853	17
NC_020497.1	20410	-	27	TTTATAAGATAGTAGACAACATGTACTATATTATTCAATCT	2.29	1	0.702	1	35
NC_020497.1	20453	+	32	TTGATTGTAGATTCAAGTGGATGTAGTATTCGATGGCATGG	2.62	0.672	0.325	0.983	11
NC_020497.1	20564	-	30	CAACAAGACCTATCGTAACGAGCTAATTGTTTCTGTATAAA	2.13	0.435	0.191	0.741	10
NC_020497.1	21036	-	34	AAAAAAAGTGGCAGATTCGGAGGCCGGAGGCCCAATAAGCT	4.76	0.867	0.654	1	11
NC_020497.1	23664	-	33	TATTAACAGCATACGCAACAATGTACTAACACAGTTTGTAT	3.44	0.805	0.481	1	5
NC_020497.1	24879	+	36	ATTATTACGAGAGGAAAAGTACCTAGGATTGAATTCGTGCT	1.79	0.318	0	0.642	7
NC_020497.1	26576	-	34	TTCATAATTAATAAATTTTTAGGCAAAAATTTCTTACGAGT	2.35	0.384	0.117	0.641	21
NC_020497.1	26886	+	36	AAATGGGCCGGCCCAACCCGAGCCCGTTAAGAAGTGGCCCG	2.97	0.523	0.221	0.776	7
NC_020497.1	26981	-	33	ACTAAACTACTCAGTGCTAGAGGTGGCAAACGGGCCGGGTT	2.63	0.724	0.39	0.985	52
NC_020497.1	27048	+	37	GATCATCAACTTCCATTTCTATCCAACATGATCTATTCTCT	1.72	0.299	0	0.553	5
NC_020497.1	27068	-	33	AATCTGTTAGAGTGAAAACCAGAGAATAGATCATGTTGGAT	2.09	0.423	0.2	0.712	17
NC_020497.1	28238	+	32	TATTTAAATACACTGATCACATCGGACAATCTAAATTTTTT	1.7	0.265	0	0.56	15
NC_020497.1	28611	-	31	CCCCTTCTTGACTTATTTTGATCGATTATTTCACGTGCACG	3.18	0.907	0.562	1	19
NC_020497.1	28688	-	32	ATTAAAACGTTTAAGTCTCGATCCACTAGGTCAACCTTAAA	1.89	0.493	0.082	0.836	3
NC_020497.1	28841	-	32	CACACTCTCACATAGATGAGATGTAGCAGCCTATCTAAAAA	2.34	0.724	0.335	1	7
NC_020497.1	31797	-	34	TTTAGGAGCTCCAACAGACTAGCCAATATTTAACTATTTTA	3	0.499	0.238	0.729	31
NC_020497.1	31930	-	34	AGAATCTTATCGGCTGGGCGAGTTGGTAGCGAGTGGGAAAC	3.85	0.784	0.515	1	16
NC_020497.1	32540	-	37	CTCCAAGCTACGCCAGGAATAGGCGTCGATGAAGTTGTCGA	2.28	0.365	0.091	0.561	3
NC_020497.1	33817	-	34	TTTGGTAGCTGTACATGCAGAGGTACTTGTGGAAACCTAGT	3.16	0.837	0.514	1	12
NC_020497.1	36972	-	26	TGTATTTTTTCTGGCTCAGCAGTCAACATATAGGCATCCCT	1.94	0.348	0	0.623	9
NC_020497.1	37503	+	35	TATTTGACCAAACAAATTTGACCGATTCATTGTAGGATTTT	1.89	0.5	0.216	0.867	15
NC_020497.1	41626	+	26	AAGGAAGTAGTTAAGCATTGACCGAGCAGTGTAGGATAATC	3.63	0.897	0.438	0.999	12
NC_020497.1	41668	+	26	CAAAAGGTGCACACTTACAGAATGATTAGTATCTTGTTGAA	2.3	0.654	0.253	1	12
NC_020497.1	42258	+	29	ACCAAGGTAAAAGTTGACAGAGGCGCCAACAAGGCCTGCAT	3.02	0.746	0.492	1	23
NC_020497.1	43053	+	28	GCTTTTATTTTCTTTTTGACACCGGACGTAAAAGAGCAACA	2.22	0.727	0.295	1	12
NC_020497.1	46794	-	30	GAGGTGGAATTTGGTGGTCTAGGTAACATTAGAGGAAGGAA	2.34	0.468	0.23	0.783	25
NC_020497.1	48102	-	27	AAAATGACCCCGTTTTAATCATTCAGCTATTCAGTTGTTGA	1.78	0.241	0	0.709	4
NC_020497.1	52304	-	30	TCGTCCCCATATCCTTCTCCATATAACAACGACCAATCCCG	2.84	1	1	1	30
NC_020497.1	53655	+	33	GAAAGTTGTGCAGGAAAAGAAGGTATTGGAAGTCCATGTCG	1.94	0.518	0.147	0.854	27
NC_020497.1	54393	+	32	TATCAGCCAAATGAGGCATGAATTAGCGATTATGTGTTAGT	1.89	0.501	0.131	0.779	13
NC_020497.1	54397	+	32	AGCCAAATGAGGCATGAATTAGCGATTATGTGTTAGTATTG	2.52	0.371	0.074	0.597	8
NC_020497.1	57791	+	30	ACACCGGGTCTCCTACCCCGACCGAATAAGCTACCGCACTA	5.46	1	0.933	1	26
NC_020497.1	58376	+	28	CTTTTTTAATAATCTTGCTGATGTAACAAGAGTTACGAGAG	2.26	0.98	0.687	1	56
NC_020497.1	58731	+	26	AAGACAAAAGCTAAAAATTGATATAAAAGAAAAAAACAAAA	4.7	0.66	0.366	1	7
NC_020497.1	60327	+	28	GATTATTACCCTAAAGTTTGAGATGGTAAACTGAATTTAGT	2.08	0.483	0.174	0.744	21
NC_020497.1	62003	+	29	TTTACAAGCTAGGCTAGGCTAGGCAACAACGAGAGTATCCC	5.23	0.839	0.606	1	56
NC_020497.1	72569	-	28	TAACAGGCCAGGACTAAGCTATTTAGCAATTACTTGTGAGA	3.12	0.691	0.439	1	7
NC_020497.1	86099	-	30	TCAGCATTGCACTAGGCCTGATATAGCATATGCAGTGGGAA	2.29	0.771	0.353	0.984	14
NC_020497.1	86449	-	28	TATGTCAATGATATTCTTTAAGCTAGCAGCAATATGAAGTT	1.99	0.434	0.21	0.81	24
NC_020497.1	87322	-	31	TGACTTGACCTTAGAACTTGAGGCAGTCACTGAAGAAGTGA	6.15	0.985	0.752	1	14
NC_020497.1	89759	-	32	CACACCTTATCTCTATTCTCATATAGCGTCTGAAATTGTGA	2	0.927	0.443	1	12
NC_020497.1	90628	-	31	TGCCCAACGGCACCATCGCCATGCCCCAGCGGCACTCCTCA	2.36	0.472	0.084	0.764	12
NC_020497.1	91054	-	29	CATATTGTTTGACTCTGATCATAGAACAACACAACAGCTGA	2.92	1	0.642	1	28
NC_020497.1	92906	-	30	TTACTTGAAAAAATAAAAAAATGTACCAGAAATATCAGAAA	2.08	0.803	0.472	1	21
NC_020497.1	98130	-	29	ACAGAAATTGGAAAGGATGGAGGTCCCTACATGGGCTCTTA	2.84	0.948	0.563	0.995	5
NC_020497.1	99541	-	32	AACCAATCATCGGGTGGTGGAGCGCACGGCAAGCCTTCACC	2.63	0.583	0.283	0.798	23
NC_020497.1	101346	-	28	GATTTAAGATTGATTAGTTAAGATAACAATTATACAGCCAA	2.51	0.7	0.308	1	3
NC_020497.1	102059	-	32	CAGTTAGATGTAAAGATAATATATAGCAGTGGGATTGCTTT	2.97	0.984	0.631	1	42
NC_020497.1	103103	+	32	AATGGTCCAATTAAGCTCGTACCCAATAACGACCATAACGA	1.82	0.408	0.059	0.744	7
NC_020497.1	103263	-	29	GTAATTAAAACCGTTAAGGCATCGACCATGATAAGTAAAAC	2.65	0.881	0.477	1	24
NC_020497.1	103836	+	32	TTTTACTCTTCAAATTGGTGAGTTGCCAACAAAATTGTATT	2.7	0.636	0.317	0.976	10
NC_020497.1	110597	-	30	CATTGATGTGGGACAAAGCAAGATAGGTGCTGGTTCGGAAT	2.28	0.439	0.119	0.739	4
NC_020497.1	110718	+	28	CATTATGCTTCCAACTATTCATATAGCAGTCATGAGAGTCT	3.91	1	0.888	1	34
NC_020497.1	111594	+	28	TACTTTACCCTACTAAAAGGAATGAGCAATAAAGATCAGAC	2.38	0.692	0.331	1	9
NC_020497.1	111626	+	26	AGATCAGACTACTTTTTCCGAAGCATTTCTGCAAAGCAATG	2.65	0.448	0.164	0.699	13
NC_020497.1	113037	-	28	AAAAACGAGAGGTGAACTTGAGGTAGTATGTCAAATTTTAA	4.75	1	0.849	1	16
NC_020497.1	122285	-	26	CAAAGGGGACACTCCTGCCAACCGATTCATCCGCAACAACC	1.93	0.574	0.076	0.948	3
NC_020497.1	122385	-	26	GCATCATCTTCATCTTCATCAGCGAGCGGATGTGGACCTTC	3.36	0.572	0.224	0.889	15
NC_020497.1	123322	-	29	CTGGATAAATCATTACACTAAGGCACCAGACAATATAACTT	2.24	0.613	0.185	0.888	25
NC_020497.1	123469	-	30	TTTCCTGGCTTGGATAGTTTAGAGAACACAAACAAAAATGG	1.86	0.379	0.076	0.68	21
NC_020497.1	127355	-	42	TCTATCAGAGCTTCACATAGATGTAATAAATAAATTAGATA	2.17	0.558	0.318	0.879	27
NC_020497.1	128338	-	41	GTCTAACTGAATATAATTTGAGGTACTAAAATGTCATCTTT	2.36	0.688	0.317	0.961	11
NC_020497.1	129482	-	38	ACCCCGCATGAAGCGGGTTGAGGTAATAATCGGGACGCCGC	2.23	0.679	0.298	0.939	25
NC_020497.1	129782	-	38	AATAACCAGGACGTCGCACGAAGCAGTAGGGGTAATAACCG	4.27	0.891	0.646	1	8
NC_020497.1	130052	-	37	TGAAACGGGTTAGGGTAATAACCGATTTGCCGCACGAAGCA	2.66	0.679	0.374	0.934	3
NC_020497.1	143671	+	26	TGAACTAATATGTTCTTTCCAGGCATCTTTAAAACAAAACA	2.56	0.366	0.122	0.618	21
NC_020497.1	144101	+	26	TGCATGTTTTCAGAAATGCAAGGCAAGGTATATTACAAACA	2.7	0.712	0.379	1	27
NC_020497.1	147553	-	28	TATTATTAACTAGTCTAAAGATGCAACAACAAAGAGCCGTT	4.25	0.783	0.513	0.999	16
NC_020497.1	147628	-	28	TAACAAAAGTATCAAACTATAGGCGTTGACAAAAGTATCAA	2.39	0.398	0	0.739	19
NC_020497.1	147922	-	26	TAGAGTTTGTAACATATAGTAGATAGGAACTTGTATCACCC	1.99	0.333	0	0.619	12
NC_020497.1	148699	-	32	TTATCCGGTGTGAGAAGGTGAGTTGGCAGCTGTTGGAGCTC	2.11	0.52	0.262	0.884	3
NC_020497.1	151505	-	27	CAGTGGTTCTAAACAATTTTATCGAGTAGTCCATGAACCAG	2.68	0.672	0.398	1	7
NC_020497.1	151678	-	31	ATGGACAGGCAAGCAGTGGGAGTTACTTCTGCTTCATCTGA	1.82	0.395	0.092	0.663	8
NC_020497.1	154226	+	28	TCGTATTGCCCTCTACGATAAGCGAGAAGTTGAGAGAGTTC	2.13	0.214	0	0.53	6
NC_020497.1	158343	+	29	CATTCATTCATTTTCTGTTCATATAGCAGTTAACATTGTTT	2.58	0.986	0.522	1	19
NC_020497.1	158463	+	28	AATAATGCAGGATCAAATGCATATAGTTATAAACCCCTGGC	2.08	0.529	0.128	0.893	4
NC_020497.1	158769	+	28	ATGATGTTGGATCAGCCTCGAGGTGGTCATGTTTTCAACAT	2.22	0.571	0.218	0.85	14
NC_020497.1	159620	-	36	ATAGAACCTGTGACCGCATAAGTTAACAGCGTGTAACAATC	2.68	0.659	0.326	0.965	13
NC_020497.1	160433	-	34	GACCATATATTTGCTAGGTAAAGTAGCAAATTGTCATAGCT	2.45	0.54	0.295	0.848	40
NC_020497.1	160593	-	35	ATAGTTATATGAGATTTCTGATAGAGTAATGATATCCTAGT	1.84	0.562	0.193	0.956	11
NC_020497.1	160723	+	27	CCTCATAGATTGGTTGGTTAAGGCTTTAGTTAACATATGCT	1.86	0.484	0.297	0.784	3
NC_020497.1	160747	-	36	AGATGCTACTCGAACACATAACCTAGCATATGTTAACTAAA	1.74	0.41	0.048	0.725	3
NC_020497.1	163204	+	28	TGCATGCTGTCAAATTAAAGAGCTAGCTAGCTAGGTTGGTG	1.76	0.22	0	0.424	6
NC_020497.1	163698	-	36	GGGTTGGTTCAATGCTGCAGAGGCCTCTACCTTTTCTGCTG	1.94	0.382	0.203	0.686	29
NC_020497.1	165857	+	30	GTTCCAAATGGAACGCTACGAGGCTGCATCTCTGGTAAAGT	2.15	0.301	0	0.564	4
NC_020497.1	166176	-	38	ATATTGTATGTATGAAAAACAGTTATTAATTAAAGAAGAAG	2.55	0.489	0.19	0.78	4
NC_020497.1	167397	+	28	CAATGATGGAGATATGTGTGAGGTGTCTGTCCAATGAGCCG	3.11	0.625	0.281	1	8
NC_020497.1	168882	+	32	CCATCCAATCTTCATTTTCTATCGACTACATTTCTGTGGGT	3.19	0.832	0.542	1	30
NC_020497.1	169020	+	28	AATACATGAATGAAAAGATGAGAGAAATTTTAAGATTTTAT	2.12	0.406	0.022	0.662	4
NC_020497.1	170415	+	31	CTAAATATATTACAAAAACGAGTTCCCAATGTCAACATGAA	2.47	0.493	0.257	0.834	8
NC_020497.1	170963	+	32	CTTTGAGGAGTAGCCAATTGATATGGCAGTTTCTTGCTTGT	2.44	0.837	0.33	1	14
NC_020497.1	171074	+	34	CAGTTTGTCTTCAATACCAGAGGCACCTAAAATGATAAGAT	2.75	0.567	0.293	0.849	22
NC_020497.1	174304	-	41	CGTAATTTTATTGTAAAATCAGGCATTATGGTCATCTCATA	2.46	0.454	0.171	0.688	37
NC_020497.1	175130	+	33	TGATTTAATGTTGTTTGCTGAGGCATCTCCTTCTCAAACTA	2.13	0.4	0.036	0.688	28
NC_020497.1	176069	-	41	CATTGTATAGGTGGGTTGGGACCTGACAAGTAGACCTAGTT	2.92	0.938	0.589	1	10
NC_020497.1	176374	+	33	ATAGGATGGTCTGTCCAATGACCCCAACAGAAAGACGTTCA	2.35	0.406	0.084	0.737	18
NC_020497.1	177378	+	26	CGCTTCTTTTGAACTGTTAAAGTCAACAATTATTCTTGTAA	1.97	0.401	0.069	0.684	5
NC_020497.1	179282	+	28	AAGAGAATTAATGGCGGTGGAGTTAATCAAACAGTTACCGA	1.82	0.479	0.046	0.728	5
NC_020497.1	184840	-	31	CAAGCCTATTAGACATCCACAGCGAACAAGTACTTTTGAGT	2.98	0.5	0.206	0.738	23
NC_020497.1	188817	-	28	GTCCACCTGTCTCGCACAAAATATGGCATTACATCCTTCGT	2.12	0.766	0.306	1	8
NC_020497.1	190078	-	28	AGATCGTCCGCAGATTTTGTACCGACTTCCTTTGGCTCTGA	2.78	0.638	0.282	0.912	7
NC_020497.1	190241	+	31	GAGTGAGTAGGAAGGCCCTAACCGAACAAGAAGCTAAACAA	3.57	0.874	0.432	0.991	8
NC_020497.1	190634	-	29	AACATCTTCGGGGATTTTTGAGCTACTCACTTCCTTCAAAG	2.93	0.324	0.088	0.586	4
NC_020497.1	190723	+	35	GCTAAACCAGCACCAAAGGAACTTAGCACCAAACCTGCAGA	2	0.431	0.057	0.776	8
NC_020497.1	190882	-	31	TCTAGATCTTTAGCAGGTTCAGAGCTCAGTTCCTTTGGTGC	1.79	0.225	0	0.512	7
NC_020497.1	190983	+	37	GCTTGTGGAAGTGAGCGGTAAGGCCCCAGTAGGACATGAAG	1.89	0.377	0.089	0.622	4
NC_020497.1	192569	+	36	AACAATCAGGAAGGGAAAAGAGAGAAGAGTTTGGTAGGGCA	2.54	0.522	0.262	0.779	21
NC_020497.1	194965	+	38	TCTAGAAGATGTGCTGGATGATGCACCAAAACTAAGCCTTC	2.51	0.643	0.339	0.995	12
NC_020497.1	196833	+	41	TTAGGAAGGAAAAAAAAAACAAAGAACAATTTTGCAGGCCA	2.12	0.398	0.108	0.637	13
NC_020497.1	196906	+	39	ATTTCTTGCAAGATTGATTGAAGTAGCATAGCAGGGAAAGA	1.8	0.412	0.157	0.739	11
NC_020497.1	198000	+	42	CCCAAAACTGGGTATTTTCCATGCAATAAGGTACAACTCTG	2.14	0.46	0.114	0.717	27
NC_020497.1	198043	+	43	AACTACACATGCAGGATTTTAGGTCCCATATCAAATGCAAC	3.21	0.672	0.422	0.9	38
NC_020497.1	198363	+	43	AACAATGTAGGAGGTGATTCACTTAGCAAGTTTTTTATTCT	2.87	0.791	0.533	1	42
NC_020497.1	198450	-	31	TCTATCATATTTAACATACAAGCGAACATAATTTTCAAATA	3.04	0.616	0.367	0.955	26
NC_020497.1	202507	+	29	TGCATACACCCCATAACAGTAGGTAATAATTAAGGAATGCT	2.15	0.511	0.203	0.829	18
NC_020497.1	202934	-	26	TGTCTGTTTAAACAAAAATGAGAGAATTTTCCAATCAAGAA	2.67	0.572	0.189	0.869	17
NC_020497.1	208414	-	27	GATTTGGACTTTGGGGTTTGAGGCCACAAGTCCTGTTAGAA	3.16	0.759	0.481	1	17
NC_020497.1	211273	+	29	GATGTCGATGGTTTCGTAGCACCTAACACTAAATCTGAGGA	1.95	0.508	0	0.892	4
NC_020497.1	211293	+	29	ACCTAACACTAAATCTGAGGAGTGAGCAAGAAAAGTAAAAT	2.32	0.76	0.446	1	8
NC_020497.1	212875	+	27	ATGCGAGAGCTTTTATGCCAAGGTACTCAACGACAGTTCTC	2.93	0.69	0.361	1	20
NC_020497.1	213126	+	26	TGACTAGTTTATAATAGTCTAGGTAGTAAGAAACATCAAAC	2.42	0.607	0.325	0.94	15
NC_020497.1	215279	-	30	CACATATTCTTTTGAAAATAAGTTCCCAGCAGCTTTCGTAA	2.64	0.67	0.353	0.996	4
NC_020497.1	217815	+	36	TTGATCACATTGACTTCACCATGCAGTTATTGTAACCTACA	1.78	0.196	0	0.446	27
NC_020497.1	218481	+	37	TGTTTTGACATTTCTAAGCTAGAGAGCTGTCCCTCAGCATT	1.87	0.259	0.015	0.476	12
NC_020497.1	218704	-	45	ACATTATGCATACGTTTTTTAGGTGTTTCCATCTTCACTTG	1.93	0.368	0.126	0.609	42
NC_020497.1	220149	-	31	GGGTTAGGGTAATAATCGCGACCCCGCACGAAGCGGGTTAG	2.68	0.544	0.224	0.85	12
NC_020497.1	225365	-	28	GACTCCCCACGAAGCGGTTGAGGTAATATCTAAGACGCCGC	2.74	0.874	0.528	1	9
NC_020497.1	225398	-	29	GACGCCGCACGAAGCGGTTTAGGTAATAACCGGGACTCCCC	2.18	0.656	0.259	0.973	9
NC_020497.1	225867	-	28	AACAGCAAAGTCGCCGCACGAAGCAGTTGCGTAACAATCAG	4.43	0.731	0.488	1	4
NC_020497.1	227577	-	29	AGGGATCCCTCAATGGAAGGAGGCTGTATATATATATATAA	2.15	0.455	0.077	0.672	19
NC_020497.1	228554	-	29	CACATTTATACCTGATCAGCATAGAACAATTGTTAATCTTA	2.27	0.65	0.211	0.975	13
NC_020497.1	228645	-	30	ATTCCATAACATCAACAATAACCTAGCACCTCCAAGTCTAC	2.23	0.533	0.197	0.855	10
NC_020497.1	228710	-	28	ATACCTAGTTTAGTACTCCAAGTGATCTGCCGAAACTATTT	2.04	0.47	0.068	0.793	8
NC_020497.1	228988	-	31	TGTGTGGTCCGAAAGGAATAAGGTACTATGGCATCATTCCT	2.31	0.638	0.283	0.958	4
NC_020497.1	229481	-	32	CAAGGATTCCACTTAGTTTGAGAGAGTTGTGATCGGCTGGT	2.54	0.424	0.182	0.68	21
NC_020497.1	229682	-	31	AGGTTCCAAGTGGGTAATGGAAGCAACATTTCGGTCTGGTA	3.61	0.648	0.386	0.941	21
NC_020497.1	230195	-	34	TGGACTTACCGGTTGAAATAAGGTACTCCAAAGAAGAGGCT	1.86	0.442	0.211	0.896	13
NC_020497.1	230301	-	36	ATGCAAAAAAGTGCTTTATCATTTAGCAAGAATGTCACATA	1.82	0.343	0	0.656	15
NC_020497.1	230615	+	30	TTTTAAGGGCTAAAATAGTCATATAACATCATAAATCCTCT	2.17	0.892	0.471	0.997	14
NC_020497.1	231467	+	26	TAAAAAATATATATATTAAAACCCAACAACGGAGCAACCAG	2.67	0.521	0.173	0.826	7
NC_020497.1	231703	+	27	TCTGTGATTGTCGGTTTTATATATAGTAGATCGAGATAAGC	2.24	0.737	0.344	1	17
NC_020497.1	232522	-	35	GAGCTCTTTTGAGCTCCCGTATGTAACAAAAACAGAAGAAG	2.53	0.567	0.214	0.814	7
NC_020497.1	234655	-	29	TCCGCCTAAAAATCTAGAAAACCGATTAATCTCCCGTTTAA	1.81	0.447	0	0.824	13
NC_020497.1	234700	-	28	GAGCCGATTAATCCCCGCCAAGGCACCAGGCAGTGCTTCAC	4.85	0.903	0.56	1	46
NC_020497.1	235183	-	28	TTAGATATTGAGGGTATTTTAGGCAGTTTGGGATGTGTATT	2.86	0.436	0.134	0.737	32
NC_020497.1	235525	-	31	TAAAAAAATTTATTAATATCATGCAACTAATTAGGGTAAAA	2.72	0.456	0.103	0.718	25
NC_020497.1	235695	-	30	TCCAAAAACACTCTAAAAACATACTCTAATAAAAATTATAT	1.85	0.468	0.066	0.866	5
NC_020497.1	236960	-	32	TCTACCTATAGCTATATATTACCTACCAAAGAAAACTTGAA	1.78	0.425	0.15	0.754	14
NC_020497.1	237430	-	33	ACATCTATCACTTGATCACCAGAGAACAATTGCTAATCTTA	3.24	0.676	0.347	0.89	15
NC_020497.1	240384	-	26	TGTACCTATAGCTATATATTACCTACCAAAGAAAACTTCAA	2.78	0.48	0.119	0.785	11
NC_020497.1	242314	+	37	TCTTAATGGCCTGAGATTTTAGGTACTATGTTTTTGAGACT	3.13	0.836	0.569	1	36
NC_020497.1	242839	-	46	GGTCTTTATAAATGATCCAAAAGTACTTGCAGACTAGTTGT	2.38	0.644	0.39	0.907	7
NC_020497.1	243125	-	50	CAAAAACTTCTATACCTATTACCTACCAAAGAGAACTTGAA	1.89	0.474	0.241	0.75	31
NC_020497.1	257798	-	26	TAATTGCATATAGTGAAGGGAGGTATCGAATCTTTGGAGAG	2.93	0.947	0.568	1	41
NC_020497.1	258788	+	30	TAATACAATCATTTCTAGAGATGCAACAAAATATTAAACAA	2.54	0.625	0.227	0.899	34
NC_020497.1	258981	+	29	AGGCGAGAGCTTTTATGCCAAGGTACTCAACGACACTTCTC	2.38	0.649	0.265	1	13
NC_020497.1	259556	+	29	TTAATATTTCATAGAAATTAACCCAACAACTTTCCAGTTAA	4.73	1	0.806	1	23
NC_020497.1	260401	+	29	CTAAATGTTGAGTAATTTTCATGTACCTGGGACACCACGTG	2.8	0.734	0.434	1	38
NC_020497.1	260789	+	30	TTGTAGAAGAAAGAATTATGAGGGAGGAGGGGTCGTTCAAT	1.72	0.137	0	0.455	5
NC_020497.1	261394	+	27	CAAATTTCAAAAAAAAATTGATTTAGCAATTCCGCTAGAGA	2.67	0.655	0.295	0.97	5
NC_020497.1	273566	-	28	AACATAGCTACGTCAAAGGCAGGTAACAACACATCATCCTA	2.36	0.539	0.228	0.842	15
NC_020497.1	275949	+	26	AACATAGGGTTTGAAATTCAAGGCAACATATTTTAATGCAT	3.06	0.752	0.444	1	13
NC_020497.1	276605	-	36	TGTAGCTGTGGTTGAAATTGATGTACTTCTTGTTTTACTTC	2.26	0.786	0.449	1	10
NC_020497.1	277038	-	40	AGAGTAGTTACAAGAAACCGATGTAGTAGTTGAAGATGGAG	2.91	0.817	0.548	1	30
NC_020497.1	277653	+	26	AAACTTGTCACATAAACATTACCCAACAACTCAAAGAATTT	1.97	0.407	0.022	0.718	7
NC_020497.1	277888	-	37	ACTAGTTTGTGGTAAAAACTAGGTACTTGCAACAAATTAAC	3.72	0.687	0.395	0.898	39
NC_020497.1	278856	-	30	AATTAATGCTACGGAAATCAAGAGAAGAAAACATATTCAAT	1.96	0.369	0	0.598	10
NC_020497.1	279498	+	26	GAAAGAGTAATAATAGGAGGAGGTACCTACGAACGCGTAAT	3.38	0.905	0.478	1	17
NC_020497.1	279505	-	29	CCAAATTATTACGCGTTCGTAGGTACCTCCTCCTATTATTA	2.23	0.476	0.127	0.743	8
NC_020497.1	280665	+	26	CCTTATGAACCAAATCGTGGAGGTAGGAGTGTCTCTCCTGT	3.92	0.786	0.439	0.995	17
NC_020497.1	281267	-	27	CAATTTTCTCTGAAAAGTTGATGCAGCTATACAGCTCTCCA	2.46	0.386	0.08	0.657	5
NC_020497.1	282044	+	32	AGTTGCTGTAGAGACTTACAATGCAGCAATGATTGCTCTAC	2.61	0.451	0.105	0.75	5
NC_020497.1	282465	-	32	TATAAATAGAAGGAAAAATCAATCAACAGTATATTTTTAAA	2.2	0.467	0.163	0.7	4
NC_020497.1	283003	-	33	TTGCAGCTGCAGCAAACAAAACCGAACATTATAACAGAAAG	2.21	0.734	0.355	1	16
NC_020497.1	283472	+	40	GGTTTGAAGTTGACAAAGTTAGTTAGCAGGAATTGTCTGGC	2.83	0.598	0.388	0.865	7
NC_020497.1	284093	+	40	TGTTCCTGCGGACAGAGAGGATGCACTTGGATGATGCAAAG	2.88	0.671	0.407	0.945	7
NC_020497.1	285639	-	32	ATATTAGCTTTAGGCCTATAAGGTAAGAAAGAATCCACAAA	1.99	0.478	0.108	0.783	7
NC_020497.1	286759	-	32	TCTGTGTTTGGTTATCAACAAAGTAGCATCACAGGAAAAAC	2	0.408	0.169	0.676	4
NC_020497.1	288148	-	33	CCTGCGCCACTTCATTTGGAATATAGCAGTCAAAGAAGTCT	2.53	0.957	0.558	1	13
NC_020497.1	290417	+	29	TGAGAACCATTCTAACAAAGATTGAGCAGTGAAGTAGAGTA	2.06	0.667	0.171	0.982	14
NC_020497.1	291578	+	27	AATGTCACTAAAGCCACCAAAGCGACTATCACTATGTGAGC	2.28	0.478	0.174	0.789	7
NC_020497.1	293859	+	29	AAATAAATCACAGAAGAACAAGATAGTAGATACATACAAAT	2.24	0.659	0.309	0.924	22
NC_020497.1	293998	+	29	AATAAACAAGTAGGAAATGAAGGTACCAGATTGATGTTGAA	2.89	0.752	0.413	1	14
NC_020497.1	295173	+	30	AAAAATGGGATGACCGAGGGAGGCCTTAATATTTGGACAAG	2.6	0.519	0.211	0.804	10
NC_020497.1	295749	-	34	CCTAGCTCCATGTGAAAAACATATAGCTAAGAGTATTTGTC	2.45	0.787	0.477	1	34
NC_020497.1	295953	+	27	TGACAACGGATCAATTCGTAATGTACCATCTACTTGAGTAT	2.32	1	0.542	1	13
NC_020497.1	297353	+	26	AAAAAATTTGAAACAAATCTAGGTAACATTCGAAATTTAAG	2.25	0.552	0.235	0.814	7
NC_020497.1	297684	+	26	TAGCCCATAGTAGTTGGGCCACCCAACATAATCGGGTCTCC	2.38	0.664	0.251	0.985	22
NC_020497.1	297886	-	27	ACATGTTACTCGTGTTCATCATGCAGCGGCAGGATATGATC	5.85	1	0.71	1	33
NC_020497.1	298399	-	26	ACCCGTTAAAGAAACCCAACATCGAACAAAGTAAATACATG	2.22	0.494	0.151	0.845	10
NC_020497.1	298667	-	26	GGTAATTTTATGGTAAAATGAGGCATTTTGATTATCTTATG	2.57	0.54	0.199	0.848	20
NC_020497.1	300318	+	26	GGCAGTAAGGGGTATTTTGGAGGCAATATGCATGAGGCATG	2.8	0.83	0.439	1	6
NC_020497.1	300446	+	27	GCAGTATGAGAGTCTACTATAGGTAGTAGGAGGGTCTACTG	1.92	0.39	0.033	0.693	5
NC_020497.1	302769	-	26	CAACCGCCTTAGCTTCACAGAGTTAGCTACTTTCGATATCC	2.5	0.504	0.16	0.819	9
NC_020497.1	305645	+	26	GTCGTTTGCGTACTATTCGAATGTGGCAGATGACATTGGAT	3.63	1	0.712	1	8
NC_020497.1	306339	+	28	CCAAGAACCAAACTATTTTGAGGTGTTAACCTCAAAGCCAA	2.93	0.688	0.392	1	11
NC_020497.1	307605	+	34	ACTAAGTTATCATGCATACTAGGCATTTAAAATTGAAGGGC	2.31	0.327	0.073	0.531	28
NC_020497.1	308989	+	29	CAAAAATCAACACAGCAGCCATATAACATCAAAGGAGATCG	2.09	0.914	0.273	1	12
NC_020497.1	309316	+	26	ACCCAGAAAACACAAAAAAGAGGGACTTTCGATTAGGGCAC	4.16	0.944	0.596	1	31
NC_020497.1	311281	+	32	GTTACTTCAGTCATTCGAGCAGGCAACAACTATGATAAGTT	2.7	0.476	0.224	0.684	12
NC_020497.1	311658	+	32	ATAGTATAAGCTTAATTTCGAGATAGCATTCCCCCACCAAC	2.3	0.429	0.106	0.688	3
NC_020497.1	314383	+	28	AAGAGGAAAAACTACAATCTATGCAACAAAGTTTCTGAGCC	2.53	0.427	0.098	0.692	14
NC_020497.1	315355	+	30	ATACTCACCTCCCCTATCTGATCTAACAACTTTAATGACTT	1.81	0.434	0.103	0.814	7
NC_020497.1	316394	-	28	GTGGTAGACTCTATCGAGAGACCGATTAGGTTGTATTGTGA	3.26	0.92	0.651	1	5
NC_020497.1	316748	+	28	GAATCTTGGTAAGTGTCCCGACTTACTAATCATACTTCTAA	2.47	0.636	0.36	1	5
NC_020497.1	319156	+	27	AGTTCTTAACAATTTCCAGAACCTACTAATCCTAACAGTAG	2.06	0.537	0.164	0.888	13
NC_020497.1	319226	+	30	ACAAAGCAACAACAGGTTTGAAGTACTTGATGATGTAACTG	2.24	0.718	0.401	1	25
NC_020497.1	321508	+	34	TCAAGTGTGACACAGTTTTCAGGTAGCAAAGTTGGTAAATT	2.73	0.53	0.215	0.789	8
NC_020497.1	322105	-	26	AGATAAAATCCTAGACCATGAGTGAGTATATTTGAAACTTA	2.26	0.745	0.218	1	17
NC_020497.1	323609	+	30	AAATAATGATTACCGAAAGGACTGAACATCTCGACCAACAG	2.34	0.828	0.458	1	7
NC_020497.1	332883	-	31	CATTTTTGCTGTTGAGAAACATCGAACTATAAGCTTCTATA	2.02	0.477	0.105	0.808	28
NC_020497.1	344942	-	26	GGGGGCCTTAGAACCCGCCGAGGCCGGAGCCCCGGCTACCC	2.08	0.355	0.02	0.626	11
NC_020497.1	345322	+	26	GAGATTGATTTGCTGAAAATAGTGAAGAAAGTGTCCGATCC	1.83	0.246	0	0.533	19
NC_020497.1	348058	-	33	ATAATAGACCAATATCAGTAAAGGACTTGGTCTCATGTTAC	2.06	0.266	0.021	0.514	12
NC_020497.1	350741	-	29	CATCATTCGAATTGTTACCGAATGAAGAATCAAATACCTTG	2.27	0.658	0.342	1	25
NC_020497.1	350745	-	30	ATAGCATCATTCGAATTGTTACCGAATGAAGAATCAAATAC	1.91	0.96	0.553	1	27
NC_020497.1	354894	+	29	ACAACAATGTGTGTCAGAACATTGAACAGAAAGTAAATTTC	2.71	1	0.667	1	10
NC_020497.1	356700	+	27	TCTTGTTGGCGTTGATGCAAATGTAGCATCACAGTTCCCAC	2.28	0.758	0.303	1	20
NC_020497.1	356893	-	55	GTCTGTGTATCTGATAATGTACCCATTAATGGTGAAGGCAT	1.62	0.335	0.064	0.6	5
NC_020497.1	357883	-	57	ATGAAAGACAAATAAGCAAGAGTTACTTGTAATGGACAAAA	2.39	0.651	0.461	0.919	38
NC_020497.1	358481	+	36	GATTGCATTATGGAATAATGAGGTAGGATTTTCAGCCTAAG	2.14	0.509	0.23	0.804	7
NC_020497.1	359046	-	35	AACAATTACCCCTAGTACCAAGAAAAACTTTCAACATAATT	1.91	0.324	0.165	0.541	3
NC_020497.1	359436	-	39	GACTCCATTCCTATCCGTAAAGTTTGGCATACCAAACTGTT	2.32	0.33	0.161	0.619	7
NC_020497.1	359744	+	36	ACACTTGCTGCCTGTTTTTAAGGTACTCAATTTGACACGGT	2.32	0.646	0.28	0.98	5
NC_020497.1	359818	+	37	TGGCTAGAGTAGGTGATACCATGTATTAGTAGCTTTATAAA	1.63	0.457	0	0.81	21
NC_020497.1	359909	+	41	CTTTAAACACTTGGATTGGTAGTTAGTAACTGGTCTTGTAA	2.44	0.366	0.103	0.552	4
NC_020497.1	361205	-	34	TAACTCCATGTTCTTCTGTTAGAGATTTAGGACCTGTTTCA	1.8	0.314	0.1	0.542	14
NC_020497.1	361626	+	36	ACTGTACAAGTTTCAAACACAGGTAGTTAGGTATGAGTCAA	1.84	0.327	0.092	0.578	47
NC_020497.1	363225	-	30	ACCTAAAAACTGAACGGATAAGATGTCAAAATGTGATCGAA	2.3	0.566	0.266	0.788	9
NC_020497.1	363233	-	30	TCATATAAACCTAAAAACTGAACGGATAAGATGTCAAAATG	2.54	0.558	0.256	0.898	5
NC_020497.1	363492	-	30	GATCTTATATCTACATCTTGACCGTTCAGTTTATAGATATT	2.4	0.483	0.205	0.753	3
NC_020497.1	365122	+	33	ACTAACTACACGCAATTGACACCGATCAACACACAATTATT	2.45	0.667	0.271	0.953	9
NC_020497.1	365676	+	31	TTCCGGCTTCCTGTTGTTTGAAGTAGTATAAAAGTCTAGCA	2.16	0.589	0.26	0.908	31
NC_020497.1	365957	+	30	CCATTTAAATCGGTAACATAATACAGCAACAGACTCTAAGA	4.16	1	0.874	1	9
NC_020497.1	367584	-	26	TAAGAACATGAGGTTACGCGATTCAGCAGATTTTCCCTGCA	2.33	0.555	0.317	0.884	4
NC_020497.1	370430	+	27	GAGAGAGTAAACGAAAACCAACCCAGCAGTAGGACAAGTTT	2.81	0.7	0.364	1	4
NC_020497.1	371994	-	26	GGAATTCTTTATAACTTGGCATGCATCGACGACGGATGACT	1.93	0.488	0.147	0.946	19
NC_020497.1	373263	-	31	CTAACCATCAGCGGAAAGCAAGGTAGTAGTGATGGTGATGA	4.19	0.962	0.669	1	15
NC_020497.1	373460	-	35	ATTCTTCAGGTTCATTTACCAGGTAGTATATATATATATAT	1.86	0.392	0.043	0.626	32
NC_020497.1	373777	-	33	GACGAAAACGTAAAATAGCAACCCAACAAGGAATTATTCTC	3	0.688	0.378	0.965	6
NC_020497.1	374545	+	26	TAGATCCAATCTGGCTAGCTAGGTACTTCAACCCCAATTAC	2.45	0.703	0.362	1	25
NC_020497.1	374933	+	27	AACAAAGAACAAACAAACCGAGGCCACAGGCTAGACGAGCA	4.93	0.794	0.461	1	30
NC_020497.1	377398	-	27	GACAATAATCTCACCTACATAGCCAGCATAGAACCCAATAT	1.78	0.209	0	0.511	15
NC_020497.1	392318	+	40	ATTCAGCTTACTGAAAACAGAGGTAAAATCTCTGGTATCCA	2.18	0.479	0.221	0.737	42
NC_020497.1	392797	+	41	CTATTTGTGGCATTAAGCGTATAGAACAATCAACAATGATC	1.75	0.429	0.219	0.73	6
NC_020497.1	394944	+	29	AAAGCATGGTCGACTAACTCATATGGCAGCTTTTTCCTCTT	3.25	1	0.696	1	27
NC_020497.1	395547	-	27	GCTGTTGCCTTTTGATTTTTATGCACCGGAAAAGGCAAGAG	2.8	0.608	0.277	0.903	12
NC_020497.1	395985	+	29	CATAGCGAAGGGGACTTTTGAGCGAAAGAGGAACTGTTATG	4.85	0.472	0.195	0.692	23
NC_020497.1	396393	-	29	CTTTGGAGGCAGACTAGCGAAGGTACTTGTTTGAGTGACTT	3.9	0.994	0.757	1	15
NC_020497.1	396884	+	30	TATAGATTCACCACAACCACATCGAATATACCTGTTTAAAA	1.99	0.537	0.16	0.917	11
NC_020497.1	398362	+	26	GGAGGGGTAGCAGACAAACGAAGCAGCATATCTCTTGCCTG	4.42	0.68	0.415	0.982	6
NC_020497.1	400998	+	26	CCAAAAACAGATTGAACATGAGGCCGCAGCCAAGTCGAGTC	3.58	0.697	0.363	0.963	24
NC_020497.1	402111	-	26	TAATGTAGATATATAGTCCCACCTAGCAATTGCCACCACAA	1.86	0.389	0.075	0.784	5
NC_020497.1	409829	+	26	AATTTCTGGGTATAGGAAAGATATAACATATTAGTGGCAGA	2.26	0.952	0.506	1	10
NC_020497.1	410769	+	27	ATACGTACTAGTACTACTGTATATAGTATAATAGTACAGCA	2.23	0.616	0.228	0.973	3
NC_020497.1	411034	+	27	AACATCTCTCTGGTAGAAAGAGTGATTAGTAGTTGAGAAGG	2.04	0.589	0.234	1	14
NC_020497.1	414141	-	29	TCTAAACTATTGGGTGGTTAAGGTACTTCCCTCAACCCCTT	2.85	0.79	0.371	1	30
NC_020497.1	414786	-	29	ATGGAGGTTGGTTGAGTTTGAGGTATGTGGAGGGCGGACTG	1.99	0.491	0.148	0.754	14
NC_020497.1	416360	+	27	ATGGGAAGCAATACTTGTCCATGTACTTGAATGTCGCAGAT	2.26	0.834	0.455	1	3
NC_020497.1	416787	+	31	TAGTCATTGTGCATTGCATGAGGTAATCAAAAAATAATTGT	2.03	0.554	0.19	0.932	16
NC_020497.1	417173	-	39	TACTAAAGTAAAACTTGTTGAGATACTATAAATGCTTGAAA	2.77	0.836	0.464	1	23
NC_020497.1	417304	+	35	TTCGGTGTGAAATTAATTTAAGGTAGTACAAATATTTTGAC	7.35	0.95	0.723	1	27
NC_020497.1	417643	-	37	ATACTTGGAAGACTCAAACGAGTTGCTAGATTTAGAATAAA	2.43	0.551	0.234	0.827	18
NC_020497.1	418305	+	38	ATTAGCTGCCAGAGGAAAAGAAGTCGCATGTTTAGTGAATG	2.15	0.4	0.146	0.632	13
NC_020497.1	418699	+	34	ACAGCAAGCTTGGTTATGGGAGGCATTAGCCTTGCTGTAGA	1.88	0.408	0.113	0.641	13
NC_020497.1	420191	-	34	TCTGTTGAGTTGGTCAAATTAGGCTGCAATTGTGGAGCCCA	2.5	0.32	0.073	0.56	10
NC_020497.1	420202	+	27	ATTGCAGCCTAATTTGACCAACTCAACAGATCAATGGTTAA	2.27	0.535	0.238	0.863	15
NC_020497.1	421015	-	38	CCTAGGACTTGGCGTTTGAGATGCAGTAGGAGAATTCTCAA	2.77	0.663	0.346	0.938	33
NC_020497.1	421066	+	33	GAAATGCCGCAAGAAAAGCAAGGCAGAAGGGCAAAGAGGCG	2.55	0.608	0.221	0.896	35
NC_020497.1	422021	-	36	TGCAAGCTCGATTTGCAATCATCTGGCAACCTGAGGGGGGT	1.94	0.374	0.096	0.64	9
NC_020497.1	422364	-	36	TTCGGTGGCAAAGCAAAAAAATCGACCATTGTTCTGGAAGC	1.81	0.53	0.222	0.913	7
NC_020497.1	422685	-	39	TCATATGATAACTCCGGCCGACCCAGCTTCTCGCCCCATCA	2.86	0.533	0.294	0.741	11
NC_020497.1	422711	-	39	AGACAGCCAATCCCTACTTTAGGCAGTCATATGATAACTCC	2.27	0.459	0.189	0.69	10
NC_020497.1	422974	+	40	TCATTTGATTTGTAATTTTGAGGCTGGAATCAACTTCTTCC	3.66	0.587	0.284	0.836	10
NC_020497.1	423378	+	42	AATCTTAAATGAAAAAAAAAAGGTAAGATTTTGTTAGAAAA	2.04	0.414	0.138	0.644	14
NC_020497.1	423759	+	40	GGTAAATCAATGGCGGAGGGAGAAAATTTTCGTCATGGGGG	2.64	0.517	0.241	0.711	3
NC_020497.1	424490	+	32	GGGGGCACATTTGCATCACAAGGCCAGATGTTAAAATTCCA	1.91	0.306	0.089	0.646	5
NC_020497.1	424692	-	37	TTGGCTCCGAGGACCATTTGATATAGCGATATAATCTCTCT	2.46	0.998	0.848	0.999	6
NC_020497.1	424979	-	36	TTATATTTAGTTTATTTTTGATCGAATATACAACTTATAAA	2.07	0.623	0.282	1	8
NC_020497.1	425255	+	37	AAAATGCCACTAATGTAAAAAGTCAACAACCACAAATGGTC	2.66	0.555	0.274	0.771	11
NC_020497.1	425348	+	38	CGACCATTAGTGAAGATTCTAGCGACCACAAAAATTACTAC	2.85	0.566	0.288	0.827	17
NC_020497.1	425998	+	37	TACTCATATGAGATTGAGAGAGATACTAGCATAGAAGTTGA	1.76	0.437	0.108	0.748	12
NC_020497.1	426832	-	38	AGTGATGTGCAGATCTATCGAGGTTCCACCAGCTTGAGGCG	2.81	0.642	0.349	0.902	8
NC_020497.1	427193	+	33	GCCGAGCGAAAGTCGCGTCGAGACGGCGACGGCTTCGTCAT	2.95	0.378	0.094	0.648	24
NC_020497.1	427530	-	36	AAATCTCCCTGTTTTAACGGACCGATATATCTACCGATACC	1.98	0.733	0.411	1	3
NC_020497.1	427930	-	31	ACCTCAAATGAATCCCAAGAAGGCAACAATCAATATGGCTA	2.63	0.472	0.243	0.783	13
NC_020497.1	427998	+	30	ATCAAAACTTAGCGCAACTGAAGCAACATCTTGATCATCAT	2.94	0.621	0.327	0.884	21
NC_020497.1	429164	+	28	CATATGTATTGTCGAAGCTGAGGTTGCAGTCAGTAAAGCTG	3.03	0.777	0.444	1	19
NC_020497.1	430012	+	27	ATAGCAAGCTTGGTTATGGGAGGCATTAGTAGCCTTGCTGC	4.08	0.557	0.283	0.841	24
NC_020497.1	430654	-	28	TATAATGGATATAGATTCGGACCTAATACACATGAAACCAC	1.86	0.485	0.142	0.926	9
NC_020497.1	431354	-	26	AAACTACAAACTAACATACGAGTGAATATGTACAACAATCA	2.24	0.805	0.439	1	14
NC_020497.1	431850	+	27	AGGCGTGACTCGTGAGAAGGAGGCAGTTGTTGGGTCTCTTC	7.22	0.793	0.501	1	5
NC_020497.1	431864	-	27	CACAAAAATCCACAGAAGAGACCCAACAACTGCCTCCTTCT	2.71	0.609	0.225	1	14
NC_020497.1	431967	+	27	TTGATATTGTTGTGACTTAAAAAAAAAATTAAAACTAGTGT	1.89	0.233	0	0.538	13
NC_020497.1	434190	+	28	ATGGGAAGCAATACTTGTCCATGTACTTGAATGTGGCAGAT	2.44	0.746	0.393	1	9
NC_020497.1	437443	+	26	GATTTGGAGCAGAAATCTTCAGTGAGCAGTTCCCAGGGAAA	1.92	0.494	0.148	0.891	22
NC_020497.1	443913	-	30	ATGGAAGCAAAGAGGAATGTATGCAACATGCATGTGGACTG	2.81	0.668	0.319	0.962	3
NC_020497.1	444209	-	30	TTAAGGTTAAAATTATCAGCAGTTAACGTTCGATTTGGACA	2.09	0.684	0.4	1	26
NC_020497.1	444293	-	30	ATTGACCTTTAATTATCAGCAGTTAAGATTCGATTTGGACA	3.14	0.506	0.226	0.752	24
NC_020497.1	480341	+	36	GGTGCTTACTCTTGGTTATTATCTACTTGTTTTTTATCTAC	1.67	0.294	0	0.613	3
NC_020497.1	480419	-	37	ATATATTTGGCTGCAAAATGATGTAACTGCAAAATATCAAG	1.94	0.62	0.322	0.985	4
NC_020497.1	481992	+	38	CCCTGGTTCATTCTTGGGACAGATGGCAGCTAAAATGGCCA	1.82	0.385	0.024	0.627	8
NC_020497.1	484940	-	31	ATTATTGGAGTGATAGACACAGGTACCACTTCCTCCATCAT	1.87	0.469	0.11	0.757	4
NC_020497.1	485296	-	30	TACCCATATTTTACAAAAAGAGGCACCATGGCTTTGGTAGA	3.22	0.933	0.651	1	30
NC_020497.1	487477	+	29	GTGATGAGTGACGACCTAGGAGGCATCAGTCAGTGAAGAAA	2.16	0.573	0.213	0.898	3
NC_020497.1	487923	-	34	CAGAAGTCTAGGGAATGAGGATGTAGCAATTAATGAGTTTC	2.41	0.588	0.237	0.892	14
NC_020497.1	489076	+	35	AGCCTTGTATTTGGATTGTGAGGTAGCAGTGGCCTACAAAG	2.44	0.737	0.412	1	31
NC_020497.1	489899	+	44	GATCAGATTTCCACCACACTAGGCATCAATCAAAGTATAGT	2.12	0.363	0.166	0.584	7
NC_020497.1	489935	+	43	ATAGTAGCAGACGTTTTAATATATAACAATGGAACACGGGC	2.08	0.646	0.226	0.936	26
NC_020497.1	490541	-	40	TGATCCAAATGTTCCGTCCCAGGTAGCAACTACTTTTTTTT	3.26	0.641	0.398	0.887	42
NC_020497.1	490773	+	40	GATATCACAATAAAGGTTTAATGCAATAACCTCCTGATCAT	2.51	0.552	0.311	0.847	3
NC_020497.1	491057	-	39	CTGACAATTATATGAAAAAGAGTCAGCTAGTAAAGTATCTG	2.51	0.415	0.168	0.651	8
NC_020497.1	492209	-	39	CTGAAAGTTCCTCCTAAACGAGGTGTTAGGCAACTTCAAGA	3.37	0.999	0.697	1	41
NC_020497.1	492245	+	37	TTCAGCCTTCCAAACTATAGAGGCATTATATTGAGGACAGG	1.61	0.257	0	0.548	5
NC_020497.1	492618	+	39	CCATATGGTTTGATTGGAGGACCGATCGGTTTTTTTTGTGT	4.55	0.99	0.785	1	9
NC_020497.1	492627	-	40	CCTGTCACCACACAAAAAAAACCGATCGGTCCTCCAATCAA	2.45	0.922	0.492	1	10
NC_020497.1	494720	+	47	GCATACATGAAAGAAAAATGAATGAACAATATATACACTTA	3.06	0.882	0.599	1	36
NC_020497.1	495736	+	46	CCTTGGCCGTGGGGACCGGAAGGCAGCACACGAGCTTATGT	1.78	0.348	0.108	0.589	22
NC_020497.1	496035	-	35	GGGTTGGATGGGCCAAATCAAGGCAGTAGACTGTTGGGGAT	2.09	0.394	0.181	0.712	8
NC_020497.1	496261	-	35	TCATACCGACGTGGTTCCCAAGGTGGCAGCTGATCCGCAGG	2.67	0.658	0.295	0.916	22
NC_020497.1	496729	-	33	AGACTCAAGTTATATGACTAAGGTAGCAGCAAGACAAAAAA	3.27	0.661	0.427	0.999	24
NC_020497.1	497755	+	43	GGAAATACAACCTGAAAGTGAGCGAAATAAGGAGTCTCGCA	2.49	0.356	0.139	0.583	17
NC_020497.1	499985	+	30	AACAAAAATAAACAAAGTAGAAGTAACAATAACAGACACAG	1.86	0.499	0.183	0.967	8
NC_020497.1	500206	+	31	TGTTACAGAGATGGACCTGGAGGCAGCAAAGGAGGAAGAAG	2.13	0.485	0.148	0.813	35
NC_020497.1	511777	-	26	TCTGATTGGCGGAGATATCGATACAGCAATGAAGAATGAAG	2.86	0.614	0.25	0.919	15
NC_020497.1	515153	-	28	TTTATTTCAAAGTTATGTTCAGATGGCAACATGTTTGAAGC	2.27	0.556	0.186	0.862	35
NC_020497.1	515817	-	29	GGTTTCCGGGAACATAAATCATAGAGCAGTGGACTTGGTTC	1.92	0.589	0.221	0.991	16
NC_020497.1	516374	+	30	AACCCAGAATAGCGGACACAACCCATTTGCATAAGATGACC	2.01	0.628	0.078	0.966	3
NC_020497.1	518153	+	30	ATTTTCGTATAATGCCAAAGATGCAATAATTAACTCGAGCA	2.87	0.775	0.396	1	14
NC_020497.1	518288	+	28	TCATGGGTTTGCTACTAACTAAGCAACAAGCTGCAAATTAA	1.96	0.316	0.015	0.598	5
NC_020497.1	518584	-	31	TACCCTTTCTAGGCTTTGTGACTGACTTGTTAATGTCAAGT	1.81	0.559	0.191	0.875	7
NC_020497.1	519889	+	27	TAACTATGGAGTCCTCAAGGAATGAACATAAGAGGCTGGAA	2.26	0.721	0.333	1	23
NC_020497.1	520830	+	29	TGTTACAGAGATGGAGCTGGAGGCAGCAAAGAAGGACTTGT	1.83	0.42	0.148	0.717	12
NC_020497.1	523392	-	30	AATTTGTCAGGTTTACTATGAGATAGCAGTGATATTGTTTA	3.67	0.983	0.719	1	51
NC_020497.1	524416	+	28	GGAGGACAATTTAAATGTTGAGGCATCAATATAACAAATAG	2.4	0.55	0.172	0.853	15
NC_020497.1	525134	+	27	CGAGGACAGAAGTAATCTTCATTTGGCAACAAAAGAAACCC	2.02	0.518	0.179	0.948	11
NC_020497.1	527516	-	26	TATCAATTTGGCGTAAGTAGAGGAAATTTCATCGACAAGTC	2.35	0.521	0.173	0.854	5
NC_020497.1	529183	+	29	AAAGGGCAGCCCACAATGCCATATAACAGTTTTCGAAAAGA	2.74	0.879	0.519	1	39
NC_020497.1	530167	+	26	ATATATATATATATATAATTACCGATTATAAAATCACATCT	5.59	1	0.907	1	29
NC_020497.1	530841	+	27	GTTACTGACCCCCAATATTCAGGTACTAACCCCCAATAATT	3.64	0.759	0.381	1	24
NC_020497.1	531489	+	27	TGCCGAGAGTTGACACGATCATGTACTTCGGAGAGATGTCG	3.27	1	0.807	1	57
NC_020497.1	531552	+	26	NNNNNNGAGAGAGAGAGAGGAGGAAAAACTAGATCGGGAAG	3.42	0.411	0.109	0.729	4
NC_020497.1	533915	+	30	TAGGTGTATCCTATCACCTGAAGCAGCATGCAGATAAATCA	2.74	0.638	0.357	0.956	9
NC_020497.1	534758	+	34	GGCTGGATAATTAAAAATCAATCGAACATGGTCGTGATTTA	3.16	0.902	0.556	1	13
NC_020497.1	535775	+	31	ACAACACAGTAAATCGAATGAATCAACAACCAGCTGAGAAA	1.8	0.489	0.186	0.815	4
NC_020497.1	536394	+	32	GCCTGCCTGAGCCCGTTAAGAAGTAGCATGTCGTGGGCCGG	2.66	0.618	0.356	0.991	13
NC_020497.1	536444	+	32	AGCCAGAAACCTGATTAGGCAGGCCGGGCTAGGCTGGGCCG	2.98	0.557	0.273	0.837	23
NC_020497.1	536479	-	32	GAAGAGACGGCCTTGGCTAGAGGTGGCAAACGGGCCGGCCC	3.64	0.76	0.343	1	9
NC_020497.1	545854	-	26	AGATCAGATCGAAAAGCGCCATCCACCAGTGAAGAATTAGT	1.95	0.628	0.195	1	4
NC_020497.1	546430	+	88	AGACTCTTCAAATATCTCACATTCAGCATTGCAAGTACTAT	1.55	0.162	0.015	0.31	4
NC_020497.1	546455	-	81	GAATTTTTCTCTTTCTCTCCATCCAATAGTACTTGCAATGC	1.83	0.263	0.083	0.414	49
NC_020497.1	546667	-	93	GTAGCGAAAACTCGCCGTTCATCTGTTAGTTTAAGCAAATT	1.71	0.192	0.031	0.35	6
NC_020497.1	546690	+	98	ACGGCGAGTTTTCGCTACACATATGGCAAGCAGCTATCAAC	1.96	0.723	0.521	0.938	20
NC_020497.1	546741	+	100	ACAACAGAAGCAAGCAGATGATTTACTATCTGACATGGCTA	1.76	0.632	0.412	0.902	4
NC_020497.1	546987	+	101	TTCGAAGGCGGTAGAAGTAGATAGAAATATGTAAATAGTAA	1.54	0.213	0.103	0.403	22
NC_020497.1	547157	+	107	AAAGTCTTGCTCTCTTTCCTAGCTTGTATTTCACTTGTATG	1.82	0.116	0.028	0.21	25
NC_020497.1	547203	+	125	TCCTCCCCATCAATAAAAATAGTTACTAGTGTTGTTTCCTT	1.82	0.283	0.158	0.402	9
NC_020497.1	547247	-	119	ACTTCACTCTTCAGAAACCTATATTAGCTCTGATACCAAAC	2.02	0.319	0.19	0.435	46
NC_020497.1	547533	+	143	ATAATACAAGTTTTCCTCATAGAAAAAATCATACCCTGTAA	1.73	0.141	0.056	0.231	62
NC_020497.1	547569	+	148	TGTAAAAGCTCATATCCCTGATTTAGCCATTAAAAACCTAA	1.97	0.443	0.316	0.566	92
NC_020497.1	547689	+	154	GGCAAAACCTAATATAACAAAGTCCTTAGAATGTTTATATG	2.34	0.384	0.253	0.517	7
NC_020497.1	547694	-	160	ATCTTCATATAAACATTCTAAGGACTTTGTTATATTAGGTT	1.45	0.56	0.521	0.603	4
NC_020497.1	547796	-	165	TATCATACTTAACATATCATAGATAGTATTTATTGTACTAC	1.5	0.16	0.047	0.269	4
NC_020497.1	547977	+	164	ATACAAGAATTAACTAAAACAGTTAATAACTTTATCATGCA	1.75	0.241	0.135	0.36	24
NC_020497.1	547993	+	165	AAACAGTTAATAACTTTATCATGCAACAAGATGAAATGAAT	1.95	0.36	0.234	0.491	16
NC_020497.1	548109	+	156	AAAGAACCTAATGAAGAAGAATATAACAATATTGTGGAAAT	2.23	0.654	0.494	0.817	56
NC_020497.1	548165	+	167	AACGATCTATAAAGATCCAGAAGCAACAATGGATGAAAGAA	2.42	0.437	0.33	0.575	63
NC_020497.1	548304	+	163	ATATCTTCAGAATCAAATGAAGAGGACAATTAAATAAATGC	1.74	0.317	0.206	0.423	51
NC_020497.1	548366	+	165	TCCAGAAGAAAATACTTCTAATCTCCAAAGAAAAGAAAAGC	1.78	0.042	0	0.104	95
NC_020497.1	548387	+	173	TCTCCAAAGAAAAGAAAAGCAAACGAAGACCTTCATGAGTT	1.57	0.065	0.023	0.114	37
NC_020497.1	548388	+	173	CTCCAAAGAAAAGAAAAGCAAACGAAGACCTTCATGAGTTT	1.7	0.177	0.097	0.262	4
NC_020497.1	548478	+	178	ATAAAGAATTCATAAATACAACAGAACATGCATCATCTTCT	2.61	0.548	0.401	0.66	63
NC_020497.1	548563	+	186	GAGAGATGATATGAATAAACAGACAGTAGCCCAACATGTGA	1.62	0.034	0	0.074	11
NC_020497.1	548684	-	204	AAACCTTTCTTTTTAGTCCAAGTATTTTTATAATTGGTTAT	1.55	0.409	0.35	0.475	31
NC_020497.1	548695	+	98	TAAAAATACTTGGACTAAAAAGAAAGGTTTTTAGATTATAT	1.61	0.25	0.089	0.341	6
NC_020497.1	548909	-	206	TTCTATTTTTGACAATATATATTCAGCATCTTCATGGATGA	1.4	0.101	0.025	0.196	7
NC_020497.1	548932	+	176	ATATTGTCAAAAATAGAACTATGCAATATATGTCAGTTTGA	2.19	0.38	0.274	0.503	77
NC_020497.1	548948	-	196	CAACTGAGAATATTCTTCAAACTGACATATATTGCATAGTT	1.61	0.411	0.264	0.528	32
NC_020497.1	548985	-	207	TTGACTCTGGTTTTATTTTAAAGTAGTATTTTTTATACAAC	2.96	0.604	0.492	0.723	43
NC_020497.1	548986	-	200	CTTGACTCTGGTTTTATTTTAAAGTAGTATTTTTTATACAA	1.89	0.201	0.131	0.26	35
NC_020497.1	549057	+	210	ACTCTCAAACCCATGGGATGAATTAGCTATAAAAGGTTATC	1.85	0.393	0.299	0.489	61
NC_020497.1	549091	-	146	TTATCATGTTTATTAATTTTAGTTATAAAATCAGGATAACC	1.8	0.22	0.125	0.364	21
NC_020497.1	549183	+	210	GGAAGTCAGAGCTAAAAAACAGGTAAAAAACCAAATTAGTA	1.73	0.245	0.157	0.345	175
NC_020497.1	549321	+	175	TAAGTGGAAGCCATTTAAAAAGAAAAAATTTTCAAAAAAGA	1.77	0.206	0.148	0.272	41
NC_020497.1	549339	+	187	AAAGAAAAAATTTTCAAAAAAGAAAAAATATATTAGAAAGA	1.61	0.114	0.053	0.196	26
NC_020497.1	549466	+	196	GCTCCAGAATGTTCTAAAAAAGGAAAAATACAAAGAAAATG	1.96	0.2	0.124	0.284	37
NC_020497.1	549501	+	194	AAAATGGTTAAAATGTTAGAAGAAAATAACCTTGAAATATT	1.45	0.486	0.456	0.527	68
NC_020497.1	549528	-	219	TCATTGTCTGAGATTTCTTCACCGAACAATATTTCAAGGTT	3.2	0.832	0.705	0.948	80
NC_020497.1	549700	+	225	GAGAAGAAATAAATTTTTCCAATGAACAATTACAAAATTTG	1.71	0.383	0.261	0.483	39
NC_020497.1	549805	-	215	AGCTGTGGTATTTCCACTAAACTGTTCAAATATCCTATGAG	1.98	0.335	0.244	0.459	8
NC_020497.1	549825	-	223	GTTCATTCTTCAGTACATTTAGCTGTGGTATTTCCACTAAA	1.7	0.16	0.089	0.227	26
NC_020497.1	549889	+	234	GAAAGAAAATTGAAAGATGGAGGAAAAAATATCCAGATATA	1.78	0.228	0.11	0.34	45
NC_020497.1	549952	-	224	ATCCAAGCCTTGCCTAAATAATGCAGTTATAGTTATCTGTA	3.28	0.507	0.391	0.616	129
NC_020497.1	549967	-	224	AACAAATATTGGTGTATCCAAGCCTTGCCTAAATAATGCAG	1.35	0	0	0	42
NC_020497.1	550005	+	224	GTTGTTGTCTTTGATAAAAGACTGAGTAACCCACTTCAGCC	1.89	0.446	0.329	0.555	136
NC_020497.1	550022	+	226	AAGACTGAGTAACCCACTTCAGCCGAGGATCGACGGAATCC	1.57	0.024	0	0.061	41
NC_020497.1	550058	+	181	AATCCAATCAAACTTAATAAATGGAATAGTTTGGTTCAATA	1.65	0.154	0.068	0.259	21
NC_020497.1	550119	+	228	TCTATAACGGATAGAAATATAGAAAATTCAATAAAACAAAA	1.43	0.051	0.015	0.098	15
NC_020497.1	550180	+	226	TATGGACCATAACTCCCAAGATTTAGCAATCCAATGGAGAA	1.73	0.395	0.266	0.529	74
NC_020497.1	550217	-	219	TAGATGTTTAAGAGAAACCGAGTTAACTCATGTATTGTTCT	1.52	0.262	0.176	0.368	53
NC_020497.1	550221	-	123	TTTATAGATGTTTAAGAGAAACCGAGTTAACTCATGTATTG	1.61	0.192	0.108	0.277	46
NC_020497.1	550260	+	230	AAGGATCTAGATAAAAATATAGTCGAATTGTTCGAACCAAG	1.56	0.052	0.015	0.101	51
NC_020497.1	550389	+	230	GAAAGTTCTAGTAGCAAACCAGCTACTATAGAATTTCGATC	1.6	0.148	0.083	0.214	84
NC_020497.1	550396	+	234	CTAGTAGCAAACCAGCTACTATAGAATTTCGATCATCAGGA	1.43	0.144	0.065	0.231	53
NC_020497.1	550413	+	116	ACTATAGAATTTCGATCATCAGGAAGCAATCTCTACTTCAG	1.61	0.384	0.111	0.654	39
NC_020497.1	550424	-	224	CTCGTTTATCTCTGAAGTAGAGATTGCTTCCTGATGATCGA	1.36	0.08	0.022	0.151	5
NC_020497.1	550449	+	226	TTCAGAGATAAACGAGCTCAAAATAGAAAATGGCAATTAGA	1.68	0.279	0.186	0.379	129
NC_020497.1	550458	+	232	AAACGAGCTCAAAATAGAAAATGGCAATTAGAATTCCCACA	1.79	0.15	0.073	0.219	21
NC_020497.1	550479	-	224	GTTTCTTGCAGACTCAACCGATGTGGGAATTCTAATTGCCA	1.67	0.248	0.165	0.338	26
NC_020497.1	550500	-	220	TTTATGACTAATGGAGGTCTAGTTTCTTGCAGACTCAACCG	1.73	0.141	0.069	0.217	47
NC_020497.1	550526	+	232	TCCATTAGTCATAAACAATGACTCAAAATCAGAGGAAAACA	1.53	0.252	0.133	0.362	37
NC_020497.1	550536	+	227	ATAAACAATGACTCAAAATCAGAGGAAAACAAAGACGAAGC	2.03	0.232	0.153	0.317	93
NC_020497.1	550922	-	210	ATACTTGACTCCATTTAACCATATAGCTACCTTTTTAGCTT	2.3	0.592	0.444	0.714	122
NC_020497.1	550933	+	221	GTAGCTATATGGTTAAATGGAGTCAAGTATATAATACCAAA	1.54	0.177	0.095	0.273	26
NC_020497.1	550996	-	201	TAGGCAAAAATAAAATTGTTACCTAGTAAAATATTACCATT	4.37	0.908	0.787	1	193
NC_020497.1	551015	-	211	ATCGAGGAGAATTGGATAATAGGCAAAAATAAAATTGTTAC	1.35	0.031	0	0.076	13
NC_020497.1	551034	+	219	CTATTATCCAATTCTCCTCGATACAGGATATATAGCTCTTG	1.48	0.295	0.213	0.366	30
NC_020497.1	551153	+	209	AGCGTGGTGATCCAGAAACAATGGATCAACTTGACAAACCT	2.79	0.483	0.384	0.605	90
NC_020497.1	551199	+	199	AAGTGAAAAACACTTTGGTAAGTCAAAAATTCAGGTACTTA	1.53	0.423	0.37	0.467	18
NC_020497.1	551201	-	193	ATTAAGTACCTGAATTTTTGACTTACCAAAGTGTTTTTCAC	1.97	0.553	0.416	0.695	89
NC_020497.1	551211	+	215	CTTTGGTAAGTCAAAAATTCAGGTACTTAATGAAAAACATT	3.89	0.693	0.596	0.805	193
NC_020497.1	551218	-	211	TATACCCAATGTTTTTCATTAAGTACCTGAATTTTTGACTT	1.88	0.514	0.389	0.627	70
NC_020497.1	551251	+	200	TGGGTATACAAAATTCTAGAAGAAAATTTTAGTGAAGACCC	1.43	0.532	0.507	0.563	85
NC_020497.1	551272	-	180	TTTTTTTACCATAGTTTTAGAGGGTCTTCACTAAAATTTTC	1.98	0.292	0.182	0.367	6
NC_020497.1	551525	+	215	TAATAAACTATAAGCGCTTAAATGAACAATTAGAGTTCGAT	1.78	0.502	0.388	0.634	4
NC_020497.1	551545	-	158	TTTTGTAGAATAAAATACCAATCGAACTCTAATTGTTCATT	1.6	0.228	0.123	0.336	7
NC_020497.1	551546	-	187	TTTTTGTAGAATAAAATACCAATCGAACTCTAATTGTTCAT	2.4	0.23	0.159	0.327	26
NC_020497.1	551589	+	216	TGTTCTGATCAATCAAACTAAGGATGCTAGAATCTTTAGTA	2.29	0.265	0.19	0.359	101
NC_020497.1	551813	-	192	TCTGTTTTTAGAGAAAATTAAGATGTCATCTATGTAGACAA	2.01	0.439	0.288	0.568	86
NC_020497.1	551824	-	209	TTATGATCTTCTCTGTTTTTAGAGAAAATTAAGATGTCATC	1.85	0.159	0.088	0.246	59
NC_020497.1	551831	+	203	TCTTAATTTTCTCTAAAAACAGAGAAGATCATAAAAGACAT	1.69	0.195	0.116	0.273	62
NC_020497.1	551999	+	186	AACATATAGTCTCTAAAGTAAGAGACTTTCCTGAAGATCTA	1.47	0.113	0.037	0.225	9
NC_020497.1	552154	+	171	GAATTTCACTGGACGGAAAAAGATAAAAAATTATTACAGCA	1.86	0.349	0.277	0.426	11
NC_020497.1	552307	+	176	ATCCCTGCAGAAAAATGGGAAGAAAAAAAATCCTCCCATAA	1.43	0.245	0.2	0.3	3
NC_020497.1	552336	-	186	TTGTTTTCTTACTCTTATTGAGTTTTCATTTATGGGAGGAT	1.71	0.257	0.134	0.385	28
NC_020497.1	552506	+	187	TTTCAAATTTACTTAGCTCCAGAAAATTTTATCATTAGAAC	1.66	0.207	0.099	0.294	95
NC_020497.1	552625	+	160	TATTGCCATGTATATTTTTGAGGTAGAACATCTCAAGGGTT	1.64	0.304	0.17	0.429	65
NC_020497.1	552841	+	41	CCAAATTCTTTTTTTTCTTTATCGATCATAAAAAACGAGTA	1.79	0.411	0.139	0.744	9
NC_020497.1	553189	-	44	AGATGAGTTTTAGGGTTTGCAGGTATTATTATTTTAATTCT	1.93	0.574	0.284	0.865	4
NC_020497.1	553262	-	45	GAAAATTTAAACAAAGATCGAGGCAACAAGATGGCTGACTT	3.41	0.702	0.486	0.964	31
NC_020497.1	554065	-	53	TCAACTATTGTCATAATCACATGTAGTATTTACTTATCAAC	1.6	0.265	0.016	0.539	15
NC_020497.1	554195	-	45	ATCAATTATTAGGGAAAAAAAGAGAAAAAAAAAACTTCATT	3.32	0.621	0.411	0.86	24
NC_020497.1	554219	-	51	GTATGTTTAATTACAAAAACATCCATCAATTATTAGGGAAA	1.96	0.481	0.147	0.785	26
NC_020497.1	554325	-	51	TTTTTATTTGAGAGATAATGAGTTTTTGATGAGAAATTTTA	1.86	0.322	0.122	0.469	10
NC_020497.1	554763	-	51	GAAATTAGGGATTCCTTGTGAGGGACTATTTTCTTTATAAG	2.11	0.447	0.105	0.613	12
NC_020497.1	555527	-	52	TAGTAGCCAGATAGTTAACAAGGTAGCTCCCTACAACAAAT	1.78	0.42	0.23	0.693	28
NC_020497.1	557352	-	50	AAAGAAGTTGAAGGATCAGAAAGTAGGAAGTTAGAAGAAAA	1.6	0.33	0.104	0.529	9
NC_020497.1	557412	-	46	GGAAAGAGCCAACTCTCGCAATCGACTTTCAACTGTGCACC	2.31	0.477	0.201	0.708	5
NC_020497.1	557876	+	41	TATCAAGTAATTGAACCTACATTTGGCGTAAAATTCTTATG	1.79	0.341	0	0.625	32
NC_020497.1	557960	-	45	GATTCATGATCATTGATAGGAAGTAGAAATTTCTTGACAAA	2.29	0.381	0.205	0.607	6
NC_020497.1	558654	-	42	TATGTCCTCATCTGTGGATCATATAGCTTTTCACAGCTCAG	1.74	0.378	0.105	0.802	12
NC_020497.1	561105	-	37	TATATAGAACACTATACAACATAGACTAGCGTGTGCACCTA	2.19	1	0.659	1	41
NC_020497.1	561240	-	36	GTCAGTAACATAAAGTTACCATGTAGCAAAGATGAGTAGTG	1.87	0.347	0.04	0.609	25
NC_020497.1	561399	+	36	TGTACCATACTTGAAAGGCGAGGCACCCAGCTTACTTGAAG	1.93	0.484	0.173	0.792	5
NC_020497.1	561919	-	37	TCTTATCACTTTCAAATTCCAGAGAAGTATATTCATTACGT	2.17	0.344	0.079	0.595	32
NC_020497.1	562022	-	38	GTTTGGCTTCAATAACAGAGAGGTCGCTGATTTCACTGGGC	2.1	0.639	0.402	0.931	13
NC_020497.1	562133	-	34	ATATGGGTGGAAAAAAAACAAGAGAAAATGATTTAGATGTA	1.91	0.411	0.103	0.625	3
NC_020497.1	562609	+	35	ATACAAGAGCTTGTACAACCATCGGACAAGTTTACTGGCTT	2.49	0.696	0.397	1	26
NC_020497.1	562827	-	34	CTTTGGGGAAATACAAAGAGAGCTACTTACCTTTGAAGAAT	2.66	0.42	0.222	0.714	8
NC_020497.1	563807	+	32	CGAATTTAGTACTGATGTAAAATTAGCAGCTTCTATAGTCT	1.89	0.395	0.147	0.642	9
NC_020497.1	563978	-	40	ATTATTTTCTTTGTCCACAGAGGTGGTAGTTTTGCAACTAC	2.04	0.544	0.163	0.835	12
NC_020497.1	564747	+	34	CTTCTTCATTAGGCAGAGCTATATAGCATTACAATTCTTTT	2.21	0.544	0.205	0.897	36
NC_020497.1	565062	+	34	AAATTCATGGCTGAGTTTGTACTCAACAAAGCCCAACGCTT	1.71	0.268	0.036	0.582	6
NC_020497.1	565797	-	38	CGGGAGCAACATACTAAGTTAGATAACATTTTAAAGAGACT	1.98	0.455	0.197	0.691	5
NC_020497.1	565964	-	39	AGATTTGAAAATGAAGGTTCATGTACCTTCCGGAATGCCAA	1.77	0.645	0.232	1	26
NC_020497.1	566067	-	41	TTTAGCTCCTAAAAAAAACAAGCGGTCGATGTAAATCATAT	6.26	0.875	0.672	1	18
NC_020497.1	567012	+	32	AAGTGTATTGTGCTTGTACGAGCGCACAAAATTGCTCTTTA	2.13	0.552	0.275	0.796	10
NC_020497.1	567259	-	37	CGTAACACATACCTGTGATGAGATACTTGTATCTAGACCTT	2.1	0.593	0.25	0.887	3
NC_020497.1	567778	+	33	ATCATCAGAGAAGAGTTTCGAATCAACACAATACTGTTTAT	2.15	0.465	0.15	0.725	7
NC_020497.1	567979	+	32	GAAGATTGTGGAGGAGCTGGAGCGGCCTGCGGAGGCAGTGG	2.16	0.345	0.124	0.519	30
NC_020497.1	567991	+	32	GGAGCTGGAGCGGCCTGCGGAGGCAGTGGCAGCACATTCCA	2.69	0.389	0.193	0.663	29
NC_020497.1	568491	+	35	TAACAACATTACCATGGGCGAGGCACCTACATTACCTACTG	3.01	0.61	0.322	0.87	31
NC_020497.1	569964	+	31	TGTCTGTTGACCTCATTGAGAGGTACCAGTTTTAGTAATTA	2.72	0.786	0.402	1	17
NC_020497.1	570101	-	30	ATTTGAACAGTCAGAAGACTAGGTACTAACCTGTGAAGCCA	2.91	0.914	0.612	1	52
NC_020497.1	575251	+	35	GGTTCCTGTTCCAAGCGAGGAGGTACTATTTCGAAACCCTG	2.7	1	0.722	1	16
NC_020497.1	575560	+	36	CCGAATCCTCATTAATAATTATATAGTAAAATAATTTTAAA	1.93	0.687	0.293	1	21
NC_020497.1	575962	-	36	CTAGTGTCTTCAGACTCACGACCGATGATAAATTTGGGTTA	3.17	0.846	0.523	1	25
NC_020497.1	575984	+	35	GTGAGTCTGAAGACACTAGCATATAACATGAAGATGAGGTA	1.81	0.707	0.23	1	4
NC_020497.1	576107	-	35	ATATGTTGTTCATAAATACGATACAGTAGTTGTCCATGAGA	2.33	0.702	0.31	1	4
NC_020497.1	576479	+	30	TGTGAGTAAAGTGATTTTTAAGGTGACAATAGACGAACCCT	2.33	0.549	0.212	0.862	4
NC_020497.1	576681	+	32	CACTTCAGTGGCCCAGATCCACCTAACAGCCTTCGTCGCCC	2.45	0.605	0.225	0.919	19
NC_020497.1	577368	-	40	CAAGCCGGAACAGGGAACTGAGGCAACTGTTTAAGAATGCC	2.72	0.544	0.288	0.754	14
NC_020497.1	579129	+	28	ACTTTATTTGCTGGAGAATAAGGCAGTATTGTTATTTCAGG	2.72	0.608	0.372	0.99	22
NC_020497.1	579176	+	31	TTTGTTCGGAATAGTTAACAAGGTAGCTCCCTACAACAAAT	2.73	0.481	0.185	0.699	21
NC_020497.1	580937	+	28	CTCATGTGAAGCCCACCTAAACCGACTAATACATGGGGTAA	2.62	0.807	0.492	1	15
NC_020497.1	581438	+	27	TTAACCATAATTTTGGTGTAAATTAACAATTACAGTTCGAC	2.22	0.533	0.236	0.775	6
NC_020497.1	582288	-	31	AAGTAAACAAGTCTAGATCCATATACTTCCTGTCATGTCCA	2.06	0.762	0.291	1	18
NC_020497.1	583581	-	28	AAGCAAGATTGCAGTACATAAGGTAGCGTTAAGATTCCCAT	2.07	0.58	0.147	0.89	9
NC_020497.1	583616	-	32	ACACGTTAATTAATTACTTCATATACTTGCCCATGAAGCAA	2.05	1	0.829	1	9
NC_020497.1	585891	-	35	AAAGGAAAACTGCAGTTATCATATACTAGAAAATTAAAAAC	2.46	1	0.979	1	21
NC_020497.1	586489	-	33	TCAAAAATAAGTTGGAAATGAAGGAACAAAGCCTATACTAG	2.48	0.582	0.305	0.933	19
NC_020497.1	586549	-	34	GTTAAACTTAAATCAGTTACATATAGCTAGTTTTTGAGATA	1.71	0.412	0.072	0.804	8
NC_020497.1	589074	-	35	TGTGTCAAACCGGAAGCTTGACCTACCATCAGAAACCAATA	2.11	0.615	0.241	0.91	14
NC_020497.1	589668	-	33	CCATCAAACGCAAGCAAAAGAGATAGTAACCAAGAAACTGT	3.34	0.872	0.616	1	20
NC_020497.1	590163	+	26	TTACATAAATGGTCTCTTTCAGTCAGTATATATAAGCACAC	2.36	0.414	0.14	0.796	5
NC_020497.1	595647	-	28	GACGTGATAAAGAGCGAGGGATCGGTCGAAAAACCAAGGGA	3.38	0.987	0.778	0.995	5
NC_020497.1	596807	-	30	CTCTATGCATTTAGATATGCAGGTATCAAACGATTTACTCA	2.31	0.524	0.265	0.842	15
NC_020497.1	596938	-	31	GATTGAGCGCCGTCCAGTAGAGGTGACAGCTTTGAGGTGGG	4.33	0.83	0.529	1	10
NC_020497.1	596957	-	29	GGGCATCAAGAGATTGACAGATTGAGCGCCGTCCAGTAGAG	1.84	0.394	0.006	0.725	4
NC_020497.1	601082	-	27	AAATATTGAAGCGAACCAAGATGCAGTAATTATTCGAATTT	2.54	0.58	0.199	0.869	21
NC_020497.1	601534	-	27	AACCTATATAAGAGAAACTCATACAACAACTATAGACCAAC	2.33	0.867	0.449	1	17
NC_020497.1	604624	-	28	AGAATGGGAAGAATATGGCGACCCAATATCTCCATTGGGCC	2.38	0.716	0.388	1	20
NC_020497.1	604632	-	28	TGCGAGACAGAATGGGAAGAATATGGCGACCCAATATCTCC	3.26	0.867	0.608	1	24
NC_020497.1	604896	-	28	CAATATCCAGAAACTGATTTAGGTAGCTGGAGCACTTCTCC	1.86	0.25	0	0.575	3
NC_020497.1	606384	-	32	GAGAACTTGGTTATGGTAGGATCCAGTATTAACTCATTAAG	1.74	0.326	0.011	0.744	18
NC_020497.1	606465	-	32	TTTTATTGAGATTCCAAGTGATATAGCTTCTCAGTTGGGTA	2.37	0.697	0.378	0.975	5
NC_020497.1	606636	-	33	AAAAAAATTCTGACTGCTGCACCTACTTCCACTACCTCAAT	2.08	0.507	0.214	0.878	11
NC_020497.1	606914	+	30	TTGGCAGGGATAAATTATCTATGTACTTACATGTGCCGCCA	1.74	0.39	0	0.773	10
NC_020497.1	607030	-	31	CCGGCTGCGATGGGCAAATCACCTAAGGCCGAATCTGAAGA	1.92	0.378	0.016	0.776	14
NC_020497.1	611778	-	31	GTCTTTATTTGCACTGATTGAGTTTCTTGCTTTTATCTTTT	2.66	0.486	0.235	0.696	7
NC_020497.1	613601	-	28	CTTATCTTATATATAATGGCAGGTAGCAGTTGCTTTAGATC	2.06	0.424	0.119	0.767	16
NC_020497.1	613884	-	27	AGTCTAGTTTGGGATGTATCATGCACTATCAAATTTGGGAT	2.64	0.845	0.506	1	23
NC_020497.1	614774	+	26	CACAATCTAAAAATAAAATGAGTCAACCACAGTTACAAGTA	3.3	0.727	0.354	1	10
NC_020497.1	614953	+	27	GAACAGCTTCATGTTGATTAACCTACTTAGTTAACTAGTTC	2.12	0.644	0.244	1	11
NC_020497.1	618580	-	30	TGCTCAAACGCAACAAAATGAATGAATAACTAATTAATAGG	2.93	0.885	0.57	1	4
NC_020497.1	619368	+	32	GCCAAAGATCAAGATCACCAAGGCAGCAGAAAGATCATTTC	1.99	0.521	0.157	0.771	14
NC_020497.1	619396	-	36	ATTGTGGTCTTCAAGCAACTAGGGACTGGAAATGATCTTTC	2.01	0.343	0.072	0.615	24
NC_020497.1	619970	+	33	CGGAGAGAGTGGAGCTGAGAATATCGCAACCGTTCAAGATG	1.93	0.454	0.108	0.683	20
NC_020497.1	621159	-	36	AGAAAATGGAGGGAGAATTGAGAGCGAAAGAGAGAGCGTAT	1.98	0.355	0.154	0.726	12
NC_020497.1	621183	-	38	CCGATCGATATTGAGAATTGAGAGAGAAAATGGAGGGAGAA	1.91	0.313	0.063	0.552	5
NC_020497.1	621676	-	36	CAAATTCTAAAAACAAATTGAGAGAGGAAGAAGCCCACTGT	2.75	0.555	0.277	0.814	35
NC_020497.1	621704	+	38	TTTTTAGAATTTGCCGCTGGAGGCACCATTAGAGATAGGAT	2.68	0.472	0.19	0.708	5
NC_020497.1	622281	-	37	TAAGGGTATAAAACTAGGCAACCGATTATGACAACGCTGAG	5.48	0.883	0.638	1	13
NC_020497.1	622461	-	36	TTCTGGAAATATGTGAAACTATGCAGCGCCCATTACAGCAA	1.77	0.166	0	0.373	19
NC_020497.1	623009	-	38	CCTGGACAAATAACAGAAGCATATAGTATTTCAAAATATCT	2.39	0.664	0.359	1	8
NC_020497.1	623774	+	35	TAATGGGCAAGATTCCAAATATATAGCATTACATTTACACA	1.98	0.657	0.289	1	17
NC_020497.1	624715	+	33	TAATTTAGATATATAGTCCCACCTAGCAATTGCCACCACAA	2.15	0.528	0.176	0.859	4
NC_020497.1	625957	-	31	TTTGTACAATAGATTATATTATATAGTAGAAAACTATCAAA	1.77	0.597	0.128	1	5
NC_020497.1	628292	-	27	TCAACAGTTCAAACTCAGCTATAAAACAACTTGAATCCTCC	1.81	0.244	0.052	0.468	13
NC_020497.1	632892	+	39	TGGTGGGTGGGGGAATGTTGAGAGAATAATAAATCAGAAAG	1.84	0.39	0.144	0.598	9
NC_020497.1	633650	+	37	TAATGCGCATCCAATATGACATGTAACAAGTTGTTTATACA	1.91	0.526	0.144	0.839	13
NC_020497.1	634190	+	37	ACGACCTGATGTATTTGACAATTTACTTGTAGAATTCAGCA	1.7	0.347	0.053	0.634	7
NC_020497.1	635198	+	34	CTCAAATTTAAGATTAAACCAGGTACTTGTCATTTACCCAT	2.84	0.729	0.38	0.984	45
NC_020497.1	635280	+	32	CATTTTGTGTTGCAAGGATGATCGAACAGGGATGCTTAAAC	4.16	1	0.842	1	43
NC_020497.1	635301	+	33	TCGAACAGGGATGCTTAAACATGTACTACTAGATATTGAGG	2.08	0.79	0.353	1	56
NC_020497.1	635983	+	31	TTAAAAAGAAAAAAAAAACTAGATAAGAACCTGCAAAGTTC	2.22	0.342	0.052	0.629	17
NC_020497.1	636344	+	31	AAATAGTTCCCAAGCTCGCTAAATAGCATCAAACAAGCCCC	1.78	0.353	0.116	0.704	12
NC_020497.1	637337	-	27	TTGTAAAATGGGACAAATGAATATACCTTCACGCACCATCA	2.13	1	1	1	3
NC_020497.1	639895	+	30	TTATCATCCAGAGCTACACGAGTTACTTGCCCTTCATGACT	2.47	0.581	0.315	0.986	4
NC_020497.1	642081	-	26	AATTATATCAGTAATTCAATATATAGTACATTTTTTTAATT	2.1	0.853	0.374	1	7
NC_020497.1	642249	-	26	TATAAAGTTATTTGATCACGAGGCAGCGTAGCTGTTATAGA	2.19	0.565	0.277	0.92	20
NC_020497.1	643077	-	28	GATCAGAGGCTGGTTGGTTTACCTACTTGCTTTCAGCTGGC	2.91	0.789	0.363	1	33
NC_020497.1	644498	-	27	GTAGGAGAGAGGGCAGCTGGAGGCGTCGTGAATCTCGTGAC	7.1	0.974	0.743	1	15
NC_020497.1	646743	-	27	GCCATATGAGAGAGGCTTGAATCCACTAGCAATTAGCAATT	2.08	0.583	0	0.949	7
NC_020497.1	646870	-	28	AATGAATTCCAACTTCTTGTATTTACTAGGCATCATCATAA	2.03	0.478	0.119	0.797	20
NC_020497.1	647687	+	31	ATGTAATATTAATGTTTCTGAAGCATCAACCATTATTAGAA	2.48	0.523	0.179	0.769	27
NC_020497.1	648275	-	28	AGCATCAAATGAGGCACAGGAGGAAATTTTGAAACATGAGG	2.62	0.426	0.138	0.673	5
NC_020497.1	648319	+	29	AGCAAAGCTACAGATTTGGCATCGACCTGTTTTTGTGCATA	2.34	0.601	0.17	0.9	13
NC_020497.1	649108	+	31	AAGAAGAATGCAAGCTCTCTAGAGAGCAGGAAACTAGCAAC	2.08	0.535	0.188	0.848	31
NC_020497.1	650623	-	28	GAGTTTTAAAATGCTCAAGAACCGACCAAAAACCAAGGCAT	2.58	0.844	0.486	0.992	10
NC_020497.1	651046	+	30	AAAGGAACAGGTGTTGATCGAAGGGGTAGGAAGGTAAGGCA	1.89	0.405	0.141	0.742	3
NC_020497.1	651223	-	26	TCTGCGCATTATGGTGAGCTATATGGCAGCGCAGAGAGGGT	2.21	0.507	0.05	0.852	27
NC_020497.1	654141	-	39	TTTGTTGTCCATGTAGATCTAGGCACCATATATACAGTTTG	2.06	0.434	0.217	0.714	7
NC_020497.1	654790	-	40	TCGCAATTAGTAGAAGTTTGAGGTGTCTAGCCGGAGTTAAT	2.69	0.641	0.401	0.886	18
NC_020497.1	655394	-	33	GATGTTGGTGAAACCGGGGGAAGTAGCGTAAAAAGTAAAGT	3.19	0.828	0.484	1	34
NC_020497.1	655454	-	36	TCTGTATTGCAACGTTATAGACCCACTAGATATGTATAGAT	1.76	0.342	0	0.696	6
NC_020497.1	655514	-	36	AGTGCCGTGCTTGTCTTACAAGGCACTATGATTGCACGTTA	2.44	0.565	0.318	0.857	4
NC_020497.1	655595	-	38	GGCAAAATCTCGTGGTTTCCAGGTAATACATTGATTGACCA	1.91	0.389	0.12	0.628	4
NC_020497.1	655669	-	37	TACAATTTTGAATGGTATGGAGGTGTTAAGGTTCGCTGCCT	1.74	0.461	0.149	0.754	4
NC_020497.1	657244	+	29	GTGTGTGTGTGTATAGAGGGATAGAGCGAGAGGTTACCTGA	1.91	0.744	0.163	1	6
NC_020497.1	657477	-	43	CAGAACAATATTACCTCCTGATGCAATATCTGTGTTCTAAA	1.73	0.479	0.139	0.698	10
NC_020497.1	657938	+	30	TGGAAATTGTGTGCACACTCATCCAACACCAAACATGGTAC	1.79	0.317	0	0.622	15
NC_020497.1	659012	+	27	GCTTTGCATTGTGCATAATCAGGTGCTAAGAAAATCCTGTT	2.04	0.371	0.154	0.706	13
NC_020497.1	659787	-	28	GGTGTGTGGATTGTAATTTAAGGTAAAAAAAAACACTCCCC	2.1	0.446	0.083	0.801	16
NC_020497.1	669194	+	26	AAATTTAGAGAAGCTGTCCGAGATACTAGATACTACATACT	2.94	1	0.619	1	39
NC_020497.1	673194	+	33	ATCCAAACTCCTGATTATGAAGGTAGTTTATTGATAACTGT	1.83	0.331	0.126	0.67	13
NC_020497.1	673938	+	33	AGATGAGCTTCTGGCTAGGGAGCTACTATCAGTTGCTGCTA	2.81	0.731	0.446	1	8
NC_020497.1	674245	+	31	AATACAGATATTTAATTGTCATATACTACTTGTTTTCTTCC	2.78	1	0.858	1	12
NC_020497.1	674248	-	29	GTAGGAAGAAAACAAGTAGTATATGACAATTAAATATCTGT	2.8	0.76	0.369	1	8
NC_020497.1	674478	+	34	TAGATGGGTCTGCCAGTGTCATAGAGCACCTAGCCAGGTGG	1.91	0.52	0.282	0.869	15
NC_020497.1	677132	+	33	GACAGATACAAAACAAAATGAGTGATTTTTTTTTGTTGGGA	1.95	0.396	0.158	0.746	12
NC_020497.1	677898	+	33	ACGCATTAAATATGGAATTTACCTAGTTACCCATTCTGAAT	1.92	0.369	0.08	0.643	18
NC_020497.1	678804	+	31	ACGGATCTAAGGAGCGCAAGAGATGGCGGCGCCGTCGTCAC	2.91	0.84	0.484	1	21
NC_020497.1	679844	-	30	ACAAATGTGGCCCTTTTTTGAGAGATTACTGAAGCAAATCA	2.58	0.493	0.12	0.83	8
NC_020497.1	682567	+	27	ACGACCTCTCACTTACAATGAGAGACTTATGTCACTAGACC	2.11	0.473	0.19	0.838	3
NC_020497.1	682904	-	30	ACAGAAAGAAAAAACAAACTAGATACTAAAGCAAGCACTAG	2.06	0.424	0.082	0.691	4
NC_020497.1	683129	+	32	AAAATTTGTACCAGTTCCCTATGTACTTCTGTTTCTTAGCT	2.06	0.591	0.2	0.893	11
NC_020497.1	683483	+	31	CAAGTTCCATGTCTCAAACAAGTTAGTACCTAGATAGGAAC	2.88	0.623	0.341	0.981	5
NC_020497.1	685301	+	26	AAATCTATGGTCCACATACCAGGTAGCACTAGGACAAATAT	2.09	0.425	0.119	0.724	7
NC_020497.1	685512	+	27	GAATTCAGGAAAAAAAAATGAGTAAACAATATAGCATGATG	6.18	1	0.686	1	4
NC_020497.1	698445	+	33	GGAGCCCTTATCTGTTGGGGATATAGCAACGGTATGGGATA	2.07	0.636	0.199	0.945	8
NC_020497.1	699033	-	31	TCAATAAACAAAGCCGTGCAATTCAACAACAAAAAACAGTA	1.88	0.55	0.228	0.798	21
NC_020497.1	702164	-	27	GTGTGTATATATAGAAATCTATATAACGTAAAACAAAATTA	2.74	0.947	0.515	1	13
NC_020497.1	702766	-	26	AGTTTCATTTTCTTGTTTTTATGTACTAGAATTATATATGA	2.73	0.76	0.317	1	17
NC_020497.1	703922	+	34	AGCCCGTTTGTTCCATAACCATCGATCATACTGTTCCATGT	2.23	0.65	0.332	0.983	45
NC_020497.1	704584	+	33	ATTCATCCTGTTGAAAATCGACCGAGCAATGGCCACAGACC	6.67	0.966	0.645	1	18
NC_020497.1	706343	-	32	TCCAATATCTGAAAATAGAAATGTAACAATACAAACAATCT	1.88	0.416	0.065	0.727	5
NC_020497.1	706395	-	34	ACAAACTAGAAATGATAAGAAACCAACAACTCGCTAATCTA	3.43	0.738	0.429	0.986	42
NC_020497.1	707605	+	29	GTTATTGGTCAAACTTGTCCACCGACTATAATCAATTATTT	3.92	1	0.956	1	49
NC_020497.1	707657	-	32	ACTCAGTAAAAGAGAATTTGAGGTGGTAGATTTAAAAACCA	2.73	0.594	0.257	0.867	24
NC_020497.1	709386	-	33	TCAGAAACACAAAACAGAAAACATAGCATGGAGATTAAACA	1.91	0.484	0.183	0.76	17
NC_020497.1	710058	-	32	CTGCAAATAGCGAACAGAAGAGGCCGCATCAGTGCATCTCA	1.72	0.156	0	0.34	11
NC_020497.1	712804	+	31	ACTATTAGTTGGTGATGACGAGGTGGCTGTAGTGTTACATG	2.64	0.533	0.225	0.789	4
NC_020497.1	713520	+	30	AGAAAATAGCAGATACAACTAGATAGTAGATGAATACATGA	2.38	0.516	0.259	0.864	4
NC_020497.1	713907	+	31	AAATTAAAAAAATTACAACAATGTACCTCTAGAGCGTTCTC	2.54	0.807	0.495	1	20
NC_020497.1	714237	+	31	AATAAGGCGTAACCTCTTCGACCTAGTAGCTTAGTCTATAC	2.44	0.639	0.349	0.96	7
NC_020497.1	716916	-	30	ACAGAAGTAGCAAAAGAAGTAAGTAGTATATGGTGTATACC	2.38	0.628	0.34	0.922	5
NC_020497.1	716919	-	29	TAAACAGAAGTAGCAAAAGAAGTAAGTAGTATATGGTGTAT	4.67	0.815	0.582	1	9
NC_020497.1	717070	-	30	TACTAGGTATGGTTATGGCGATGTAGTAATAGCAAGCTAAT	3.47	0.893	0.54	1	18
NC_020497.1	717202	-	26	TTTTACCAAACCAGCAATCAAGGCAGTAAATTAGATGCAGT	2.66	0.602	0.249	0.966	20
NC_020497.1	726135	+	27	GTATTAAGTATGAGATGTGTATTTAGCAATTAGGGATGTGT	2.26	0.513	0.199	0.844	14
NC_020497.1	727553	-	29	CTAGAAGGAATCCAAAGGAGAGGTACCACGTGATGCCTATA	3.17	0.816	0.502	1	4
NC_020497.1	730428	-	29	CAGAGGGTAGGTACAACAAAATCCACTATCCGTCGTCTATA	2.02	0.631	0.26	1	5
NC_020497.1	733742	-	32	TTGTAGAGTTTATCAATACGAGTTAGTAGACATGCGACACG	3.52	0.693	0.399	0.965	4
NC_020497.1	734313	-	29	GGCCAGCGGGAGGCTGGCCAAATGAGCGATAGAATTGGGCG	2.49	0.55	0.295	0.88	4
NC_020497.1	734628	-	30	TTTCAGGAAAGTCAAAGAGTATCTGGCGTCGGTACCAATGC	2.44	0.576	0.189	0.864	19
NC_020497.1	734971	-	28	TCTCCGCGATCAAGCATGTGAGCGACTTGCAGGCGGTCTTC	3.09	0.602	0.311	0.875	8
NC_020497.1	735382	-	26	TCCAGTTCATCAAAGAAGCCAGGTACCCGCAATGGTTGGCC	2.58	0.565	0.221	0.86	8
NC_020497.1	738424	+	27	TCGCCCATCCCTTGTTTCCGATAGACTAGCAGACAATCCAC	2.79	0.876	0.486	1	27
NC_020497.1	743882	+	37	AGACTTGAACAAACAAAGCCATGCCGCAGTTTCATTCTCCC	2.74	0.556	0.295	0.811	7
NC_020497.1	745886	+	36	AGAAGCTGATGGTTAAGATGAGTGAAGAAGGAATTAGAGCA	2.71	0.667	0.376	0.985	18
NC_020497.1	746352	+	31	TCAGTTGCAAGTATATGGAGAGGCGGCATTCCTGCTGGATA	4.36	0.659	0.376	0.943	21
NC_020497.1	748233	-	42	TCCAACTATGACATATGACTATAGAGCACTAACCGCAACAA	1.67	0.241	0	0.504	9
NC_020497.1	748946	-	39	AAGTGTAATAATTAATAAATATATAGCAAGCATTTTAAGAA	1.91	0.712	0.352	1	32
NC_020497.1	749047	-	38	CATGTACAACACCAGGCACCATATACTTGCTGGAAAGGGCC	1.94	0.828	0.326	1	14
NC_020497.1	749163	-	40	AAAAAGACCCTATTAAAGTGAGGCATTTTCAAAGTTGTGTT	2.31	0.496	0.172	0.736	15
NC_020497.1	749557	-	38	GGGCCATTTGTTCAGTTCTGAAGTAACAGCTGCTAGACTGA	2.46	0.722	0.502	0.998	47
NC_020497.1	749648	+	36	GTCCTAACTATGTATAGTCTATGCACTATTTTGAGGCATTA	2.51	0.599	0.277	0.93	24
NC_020497.1	749661	+	36	ATAGTCTATGCACTATTTTGAGGCATTAACTAGTGCCTGCA	5.01	0.9	0.664	1	43
NC_020497.1	751555	+	29	CGAGTTTTAACAACTGGTTGAAGCAACAACTTAAAACCAGA	4.16	0.577	0.33	0.852	3
NC_020497.1	751853	-	35	TTCCTCAATTCATCAGGTTGAGGCCTTAGAAAGGATGGATG	1.95	0.267	0.105	0.439	10
NC_020497.1	753408	-	103	TTCACTTCAAACTCCAATTGATGTACTTATGAAACCAATGT	2.56	0.961	0.733	1	46
NC_020497.1	753571	+	74	TTGTTTTTAGGATCATAATTACATGAAAAAAAAAATTGACA	1.46	0.197	0	0.725	55
NC_020497.1	754424	+	30	AACAATAAAGTCAGTCAGAGACTGAATAAATAAAACAGTGA	1.85	0.538	0.212	0.885	10
NC_020497.1	754724	+	31	ATTTTCATAGTTAAATGGCTAGGCAACAAAGTGGTCTACCA	1.87	0.36	0.052	0.586	6
NC_020497.1	755133	-	36	GTGGAACTAGCTAAGAGAAAAGGTCCCATATTTCATTGGCT	1.98	0.491	0.145	0.768	9
NC_020497.1	756937	+	26	CACATTGTGTGCCCAAATCTAAGTACCTAATAACTGTGAAG	2.24	0.54	0.23	0.934	4
NC_020497.1	756944	-	33	AACCAATCTTCACAGTTATTAGGTACTTAGATTTGGGCACA	2.55	0.695	0.415	1	52
NC_020497.1	757845	-	34	GTTCTTCAATGAGGATTCAGATTTAGCAGAAAAAGTGAAGC	1.79	0.371	0.097	0.708	15
NC_020497.1	758686	-	32	CTGAAAGACATTACTAGTCCATGTAGCATATCCGAATAGAT	1.82	0.36	0.015	0.626	5
NC_020497.1	758856	-	32	CTCTAAGTATATATGAAAAGAGAGAGCTTTAATTAGCACCA	2.36	0.414	0.144	0.667	26
NC_020497.1	758955	-	28	GCTTCTTGTGCTGCTCTTGAAGGTGGCATTTCAGTTGTGAG	3.84	0.684	0.383	1	6
NC_020497.1	762103	-	32	TAGTTCTAGCCTCCTGCTTCATATGGCACCTTCCAATCCTG	2.56	0.621	0.271	1	24
NC_020497.1	781021	+	30	GGAGGCGCGCCGTCATCGGCACCGGACGGTGGCGAACGGAG	2.99	0.764	0.418	1	8
NC_020497.1	785282	+	31	AAGCAGTTATGTGAATCTCTATCGAATAAACTATTAATATA	2.03	0.384	0.075	0.697	4
NC_020497.1	802341	+	33	TTTGAATTTATTTGATTTTGATGCATTGATTAGCCTTTGCC	2	0.537	0.203	0.923	4
NC_020497.1	802408	+	33	GACATATTAGTTATGTTGCGATCGGTTAATTATTTTTCGTC	2.47	0.68	0.335	0.919	8
NC_020497.1	802536	-	27	AGTGGAAGCAGCCTCTGACTATGCCTCGACTCCATGTACGC	3.64	0.583	0.327	0.937	5
NC_020497.1	813702	-	26	AGGGTTTAGGCATTTCTGCAAGGTGGCTGTCCCGCAATTCA	2.63	0.499	0.173	0.791	15
NC_020497.1	815205	+	29	GAATGGACACCAACTGAACAAGGGACCGTAAAAAAACCCGG	2.26	0.514	0.176	0.816	37
NC_020497.1	815273	-	27	AAGGGTGGGCAAAAAACCCGAGCTGGCAAAAAAAACTAAAC	2.7	0.526	0.233	0.907	26
NC_020497.1	823202	+	33	CTGGGATCCTACAAAAGTCTAGCTGGCGCCCTCCTCCAACA	2.01	0.233	0	0.497	13
NC_020497.1	823696	+	32	AACATTAGAACAAGATGCAAAGGCAGTTGCCCAAGTATGCC	3.04	0.489	0.179	0.742	18
NC_020497.1	824254	+	40	CCTCTTGTCCTTTGGCACCGAGGCAGTGATCCTTGTGGAAA	3.93	0.811	0.584	1	40
NC_020497.1	825907	+	36	CACTTGCTCCAGACGCTACGAGAGGGCATGGTTGTTCTCCT	2.35	0.693	0.392	1	6
NC_020497.1	826572	+	35	ATTACTTCTGCCACCAAGGGAGGCACATAGGTATAATCCTC	2.46	0.616	0.327	0.925	13
NC_020497.1	826912	+	36	CGAAATGACTATATATGCCGAGATGGCATATCCGGTACGAA	2.72	0.705	0.423	1	7
NC_020497.1	827185	+	35	TCGCTAACTCTCGTTCGTCGAGGTGGGCAAGTCTTCCACCA	1.99	0.446	0.18	0.71	17
NC_020497.1	827691	+	31	GTCAGACGAGGAGACGTGAGACCCAGCATCCGTAATAGAAT	2.79	0.651	0.318	0.985	14
NC_020497.1	827900	+	30	CGCTACCTTAACCCTAACTAACCTGACAGCAAACCACCAAT	3.24	0.854	0.558	1	18
NC_020497.1	828559	+	36	CAACTCTCGCGTGAGGACTTAGGGACTAGGCACCATGCCTC	2.14	0.311	0.084	0.548	3
NC_020497.1	828743	+	36	ACCGGAGATCATTCCGGCCAAGGCACCACCAACAAGACCTC	2.47	0.428	0.165	0.679	22
NC_020497.1	830224	+	30	CCATGTAACTGTTGAAAATGATGTAGCTGGTCATGTAACTA	2.59	0.763	0.427	1	20
NC_020497.1	830413	+	30	GACTGGAGGTTGATGATGATATGTAACAGTTAAAATGGATG	2.12	0.606	0.214	0.908	19
NC_020497.1	830630	+	30	TGAATGTCATGTAACTGGCAATGTAACAACCTTTTATTTGA	2.54	0.562	0.316	0.904	5
NC_020497.1	830703	+	31	ATGTACTTATGTAGCTATTGATGTAACAACTGAAGGTCATG	2.12	0.553	0.233	0.928	15
NC_020497.1	833196	+	34	TTACAATCAGTTATTTGCTAAGGTACCATTTAAGACTACGC	2.6	0.9	0.587	1	38
NC_020497.1	833677	+	33	GCAAGATCTCTTAGGATTGTAGGTGGCTAGTCATGTCTTGT	1.78	0.288	0.006	0.543	19
NC_020497.1	833751	+	31	CACAAACCTCACTCTTAAACAGGTACTTGACGTTTAAAGAC	2.45	0.632	0.303	0.918	44
NC_020497.1	835031	+	39	CTCCTCCCTCCTCTATCTAGAGGTTGCAGTTGCAGTTGCAG	3.24	0.629	0.376	0.839	51
NC_020497.1	835316	+	39	AACAGTACTTCGATTAACCGAGGTGTCAAAAACTCAAAAAT	2.51	0.796	0.5	1	9
NC_020497.1	835510	+	39	ACCCCAACCTCAAAGAGGTGAGAGAAAATCTTACGTGCAAC	2.33	0.538	0.207	0.773	8
NC_020497.1	835554	+	38	CGTGCCACGTCGACGGTGTGACCCACCAGTCACAGGCTGAC	3.6	0.808	0.518	0.973	35
NC_020497.1	835690	-	28	TGGGAGGGGTTCAAGGTTTGAGGCGACGGCGACTGGGCAGA	3.54	0.742	0.417	0.954	18
NC_020497.1	835961	-	26	TGTGCCACGTGGATGGTGCGACCCACCAGTCATAGGTTGAC	2.66	0.887	0.494	1	5
NC_020497.1	836634	-	26	CCTCTCCATCGGGATGAAATAGGCGACAAGAAATAGGGATA	3.39	0.584	0.331	0.971	15
NC_020497.1	837638	-	26	CTTACCCATTGAGTAAGTACAATCAGCATCAGTAAAATCAA	2.21	0.473	0	0.83	5
NC_020497.1	838211	-	32	ACACTCAAAACAAATCATGGATATACCTTCATAAACCACAT	2.07	0.977	0.318	1	14
NC_020497.1	839444	-	28	GGAGTGAGTAGGGCTGGCATAGATAGCAGAGAGCATCCAAC	2.49	0.759	0.375	1	24
NC_020497.1	839462	-	27	TCAGAGGTTAGCTATAATGGAGTGAGTAGGGCTGGCATAGA	2.38	0.74	0.416	1	8
NC_020497.1	840575	+	28	TATCCCTGCTGGCTTAAATCATACAATAATTACTCTTATTC	1.85	0.554	0.152	0.997	9
NC_020497.1	841312	-	27	ACACACATTGCTGATCAAAGAAGCAGTAGACTTGGAAGTGT	5.13	0.733	0.463	1	10
NC_020497.1	842993	+	30	TTAGGATCTCTTTTTCAGGGATGCAGTAGCTTGATGAACAA	3.77	0.737	0.444	0.992	4
NC_020497.1	843167	-	27	ACTCTCTTGGCTTTAGAAACAGCGCACAAGTCATCTAAGAA	2.61	0.471	0.207	0.856	12
NC_020497.1	843185	+	31	GCTGTTTCTAAAGCCAAGAGAGTTGGCAACTGTTTTAGTAT	4.11	0.819	0.568	1	51
NC_020497.1	843643	+	27	CCAGATAAGAATGGCGATCGATGCACCAGCCTCACAGATGT	3.41	0.756	0.438	1	17
NC_020497.1	845317	+	29	TGTTGTCGACCAGACTGTGCAGGGGTCGAAAAGAGCTAAGA	2.24	0.553	0.152	0.854	29
NC_020497.1	845433	+	29	CTCTTCTGCAGAAGAGAGAGAGGCAGTAGCTGTGTATTTGG	5	0.693	0.446	0.976	9
NC_020497.1	845501	-	26	TCCGAAAAGGAGACCCTACGAGCTACCACCAGAAGAGTTTC	3.04	0.731	0.421	1	14
NC_020497.1	845736	-	32	TATAAAGTGTATAGACAAAGAGATAGCAAGAGAATCATCAT	3.19	0.748	0.416	1	29
NC_020497.1	845859	-	32	GACGGCGGCGGCGGCGGCCGAGGTGGGGCTGAGAACCTCCA	2.33	0.484	0.231	0.808	20
NC_020497.1	846889	+	32	GATGTCTAGAAAAGAGGGGGAGGTGTCGCCGGCTCTAATAG	2.42	0.329	0.03	0.589	19
NC_020497.1	847494	+	30	CCAAACATGATATTTGGGACACCGACTCATATAGGCTTTGG	2.46	0.763	0.388	1	7
NC_020497.1	847896	-	26	CAACACCATAAAACATAAAAAGGTGTCTGCAAGTTGGTTGT	4.17	1	0.628	1	32
NC_020497.1	850476	+	36	TGTGGGATAATGAGTCTACTATCGAACCACCTTTCGTTGAT	1.82	0.289	0.015	0.517	10
NC_020497.1	850780	-	39	GTTATTATGACCACATTCATAGGCTGCATGTTCAATTATTC	1.79	0.152	0	0.393	15
NC_020497.1	851287	-	41	ACAACTTTTCATAGTGAATGAGATGTCAAGTCTTTCGTATT	1.79	0.432	0.141	0.71	16
NC_020497.1	851983	-	43	TAATCACGGAAGTTTCAACAACTTAGCATGTCAATGCTCTT	2.33	0.473	0.196	0.74	23
NC_020497.1	852076	+	38	TCAGGAGGAGTCTAGCACATACATACATGTCACTATCAAAT	2.57	0.475	0.23	0.737	15
NC_020497.1	852186	+	36	ACTTGATAAAGTTTTTGACGAGGCAACAGATCAGCACCATC	5.42	0.919	0.655	1	19
NC_020497.1	852412	-	38	TATAAAGTGTATAGACAAAGAGATAGCAAGAGAATCATCAT	4.21	0.812	0.525	1	43
NC_020497.1	852578	-	39	AAGAAGACCAAAGCTATCCTAGGTAGTTCTTATGCTGCAAA	2.31	0.275	0.098	0.466	35
NC_020497.1	853785	-	26	CCGGTAATTCTTGTCTTCCGAGGCGGTAGCATCTTCGGTGA	4.67	0.821	0.46	1	20
NC_020497.1	853847	+	28	TCTCTCGGCGCTCATCGGTCACCGCTCGTCTCTCATCGGTC	2.25	0.834	0.472	1	17
NC_020497.1	853903	+	26	TCGGTCACCGCTCGTCGGTCACCGCTCGTCTCTCGGTGCTC	2.68	0.631	0.359	0.883	12
NC_020497.1	854497	+	26	AGTAACCAGGTTAGTAACCGAGTCACCGGTGACTGGAATCT	2.27	0.75	0.249	1	3
NC_020497.1	854518	+	26	GTCACCGGTGACTGGAATCTAGTGACCAGAGAAATCCAGCG	5.87	1	0.779	1	6
NC_020497.1	854535	+	26	TCTAGTGACCAGAGAAATCCAGCGGCCGGTGACCGGAGACC	4.23	0.604	0.285	1	10
NC_020497.1	856471	+	29	TGAGGAAAACGCGGAGGTGGATATAGCATATTGTTTTTGTA	2.11	0.714	0.203	1	9
NC_020497.1	861192	+	28	CTATCATTAACACTCTCATTATGTACCATTCTCATTATGTT	1.86	0.689	0.268	1	10
NC_020497.1	861318	+	29	AGGGGACTCAGGAACATACCATAGACCAACGAGAAAGACAA	1.76	0.644	0.326	1	37
NC_020497.1	861706	+	38	CATAAACCAATAGCTTAAAGAGTTTCCTAGTTGCTCTAGGT	1.75	0.281	0.077	0.474	6
NC_020497.1	862778	+	44	AGGTGACTCCCACAGAACTCAGGCATCTAAATCTGAGAGAA	1.87	0.289	0.102	0.488	10
NC_020497.1	863198	+	46	TCCTGCAAGCATAAAAACATAGCCACTTGTGGACTTCATGT	1.6	0.135	0	0.325	4
NC_020497.1	863256	+	46	GCAAAATCTGAATCGGTGTAACCTAGTAACTCAAGCTTTTC	1.94	0.661	0.295	0.826	17
NC_020497.1	863266	-	48	CAAAAAAGTTGAAAAGCTTGAGTTACTAGGTTACACCGATT	2.34	0.671	0.437	1	19
NC_020497.1	864100	+	42	AGGAATCTTTAGTGGATACAAGAGAAAAAGTTTCATTATAA	1.9	0.44	0.131	0.614	11
NC_020497.1	864130	-	48	TAAAGGGTTCACACAAAAAGAAGGAATAGATTATAATGAAA	2.54	0.563	0.351	0.846	16
NC_020497.1	864623	+	47	TCTGAATTTGTGGTTTGATCATGCAGTAAGGGTAGATAAGC	2.98	0.693	0.43	0.938	13
NC_020497.1	864827	-	47	GAAAAATTGGGGTCCAAAACAGTGAGTTGCAATTTTATAGG	2.3	0.457	0.272	0.708	23
NC_020497.1	864855	-	44	CGAAGCTAAAATACCAAATGAGTTAACTGAAAAATTGGGGT	1.9	0.523	0.298	0.797	5
NC_020497.1	865089	-	44	CTACAACCCTCAACAAAACGAAGTAGCAGAAAGAAAGAATA	3.63	0.831	0.539	1	19
NC_020497.1	865181	-	45	ATTTTATGGTAGATATACTGAGGCAGGCCAGCAAAAGGGAT	2.1	0.378	0.029	0.561	3
NC_020497.1	865316	+	45	ATTTTTCTGATAATAAATAGATGTAGCAGTATCTTGAATAG	2.43	0.6	0.294	0.833	35
NC_020497.1	865987	-	43	AACTCAATGTAGGGTTTGCTAAGCAGGAGGGCACCTCAAAG	2.04	0.261	0.113	0.458	6
NC_020497.1	866367	+	37	CTTTCCTACAAGGTTGACAGAGGTAGCTGGTGCCTTCTCCT	2.71	0.547	0.212	0.787	24
NC_020497.1	866522	-	34	TAATGATGCACAGGTGGTGCATATAGCTCTTGAATCTCTTC	2.36	0.613	0.202	0.92	16
NC_020497.1	872151	-	30	GAAGGGAAGACAAGAAATGGAGGTGTTAAGAAACACCATTG	2.9	0.688	0.379	0.994	6
NC_020497.1	872303	-	31	AGCTTTCCTTATGAAAAACAAGTGAAGATAGTTGTTGCTAC	2.18	0.498	0.165	0.845	5
NC_020497.1	874931	-	27	TTTCAAGCCTAATTAGGTCAATCGAACAAAAACACTACAAA	2.42	0.633	0.35	0.994	11
NC_020497.1	878720	-	34	GTTGCAAAGGGAAACAGGCCAGGTACTCATTTTGATAAAAA	2.24	0.609	0.286	0.941	21
NC_020497.1	880489	+	34	ATCAAGGTCTACTTTGATCTATCGAATAGAAGTATGCATCT	2.17	0.437	0.2	0.739	23
NC_020497.1	881899	+	31	AATTTTCTTAATAAAAAAAGAGGAAATTTTATAAATAGTAC	3.59	0.543	0.266	0.78	13
NC_020497.1	882142	+	27	TAGCTCCATCCGTGCCAGAAACCGAACAACTCTCTGGCTCA	4.79	1	0.823	1	7
NC_020497.1	882363	+	27	GGGGAGGAAGAGAGAAGGAGAGAGAGCAGTTGCCTGCTTCA	2.6	0.602	0.357	0.968	13
NC_020497.1	882721	-	36	GCAAGTACGAATAATAAATTACTTAACAACTATTCACTCGA	2.77	0.752	0.462	1	30
NC_020497.1	883126	-	34	GGCCCCACCTAAGAGGCAAGAGGCAACAAGTTACTAGAGTT	2.94	0.599	0.339	0.909	10
NC_020497.1	883225	+	27	ACCATACTTAAGACAATGCTAACGATCAAATATAAAAAATT	3.08	0.515	0.298	0.827	5
NC_020497.1	883279	+	26	TGGTGTAAATAAACAGTGTAATATAACAATTCATAACAATT	3.53	0.908	0.686	1	40
NC_020497.1	884944	+	28	TTCTCTTGCCCATGTTTCGTAGGTACCTAGCAAGGAGCAAG	3.37	0.501	0.194	0.785	12
NC_020497.1	885457	+	27	GCAAAAACCTTTGGGCTTCTAGGTAATTGAAAAATTGAAAA	2.17	0.44	0.197	0.811	19
NC_020497.1	885606	-	29	TTCAGGGTCTCAACATTAATACCGAATTCCAAACATTGAAA	2.16	0.512	0.059	0.808	14
NC_020497.1	885889	+	29	TAAGGGATGGTCATTAAATTAGTCAGAAACTTGGCAGAAAT	1.99	0.268	0.032	0.495	7
NC_020497.1	886728	+	28	TTTTCCTCTTTGTTATCTGTATGTACTATTCTTCTGTAATC	2.15	0.893	0.285	1	22
NC_020497.1	887000	+	28	AATAAATTTCTCTTAGGACCATATAGTATACTTTCATTTCT	1.82	0.668	0.255	1	12
NC_020497.1	888295	-	28	CAAGATACATATTGGCCACTAGAGAATAGCAATTCTAGACA	1.84	0.384	0.122	0.726	16
NC_020497.1	891151	-	29	GATGAACAAAATGGTTTGTGAGGTGGCAATAGACGCACCCT	3.24	0.871	0.495	1	44
NC_020497.1	891780	-	29	CTCTACTGTAAAATTACAGCAATGGACAATAAGTTGTTACA	2.5	0.807	0.466	1	7
NC_020497.1	893805	-	34	TAGTTTGCTACCAAACTAACATGTACTTAAAGCTACAACAC	1.86	0.496	0.148	0.826	16
NC_020497.1	893957	+	37	ACCCTCGAGATGAAGAATCCATCGAAGATCAATCAGGCAGT	1.73	0.241	0	0.538	23
NC_020497.1	894509	+	38	TATAAAGTGTATAGACAAAGAGATAGCAAGAGAATCATCAT	3.89	0.983	0.746	1	42
NC_020497.1	894707	-	37	ACTTGACGAGGTTTTTGACGAGGCAACAGATCAGCACCATC	2.83	0.613	0.381	0.884	19
NC_020497.1	895379	-	39	TAGTACCATTGGAAAGATCTATGTGTCTACTTTCCAGGGAC	2.11	0.391	0.015	0.637	11
NC_020497.1	895467	+	37	GTTGACCGACGAAACTTGGCATCGAGTACGTCAAAACTCAA	2.81	0.567	0.334	0.909	25
NC_020497.1	896714	+	44	AATAAGTGAGCATGAGAACTATCGAATGATTAGGCCTAATC	1.85	0.439	0.096	0.722	22
NC_020497.1	896736	+	43	CGAATGATTAGGCCTAATCTATGTAACAGTATAGACATCTG	2.08	0.471	0.216	0.732	30
NC_020497.1	896868	-	34	TAAAATTCTTATTATAACCAAGCTAGTAAATAAGGTAAAAT	2.18	0.346	0.067	0.577	4
NC_020497.1	897236	+	43	CGCCGCACTTGTCCCGTTCGATCGGTCTCCAACCCAGCATC	2.4	0.623	0.355	0.913	6
NC_020497.1	897241	-	36	GGGAGGATGCTGGGTTGGAGACCGATCGAACGGGACAAGTG	4.86	0.999	0.802	1	22
NC_020497.1	898219	+	42	ATACGTCTTCCACCATACTGAGGTAAAATTCCATTATGGTG	1.7	0.347	0.051	0.583	8
NC_020497.1	898802	-	37	ACTAGTAGGTTAAACAGGTAACCTACTGATGAAAACTGGCG	2.46	0.743	0.434	0.989	18
NC_020497.1	898903	-	40	AAATTCTAAACATGAAGTCAATCGACCGAGCACACTACTGA	1.88	0.47	0.142	0.773	11
NC_020497.1	901869	+	43	CCAAAGTTCCCTCAAAGTCAAGTCAGCATCTTGATGAGGTA	3.01	0.625	0.416	0.915	9
NC_020497.1	902053	+	38	AATAGCCAAGGAATTGGATAAGTTATCGGCAAAGCTGGATG	2.01	0.573	0.205	0.846	8
NC_020497.1	902790	+	38	AGACATATGCAAGGTGTGTGAGTTATTAATAATTATTGTTC	2.57	0.747	0.357	1	13
NC_020497.1	902813	-	35	AGCCGGTGTTAGTTATATCTATTGAACAATAATTATTAATA	2.02	0.63	0.251	0.963	10
NC_020497.1	903118	-	37	GTTTGTCGATCAGCTCACGAAAGTAGCAATCAAAAGGCACC	3.5	0.571	0.325	0.799	27
NC_020497.1	905960	-	34	ACAATCTAAGGAAATAAATCATAGACTTTCTAAATTGAAAT	1.7	0.388	0	0.739	12
NC_020497.1	907868	+	27	GAAACAGGTAGGATAGATTGATGTAGCATTATGGATGTGTA	2.61	0.816	0.427	0.98	7
NC_020497.1	908109	-	32	AAATTCTTGTGAACATGCTGAGGTAGTAGTGCGAAAATATA	3.23	0.926	0.605	1	22
NC_020497.1	909079	+	31	GTCATCTAAAGAAAAAGTTCAGGTACTTTTACTTGTGCAAT	2.15	0.639	0.293	1	10
NC_020497.1	909833	-	34	CAGTTAACTACTTGAAATCGAGGCAACTGTGGTTTATTATT	3.38	0.738	0.472	1	30
NC_020497.1	910613	-	39	GCTTGCAAAAGAACAAATTCAGGTATCATTTCTATAGGCTT	3.16	0.607	0.384	0.91	44
NC_020497.1	910925	+	31	ATCCTTCAGTTACTTTGTTGAGGTATTTCTCTTATTCATGT	2.69	0.9	0.598	1	25
NC_020497.1	911194	-	32	TGATTTAGGGATAGAGAAAAAGGTGTTTTCACAGGCCATTA	2.22	0.467	0.222	0.703	33
NC_020497.1	912567	+	29	GAACTTATGCCTGCATGACGAGGTGTTTGTTTTTTTTCAGA	3.48	0.881	0.407	1	17
NC_020497.1	912862	+	30	CCCATCCAATAAAGAGAAGGAGGCAGCAAAATTTGCACAGA	3.22	0.574	0.293	0.848	4
NC_020497.1	913829	+	35	TCTTGCATTATTTTCTTTCCATATAGCTTGCTAGATTCAAA	1.7	0.368	0.031	0.741	26
NC_020497.1	914045	+	36	ATACTATGTCTAGGAGTTTGAGTGTTCGACGTGCTAGTTAG	1.73	0.331	0.054	0.545	24
NC_020497.1	915620	-	39	AGGGTGTCAAAACCCTAACCATGTAGTTACAAGTTAAGTAT	2.17	0.498	0.2	0.785	16
NC_020497.1	916091	-	40	CTAGGAAGGCCTGAAGTTCTAGCGCTTTCCGGTAATACATC	1.57	0	0	0	6
NC_020497.1	916166	-	40	TCAGCGATACAGAGATGAAAAGATAGTAAATTCTTAGAGGA	2.15	0.44	0.149	0.707	6
NC_020497.1	917245	+	41	TAATTTGAATTACATTTAATACCGAAGAATGAACAGTACTT	1.85	0.286	0.112	0.558	19
NC_020497.1	918559	+	49	GATTGTTGGCTAGCCCTCTGAGGTAAGAGTTCTTGAATTTT	2.14	0.564	0.323	0.847	24
NC_020497.1	919247	+	50	CAACCAGATCTCCATTTTTGAGGCAAAAATAGCTAATGGGA	1.98	0.377	0.109	0.592	4
NC_020497.1	919543	+	46	GACTTGAAAAAGGGCTTAGTACTCAACGAGCTATTCGAGAC	1.81	0.36	0.102	0.576	5
NC_020497.1	920275	-	34	AAGGTTGAAAATGCATAAAAAGGTACTCAAACATACCAGGA	2.14	0.478	0.21	0.763	24
NC_020497.1	920379	-	38	ATCACCAGCCACGAAACACCATAGACCTGCGTGAATGCTCA	2.43	0.81	0.443	1	31
NC_020497.1	920728	-	36	TGAACATGAAAACATACATAATATAGCATATATACCAGCAT	2.08	0.751	0.344	1	6
NC_020497.1	920782	-	37	TTGTTACAATAAAGAAATGGATTTACTAGTGTTAAATCGTT	1.99	0.564	0.287	1	4
NC_020497.1	921520	-	34	TTTGGCAAAAGCCATTTTTGAATGAATAATTTGAGCAAGCA	2.27	0.59	0.244	0.892	16
NC_020497.1	921628	-	34	TTTAATGTCTTCATATCAGTAGGCACTAACTTCCAATGCAT	2.57	0.552	0.285	0.822	15
NC_020497.1	923597	+	28	TCCTCCCTATCAATAAAAATAGTTACTAGTGTGGTTTCTTT	2.32	0.626	0.218	0.966	8
NC_020497.1	934242	-	26	ACTTGACGAGGTTTTTGACGAGGCAACAGATCAGCACCATC	3.83	1	0.69	1	19
NC_020497.1	935737	-	32	TCTCACTATCACGCACTGGGATCGAGTACGATGAGATATGC	2	0.522	0.182	0.87	10
NC_020497.1	935888	-	33	TGGCCTAACGGAAAGATGCGATCCAGCATTAACAAAGAGAT	2.65	0.591	0.292	0.876	22
NC_020497.1	937077	-	35	CCTACGCTAAATGACACAAAAGTGAACATTCTATTCTTACA	2.2	0.616	0.252	0.903	26
NC_020497.1	937214	+	31	CTCAATTGCTTGAGGAATTGACCGAACAACCTCCAAGAAGT	3.89	0.945	0.674	0.999	20
NC_020497.1	963311	+	30	TATTGTATTTGATATTTTCGAGGCAACAGAACTGCAAATGA	3.76	0.763	0.505	0.985	30
NC_020497.1	983211	+	30	GCACCTGGACTAAAAAAGCGAGCGAATACTTAACAAATATG	3.95	0.762	0.524	1	23
NC_020497.1	987877	+	28	TTCTACTTCACCCTCTGCTGAGGCACCAGATTTTGTGAAAA	2.97	0.667	0.302	0.984	16
NC_020497.1	988751	+	26	AATAGATAAATTAACTAAAGAGTTGACTACTAACCCAGCAG	2.19	0.458	0	0.758	5
NC_020497.1	990318	-	31	AAGGGGTAAGCAGTAAAACCATACAAGAGGAGAGACAACCG	1.77	0.261	0	0.495	8
NC_020497.1	990733	+	33	GTTGAAAATTTGTATAAGTGATCTACTTATATAAACCTAAA	2.25	0.676	0.336	1	14
NC_020497.1	991365	+	34	AATACGGTCAATTGGAATATAGGCAGTATCCACAGTTGCGT	2.1	0.355	0.05	0.669	15
NC_020497.1	991588	+	33	GAAAAGAAAAGAGAAAAAAGAGAAAGCAGTATTATTTGAAA	2.01	0.315	0.042	0.583	30
NC_020497.1	992218	+	33	GAGGAACACAACTCCAAACGACGCAGCAGATCGGAAGACAA	2.46	0.607	0.287	0.934	4
NC_020497.1	992560	+	31	CGACGTCGCGAATTGGAACAAGTTAAGGAGAAATCACAGCC	2.01	0.46	0.161	0.752	23
NC_020497.1	993790	+	27	ACCGCTCAATAACAGTAAAAAGGCATCTAATTCAAACAATG	1.93	0.358	0.026	0.635	7
NC_020497.1	994341	+	29	GATCGAGGGAAAATGGGGCGAAGCAGCAGCAGCAAGAAGCT	2.81	0.56	0.275	0.861	14
NC_020497.1	996634	+	32	CGTCTAACAAGTTCATGAGTATGCAACAAAAGGGCAGGTCA	2.3	0.377	0.155	0.672	5
NC_020497.1	997157	-	31	ATGCTCTGCAAACAAAAACGAGTCAATTACATTTAATAGTA	3.12	0.744	0.481	1	15
NC_020497.1	997249	+	31	ACACTCTGGGGAAGAAAACAAGAGAGCATAGTTACCACTTT	1.91	0.465	0.087	0.778	3
NC_020497.1	998373	+	32	TGGACATTAGCGGCAGAGGCAGGGAGCAAGCAAAAGGCAGC	3.63	0.504	0.235	0.833	39
NC_020497.1	999918	+	36	ACGTCAAAAGAGACTAAGTAACCGAATACTAAGAAATGTGC	5.56	1	0.8	1	25
NC_020497.1	1002149	+	33	GACAATTAATGAACGCATGGATACAGCAAGTTTCAGCATAT	1.75	0.499	0.044	0.881	7
NC_020497.1	1002657	+	33	GAAGTATGTTGGGGGGTTTGATATCGCAGTGGATGATCTGA	1.68	0.527	0.108	0.894	26
NC_020497.1	1002703	-	34	TTGGTATTGCTAGAGGGCTAATGTACTTGCACGATGAGTGT	1.87	0.596	0.22	0.93	21
NC_020497.1	1020711	-	27	AGGTTAAGCTGATAGGTAGGATCGAGCAATTACTAGAGAGT	4.98	0.89	0.547	1	24
NC_020497.1	1020850	-	27	AGGTTAAGCTGATAGGTACGATCGAGCATTTACTAGAGGCA	6.59	1	0.758	1	13
NC_020497.1	1023793	+	31	GATATGATTGATATGAGAGCAGGTCACACTCTAATTGCGTC	2.19	0.413	0.175	0.758	12
NC_020497.1	1024292	+	31	CCTTTGAAGGATGGCTACTGAGGTGGCATTCTCTGTCCAAT	4.07	0.985	0.663	1	37
NC_020497.1	1024791	+	29	TGTCCTAACACCAATTGCCGAGCGGTTAACGACATGTTGAA	7.44	0.951	0.701	1	12
NC_020497.1	1024796	-	38	ACAGATTCAACATGTCGTTAACCGCTCGGCAATTGGTGTTA	2.14	0.547	0.201	0.829	26
NC_020497.1	1024842	-	38	CGCCAAACTCGCCTAAACTAAGGCCGCTAGTAGCAAGCCAG	2.73	0.456	0.244	0.766	14
NC_020497.1	1025259	+	27	GAGTCAGGTAACTGAAAACCATATGGCACGTTCATATAAAT	1.84	0.599	0.203	1	31
NC_020497.1	1029194	-	36	AGCTTCTTCAATAGGCGTCGAGGCATTATATCCATATGCAT	2.33	0.681	0.393	0.967	4
NC_020497.1	1030062	-	27	ACGCACCAAGATGCGAGTGAACCGAGCAACTAATATGCAAT	3.1	0.855	0.544	1	19
NC_020497.1	1032867	+	30	CGGGCATTCCACCAAAACCGAGGCCGCCTCGAGGTACCCGC	5.99	0.803	0.531	1	6
NC_020497.1	1032972	+	29	GCATAAGGGAGCTGTGTGTGAAGTAGCAGCAAAGGCAGTTG	3.56	0.909	0.631	1	40
NC_020497.1	1032984	+	26	TGTGTGTGAAGTAGCAGCAAAGGCAGTTGTCCCACATCGTT	4	0.822	0.55	1	25
NC_020497.1	1033111	-	34	CTTTCCTTCTCCAAAGCTTAAGTTAGTATCTTGTGGTAGAG	2.04	0.541	0.12	0.798	11
NC_020497.1	1033627	+	28	GGATCAGGTGGGAGAAACAGACCGAGCGGCGACGTCTCGCC	2.14	0.587	0.188	1	13
NC_020497.1	1033670	+	29	ACAGGCGCCCCGGTGGGAACAGGCCGCAGGACAGTGCACAT	2.93	0.56	0.289	0.882	7
NC_020497.1	1034985	+	30	ATAGGAGCAACAAGGCAAAAAGGCAGTGTACGGGATCCAGG	2.18	0.396	0.085	0.661	20
NC_020497.1	1035016	+	34	GGGATCCAGGGATGGCCGGGAGGTATTTGCATTTGGAAGTA	2.12	0.642	0.243	0.959	14
NC_020497.1	1035032	+	34	CGGGAGGTATTTGCATTTGGAAGTAGCAATAATCAGCAAGT	3.27	0.782	0.518	1	4
NC_020497.1	1035105	+	32	AAGAGGAAGAGGAAGGGATAAGGCCGCATGAGGACCCGTTT	2.28	0.483	0.217	0.677	5
NC_020497.1	1035621	+	37	ACATGGATCCCAGGGATGATACCGACTAGGATGAAGAGCGC	2.67	0.838	0.383	1	27
NC_020497.1	1036916	+	33	TTGTAACCGCTAGAAGACTGAGGCACTATTTACAGGCACAC	4.94	0.994	0.712	1	20
NC_020497.1	1036997	+	33	TGCAAAAGCCAGAGATCAGCAGAGACTAGTGAAATGGGCGA	2.05	0.342	0	0.63	4
NC_020497.1	1037296	-	36	GCTTTTATTTCTCGCCACCGAGCCGTCAACAAAAAACCTCC	3.89	0.659	0.449	0.931	13
NC_020497.1	1037997	-	36	CCCATCCGGAGTGCTTTGTGAGCTAGCAACAGGGATCCAGA	1.76	0.176	0	0.414	11
NC_020497.1	1038945	+	36	GGGATCAGGATGGTATAGTCACCGGGCGACCTTTGAATACG	2.59	0.644	0.283	0.909	8
NC_020497.1	1039767	-	34	GGAGAGAGAGGCTAAATCTAAGGCAACGGCCGAGAAAGAGC	1.76	0.553	0.259	0.842	21
NC_020497.1	1039802	+	34	CTCTCCTTGGCCTCTCGAGCAGCGAGCAAGTCGGCTGTCAT	2.82	0.635	0.355	0.926	27
NC_020497.1	1040123	+	35	AGGCTCAATTTGGCGAACTTATCGGCCAGCGAGAGTTTCTC	1.66	0.357	0	0.668	3
NC_020497.1	1041285	+	30	GTTGGGAGGTCAGTGACTGGAGGCAAGTATTCTCGAGCAAC	2.56	0.537	0.289	0.875	7
NC_020497.1	1041409	+	31	CCATCTCGGACAAGTAGTACAGGCAGCAAAGAGACAGCAGC	3.25	0.497	0.222	0.742	23
NC_020497.1	1041420	+	29	AAGTAGTACAGGCAGCAAAGAGACAGCAGCTGGTGCCATTG	3.49	0.768	0.476	1	28
NC_020497.1	1042460	+	30	TATTCAACCATTTCAAGGTGATAGAACAATTCAGGGTGTGT	2.29	0.882	0.504	0.937	3
NC_020497.1	1042493	-	35	AAGCTCAAGGACACACTAAAACCGATTTGCTCTACACACCC	2.16	0.461	0.158	0.795	9
NC_020497.1	1044123	-	33	ATACCTCAACTCCTAGTGAAACCGAACAGGAGCTCTGTAAT	2.81	0.628	0.281	0.963	10
NC_020497.1	1044743	-	36	CCAGCCCAGGCAAGGAGAGGAGGCAGCGGCGGTCCAAACGG	3.58	0.577	0.318	0.873	27
NC_020497.1	1044783	+	32	GTGACCGGGCCGGTTACGCCACCGAACAGGGAGGAAACTCC	2.32	0.754	0.444	1	18
NC_020497.1	1044871	-	37	GAGAGCAGAGCTTCCAAACGAGCCAAGAATCGCCTGCTATG	2.44	0.377	0.077	0.611	8
NC_020497.1	1044988	-	32	TTCCAAGCCTAGATAGGGTAATCGAACAAAAACATCAAATG	2.15	0.56	0.178	0.913	12
NC_020497.1	1046082	-	43	ATAAATATGTATGTATTTACACTCGTCATATTCCTTGTATG	1.6	0.194	0	0.43	5
NC_020497.1	1046542	+	40	AGCACGAAGGCTCCAGGAGGAGAGGGTTATAAATGGATTCT	1.75	0.362	0.136	0.53	6
NC_020497.1	1046737	+	42	ACACGGTGCCGTCCTCCAGTATGTACCTCCTGGACGAAGAG	2.48	0.603	0.356	0.94	27
NC_020497.1	1046846	+	44	ACGGCATAATTTGCGTCCTCAGGCCTCGACGTAGGAGGACA	2.64	0.604	0.328	0.836	5
NC_020497.1	1046881	+	40	AGGACAGCTCGGGCGGGATGATCGACTAATGTACTCCTCCA	2	0.572	0.334	0.798	9
NC_020497.1	1046915	+	40	TCCTCCATCCTCTCATCAGCATCCACTATCGGCCTAGAGGA	1.65	0.241	0	0.468	3
NC_020497.1	1047010	+	42	GACAAACCCTAAGATCTATTAGTATGCGCTGTCGGGAGCAA	1.75	0.107	0	0.231	11
NC_020497.1	1047262	+	45	CTCGCAATTGCAGGGTTGAGAGAGAGCAGAGAACAGAAAGA	1.66	0.284	0.103	0.534	9
NC_020497.1	1047430	+	43	GGAAGAGTTTATACACGGCCAGCGAGCAGTCGCCTCGATCC	3.62	0.509	0.29	0.734	5
NC_020497.1	1047444	-	36	ATGCATCGGTTCGTGGATCGAGGCGACTGCTCGCTGGCCGT	2.31	0.433	0.197	0.714	13
NC_020497.1	1047604	+	44	TTATCCAGGAATATTGCGACATCTGGCGAGCATGCATTTAA	1.88	0.444	0.145	0.77	7
NC_020497.1	1047822	+	43	AAGTGTCACCGGGAGGAAGCATACAACAACTGCTTCTCGAA	2.02	0.522	0.106	0.806	11
NC_020497.1	1048269	+	43	TGGGCCGGGCCCGACCTCGGAGACAGTATTGGGCTAGGAGT	1.99	0.431	0.072	0.746	17
NC_020497.1	1048321	+	43	GCATAAGGGAGCTGGGTGTGAAGTAGCAGCAAATGTAGTTG	3.06	0.777	0.535	1	43
NC_020497.1	1050043	-	32	GACAACAGTAGTGCGAGCATATACAACAGTAAAAACACAAC	2.37	0.724	0.483	1	11
NC_020497.1	1050359	+	38	TTTGCATGAAGAGAATTACCATGTACTACACAACAACTTAT	1.99	0.609	0.348	1	33
NC_020497.1	1051105	+	36	ACTTTGCAGCTCAGAAGCTAACCTACTAAGTAATATCTTGA	4.89	1	0.993	1	20
NC_020497.1	1051187	+	35	AGCGTCGATGGATTTTAGGCACCGAACGCCGTTTCCGAGGC	2.78	0.949	0.682	1	48
NC_020497.1	1053996	-	27	ACTGATACGTAGACTGGGTGAGGCAGTCTTGGTTCCAGCGA	2.18	0.586	0.261	0.807	11
NC_020497.1	1054330	-	27	ATTACAATAAAACCATAAGGACTAAACAGATGTCGACTTTA	2.61	0.548	0.236	0.821	6
NC_020497.1	1055395	-	26	GGCTGTCTAGGCACTAGGCTATGGGTCGCCGCCCCCTAGCG	1.88	0.376	0	0.673	3
NC_020497.1	1055407	-	26	AGTCCCCGCCTAGGCTGTCTAGGCACTAGGCTATGGGTCGC	3.77	0.741	0.461	1	29
NC_020497.1	1056436	-	26	TACTTCTCAATCTGTTGGCGACTTGGCGGTGCGCAGTTCCC	2.58	0.879	0.372	1	15
NC_020497.1	1056506	-	26	GTTATACAGCTAAGAAGACAAGGCAGCAATTAGTTGGGACT	8.23	1	0.829	1	32
NC_020497.1	1057987	-	26	TAATATAGTTGAATATTTCGAGAGAAAATTATCAAATGGCT	4.38	0.925	0.621	1	27
NC_020497.1	1058043	-	26	GCGTAATTTGTGGCAACCTTATATGGCAGGCTGTTACGTGT	2.57	1	0.658	1	13
NC_020497.1	1110169	+	35	GTATGTGCTGCCTTTAAACTAGAAAAAAAAAAAAAAAAACT	2.48	0.261	0.092	0.507	11
NC_020497.1	1110176	+	34	CTGCCTTTAAACTAGAAAAAAAAAAAAAAAAACTAGGGACA	1.98	0.194	0	0.424	5
NC_020497.1	1110749	+	34	TCTCAGTCATGAATACGATGAGATAGTAAACAGTGAAAGGA	1.89	0.364	0.134	0.656	9
NC_020497.1	1113234	-	28	TACCAGCAGATTTGATCAGAAGGTACTTTCACTCTCTCAGG	2.03	0.562	0.167	0.967	9
NC_020497.1	1113536	-	31	GTGCTATGACATGGAGAGTAAGGTACTTGGTGTATGTAATT	1.89	0.633	0.197	0.925	31
NC_020497.1	1113632	-	29	CATGGTTCCACTGCCAGTCAAGGCAGTGATATTCTCTAATT	2.22	0.435	0.204	0.728	6
NC_020497.1	1113919	-	32	AACAGAGTAAGAGAGCTTGAAGGTACCATATTGTATGCTTC	2.65	0.632	0.295	0.953	11
NC_020497.1	1114519	-	31	TTTTTGATTTGTAATTCATTAGGCAGCAGCAACAAATATGT	4.79	0.625	0.391	0.947	36
NC_020497.1	1116082	-	36	TCTTTTTAATTACAAAAAGGATGTAGCAATTTGATCGCAAA	4.96	0.927	0.621	1	43
NC_020497.1	1116852	-	32	TATGTTCATGTATGCGCAACATAGAACATTATGAACTTGTG	2.56	0.767	0.401	1	9
NC_020497.1	1117112	+	28	CTTGGCGACTTCCTTGTGCGAGTCCGCAACTATAGAGGTTC	3.82	0.683	0.442	0.928	11
NC_020497.1	1117675	+	26	GCTCCTATCAGAGGTTAGAGAATGAACATTTAATTTGTTGA	2.96	0.78	0.37	1	22
NC_020497.1	1117977	-	31	TTTCTCTCTGTCGCACTGAGATATGGCAAGAAGAAGCAAGA	3.01	0.991	0.586	1	27
NC_020497.1	1119979	-	32	TTTAAAACTAGAAGTCTGCAACCTGGCATGAGAGATATATC	2.74	0.828	0.497	1	35
NC_020497.1	1120060	+	26	GGATAGCCTTGGTGGTTTTGATGTAACGACGGAACACTCAA	2.37	0.914	0.442	1	5
NC_020497.1	1120419	-	31	ATTTTCAGAAACGTTTGGGTATCGATTAACTCGGTCAACCA	3.01	0.685	0.418	0.985	21
NC_020497.1	1120747	-	29	GTGTAATTAGAGTTGACCGTATCGATCGACACTCATGTAAT	3.89	0.803	0.5	1	7
NC_020497.1	1121718	+	32	CAATTTATATGTGAGCAGAGAGACAGCAGACAGAGAACACA	4.12	0.521	0.222	0.797	9
NC_020497.1	1121887	+	32	TTAAACCGCAGAGCATGAAGACCGATCAGTACGGAATATTA	5.65	1	0.804	1	14
NC_020497.1	1122102	+	31	GAAGAAGATGTTGCGTATCAAGAGCCCAACGCAATAGGTTT	2.56	0.449	0.106	0.704	3
NC_020497.1	1122172	-	38	GCTCTTCATCACGAATTCGCACCGAACGACCCGCTTTAAAA	4.71	0.849	0.623	1	9
NC_020497.1	1123750	+	34	GGGTATAGAGACGAACACCCAACGCTCGACAGCAGAAAAAC	2.05	0.412	0.064	0.701	32
NC_020497.1	1123936	-	34	CGACCGGGAGAGGGAGAGGGAGAGGGCGGCGACCGGGAGAG	1.78	0.767	0.471	1	21
NC_020497.1	1124877	+	36	CCCTTTTGCAAACGGCGCAGAGGCAGCTAGAGGTGCCCCCT	2.8	0.493	0.243	0.781	25
NC_020497.1	1124931	+	37	GGGGCGTCCCTCATTCCTCGAGGCAGTTGTGGCCTCAGACC	2.61	0.531	0.227	0.787	17
NC_020497.1	1124945	-	44	AACACCTCCGTCTGGGTCTGAGGCCACAACTGCCTCGAGGA	2.7	0.475	0.236	0.663	6
NC_020497.1	1125056	-	45	ATCCGCGGAAGGAACAGATGAGGCGGCGGCATCTGTACCCC	5.46	0.814	0.612	1	30
NC_020497.1	1125101	-	44	TAAATCGGCGTCCCTGAGCTATCGACTACATGTAAGGCCGG	2	0.31	0.009	0.536	12
NC_020497.1	1125487	+	34	ACGTACTCCGGTCGTGTGGGAGCGCTCATTAGGGATAGAGT	1.78	0.255	0.036	0.495	14
NC_020497.1	1126661	+	38	ATGTTGCCGAGATACATGCCATCCAGCAGGCCCAGCAGCAG	2.25	0.52	0.194	0.801	66
NC_020497.1	1130340	+	26	TCTCTGATCACATTAAGAGTACCGATTATATTCATGTCATC	3.8	0.831	0.402	1	20
NC_020497.1	1130358	+	26	GTACCGATTATATTCATGTCATCGACATAACAACTACTATT	1.54	0	0	0	11
NC_020497.1	1167285	+	26	TCCTTGGGTAGGTGATGCCGATAGCGCAAGCTAAACCCTAT	2.05	0.583	0.115	0.938	12
NC_020497.1	1190205	-	29	CACACAATTGTTAGTAAATGAGTGAGTAATAGATAAAGATT	2.5	0.619	0.257	0.927	5
NC_020497.1	1192525	-	26	CTACTAGGTAAACTTCTACTAGGGGTCAGTAAACATGCAAT	2.39	0.51	0.264	0.865	8
NC_020497.1	1195268	-	28	GATGTCGGTGGGTTTTAAGCACCGAACGCCGATTCCGAGGC	3.57	0.815	0.448	1	21
NC_020497.1	1196107	-	28	AATTGTTATCAAATTCAAAAATCGACCTGCGCAAGTCACCG	2.68	0.784	0.495	1	26
NC_020497.1	1197663	-	27	AAGGCACATAAGTATTTGCTATGTACCTAATGTATTCACAT	2.45	0.671	0.326	1	22
NC_020497.1	1215211	-	31	TGAAGAAGAAGAAGAAGAAGAGGCAGGTGTAGAAAAAAAAA	2.41	0.461	0.128	0.73	11
NC_020497.1	1216997	+	28	AAATCAAATTATACAAAACAACCGAAGAAAAACCTAAACCA	2.29	0.53	0.135	0.846	4
NC_020497.1	1218787	+	28	CTTTTTATTGCCCGTGCACGAAATGTCAGTGTCGCAGAGGT	3.36	0.511	0.192	0.82	8
NC_020497.1	1219439	+	33	AGGTATAAGCTGACTCCTGCAGGCAATAGGAAACCTGTGAA	3.6	0.726	0.461	0.966	15
NC_020497.1	1219723	-	27	GGTTGTACGGTACCAAAATCACCGGCCATACACTGTATTGA	3	0.72	0.33	1	14
NC_020497.1	1220730	-	29	CCACCACCTGACGGGGAAGGAACGGTCGAATAAAAACAAGG	3.29	0.782	0.453	0.997	25
NC_020497.1	1220862	+	31	TTATATCATGTGTAAATTTGAGAGGATATTTCTTCCAAATT	2.41	0.439	0.128	0.711	10
NC_020497.1	1221311	-	29	CTTCTGGACAGTTAATCAATACCCACCAGCGGGCAATGACT	2.3	0.669	0.236	1	35
NC_020497.1	1221637	+	31	CAATTTATATGTGAACAGAGAGACAGCAGACGGAGAACACA	4.33	0.616	0.33	0.846	37
NC_020497.1	1221788	+	30	AGTGTAGATGGTTTGATACTAGGCCGCAGGGCATGAAGACC	3.31	0.499	0.223	0.761	9
NC_020497.1	1221806	+	30	CTAGGCCGCAGGGCATGAAGACCGATCAGTACGGAATATTA	6.77	0.997	0.961	1	11
NC_020497.1	1221937	+	31	AAGGGTGACGCGTGAAAAGTAGTCAACATTGTGCACCCTCG	1.94	0.358	0	0.619	4
NC_020497.1	1221966	+	32	TGTGCACCCTCGAAATATTTACCGGGCGGCTACACTTGGAG	1.93	0.451	0.151	0.873	7
NC_020497.1	1222021	+	28	GAAGAAGATGTTGCGTATCAAGAGCCCAACGCAATAGGTAT	2.29	0.549	0.305	0.948	5
NC_020497.1	1222092	-	28	GCTTTTCATCACGAATTTGTACCGAACGACCCGCTTTAAAA	2.75	0.874	0.565	1	6
NC_020497.1	1223711	-	27	CAAAATCAGAGGATTACACCACCTGGCGAGCGACGAGCAGG	2.62	0.655	0.344	0.977	11
NC_020497.1	1224613	+	31	CGGAGGTGCCCCCTTCATCGAGGCAGCCGGTCGTCCCTCGT	2.42	0.505	0.271	0.74	25
NC_020497.1	1224668	+	33	ATGGCCTCAGACTCAGACGGAGGTGTCTGCACCCCCTATGC	2.55	0.719	0.336	0.985	11
NC_020497.1	1226150	-	27	TAAGGAGTTTGCGGCGGCTGAGGTAGCAGTATAGGCGTAGG	5.79	0.999	0.741	1	28
NC_020497.1	1226810	+	30	GTGCTACAATACTGAAAGTGATGTAACCAAAATGAGAGTTG	3.03	0.656	0.375	0.991	13
NC_020497.1	1227295	+	28	CAGAACTTGTTCTACTTGACAGAGGACAGTAACTCCAGGTG	2.28	0.536	0.148	0.798	6
NC_020497.1	1233466	-	27	CCCAAATTTCCGAATCTCAGAGGTAGTATAAGTCAGGACTT	2.6	0.79	0.394	1	33
NC_020497.1	1233677	-	26	TCAGATTTCCAATCTGATTAAGGTACTAAGCCTACCCTCTT	2.55	0.657	0.241	1	10
NC_020497.1	1235101	-	36	GTTGTAGCTTGATAGTAAGGACCGCTCAAGTGAAGAATGAA	2.35	0.846	0.579	1	12
NC_020497.1	1235172	+	28	AAAGGGATAGCCAATAATTCATATACCAACAGACATATATA	2.46	1	1	1	36
NC_020497.1	1237742	-	29	ATTTAGTATTGAGCTAGTTAAGGTACTTGGTAACTTTTTTT	2.53	0.674	0.332	1	6
NC_020497.1	1238324	-	29	ATACAAAAACAAGGCTGGCTAGCTAGTAGTAATTAATAGCC	3.02	0.516	0.238	0.812	7
NC_020497.1	1239451	-	26	GATGGTAGACTGCCAGAACGAGCTAGCAACAGCCTCACCGC	2.1	0.393	0.078	0.647	26
NC_020497.1	1241911	+	32	GATCAGCATTGTGTATATATATATAGCTGTGAATTGAAAGA	1.74	0.322	0	0.632	7
NC_020497.1	1242203	-	38	CAAACCAGCTGCAGATGATCAAGTAGTACTAACTGTAAAAG	2.1	0.566	0.228	0.859	9
NC_020497.1	1243085	-	36	AGTATAAAGTGTAGAGAAAGAGATAGCAAGAGAATCATCAT	3.59	0.985	0.692	1	43
NC_020497.1	1243953	-	37	AGCGAAGATTCGTCGTAGGCATCGAGTATGTCAAAACTCAA	3.25	0.948	0.666	1	30
NC_020497.1	1244737	-	35	ATGCCATGTCTCTAAGGACGATGTAAGAATATACATTTTTT	2.21	0.58	0.305	0.891	30
NC_020497.1	1245629	-	31	AGATAGTTGCACTATCTGTGAAGCACTTAATGTCACGATGA	2.46	0.419	0.134	0.684	4
NC_020497.1	1245742	-	33	ACATTGATCATGGTGCCATGAGGCATCAAGATTCAAGCTAA	2.66	0.5	0.257	0.792	17
NC_020497.1	1245792	+	34	CCTCTATGCATTGAGAGGCGATCGAACCATATTGAGCTTTA	3.53	0.812	0.558	1	26
NC_020497.1	1249898	-	42	ACATCTGATCACTTTTGTCGATGCATCAACCAAAACCATTA	2.76	0.648	0.342	0.856	28
NC_020497.1	1251951	+	52	TACTTGGTTAAATGTCCTTGACCGGACATCTCATCTGATGT	2.28	0.562	0.298	0.826	31
NC_020497.1	1252013	-	44	GTCTTTTATGCCATTTACGGAGGCGGCATGTTGGCGCAGAG	3.7	0.926	0.67	1	39
NC_020497.1	1252484	-	48	CAAATAAAGGCATCTTCAAGATGCACCATGAGGAAGGTGAC	1.74	0.515	0.198	0.8	18
NC_020497.1	1252757	+	48	TACCTGGCAAGGTTTTGACGAGGCAACACCGAAGCACATAT	3.26	0.679	0.461	0.908	16
NC_020497.1	1253574	-	36	GTGAAAGAGATCGTCTGACAAGGTTTCTACATATGCGGATT	2.19	0.468	0.197	0.714	18
NC_020497.1	1254042	-	38	ATGGATTGGATTTGACGTTGAGGCGTCCCCCAATAATAATC	2.15	0.532	0	1	22
NC_020497.1	1254932	-	42	ACAACTTTTCATAACGAATGAGATGTCAAGTCTTTCGTATT	2.03	0.429	0.149	0.716	10
NC_020497.1	1255622	-	37	TAATCACGGAAGTTTCAACAACTTAGCATGTCAATGCTCTT	2.59	0.681	0.388	0.962	6
NC_020497.1	1255829	+	28	ACTTGACGAGGTTTTTGACGAGGCAACAAATCAGCACCATC	3.07	0.697	0.397	1	5
NC_020497.1	1256055	-	37	AGTATAAAGTGTAGACAAAGAGATAGCAAGAGAATCATCAT	4.07	0.798	0.523	1	32
NC_020497.1	1256210	+	30	TCTTGAATTTTGAATTGTCAAACGATCGGACAGTTCACGAC	2.18	0.63	0.253	0.862	8
NC_020497.1	1256214	+	31	GAATTTTGAATTGTCAAACGATCGGACAGTTCACGACTTGA	7.19	1	0.848	1	25
NC_020497.1	1256688	-	34	CTAGGGTTTGGGAGAGAGAGAGGCGGCGTATATTTTATTTG	3.41	0.587	0.335	0.793	18
NC_020497.1	1256781	-	34	AGGACCCAGCCACACACCCGACCCAGTAGGGTGGATGAAAA	3.64	0.768	0.48	1	17
NC_020497.1	1256874	+	33	TTTGATCCAACGGTAGAAGAAGGGGTCGTCGTGCGTGGTGG	2.04	0.479	0.22	0.827	7
NC_020497.1	1257464	-	33	TTATGCCAATTAAGTCTCTGAGGCTGCATTGATAAGTAATA	2.48	0.25	0	0.469	4
NC_020497.1	1257712	+	32	CCACATAGCCTGACCACCGTATCGAACTGCCCAAAATTAGC	3.11	0.723	0.484	1	15
NC_020497.1	1257770	-	32	TTTTAGGAGCGCTTCGAATGAGGCTCCTATGATCAGGAGCG	2.25	0.386	0.044	0.651	6
NC_020497.1	1258347	-	30	TGATCGGTTGTCATCATGTAAGGTGGGATGTAAGTGGTTTT	1.86	0.411	0.111	0.716	15
NC_020497.1	1258591	-	29	TCCTATATATATATATATATATNNNNNNNNNNNNNNNNNNN	5.99	0.698	0.392	0.963	14
NC_020497.1	1258593	-	29	GGTCCTATATATATATATATATATNNNNNNNNNNNNNNNNN	2.85	0.522	0.204	0.795	18
NC_020497.1	1287701	-	26	GTTCATGAATATAAAAATTGAGGCAGGAGTTTGGTGAAATT	6.59	0.832	0.572	1	18
NC_020497.1	1301064	+	27	TTCGTTCAGGATTATATCGCATGCAGCGTTACTAGATTCAT	3.7	0.762	0.491	1	8
NC_020497.1	1301720	+	29	AGCTTGGCACAACATAAGCCATCGATTAGTGATACTCAAAT	2.9	0.799	0.435	1	9
NC_020497.1	1302841	+	36	ATATGGACGGATCAGCGCTGATCGAGCGCCAATAGTGAGGG	2.21	0.188	0.022	0.385	8
NC_020497.1	1302931	+	35	GGCAAGGCTGAAACCGATCGAGATAGGAAGTGTTTGACGTC	2.18	0.474	0.182	0.701	4
NC_020497.1	1303172	-	29	GCACCGGCACACACCACCACAGGCGGCGGCGAGTGGGCCCC	3.32	0.301	0.052	0.519	38
NC_020497.1	1303229	+	30	GGTGTTTTGGGGTGTTGGTTAGGTAGTACTCTTCGTTACGA	2.43	0.494	0.211	0.816	3
NC_020497.1	1303557	-	30	TTCACACGCACAACACAAGCATATAGCTCAAAACCATACTC	2.27	0.61	0.28	0.955	13
NC_020497.1	1304836	+	31	TGTCAGGATTAGCAGAGTTGAGGCTGCGGCAGTTAGGCTTG	4.17	0.637	0.4	0.96	26
NC_020497.1	1305881	-	26	AATTACGAAAGTTTTCAACAACTTAGCATATCAATGCTATT	2.77	0.948	0.54	1	7
NC_020497.1	1307689	+	34	GAAGTCAAAGTGAATGACAAAGGTACTTGTTGCACCCACTC	3.48	0.771	0.47	1	20
NC_020497.1	1307932	+	34	GCAGAAGAAAACCAGAAATGAGTGAGTATGCAAAGGCATGC	1.81	0.445	0.184	0.797	12
NC_020497.1	1308572	+	34	GAAATACCAGAACATAATCGAGTTATTGACCGCCAATAATT	3.25	0.924	0.627	1	22
NC_020497.1	1308594	+	28	TTATTGACCGCCAATAATTAATCGAACTACAATGACCAGTT	3.14	0.833	0.523	1	12
NC_020497.1	1308769	+	32	GAAATACCATAACATAATCGAGTTATTGACCGCCAATAATC	2.26	0.742	0.403	1	8
NC_020497.1	1308960	+	31	CTTCACCTCCCTCACCACGCACCCGACGCCTTCAATCTGGC	2.32	0.437	0.138	0.681	27
NC_020497.1	1309020	+	32	CCGATGACGGCCGAGCGCCGAGAGAAGACCGACGACAGCCG	2.62	0.715	0.454	1	14
NC_020497.1	1309086	+	32	CTAACCGACAAGCGCTGAGCACCGAGCGCCGAGAGACCAGC	4.75	0.86	0.52	1	20
NC_020497.1	1309137	+	31	GAGCGCCTAGAGACGAGCGGAGGTCGGAGGAGAGCGGCGCG	2.68	0.642	0.294	0.932	5
NC_020497.1	1310143	+	32	CTTTTTCACTAATGATTTTGAGATCTCAATTGGTCACTGCT	1.93	0.486	0.209	0.777	28
NC_020497.1	1310710	+	34	ACTGCAACAGCTGGTGTTGTAGGTGGCAGACCATGATGGAC	2.13	0.448	0.158	0.706	39
NC_020497.1	1312029	+	35	TCATTGGACACCAATCTATCATACAACAATAAATCAGCACT	1.81	0.535	0.015	0.87	16
NC_020497.1	1313113	+	35	ACATGTTTTATCGAATAACTANNNNNNNNNNNNNNNNNNNN	2.4	0.207	0.004	0.393	25
NC_020497.1	1313250	+	33	ACGAAATAATATGTAAAAAGAGGTACCAAATAGTAAATATA	2.15	0.82	0.474	1	9
NC_020497.1	1313319	+	35	TCATAAATTCAGGGCATTTTAGGCAGTTTGGGATGTGTATT	1.83	0.2	0	0.45	22
NC_020497.1	1315664	+	37	CCCGCCAAGCATAAATAACAACCGAGTAACGGCATACACCC	4.81	0.924	0.642	1	25
NC_020497.1	1317370	+	32	TGTTTAATAATGTAAACTCGAGTTGTCGAAGAGGTGTTTTT	2.5	0.602	0.354	0.96	11
NC_020497.1	1319508	+	29	ATTACTGATAGTCATTGCTGAGGTAGTAACCAGTGTCCTTA	2.51	0.762	0.394	1	28
NC_020497.1	1321182	+	27	ATCCAAATAGTGTACATAACATATAGTAGTTCAATTAATGA	2.56	0.853	0.464	1	37
NC_020497.1	1321240	+	28	AGATGATATAAATAATTTTCAGTTACCAGCTGGTGTACGAT	1.84	0.393	0	0.723	5
NC_020497.1	1322936	+	28	GCAATAAGTGGCTGTTCAATAGGTGGCTGTTCAATACGAGG	1.94	0.263	0.019	0.549	11
NC_020497.1	1325420	+	32	GTGCGTCCAAACGGGACTTGAGGTGGCAAGATGGTGGTTGC	3.91	0.753	0.435	1	26
NC_020497.1	1326654	+	34	TGTACACATTGCTACAAAACAATTAGCAGGAAAATACACAG	1.76	0.349	0.065	0.7	6
NC_020497.1	1326769	-	33	CTTTTGTTTTCCTATTACCGAGGCATTGATTTCCTTCATTA	2.36	0.535	0.19	0.831	22
NC_020497.1	1327012	-	36	TATATGTTCATAAAGTTTTCATGCACTTCTGATTATACAAG	2.31	0.574	0.325	0.91	13
NC_020497.1	1327235	+	33	CCCAAATCCACTAGATTTTGAGGTTCCAGGAACCCGGGAGA	2.84	0.66	0.323	0.941	4
NC_020497.1	1327273	-	34	GCTTTTCTCTGAAAAGGCAAAGGTACTTAGTGCAAAGGTCT	2.33	0.654	0.337	1	14
NC_020497.1	1329112	+	29	TGCCGGTTGATTTTGTTTTGAGGCAGTATGTCAGTGACTGT	2.32	0.651	0.279	0.966	11
NC_020497.1	1330460	-	36	GATACAGACTGTTGTGGGTGATATAGCAACACAAGGCGAAA	2.96	0.837	0.548	0.913	40
NC_020497.1	1330895	-	35	TGAACCCCCACTTAGAAAGGAGGTGGTAGAGTACATGCTAG	2.3	0.567	0.275	0.928	7
NC_020497.1	1332572	+	29	GTTGAGGGTTGGTGTCCTTGAGGTCGTAGTCTTCTTCATGG	1.98	0.486	0.172	0.87	13
NC_020497.1	1333877	+	30	GGAACATCCCTTTCTTGGGTAGGCAGCAATCGATGCGTGTG	2.11	0.373	0.067	0.613	30
NC_020497.1	1334946	+	30	CAAGAACAAGATAGAATGCAAGGCAGTAGAACATAAACAAG	3.17	0.824	0.446	1	44
NC_020497.1	1336806	+	36	AGAAAACTGTGAATGAATGGAGTTGACAATGATCTTGGCGG	1.99	0.4	0.132	0.653	4
NC_020497.1	1336852	+	35	CCTTGATGGATTCTTGTGCGATGCAACAACGTGAAATCTCT	2.56	0.521	0.216	0.782	25
NC_020497.1	1337121	-	32	CTATGCAGCAATCAAGTTTGAGGCAGTATTTGGGCCGGATT	4.92	0.768	0.548	1	35
NC_020497.1	1337139	-	32	TCAGCAATTCCGGGAAAGCTATGCAGCAATCAAGTTTGAGG	4.35	0.813	0.564	1	31
NC_020497.1	1337778	+	38	AACCGAAGGGGCGCCGCACGAAGCGGTATGGGATAACCACT	2.54	0.458	0.163	0.704	4
NC_020497.1	1338042	+	35	GGGACCCTGCAAGAAGCGGGAAGCAGTAATAATCGAAGGGG	3.99	0.594	0.395	0.877	22
NC_020497.1	1338476	+	35	AACCGACGAGACGCCGCACGAAGCAGGAAGGGGTCATAACC	3.55	0.524	0.273	0.801	11
NC_020497.1	1339722	-	33	CTATAGCCTAAGGCGGGACAAGGCGACACATTTTAGAACCT	2.76	0.673	0.398	0.867	25
NC_020497.1	1342151	-	29	AAGTAAATAGCTACTTTGCAAGGCAATTTCTGTTGTTAAGA	2.1	0.612	0.19	1	19
NC_020497.1	1343937	+	26	AAATTCTAAACATAAAGTCAACCGACCGAGCACACCACCGA	2.85	0.743	0.444	1	23
NC_020497.1	1343941	+	26	TCTAAACATAAAGTCAACCGACCGAGCACACCACCGAAAAT	2.75	0.736	0.321	1	8
NC_020497.1	1344040	+	26	ACGAGTAGGTTAAACAGGTAACCTACTGAGGAAAACTGGCG	2.62	0.759	0.297	0.97	6
NC_020497.1	1344524	-	30	GTCCACCTTAATGACGTAGCATATAGCTGCATTATGGTGTG	2.77	0.633	0.252	0.923	10
NC_020497.1	1345594	-	29	TCTAGTTCTTCTCCAGCCCCAGTTGCCGTCGTCCGGCCAGC	2	0.425	0.123	0.673	4
NC_020497.1	1346558	-	27	CTATGACCCCTTTCTGCTTCATCTGGCGTTACCCGTCTCCG	2.24	0.616	0.22	0.976	4
NC_020497.1	1347010	+	26	ACACCGCATGAAGCGACATGAGGTAATAACCGAAAAGACAC	2.38	0.661	0.233	1	4
NC_020497.1	1347095	+	27	AGCAGTAAGGGCAATAACCGAATGGACGCCGCACGAAGCAG	2.38	0.786	0.445	1	12
NC_020497.1	1347110	+	28	AACCGAATGGACGCCGCACGAAGCAGTAGGGGTATTAACAG	3.68	0.785	0.495	1	3
NC_020497.1	1347236	-	26	TTATTACCCATTACCGCTTCATGCGGCGTCCCATCGGTTAT	3.44	0.633	0.348	0.904	13
NC_020497.1	1347346	-	26	GTTATCACCCTTACTGCTTCATGCAGCGTCCCTTCGGTTAT	3.68	0.92	0.585	1	11
NC_020497.1	1347954	-	28	TCTTCGGTTATTACCCTTTCATGCGGCGTCCCATCGGTTAT	1.82	0.286	0	0.723	31
NC_020497.1	1347986	+	29	AACCGAAGAGACGCCGCACGAGGCGTCAATAAGTAATAACC	6.36	0.713	0.4	0.938	20
NC_020497.1	1349437	+	33	CAAAACAGTGAGACCAACTGAGGTAGTATGGAAAACATTGT	3.7	0.777	0.413	1	18
NC_020497.1	1350154	+	27	CTGCCGCCGTCCGGCCAGCCACCGACCGCCACTCCACCCCA	3.63	0.918	0.549	1	5
NC_020497.1	1350791	-	26	CTCAATACGGCTCAAACTTCACCGAACAAACCGGCAGCCGT	2.73	0.587	0.306	0.967	4
NC_020497.1	1352064	+	28	CTTTCAGTAGCACATCCACCACCGACTATAAGCCTCATCAA	3.21	1	0.714	1	12
NC_020497.1	1352781	+	27	CAGGGGAAATGGTGAACAACATGTACTTTCTTTGGAACACA	2.48	0.913	0.482	1	31
NC_020497.1	1355193	-	38	GGTCAGGTTTAGCAGAGTTGAGGCTGCGGCAGATAGGTTTT	2.19	0.411	0.157	0.641	5
NC_020497.1	1356951	-	42	GTGGTGGCGCGTGGCGGCGCATCTGGCAGGATGTGTAGGTT	2	0.479	0.172	0.759	10
NC_020497.1	1357225	+	51	TCCAAGGGCCTTCTATCCCGACCGGTCTCCCGCCTTGTCGC	2.17	0.45	0.173	0.667	5
NC_020497.1	1357239	-	44	GACATCCGACGGCGGCGACAAGGCGGGAGACCGGTCGGGAT	1.77	0.392	0.231	0.57	8
NC_020497.1	1357382	-	48	CGACCGACCTAGACGCCGGCACCGGTCGGGTTCTCTTCCTC	3.09	0.482	0.26	0.671	30
NC_020497.1	1357400	-	48	GGCTTTTCCGGCCACCTCCGACCGACCTAGACGCCGGCACC	2.01	0.626	0.339	0.87	19
NC_020497.1	1357404	+	49	CCGGCGTCTAGGTCGGTCGGAGGTGGCCGGAAAAGCCGGGT	1.66	0.558	0.329	0.817	19
NC_020497.1	1357547	-	46	GGGGAATATTTAGGTTAAATAGGAAATTTTCAGTTTGGGTC	2.69	0.333	0.133	0.538	5
NC_020497.1	1357721	-	46	GAAGCGGTCTTATGGTTCTGAAGGGTCAAAAGTTGACTTTC	2.04	0.389	0.168	0.589	13
NC_020497.1	1358611	+	47	CTAGCTATATTTAGAGAGCGAGATAGTTACAAGTAAAAACA	2.29	0.602	0.358	0.892	17
NC_020497.1	1358930	+	45	GAAGATACATTATCAATCATAGGTGTCAGATGCTCACTAAC	2.49	0.514	0.306	0.791	57
NC_020497.1	1363756	-	29	AAAAATTACAGTTGGCATAGAGGTACTTATTCTTGGAGCCA	3.85	0.874	0.372	1	14
NC_020497.1	1366670	-	30	ATGACTGGTATCATACTCCGAGATAACAGTTCCAACTATAA	2.11	0.547	0.26	0.988	5
NC_020497.1	1368335	-	38	AAGCAAGAATAGCTAGAACCATCGAACCACAAACATCAGTC	2.48	0.416	0.168	0.675	3
NC_020497.1	1369745	-	34	CATTGAAAAACAAAATTGGCACCTCGCAATTCTGTAAGCAA	2.17	0.401	0.187	0.669	8
NC_020497.1	1370404	-	31	GGAATCACTGCTGGTCTACAAGGTATTAGCTGAATTAGTGA	2.63	0.644	0.379	1	17
NC_020497.1	1370711	-	32	TCAAAGAACAAGAACACCAGATTCAGCATTCATACATTAAA	1.81	0.332	0	0.644	6
NC_020497.1	1371654	-	27	AACAGAGGACGGAGCAGAGGAGGTAGTAGTGTAAATCAGTC	3.55	1	0.836	1	26
NC_020497.1	1374254	-	34	GTTGGGTCTTAGACTAAGCCAGATGACTCTTCAAAGAGGAT	1.7	0.263	0	0.486	6
NC_020497.1	1375060	-	35	ATAAATAGACAAGCAAGTTTATGTGGCATCATATCCTCCTT	2.31	0.688	0.308	1	25
NC_020497.1	1375391	-	35	GCGGAAAAGTTTTACTCAAAAGGTACTTCATTATGCTTTTG	2.83	0.658	0.388	0.906	28
NC_020497.1	1376543	-	30	AAATTGAATACTTGCCTTTGAATCAGCAGCGGGAGGAGTGG	2.44	0.456	0.167	0.68	15
NC_020497.1	1376938	-	32	ACAGTACCACAGAAGAATATAGTTAGCAAAAAAGTCCAAAA	2.23	0.307	0.018	0.527	3
NC_020497.1	1377113	+	27	CCTTACCCCATGTTAGGATTATATAGCTATATAAGCCACTG	1.85	0.479	0.076	0.841	7
NC_020497.1	1377179	-	32	GTTCAACAGAAGAATAAACAAGTCAAGAATAGAAAGGGTTG	3	0.565	0.3	0.847	4
NC_020497.1	1378580	+	28	AGAACCACAACTACTAGCTCATATAGCAGTGACACAGCAGA	2.97	1	0.646	1	8
NC_020497.1	1378631	+	27	AATTACAGCGAAATAAATTCATGTACCAAAAACATAACCAA	2.55	0.963	0.56	1	28
NC_020497.1	1381481	+	27	AAGTCCCCACACTCCTTTTTACATACATACTGTCGATTACA	2.65	0.668	0.384	1	9
NC_020497.1	1382831	+	26	TGCATTGCATCTCGATCGTGACTTAACATCTGATAGTGGAC	2.29	0.733	0.316	1	9
NC_020497.1	1390694	+	29	GGTCAAGTAATGTGAAAACGAGATACTTTCAGAAGAAATGA	2.98	0.836	0.528	1	17
NC_020497.1	1391599	+	33	TACATTAATTCTAACTTGTAACTTAGTAATGCACCTTTTTA	1.88	0.509	0.208	0.818	8
NC_020497.1	1391842	+	34	TAGTGTTTATAAGCAATAAGAGAGAAAATATATGCATGTAG	2	0.245	0	0.466	7
NC_020497.1	1391929	+	34	GATTCTGGTTTTATGTTTTGAAGCCGCATTTAGTTTTAGTT	2.59	0.487	0.231	0.852	11
NC_020497.1	1392495	-	32	TACTTCTGGGTCTGAATCTGAGTCAGCACCCAACAGTCTCT	1.83	0.121	0	0.308	3
NC_020497.1	1392526	+	31	CCCAGAAGTAAGAAAGTTAGAGGTACTTGAATTATTAGTGC	3.35	0.898	0.5	1	28
NC_020497.1	1394751	+	33	TGTAAAATTCGTGCGAAAAGAGGCTTCGCAACTCACCCAAG	2.21	0.407	0.175	0.701	7
NC_020497.1	1394940	+	34	TCTTTTCCCAAACATGGACAAGGTAGTAAAGAATTTTCTAC	2.9	0.735	0.455	1	26
NC_020497.1	1395057	+	31	GAACACGGCAGAAATGTTGGAGTTGGCAGTTGAGTACATTA	3.16	0.721	0.393	1	27
NC_020497.1	1395679	+	32	CTGTCAATTTGGCCATTTCTAGGCAGCTCAATCGGACGGCT	1.64	0.08	0	0.265	8
NC_020497.1	1396379	+	40	GGATTAGGTCTGTGACGGTAACCGAGCATCATACGCTTCTT	4.2	0.742	0.43	0.97	12
NC_020497.1	1397597	+	43	ACAGAGTAATTCTCAGGAAAAGATGACAATGACAATCTCTG	1.83	0.338	0.072	0.559	4
NC_020497.1	1397988	+	40	CACCAAATTGTAATGCTTCAACCTACTTAACAGAAGCATAC	2.24	0.645	0.355	0.975	11
NC_020497.1	1398373	+	40	GACTAACAAGTCAAAACTTCATAGACTACTTACTTGAAGGG	1.8	0.611	0.24	1	25
NC_020497.1	1398607	+	40	CCACATATGCCAAATCTTTCATTGAACATCTCTTTCCACCA	1.75	0.55	0.118	0.876	6
NC_020497.1	1398737	+	40	AGTAGAGAAGACAACTACTGAGGCGATTTTCTCAACAACAG	2.6	0.518	0.26	0.738	5
NC_020497.1	1399142	+	39	ATAAAATGAGAAGATGAAGAATCGAACGATAAACCGAGACA	4.1	0.87	0.58	0.997	16
NC_020497.1	1399894	+	38	TATCATCTAAAGATAAAACGAGAAAAAATCCCACATATTTG	3.61	0.603	0.38	0.819	21
NC_020497.1	1402102	-	33	GAGAAGCGAGTGGAGGAAAGAGAGAGGCGGAATTTGCGGTT	1.76	0.234	0.022	0.484	31
NC_020497.1	1402367	-	30	TAATAAAATGCAAGTGGTTGAGATACTATGAAGTAGATTAA	1.97	0.655	0.302	1	18
NC_020497.1	1404259	+	26	TCATATTTGGGTCAGAAACGAGCGGCCTACCACCTGAAGCC	4.94	0.762	0.499	1	19
NC_020497.1	1422825	+	63	AATATAAATATGTATATATGAGAGAGTATGTATAAAAAATG	2.34	0.501	0.312	0.736	22
NC_020497.1	1422859	-	62	CCATTAAGGTGGACAGACACATATGGCTAGCTAGCATTTTT	1.6	0.258	0.015	0.463	46
NC_020497.1	1464506	+	27	CGACTCTATTTATCAATACCATGTACCAACCAACTTAAGAT	3.49	0.645	0.359	1	8
NC_020497.1	1465190	+	26	ACACAACAACTATTCAGAGCATAGAACACAGAAGCACAAAT	2.06	0.53	0.185	0.957	6
NC_020497.1	1477254	+	31	CATTATAATTTGCATTTGCAACCTACCAGTAAAACCATATC	3.64	0.993	0.687	1	24
NC_020497.1	1478798	-	30	AGTTGTATGCACTTTGATCAATCGAGTATCGAAATCGGAGT	4.69	0.976	0.81	0.993	59
NC_020497.1	1478843	+	33	AAAAAAACCAATTCGAAACGAAGCAATAACCTCAAGCACAA	2.34	0.501	0.234	0.777	4
NC_020497.1	1478915	+	32	CACGATTCTCAGGAATCGCCACCGATCAATAGCATTAGTGA	5.26	0.983	0.661	1	8
NC_020497.1	1479104	+	31	TGGCTTGTGAGTGGAGGGCGAGGCGGGAAAGATGACGAGGT	2.72	0.659	0.321	0.926	10
NC_020497.1	1479272	+	34	AATAGTTAAACAAAAAAATGAGGCATTAGGAATTAAATCTT	7.43	0.86	0.585	1	8
NC_020497.1	1479444	+	35	AAAGGAATCATAATGATTTGAGGTAAAACTATTCATGCGTT	2.5	0.621	0.356	0.939	17
NC_020497.1	1479526	-	30	AATAAGAGACAAGTGGAATGAGAGAAGAAATGAATCAATGT	2.55	0.481	0.256	0.745	8
NC_020497.1	1481512	-	33	CCATCCCAAGCCACAATTCGATCGGCCTATATTGCTTCCTC	2.84	0.568	0.294	0.824	20
NC_020497.1	1481557	+	32	GGAACGTTGAAGAGGATTTTAGCGCTCGAAGGTGGCTTGTT	2.2	0.418	0.1	0.684	25
NC_020497.1	1482291	+	27	TGTTCTTATATTTTTCAATCATGTAATATCTTTTCTTTGAT	2.03	0.549	0.247	1	19
NC_020497.1	1483132	-	42	TTGCTCCTTAACTATATTTTAGATAGCGAGTTTAGCTTTTT	1.74	0.425	0.104	0.682	19
NC_020497.1	1483157	+	38	TATAGTTAAGGAGCAAATCTAGAGAGTATGCTAAAGATGCT	1.83	0.265	0.015	0.47	7
NC_020497.1	1483282	-	40	CATACCTGAAAATACCTACCATCGATCTAATTGCAGTGCAA	2.01	0.422	0.114	0.664	4
NC_020497.1	1483967	-	43	TTCTTCTTTTTTTATCACGAAGTTAGCGTTGTTTCGATGAG	2.14	0.464	0.237	0.705	8
NC_020497.1	1484058	+	39	TGCAATTGCACGGGATCACGATCCACTTATAAATAAACTTT	2.65	0.767	0.447	1	31
NC_020497.1	1484308	-	47	TGTAAGACATTATGTAAAGGATGTATTTGTAAACTGAAATT	1.69	0.502	0.143	0.826	13
NC_020497.1	1484578	-	43	CTTAGAGAAGAGAGAAAACGAGAGAGAAGATTGACCACGTC	1.98	0.428	0.228	0.698	12
NC_020497.1	1484904	-	44	GATTCTTTTGAAGTGTATGCAGGTATTATTAGGAATTGTCG	2.6	0.572	0.326	0.834	16
NC_020497.1	1485085	-	40	GGAGATGAGACATAGTCATCATATAGCTTCTGCTTGTTAAT	1.85	0.48	0.191	0.907	11
NC_020497.1	1485281	+	38	ACTACATGCGGTAGCTCAAAAGCGCTCAACTCAAAAACTGG	3.1	0.463	0.259	0.715	9
NC_020497.1	1485684	+	37	TGGATCAAATACGTATGGCTAGCTAGCATTGATATATACAT	2.72	0.532	0.303	0.815	25
NC_020497.1	1486426	+	33	TTCTAAGCCTAACTAGGACAATCGAGCAAAACAACACAAAA	1.88	0.379	0.09	0.606	13
NC_020497.1	1486668	-	39	TCCCGTTCGGTTGCCCTCCGACCCAGCTTCCATTCTAGGGT	3.07	0.437	0.227	0.694	28
NC_020497.1	1487048	+	34	TATAACCAAGCTAGTAAATAAGGTAAAAATTTAAGGGTCGG	2.4	0.425	0.121	0.679	9
NC_020497.1	1488537	-	37	GTTAGACGATTGAATGAGAAATAGAACAATATCCGCACACA	1.62	0.48	0.043	0.847	8
NC_020497.1	1489095	-	35	TCCTCATTCACTATTTTCCGAAATAGTAAGATGCAAAGTAA	2.43	0.632	0.312	0.952	10
NC_020497.1	1489475	-	37	GAATACATACAATTAGGCCGAGGCGCCTGGTTTGATCAGTA	2.48	0.48	0.247	0.722	4
NC_020497.1	1490905	+	28	GACAATTCCATCTTTTAATCAGGTGGTAACAGTTTCTCTAC	3.07	0.511	0.316	0.805	23
NC_020497.1	1490952	-	38	CGGAAGAACATTGAAGATTAAGCGCTCTACAATAGAAACCC	2.31	0.487	0.15	0.76	17
NC_020497.1	1491184	-	37	ACCTGCATGATGGAAAAATGAACGAGCACCAATAAATTTCA	4.05	0.579	0.275	0.787	15
NC_020497.1	1492856	-	40	TTTTTTTGTCTAAATTTCAAACCCAACAAGAAAATATCTAC	2.53	0.778	0.533	1	9
NC_020497.1	1493290	-	47	CACATTTCAACTGACAAATTAGATAACAATATGACTTAATA	3.25	0.697	0.464	0.944	54
NC_020497.1	1493328	+	27	GTGATGTTGACACTATTTTGACCCTTCTAACTAATTAAAGA	2.25	0.423	0	0.686	7
NC_020497.1	1493439	-	38	ACCTATATTAAAAAAAAATAAGAGAACCACACGTAACAAAC	1.81	0.305	0.112	0.582	8
NC_020497.1	1493981	-	41	TCATTTTACATGAAACTAGCAGGCAGTGGCGTAGCCAGATA	2.61	0.335	0.055	0.542	25
NC_020497.1	1494094	-	43	TCCGAATATATACTTGATGTATCGATCAGTTGACATTTCCT	2.38	0.597	0.27	0.834	30
NC_020497.1	1494224	-	41	CCACATGTTCAAACACTTCCATATACTTCAAGCTCATAATT	1.96	0.762	0.371	1	10
NC_020497.1	1494636	+	27	ACCCATAACTACAAATTTTGAGAGATTACTATTTTTTTTAT	2.47	0.444	0.097	0.694	5
NC_020497.1	1496481	+	38	TAAGAGAGAGAGAGAGAGAGAGNNNNNNNNNNNNNNNNNNN	2.37	0.316	0.1	0.537	11
NC_020497.1	1496895	-	41	TCTCTCCTAATTTACCGAATATGTACTAGAATACGTTTCGG	1.92	0.582	0.241	0.888	14
NC_020497.1	1497086	-	40	GCCACCGGCACCGCGAGGGCATACAGCTAGAAAGTTCGTTC	2.21	0.498	0.11	0.821	7
NC_020497.1	1497249	-	39	CTTGGTTGGTTAAGTAGGTTAACTAACAACTTTAATGTCAT	1.87	0.316	0.112	0.559	3
NC_020497.1	1497251	+	40	GACATTAAAGTTGTTAGTTAACCTACTTAACCAACCAAGAC	1.82	0.41	0.13	0.709	4
NC_020497.1	1497294	-	35	GCTCCACCCATATACCGTCAAGGCCGCTATGTTGGTGAGTC	2.7	0.555	0.322	0.774	6
NC_020497.1	1497443	-	39	TCCAATCACCCTCCATAGCGAGGTTCCAAACAACCCATACC	2.02	0.431	0.146	0.682	7
NC_020497.1	1497557	-	41	ATTTAACTAATAATTACATTAGATAACAGTAAAGCATAAAA	1.79	0.432	0.107	0.688	19
NC_020497.1	1497667	+	42	CGTATGTCTTTTCTCTCGGTAGGCGGCGCGTCTTTTGCTTT	2.65	0.452	0.239	0.667	12
NC_020497.1	1498026	-	41	TTTGACTAAAGGGTTGGTGCAGCTGGCATCAACTCTTCATT	2.52	0.468	0.139	0.7	18
NC_020497.1	1499032	-	34	CAACGTCACCGCTGACTGCCACCGATCACCGCATATCTCTA	1.88	0.676	0.384	1	32
NC_020497.1	1499092	+	34	GATGTGCTGCTGGTCCGGCAACATGGTAGCGAGAGGGGAGG	1.98	0.768	0.628	0.863	22
NC_020497.1	1501255	+	35	TTAGTTTGTAATATGAGATGAGGTATTTGATTCGAACTCTA	2.69	0.512	0.224	0.828	17
NC_020497.1	1502055	+	30	AATCAAAACATAACCATCAAACTTAACAAGCAAGCAAACTA	2.39	0.556	0.192	0.8	15
NC_020497.1	1502289	+	35	ATAGAGGAATGCTCCTTCAGAGGCCGCTTGTTCATATTTTA	2.61	0.418	0.183	0.656	11
NC_020497.1	1502916	+	38	AGCAATCCAACGTGTAGTAGAGTTAGTTACATGTTTTACAA	2.19	0.359	0.132	0.589	13
NC_020497.1	1503059	+	37	TCCCTCAACTCAATTCAGCCATTCANNNNNNNNNNNNNNNN	2.15	0.265	0	0.517	6
NC_020497.1	1504354	+	35	AGAGATTGGAGTATACACCAAGTTAATAGAAAATTCTCCTT	3.12	0.66	0.34	0.908	7
NC_020497.1	1504551	-	26	AGTATAGCTGAGCTGAATTAAGTCCGCATTTACGATCATGT	3.12	0.661	0.399	1	6
NC_020497.1	1504699	+	33	TCTGTGAGCAAAGAGGGATAAGGTAGGAGAAATGATGGAGG	1.75	0.409	0.013	0.726	31
NC_020497.1	1505990	+	33	AAGCGAACAGGAAATGGAAAAGGTGTCAGAGAGATAGAGAA	1.85	0.448	0.156	0.747	9
NC_020497.1	1509549	+	37	CAGAGGGAGGTAGCTTCTCAAGTGAATATCGATGCCCCTCG	1.83	0.531	0.259	0.884	7
NC_020497.1	1510104	+	35	AGGACATCTGTTGGAAACAAAGGTGACAGTTCACTGATGGT	2.14	0.466	0.192	0.756	5
NC_020497.1	1510283	+	38	CCATTATCAGGAGCCAAGAGAGGTAGCTGAGCTGGACGATT	1.73	0.316	0.117	0.716	53
NC_020497.1	1511189	+	37	TGTTGAGTTCATGCGAAAGGAGGCAGCAGACAACGCGTTAT	4.83	0.795	0.483	1	4
NC_020497.1	1511512	+	35	GAGGAGTGCAGCTCACCAAGAAGCAGCAGCTCCTGCCGTGA	2.94	0.602	0.374	0.877	31
NC_020497.1	1512422	+	33	ACCAAAAACTACCCAAATCTAGTGACGAGTGGCTGTAAGTA	4.63	0.866	0.541	1	37
NC_020497.1	1513834	+	31	TCATGAACATTAACAACAGCAGGCCACAGAATTTCGAGCCC	2.61	0.412	0.11	0.673	7
NC_020497.1	1513879	-	28	AGCCAATGGCAATCCATTGCATTTAGCAATAATCTTGACGC	4.04	0.781	0.49	1	40
NC_020497.1	1514699	+	31	AGAAAGTTGTTCTCGTTTGGAGGCACTACCCACAAATATGA	5.18	0.789	0.556	1	16
NC_020497.1	1515820	-	26	TATCTGGTATCGTGCAAAATAAGTAAGAGAATTGCAACCTC	1.83	0.262	0	0.637	12
NC_020497.1	1516175	-	26	TCAACTTCTGAAGATTGGGGAGGTGGTAAAGACCTTCTGGT	4.24	0.77	0.369	1	14
NC_020497.1	1517354	-	26	ACTCAATATTGATCTCCAAGAGGTTGCTGTAAAATACTGCT	2.06	0.338	0.05	0.618	9
NC_020497.1	1521813	+	28	AAACGATTTTGAGGCAAACAAGTTACCGACGAAGCCTCACT	2.23	0.629	0.285	0.905	5
NC_020497.1	1522534	-	29	ACATTTTTCCAATAATCTCCACCTGGCGTGATTCGAGCCAT	2.61	1	0.791	1	43
NC_020497.1	1523242	-	29	AAATGAGACCGAGTCACCTTAGGTGTCGACGAGCTCGGGTT	3.47	0.901	0.555	1	48
NC_020497.1	1523652	+	29	TCTTCACGAGGAGCAGTTATAGGTAATACTAAAAGTGTCAT	1.71	0.288	0	0.586	30
NC_020497.1	1523874	-	26	AAATAATTTTGATCCTGACCAGATGACTTGTAATTGAAGTA	2.61	0.436	0.16	0.688	25
NC_020497.1	1526349	-	26	TCTTTATCTTGCTCGTAACGAGATCGCAATTTCTCTTCTGA	3.19	0.666	0.306	0.94	16
NC_020497.1	1561095	-	28	CGATTCAAAAATTCAATATCATCCAACATTTAATTCAAATA	3.02	1	1	1	56
NC_020497.1	1561533	-	29	CTAGCAAAAATGCTAAACACATATGACATTAACTTCAAACA	1.95	0.672	0.283	1	12
NC_020497.1	1562339	-	31	AGGATTTCATTTAGAAGTCTAGAGAGGAGTTAAGTTGGTTA	2.68	0.679	0.403	1	22
NC_020497.1	1562926	-	32	GTAGCAGTATGGTAGTCAATATGCAGTAGATGCAGCCTTTT	2.42	0.624	0.325	1	12
NC_020497.1	1562948	-	32	GGAGAGGAATGATTGAGAATATGTAGCAGTATGGTAGTCAA	3.12	0.709	0.366	1	5
NC_020497.1	1563243	-	31	CAAAAAAAAAGAAGGTGACGAAGCAGTTTTTAAGTTTGTTT	2.86	0.512	0.279	0.794	7
NC_020497.1	1563545	-	31	AACCAAAAGAAAAGGTGACGAAGCAGTTAAAATTTTCAATT	3.98	0.596	0.311	0.856	5
NC_020497.1	1563553	-	29	TTGCCGTCAACCAAAAGAAAAGGTGACGAAGCAGTTAAAAT	1.86	0.449	0.091	0.757	17
NC_020497.1	1564022	-	31	CTCAATATTCGTTGACCTCGACTCACCTACTTCTCTTGCTT	2.79	0.425	0.208	0.782	3
NC_020497.1	1565432	-	32	GTTTTGGTTAAGGTCTAGCCATGTGGCAATCAATTCCTTTT	2.1	0.431	0.225	0.724	9
NC_020497.1	1567002	+	30	TAGCATGTGTTTTTTAAGTGATGCACTAGATTTGATTGTTG	3.35	0.472	0.202	0.759	4
NC_020497.1	1568177	-	34	AGCTGCACCTCCTGAGGCCAAGTTACCAGCAAACCACTTCC	1.7	0.637	0.313	0.897	6
NC_020497.1	1568468	-	31	CAAAACAAAAAAAAATCATGAGGCACTAACCTGCAAACCTC	3.73	0.763	0.451	1	19
NC_020497.1	1568697	-	31	GCAAAAGTAAATACAACTTCAGTCAACACGTTGAAGAATTT	2.3	0.364	0.122	0.608	11
NC_020497.1	1569675	+	26	AACGAAGCTCCGGTTGAGGAACCTACTTAATTAAGGATCTA	1.9	0.577	0.356	0.935	12
NC_020497.1	1569988	-	30	AGACAAAACGGACTTGGCTAATAGAGTAGCGAAATGAGCTG	2.07	0.792	0.306	1	8
NC_020497.1	1591581	-	30	ACCAAAAGGATCCCAAATTTAGGTAATTAGAAGTTAACAAC	1.82	0.476	0.187	0.822	9
NC_020497.1	1594492	+	36	GTGTCAAGACATGAGTGGGAAAGTAGCACCAAACAGACGAC	2.25	0.429	0.157	0.702	25
NC_020497.1	1596868	-	33	CCCTCTAAAGTAATAATTTTACCCAGTCCTAACATTATTCA	2.39	0.479	0.176	0.738	4
NC_020497.1	1597056	-	28	TTTATCAATACATTTGTTGAAGGCAATTTACATGTTAATTC	2.77	0.571	0.32	0.921	12
NC_020497.1	1597081	+	38	CAAATGTATTGATAAAGGAGAGGCAACTGTCAATGTCAGGA	3.65	0.762	0.453	1	38
NC_020497.1	1597101	+	39	AGGCAACTGTCAATGTCAGGACCCACCATGAATTTCACTCT	8.94	0.995	0.994	0.998	37
NC_020497.1	1597144	-	30	ATCTCTTTTGAAGGTGGTCCATCCAGGGTTTACTTCGAATT	2.07	0.406	0.062	0.694	15
NC_020497.1	1597302	-	29	AGATTAGTAAATAAATTGGGAGGTGTTATGAATTTAGGGAG	3.02	0.619	0.301	0.986	4
NC_020497.1	1598003	-	28	GCTCTGGATAATCGATCGTGACCGATCGCCTCCGTTTCCTT	5.2	0.951	0.691	1	13
NC_020497.1	1598008	+	42	AACGGAGGCGATCGGTCACGATCGATTATCCAGAGCGTGCA	3.01	0.794	0.48	1	27
NC_020497.1	1598114	+	37	AAAGAAATCAAAATTCTTGAAGGTAAGATCTGAACCTTACA	1.76	0.317	0	0.602	13
NC_020497.1	1598344	-	28	TATGTCCGCCATAATGGTGCAGCGAATAACTGCCACCAATA	2.6	0.506	0.144	0.818	9
NC_020497.1	1598503	+	39	GTGAACAGGCACGTATGGCTAGCTAACATTTATATACATAC	2.07	0.305	0.108	0.59	10
NC_020497.1	1599643	+	34	TACGTCACAACAACACAGTAACCCAACACAGAAAAATCACC	2.86	0.67	0.329	1	45
NC_020497.1	1599727	+	36	GGATCGTCATATGTAACACCACCTGACATCAAAATACTCGA	2.11	0.54	0.261	0.901	4
NC_020497.1	1600158	+	36	GACATTCGTCCTCCTCCTCTACCGATCTGCATCAAACATGC	5.07	0.902	0.64	1	24
NC_020497.1	1600404	+	34	TGATAATGTAAAAAGTCAGTAGCTAACAATAAAAATAGAAT	2.53	0.492	0.16	0.73	19
NC_020497.1	1600554	+	34	AAATTCTCATATTCCGTTTGAATTGACAGTTAATTATCAGC	4.15	0.849	0.512	1	20
NC_020497.1	1600575	+	35	ATTGACAGTTAATTATCAGCAGTTAAGGTTCAATTTGGACA	2.04	0.393	0.162	0.693	10
NC_020497.1	1600659	+	34	TTAAGGTTAAAATTATCAGCAGTTAACGTCCGATTTGGATA	4.38	1	0.797	1	63
NC_020497.1	1602081	-	28	GGTTGGGCTCGGCCCAGCCGACCCAACTCTCCTTTTAACCC	3.7	0.668	0.261	0.949	10
NC_020497.1	1602553	-	26	ACGAGTAGGTTGAACAGGTAACCTACTGGCGAAAACTGGCA	3.18	0.738	0.397	0.976	6
NC_020497.1	1603080	-	27	GACATGTTTTGTGATTGTAGAGGCAATAAGAGCATAAATCG	1.96	0.425	0.111	0.762	4
NC_020497.1	1603535	-	28	GATTTTAACTATGCTCGGTAACTTAGTAAGTTAACGCTTGA	3.02	0.697	0.248	1	11
NC_020497.1	1603689	-	26	CAATTGCACCCGTAGGTAAAAGGCAATTGTTGATTTGCCAA	3.07	0.615	0.261	0.904	14
NC_020497.1	1603780	-	29	GAAAAGCAAGTTCGATCAGTAGGTACCTGGTCTCAGTGGTG	2.43	0.644	0.351	0.968	28
NC_020497.1	1605791	-	33	ATGGTTGCAGCAGCTATTGCAGGTAATAGAACTCGAGCTTT	3.33	0.769	0.532	1	22
NC_020497.1	1607210	-	31	TTAGCTAGTTACTGAAAATTATCGGGCAAACAGTCAGCATT	2.2	0.44	0.159	0.798	9
NC_020497.1	1607683	-	32	ATAAACAAACAACTAAAGTTAGCGAACAAGAAGACAAAACA	4.84	0.798	0.582	1	7
NC_020497.1	1607687	-	27	AACCATAAACAAACAACTAAAGTTAGCGAACAAGAAGACAA	2.08	0.343	0.129	0.731	17
NC_020497.1	1607998	-	31	GAAAATCTAAATAGAGGAAAACTTAGCAACATGTACAAGCT	2.33	0.614	0.249	0.962	5
NC_020497.1	1608405	+	29	TTTCTGCTGCCTGAATACTGAGGCACCAAAACATGTGGATG	3.41	0.752	0.425	1	27
NC_020497.1	1610296	-	28	CACAGAACTTCTTCTCATTCATGTAGCAGTTGTAATCCCGA	2.85	0.869	0.55	1	11
NC_020497.1	1610397	-	29	ATTGATAAGCAAGCCACTCCATCGAACAAATAAAATGCCGT	6.18	1	0.831	1	78
NC_020497.1	1612104	+	28	TTATTTTGCCAAACCATTTAAAGTAATAGCATCACACATAA	2.24	0.561	0.216	0.88	7
NC_020497.1	1612212	-	28	CACTTTAACGGTTATTCTTTATGTACTTATTTCTTAGTGGA	2	0.704	0.236	1	31
NC_020497.1	1612816	-	33	CAGCTAGAGAGCTTCAAAATAGGGAATAAGATGACAGTGAA	1.71	0.161	0	0.455	40
NC_020497.1	1615125	+	38	GGATCTCAGTGTTTGAAATGAGGTTCCATTGTTAGACATGC	2.49	0.57	0.225	0.843	8
NC_020497.1	1615195	-	34	CATAATTGTAAGAACATAAAATCGAACATGATAAATTTCCT	1.88	0.476	0.135	0.792	4
NC_020497.1	1615423	-	38	CAGTTCAACAAATCTCTTCGATATGGTATCGATGTTCCTTA	1.65	0.494	0.036	0.805	12
NC_020497.1	1615679	+	37	AAATGTTAAATATTTTTAGTAGTTGGCATTCACCTGAAAAA	2.47	0.439	0.141	0.713	13
NC_020497.1	1616767	+	42	CGAGGGCACGCCAGTTTGAGAGGTACTTGCGGGATCCTGTT	2.87	0.692	0.39	0.986	50
NC_020497.1	1617935	-	39	AAAGACCTGCTCTGATAACAAGTCAAAAATATCAAGAATTG	2.58	0.48	0.189	0.74	6
NC_020497.1	1618279	-	42	GGTACAATTGGATATAATCCACCCACATATAAGTTATATTT	2.07	0.444	0.211	0.739	19
NC_020497.1	1618387	-	42	GACTTGTCAAATAGTGACAAATGTGGCATGTAGATCATCCT	1.64	0.286	0	0.53	5
NC_020497.1	1618902	+	35	TATTTTAATGTTGTAAAACGAGTTCTCAAAATAGTAATGTT	2.09	0.664	0.405	0.978	45
NC_020497.1	1619119	-	44	TCCACAGAGATATCAATAGCAGGGAAGGAAAATGCCACATA	1.67	0.241	0.023	0.483	11
NC_020497.1	1619463	-	42	CATTCAGTCTTACACCTTGCATGTACTACAAACTGCATATA	2.17	0.642	0.304	1	8
NC_020497.1	1619699	-	39	TCAATTCCTCGAGGAATTTCAGTTACTTACATTTGTTTACC	1.98	0.369	0.138	0.68	10
NC_020497.1	1620262	+	28	AACTTCGCGTCATATATTTAAGGTAGAATCAAAATATAGTA	2.59	0.693	0.334	1	11
NC_020497.1	1620476	-	39	GTGGGAAAATTGTTAAATTAAGGCATTTAAAATGAAGATAA	2.25	0.419	0.153	0.653	19
NC_020497.1	1620512	+	34	CCCACAAGATACAGTCATAAAGGTACTATCAATTTCATTTA	4.11	0.787	0.509	1	14
NC_020497.1	1620638	+	37	TAACTTCTAATTTGAGATTGAGAATGCATTAATTTGACCAA	2.1	0.348	0.108	0.529	12
NC_020497.1	1621498	+	34	GGATTGTGGTCGCCAGAAGAAGACGAGAAGTTGATGAGGTA	2.31	0.359	0.2	0.491	4
NC_020497.1	1622524	+	39	AATTTATATGTCTGCATGAGAGATACCTAGCTAATTAACAG	1.73	0.424	0.187	0.738	16
NC_020497.1	1622761	-	43	CGGTGAAGATGTCGATGTTGAGATGTTATTTTTCAACCTTT	2.07	0.414	0.147	0.661	16
NC_020497.1	1623502	-	43	CTGTATCACTATTATTATTGATGTACTTACACTTGAATCTC	2.68	1	1	1	30
NC_020497.1	1623791	-	35	TATAATCAAGCTAGTAAATAAGGTAAAAATTTAAGGATCGG	3.14	0.668	0.353	0.92	15
NC_020497.1	1624016	+	30	TTGGATTTGGGTTGTACAAGAGTGCGGACCGGGCCAAGGGG	1.94	0.319	0.015	0.578	6
NC_020497.1	1624056	-	37	AAGAAGAAGAGAGAAAAAAGAGAGGGCTGGGCTTTGACCAC	1.89	0.289	0.097	0.564	22
NC_020497.1	1624330	-	36	GGGAGGAGGGCTACAAAACGAGCCAAGGATCGCCGGCTGTG	2.06	0.348	0.113	0.577	22
NC_020497.1	1624807	-	32	CTCAAAATGGCTCAACCTTCACCGAACATTTCGCAGCCGTA	2.81	0.875	0.541	1	33
NC_020497.1	1625184	-	32	GTGGACAGACACATATGGCTAGCTAGCATTTATATACATAC	1.92	0.301	0.084	0.531	7
NC_020497.1	1625752	-	34	ATTAATCCCACAGTATTCAGAGCTACTAGGAATTAGCGGAA	2.53	0.435	0.212	0.73	30
NC_020497.1	1626175	-	33	TTAACACAACTATCACACATACCCAATAACACATAGCATCA	2.23	0.481	0.12	0.794	30
NC_020497.1	1627626	-	35	GTTCTTTTCAAATAAAGGCGACTCATTACCACCTAAATCCA	2.4	0.603	0.252	0.888	5
NC_020497.1	1627932	-	38	ATGTATCAAATGATTGCTCGAGTCAACATCCACAAAAATGA	1.98	0.544	0.223	0.805	7
NC_020497.1	1628059	+	35	TGAGATTTTAAAGGTCGACGATGCAGTTGGGAGTTGTGTTG	2.06	0.415	0.035	0.676	15
NC_020497.1	1628326	-	39	TTGCACATTTCATTCAACTCATGTGGCAGATTTGGGGGCAA	2.84	0.594	0.3	0.854	5
NC_020497.1	1628393	-	36	GCCAAAAAGATTGGAGAAGAATACAGTATACAATGTTCGCC	1.96	0.562	0.271	0.849	4
NC_020497.1	1629037	+	30	TAGAGGTATTCATTAAATTTAGTTAGTATTACATGCTAACA	2.73	0.462	0.193	0.786	7
NC_020497.1	1629429	+	30	CACCTAAAACCGGAAACCAAACCGAATAAAAATTTCAATTC	1.75	0.441	0.18	0.851	12
NC_020497.1	1630133	-	34	CCCTTGAAAAACCGAACCGAACCGAAAAACCGAATTCCTCT	1.94	0.524	0.236	0.795	5
NC_020497.1	1630382	+	29	GTTTATTACACTCTTATGAAACTGATCATCGTGCTGCATTT	2.77	0.835	0.43	1	34
NC_020497.1	1630444	+	31	GGGAGGCTCAAACTTACACAACCCAGCACTTGATGAAGTCC	2.07	0.464	0.117	0.725	12
NC_020497.1	1631183	+	29	AGGTGAAAGTGTTGGAAAACATACAGCAACTGAGACCTATA	2.46	0.706	0.365	1	28
NC_020497.1	1631284	-	32	GAAGATTCTCATTAGATTCGAATCAACAGCCTCCTACAATA	1.92	0.464	0.128	0.754	5
NC_020497.1	1632548	-	32	GAGCACAACAAATTTGATCAAGGTAGCTAGCTAGATTGCTT	2.26	0.484	0.232	0.669	37
NC_020497.1	1634854	-	39	TTAACTGAGAAAATTGTTGGAATGACTATTCAGATTAAAAT	2.14	0.547	0.257	0.892	8
NC_020497.1	1645140	-	28	CTTGATAAGTGGATAAGAGGATGTAGCAAGCTTTACCCTCA	2.31	0.513	0.125	0.868	3
NC_020497.1	1651302	+	28	AATGTGATACTAGCTAAAATAGAGAGCATTGATACATACAC	2.25	0.469	0.175	0.819	50
NC_020497.1	1652175	+	31	CATATGTTTGATTCAGTTTCATGTACTTCTCCTTCTTGCTG	2.24	0.866	0.351	1	29
NC_020497.1	1655104	+	30	GAGATTGGCTCCACACTCCTAGGTGACATCCTTCCAGGAGA	2.34	0.581	0.209	0.879	20
NC_020497.1	1655370	+	32	GCGGCCAGAACGACCAACAGAGATGGGACTTGGACGGGGCT	2.09	0.368	0.102	0.591	14
NC_020497.1	1655461	+	31	CGCAACAAGTTTAAATTTTCAGGTGGCATGTCCCGCGCACT	2.9	0.523	0.287	0.826	20
NC_020497.1	1655533	+	31	TTGCTTCCAGGGAGATGAAGAGTTGGCACATTTGGATGAGG	2.1	0.487	0	0.82	9
NC_020497.1	1655829	+	29	TTTGCAAAGCCGGGTTCGGTACTGAGCAGGGTGGAGCCAAC	1.88	0.6	0.14	0.963	13
NC_020497.1	1656558	+	31	GACAACATCAACACTACCATAGGTAGCAGCAACCATTAACG	2.11	0.561	0.163	0.893	36
NC_020497.1	1657624	+	28	GTTGACTTACCGGAAAAAAGAGTTTCCAACACAAAGATCAG	2.18	0.371	0.155	0.686	5
NC_020497.1	1658411	-	29	TTTTTAAATTAAGATTTTTGACTTACTATATAAAACTTGAT	2.34	0.674	0.292	1	3
NC_020497.1	1658987	-	30	AGATCAAGTGAGGACTTTCGAATGAACAGTTTGATGCATAT	2.57	0.731	0.316	1	5
NC_020497.1	1659231	-	27	GTAATCTCTACCTTCGATGGAATGAATATCTTAATGTAGAT	2.3	0.607	0.265	1	4
NC_020497.1	1659483	-	27	TGATGCAGCACATCATTCACATGCATTAACACATTGTAGAA	2.29	0.274	0	0.611	4
NC_020497.1	1660198	-	26	TGGAGGCAGGAATGTGGTGGAGGCAGGAATATATATGAACG	5.56	0.975	0.663	0.994	24
NC_020497.1	1660299	+	27	AGAATAGAGAATAGAGAAAGAGCTAGCATCTCCTAATCCTC	2.6	0.535	0.282	0.849	23
NC_020497.1	1682655	+	26	TAGAAGAAAAATATGAGTTTAGTGATCATCCAAGCCCCTCT	2.03	0.706	0.264	1	39
NC_020497.1	1683836	+	35	ATAACACAAGTAAGTTGAAGATGCAGTAATTTTTCTCTCAA	2.48	0.414	0.188	0.661	9
NC_020497.1	1683853	-	28	TTTTTAACAAGTCATATTTGAGAGAAAAATTACTGCATCTT	3.01	0.512	0.284	0.835	8
NC_020497.1	1684550	+	31	GGAATTTAGGAAATGGAGGAATAGAACAAAGAAAGATAGGA	1.85	0.583	0.374	0.801	21
NC_020497.1	1685349	+	31	AGTTGATCAAAAGCAAAATTATGTAAGATATTCGTAGTACC	1.75	0.339	0	0.704	6
NC_020497.1	1686637	-	30	AGTTTGTTATTTTAACGATCACCGATTTGATTGAAAATTTA	2.52	0.636	0.284	0.91	5
NC_020497.1	1686644	-	30	TTGATATAGTTTGTTATTTTAACGATCACCGATTTGATTGA	1.92	0.493	0.144	0.773	15
NC_020497.1	1686811	-	29	GATCTTATATCAATATTTTGACCGTTCAGTTTATAGTAAGT	3.84	0.742	0.396	0.994	11
NC_020497.1	1687648	+	36	GCAGCTTGAGCTCGAAGATCAGGTGGGAGTTGCTGATTAAA	2.65	0.496	0.261	0.741	20
NC_020497.1	1687998	+	39	AAATAGAACTGGTTGAGTATATGTAGCAACTCAAATGATAC	1.88	0.359	0.036	0.623	3
NC_020497.1	1688634	-	34	TGAAAGTACCCTAATTATACATCTACTATTGAAATTTTAAG	1.81	0.521	0.129	0.879	19
NC_020497.1	1690026	+	33	ATGCTTCAAATGGACAAACTAGTTGACAGAAACAGAATACA	2.27	0.36	0.09	0.588	9
NC_020497.1	1690555	+	32	AAGTTGGTGTCAATACCTGCAAGTACTTTCAGGAGACCCTG	2.22	0.588	0.29	0.959	6
NC_020497.1	1690716	+	35	AAGAAAGAGCGAGATGAACCATATACTTGCAATGTTGCTAA	2.13	1	0.605	1	20
NC_020497.1	1691214	+	37	ACAGAACCCAACGCCCATCGAAGCACTTGGTTCAGACGATC	2.36	0.499	0.257	0.744	17
NC_020497.1	1691281	+	34	TGAAAGCTGGGCGCTTAGGCATGCAGTAAATAGACCTCCAC	2.37	0.51	0.294	0.778	9
NC_020497.1	1691593	+	37	ACAGAAACCAAGAAAAAAAGAGTTAGTAGTGTAAGAAAAAT	2.03	0.462	0.12	0.802	4
NC_020497.1	1691767	+	37	CAGAACTAAAACTCCAAATAAGGTAGCTAAATATTTAAAAT	2.09	0.4	0.199	0.676	16
NC_020497.1	1692051	+	36	ACCATTCTCCATAAGTGTCGAAGCAACAAAAACAGCAGACT	2.46	0.363	0.109	0.585	23
NC_020497.1	1692241	-	34	TACAACATATCAATCCCATTAGGTAGCAAACTCCAATGCAG	2.35	0.592	0.282	0.9	22
NC_020497.1	1692380	+	40	AAACTAAAAGGAAAGAACTGATATAACAGTCCGAGCATTCT	1.96	0.97	0.537	0.976	11
NC_020497.1	1693865	+	34	ATTGAACTTGTATCCTAACGACCTACCTTCATTGCTCTGCG	2.27	0.644	0.256	0.95	3
NC_020497.1	1710554	+	39	GAAATATTGTGGTTATCACAAGTTACTACTGGAGTAATAAT	2.04	0.337	0.086	0.583	4
NC_020497.1	1710612	+	39	AGAAAACAACGTTGAAAAAGAGCGAAAAGCTAAGGTCGCGT	2.53	0.185	0	0.384	18
NC_020497.1	1711343	+	45	TTGAGATTTGGAACCTTTCAATGCAACAAGAGAAAAACACA	4.12	0.656	0.449	0.907	6
NC_020497.1	1711567	+	46	TGGGAGGCGTTCGAGACAAGAGATGGCGCCAACTGTTTGTG	3.27	0.846	0.562	1	48
NC_020497.1	1711580	-	37	CCCATTTTCATAACACAAACAGTTGGCGCCATCTCTTGTCT	2.73	0.597	0.326	0.884	17
NC_020497.1	1712022	+	42	TTAACTAGAGTGCTTGATATAGGTTCCTACAACATCTATAT	1.7	0.168	0	0.366	44
NC_020497.1	1714733	+	35	AGTCAAAGTTTTCACATGTCAGGTATTTGTTTGGTCTAGAC	2.12	0.427	0.164	0.702	32
NC_020497.1	1715030	+	35	TCAACTTATCTAGCCTAGCGATGCATTATACATTGGTTATT	1.7	0.397	0.043	0.692	7
NC_020497.1	1715271	-	29	CAATATCTTCAATAAGATTAAGGCAACAATCAATGAAGCAT	2.7	0.531	0.214	0.829	23
NC_020497.1	1715404	-	38	TAAGGGTGGTCTAGATGTTTAGGCATTAAAGTGTGAATTGA	2.37	0.478	0.23	0.741	21
NC_020497.1	1716441	-	37	ACTCGCCTCGTAGCTCGCTAAGGCATCTTTCTTGTCGCAAT	1.78	0.354	0.152	0.556	15
NC_020497.1	1716554	-	39	TCCTACCTGAACATGAAATGAGCGATCATAAGTCTGCCCAT	3.3	0.576	0.326	0.797	20
NC_020497.1	1717291	+	26	ATGGATAAAGAAAAAAATGAAGTGAACAGAAGAAAGAGGTT	1.91	0.555	0.253	0.91	5
NC_020497.1	1718557	+	29	TTTTCTATTATGGAAAAATCACGTACTTTTTTTTATACAAA	2.64	0.686	0.346	1	18
NC_020497.1	1719216	+	26	TCGTATAATTCAGAATTATCATGTATTTAAAAGTTTGAGAT	1.62	0.291	0	0.752	15
NC_020497.1	1719318	+	26	AAATCTCTATCTCGCATGCTACCCAACATTCTAAGTTGCGG	2.08	0.559	0.182	0.934	21
NC_020497.1	1720339	+	28	AATAATTTCCGACCAAAACGATGTAACAGAGAATTTTGGTC	4.85	1	0.877	1	8
NC_020497.1	1720786	+	31	GAATGTTTTGGTCAATTTAGAGGTACTAGTGTGCTTTTACT	3.6	1	0.688	1	33
NC_020497.1	1720881	+	31	CTGTAAATATGACAGAAATTACCTAATAATCTTAGTTATTA	2.15	0.584	0.193	0.876	15
NC_020497.1	1721990	+	33	TCTATTGGATCATTCTCTGGAGGTGGCAGCTAATTGAACTG	2.92	0.601	0.258	0.934	27
NC_020497.1	1722154	+	33	AGATTCTGAGAGAGCTAGGGATGTAGCATCTTTTCCCTTTG	2.72	0.666	0.346	0.975	4
NC_020497.1	1723130	+	28	CCTGGAAAATGTCATGTTTCATATAACAAGCAAAATGGGAG	2.28	1	1	1	10
NC_020497.1	1723499	-	26	AGCAAATTCACTTGTAAAAGAATCAGTAGTGAAAAATACTG	4.91	0.939	0.623	1	8
NC_020497.1	1725943	-	35	AATGAACTCCAAATTGTGAGAGGTAGTATAGAGAAACTATT	4.81	0.913	0.655	1	17
NC_020497.1	1726087	+	30	ACTCTCTCAGCTTGATTTCAAGGTCGGAATTTGGTGAACCC	2.14	0.439	0.123	0.712	3
NC_020497.1	1726152	-	36	CAATCTCAGCAGTATCCCCAACCTAACAATTTTTAATTTTT	2.07	0.617	0.342	1	20
NC_020497.1	1727169	-	38	TCTTTTCCTTCAATTGTCGGATTCAGCATCTAAATTTTTCA	2.38	0.545	0.27	0.87	18
NC_020497.1	1727200	+	33	AAGGAAAAGAGAAATGAACAAGGTATTAGCATAATAGCATT	3.05	0.763	0.386	1	23
NC_020497.1	1728469	+	32	AGAACAGGGAAAGCCCAGAGAAGTAACAATGCTAATATGTT	2.12	0.583	0.225	0.865	4
NC_020497.1	1728818	-	33	AGATGAGATTCAACTTAAAAACCGGTCTAGCAACACAGAAG	2.04	0.568	0.165	0.916	13
NC_020497.1	1729966	+	27	GGAAATAAAATTTCTTCTCCATGCAGCAACAATATACTCCA	2.77	0.495	0.177	0.813	21
NC_020497.1	1731859	+	27	AAAAATCACAACTGCAAAAGAGGCATTAACCATAAAGCAGC	4.66	0.633	0.262	0.95	6
NC_020497.1	1735785	-	29	TTATGGTTGGGGATCGATGAAGTTAGCACGAATAGGTGAAT	3.16	0.836	0.557	1	30
NC_020497.1	1737755	-	26	GAAAAGAGGTGTCTCTACCGAGCCGTCGCCAAGAACCTAGG	4.74	0.717	0.405	0.916	26
NC_020497.1	1738835	-	26	CACCACCAGACAATGCCACTACCGAACAAGGGAGCTTGGGA	3.2	0.984	0.666	1	32
NC_020497.1	1739753	-	28	GTTGAAGTGTCGATTGAGGAACCCAGCATTTGGATCTCACA	3.37	0.9	0.495	1	21
NC_020497.1	1740678	-	27	ACCAAATCGTGAACTGTTGAAACTGTCACTCTATTGGCCAA	1.75	0.383	0.059	0.79	7
NC_020497.1	1741030	-	26	TACCCGTTGTTATCCAACTGAGGTACTTTTTTGGAAGATAC	4.87	0.969	0.64	1	9
NC_020497.1	1741294	-	27	TAATCTTCAACTTAATGATGATATAGTAGGCGGAAGCTAAA	2.15	0.977	0.501	1	8
NC_020497.1	1744165	+	40	CTATGAGTGCAAAAATTTGGAGGTAGCCAATCTGAGGTTCC	2.41	0.482	0.214	0.72	6
NC_020497.1	1744732	-	33	GTGCCGATAAGCTTGGCTCTAGTTACTACCACATCTGAAAC	2.04	0.372	0	0.669	5
NC_020497.1	1745053	+	43	GAGAGGCACAAGTGCTTCTGAAGTGGCAGTAAAATTCGATT	3.16	0.873	0.66	1	39
NC_020497.1	1745129	-	37	GCGATCCCTTCATCATTTAGAGGTACTATGTTCACGTCTTG	4.38	0.87	0.423	1	4
NC_020497.1	1746709	-	37	TCACTTTCCAACCTCCAAGCATAGAACATTTTTGGTATTGC	1.89	0.552	0.209	0.859	22
NC_020497.1	1747235	+	47	CGAGGATACTGTGGAAATACAACGAACAAGTTGCTCAACAA	2.18	0.5	0.262	0.769	34
NC_020497.1	1751570	+	31	ACTATACATGCAGGAATAGTAGGTAGCTCTCTCTTACAGCC	1.84	0.288	0.071	0.565	6
NC_020497.1	1753798	+	28	AACCTCGGGCAATGGGTCAGACCCAACAATTATAGCTGCGG	2.15	0.509	0.206	0.834	8
NC_020497.1	1756831	+	42	TGTTAAGTGAGTCATAAATGATATGGCATCTGCCACGTCTA	3.49	0.996	0.697	0.997	15
NC_020497.1	1758461	+	47	AACCTCGGGCAATGGGTCGGACCCAACAATAATGGCCGCGG	1.91	0.547	0.306	0.772	29
NC_020497.1	1758814	-	28	AATTCCAAAGCTTGGAAAAGAGGCCGCTGTCAAGGCCATTA	2.25	0.34	0.067	0.586	18
NC_020497.1	1759187	+	41	GCTCGCTGTTGGTGATACGGAAGTAGTAGTCGGGGTACGTG	2.81	0.598	0.368	0.878	13
NC_020497.1	1759705	+	41	TACAAACTTTAATTGGTATTAAGAATTAATTTTGATAGATG	1.87	0.303	0.046	0.461	4
NC_020497.1	1762162	-	29	AGTTGTGAGGCAGTAATATCAGGTAACAAGGACGCTCAATC	2.28	0.542	0.265	0.928	6
NC_020497.1	1763989	+	33	GTGATTAAAATGTTTGTAGCATGTACTAGGTGATGAACTCT	3.6	1	0.749	1	22
NC_020497.1	1766104	+	35	CGCTTCCACTGCCTCTACAGAGCTAGCGCGGACCGGGGAAG	2.2	0.503	0.18	0.745	34
NC_020497.1	1766272	+	34	AATTTGTTCAGACATAGGAGATTCAGCAGTAGGATTTGTCG	3.08	0.842	0.596	1	43
NC_020497.1	1766416	+	31	CCAGGTGAAGAAACTTACCAAGGTAAGAACCCATTGACGAA	2.34	0.546	0.189	0.836	11
NC_020497.1	1766708	+	34	TGCCTAATCTTTGGGAGCGTAGGCAGTTTCCATATTAACTT	2.88	0.701	0.424	0.996	25
NC_020497.1	1767459	+	34	GAAACATGACATGGGGAAGGAGGGAATAGCAAGAGCCACAG	2.02	0.517	0.225	0.843	6
NC_020497.1	1767709	-	26	CAACTTATTAGTCTTGAAAAATCGAATATTTATTTTACTCC	2.6	0.763	0.404	1	8
NC_020497.1	1768731	+	40	AAACTTCTCCCCAACAATCCACTGATCAGTATCATTCTGGA	1.67	0.675	0.191	1	37
NC_020497.1	1769954	-	32	TATTGATAGAGAGAGTTCTAAAGTGACAGGTACGGGGGATT	2.87	0.607	0.326	0.876	6
NC_020497.1	1770738	+	35	CTCCTCCATTGTACCCTGCCATCCAGCACCCTGCCCTTCAA	2.45	0.785	0.472	1	11
NC_020497.1	1771938	-	32	TCTTTGAAAGAAATAAAAATAGGCGTCAATGAAAGTAGAAG	5.98	0.926	0.694	1	51
NC_020497.1	1773078	-	32	TAAATTGCACATTTGGACTGAGGTAAAATTTTTCTACTAAA	1.83	0.448	0.104	0.78	7
NC_020497.1	1774245	+	30	AGCTCTTGTTCCCTTAACTCATATGGCGGAGGCAATAACGT	2.52	0.973	0.567	1	35
NC_020497.1	1778141	+	30	CCACAACTGATTAAACATAGAGTTAGCGAAGTCATATTTGT	1.84	0.403	0.022	0.665	10
NC_020497.1	1783005	+	42	AATGATCTCTTGGTTAAGAGAGGCTTCAATATCCAAATTCA	1.76	0.212	0	0.453	6
NC_020497.1	1783518	+	43	TCACACAATTATCATCCACAAGGTACCTGAATACTTCAAAT	2.29	0.638	0.329	0.9	36
NC_020497.1	1783878	+	40	CGAAATTGAGCATAGAGTGAAGCGATCTGAACATCGACGTC	3.2	0.668	0.425	0.963	14
NC_020497.1	1783960	+	39	CGAGCATCACAAGCGTCTCCAGAGGTCGTCTCTCGAACTCT	3.06	0.664	0.359	0.894	28
NC_020497.1	1784105	+	39	TCTTCGATCGGAGAAATCTGAGGCGGCATGTTCAAAGCAAC	5.58	0.69	0.459	0.968	19
NC_020497.1	1788406	-	29	CACACAACAACAACACACGCAGTAGCAGCACAGAGCAGCAC	13.29	0.313	0.15	0.542	4
NC_020497.1	1788496	-	29	CAGTAGCAGCACAGAGCAGCATAGAGCAGCACAGAGCAGCA	2.29	0.524	0.238	0.854	9
NC_020497.1	1788747	-	30	CAACAACATGAATTAACAACATGCAGTGGCAGCACACAACA	2.18	0.267	0.043	0.596	10
NC_020497.1	1790479	-	73	GAACATGGTAGGACTCGTTTAGTGAGCAATGAGAACTTCAT	1.78	0.365	0.177	0.55	47
NC_020497.1	1790570	+	88	TGATCGAAACATCTATATCCAGGCCGCACGTCCACCGTGTC	2.52	0.313	0.177	0.451	35
NC_020497.1	1790599	-	81	CTTAAATAAATAATGATTCTAGATGGTAAGACACGGTGGAC	1.68	0.205	0.055	0.351	4
NC_020497.1	1790889	-	84	TGAGTCGAGGTTGCATGCACATCTAGCACCTGAAAAACCAT	2.05	0.277	0.119	0.431	23
NC_020497.1	1790994	+	100	AAAAAGAAAGAAGCAAAAAGAAGTATCAAGTAGCACGGTTG	2.16	0.612	0.426	0.822	26
NC_020497.1	1791135	+	113	GTCCGACATCGACATGACCGACTCACCACTCAAATCTGCTT	1.83	0.317	0.179	0.449	4
NC_020497.1	1791234	+	111	CAACTTCTCCATACCGGTTCAGTTGCTTGGGCAATTGCCTA	1.83	0.461	0.352	0.508	48
NC_020497.1	1791418	-	124	CAATTGGTGATGATTCCTGCAGGCAAAGAATACAACCAACG	1.78	0.079	0	0.176	32
NC_020497.1	1791612	+	136	TCATGGAATTACTTTGGACGAGTTAGTTCAAGCTTTTTATG	1.64	0.218	0.107	0.323	3
NC_020497.1	1791698	+	139	GATGCACATTTATGAACAAGACCGGACGGCAAACATATAAC	2.42	0.554	0.428	0.702	9
NC_020497.1	1791729	+	140	AACATATAACTTAATTGAGGACTTGGCGGATAACAATCGTC	1.79	0.49	0.337	0.667	39
NC_020497.1	1791780	-	128	AGATTCCACCACGGCTTCCTACCGACTTCCTTGAGTTCTTG	2.17	0.331	0.212	0.449	87
NC_020497.1	1791785	+	97	ACTCAAGGAAGTCGGTAGGAAGCCGTGGTGGAATCTATGAC	2.69	0.313	0.196	0.43	69
NC_020497.1	1792121	+	153	GTCCTTCAGGTTTGTTCATGAGGCCTCAGGTACCTCAAGGT	2.25	0.522	0.39	0.648	88
NC_020497.1	1792135	-	150	GAGTTAGGAATAAAACCTTGAGGTACCTGAGGCCTCATGAA	2.34	0.818	0.659	0.958	126
NC_020497.1	1792154	-	149	ATTAGGCACGAAATTAGAAGAGTTAGGAATAAAACCTTGAG	1.71	0.261	0.132	0.384	11
NC_020497.1	1792266	+	166	CCTTGCTCACGGGCAACAGAACTTAACATCTGCAACTCAAG	1.85	0.64	0.52	0.798	112
NC_020497.1	1792300	-	161	TCTTTAGAATTAGCCTGTTGACCTGTCACTAAAGCTTGAGT	1.91	0.751	0.596	0.92	136
NC_020497.1	1792459	+	162	GTTGCAACTAGGAGTGGTCGAGTTTTTGAGGAGCCTTTGTT	1.49	0.282	0.185	0.371	21
NC_020497.1	1792509	+	165	GGAGCCTTCTAAGGAAGGTGAAGCCGAGAGCATATTGATGC	1.95	0.156	0.053	0.263	42
NC_020497.1	1792614	+	164	GTCCGAGAGAAAGAGTGACCATGCGGCAGTTTCTGCCAAGA	3.39	0.493	0.381	0.616	50
NC_020497.1	1792615	-	160	TTCTTGGCAGAAACTGCCGCATGGTCACTCTTTCTCTCGGA	1.68	0.573	0.545	0.608	31
NC_020497.1	1792935	+	198	GAGGCTACCACGAGAGAAGGATGTAGCGGTAATAAATGAAA	2.02	0.529	0.401	0.641	77
NC_020497.1	1793075	-	226	AGAAGGCATAACATTAATCGAAGCACCTAGATCTAACATGA	3.24	0.586	0.477	0.686	123
NC_020497.1	1793165	-	244	TCCCAGAGGGATCTTGTTGGAGCGGTCAGCCAATCTAATGA	4.66	0.742	0.623	0.879	65
NC_020497.1	1793415	-	248	AATCTCGAAAAAGTTCAGGAAGTAGATACCTCATTGCATCA	1.81	0.172	0.095	0.238	62
NC_020497.1	1793610	+	266	TGAGACCGTGCAGTCACTTGAGGTGGCTGCCGAGGTATGCT	3.76	0.866	0.78	0.947	332
NC_020497.1	1793659	+	267	CCTAGTCCAATTCTCTTTCCATCTAATAAGTTTCTTCCTTC	1.61	0.224	0.11	0.313	53
NC_020497.1	1793764	+	191	GGTGAGAATGAAACGTTGCCAGTTATCATATCATCATCACT	1.52	0.267	0.124	0.393	19
NC_020497.1	1793920	+	243	TTGCTTGAAGATGGAGCAAAACCGACCAAGGAGGGTCAACG	1.71	0.75	0.629	0.853	177
NC_020497.1	1794004	+	270	ACAAAGTTGCTCGATTGTGGAGTCATCTACCCAATTTCGAA	1.35	0.173	0.055	0.317	13
NC_020497.1	1794159	+	258	TATCGATTATAGGAGGCTCAATGGAACAACAAGGAAGGATC	2.47	0.435	0.329	0.543	160
NC_020497.1	1794295	+	249	AGTGTTGCGGAAGAGGATCAAGACAAGACAACGTTTACATG	2.01	0.45	0.396	0.511	173
NC_020497.1	1794552	-	217	CTATACCCTGAGTAACCATGAAGGGACATTTTTCCCAATTA	1.39	0.176	0.108	0.252	4
NC_020497.1	1794762	+	256	GAGTTCTTTGTTGCCAAAAGATGTGCCCTTCCACTTTGATG	1.47	0.12	0.058	0.194	76
NC_020497.1	1794804	+	255	CGAGTGCAAGGAGGCTTTTGAGCGGTTGAAGACCATGTTGA	1.58	0.284	0.184	0.34	8
NC_020497.1	1794844	-	185	GGCAAGGACCAATCCGGTGGAGCCATGATCGGCGCCGATGT	1.63	0.304	0.255	0.364	53
NC_020497.1	1794887	-	227	AGCCCCCACGGCATAGTCTGAGGCGTCACACATCAACTCGA	2.78	0.494	0.385	0.59	184
NC_020497.1	1794970	-	229	GTGTAGTTCTGTTGCGCATCATTGAGCGTCCGAGAGGCATA	1.73	0.249	0.138	0.348	7
NC_020497.1	1795050	-	225	CAATAACTTTAGATTGGAGTAAGTAAGAAGGAAACTTATCC	1.57	0.231	0.157	0.317	66
NC_020497.1	1795220	+	95	TTGTTGCCGACCACCTTAGCAGGTTGGTACGTGACTCGGAT	1.84	0.09	0.022	0.175	6
NC_020497.1	1795227	-	217	CCACGGGATCCGAGTCACGTACCAACCTGCTAAGGTGGTCG	2	0.318	0.213	0.418	103
NC_020497.1	1795386	+	230	TCATGCTAGAAATAGACTTAAGGCATTAGCTAGACATTATG	1.84	0.165	0.09	0.256	13
NC_020497.1	1795591	+	239	TTTTGGCCTACTATTTTTCGAGATGCCTATATGTATTGTAC	1.49	0.239	0.149	0.327	39
NC_020497.1	1795659	+	228	AAATTTAGGACCTAGGGATGAGATGCCTATGCAACCTATTA	1.47	0.31	0.195	0.406	34
NC_020497.1	1795911	+	223	TGGAGGTTCCCACTTTTGCAATCGGACAATTGAAGCTCTAA	4.39	0.781	0.679	0.888	176
NC_020497.1	1796083	+	230	AGCCGTCACGCAAGGATTGGAGCCAACGACTTGATGATGCA	1.74	0.253	0.151	0.346	36
NC_020497.1	1796099	+	227	TTGGAGCCAACGACTTGATGATGCACTATGGGCATATCGGA	2.05	0.537	0.403	0.658	5
NC_020497.1	1796180	+	223	GGTGTACGGCAAGGCTTGTCACTTGCCTGTGGAGTTGGAAC	1.91	0.251	0.166	0.355	17
NC_020497.1	1796219	-	216	TATCCATATTAAAAGTCTGAACCGCCCACCAAGCCCGATGT	1.44	1	0.984	1	156
NC_020497.1	1796246	+	193	TTTTAATATGGATATTGATGAGGCCGGATTACACAGGAAGT	4.81	0.443	0.362	0.541	175
NC_020497.1	1796553	-	196	TTCACCATGTTCTCCATGTAAGGCTTTAATCGATGACCATT	1.43	0.096	0.031	0.17	18
NC_020497.1	1796666	-	220	CTATGGGTTGCCTCCCATGCAGCGCTTAAGTGTTTATAGTC	1.36	0.023	0	0.066	3
NC_020497.1	1796670	-	224	CCTTCTATGGGTTGCCTCCCATGCAGCGCTTAAGTGTTTAT	2.43	0.2	0.127	0.282	118
NC_020497.1	1796691	+	216	GGGAGGCAACCCATAGAAGGAGCCATCAACGAGAGTTTGCA	1.84	0.328	0.24	0.411	56
NC_020497.1	1796815	-	215	AATCATATCAAAGCATAACAAATCAACGAGTAATGACATCC	1.54	0.373	0.242	0.473	40
NC_020497.1	1797611	-	177	TTTTTTTTTTTTTTTCTACGAGAGCAATTTTTTCTTTTCTT	1.85	0.204	0.091	0.313	25
NC_020497.1	1797619	+	196	AAAAAATTGCTCTCGTAGAAAAAAAAAAAAAAAAAGTTTCG	1.39	0.141	0.096	0.197	15
NC_020497.1	1797845	-	192	TCACAAAGGTCATCCTCAAGACTTAGCAGAGCAAGAAGATC	2.32	0.726	0.581	0.848	115
NC_020497.1	1797979	+	197	GTGGAGTTTGTTTCATGAGTAAGCGTATGGTTGTGGTTCAT	1.37	0.138	0.037	0.207	40
NC_020497.1	1798039	-	191	AGAGTTATAAAGACATAATGAATTTAAAAACCTCATAAAAT	1.41	0.429	0.291	0.55	42
NC_020497.1	1798098	+	197	AAGCATATGCCATGTTCTTGAGAGAAAAAAAATTCGGAGTG	1.7	0.329	0.24	0.419	88
NC_020497.1	1798100	+	197	GCATATGCCATGTTCTTGAGAGAAAAAAAATTCGGAGTGCA	1.58	0.088	0.05	0.136	4
NC_020497.1	1798117	-	190	TCAACTCACAAAGGATATGCACTCCGAATTTTTTTTCTCTC	1.67	0.044	0	0.12	61
NC_020497.1	1798192	-	183	ATTTCGATGTAACAAGTAAGACATGGCAGAAACAAAGGTGA	1.48	0.224	0.091	0.333	8
NC_020497.1	1798206	-	183	TTAATAAACATGAGATTTCGATGTAACAAGTAAGACATGGC	4.6	0.929	0.8	0.998	186
NC_020497.1	1798309	+	187	CTCTGAGACAATTTCGTTGAAGGCATTAGATTGAGACATTG	1.67	0.47	0.383	0.552	44
NC_020497.1	1798378	+	186	TTTGTTTTAGTGGTTTGCTAAGGGACTAGCAAAGGTTAAGT	1.98	0.327	0.224	0.444	37
NC_020497.1	1798669	-	164	AAATAAGAAAATTAAAAACTAGGAAAGAGGAAAGATGGAAT	1.89	0.171	0.091	0.257	30
NC_020497.1	1798736	-	157	CCGCCTTTCCCTCATGAGTCAGGAAAACATTTCCTGGTCAA	1.53	1	0.776	1	72
NC_020497.1	1798906	-	115	CAAGTAATCCTTATGCATTAAGGAATGACATAACCATCTTG	2.01	0.191	0.092	0.317	31
NC_020497.1	1799375	+	150	GATTTATGATCAATGATTTTAGGTTTTATGCCGTGAGTTTT	1.86	0.334	0.233	0.451	73
NC_020497.1	1799429	-	120	CAATTACACATGAAAATAGAAGAAAACACCGAAAATCTTAA	3.11	0.436	0.285	0.59	55
NC_020497.1	1799540	-	130	TCAAACATAGGTAGAAAATCAGTGAAATAACAAAGACAATG	2.12	0.153	0.071	0.241	23
NC_020497.1	1799611	-	141	GTCACACACATAAACTAATCATGCAATTACGTATCACATAA	1.67	0.246	0.09	0.384	31
NC_020497.1	1799931	-	130	AAATGTCGAAATAAGCATATAGGGTTTAAAGGTTTGATGAT	1.71	0.132	0.042	0.23	23
NC_020497.1	1800006	-	127	AATCGTAGTATAAAGCAAGCAGGGATCGTTCTAAACCGGGG	1.65	0.254	0.129	0.386	16
NC_020497.1	1800073	+	68	GTGTGCAAATACGTCTTATCAGTGTGTTGTTGATGTGTGCT	2.44	0.271	0.116	0.421	26
NC_020497.1	1821980	+	27	CTAGGAATCTTTAATGGGTAAGGCACTAGTTGATCACTATA	2.37	0.594	0.304	0.852	10
NC_020497.1	1824221	-	28	GGTAAATAATCTTCGTATTGAGGCACTATTTGTAGTTTTGT	2.31	0.682	0.287	1	5
NC_020497.1	1825488	-	27	TAAGGGCACTAATGGAGATAAGGCATCGAAACATTGTGAAA	2.63	0.6	0.246	0.9	17
NC_020497.1	1826209	-	29	CAGTTGACCTTCTTGAATCTAAGCAACAACAAGTTCTGTCA	2.98	0.549	0.232	0.819	18
NC_020497.1	1826807	+	28	ACTGCAGTACAACCAACTTCAGTAAATTCCCCACCTCCTGA	2.76	0.317	0.059	0.505	12
NC_020497.1	1828760	+	32	AACTTTGCATCTTGTCTTTGAATTGGCAATGAAAATGATGG	3.18	0.93	0.534	1	31
NC_020497.1	1828861	+	31	CGATTCAAGTCCTTGCGTCGAAGTAGCAACGCAGCATAATC	2.46	0.537	0.248	0.819	6
NC_020497.1	1828916	+	32	AAAGGTGAAAACGAATTGGGACCTACTATTACTTGGTTTCT	2.99	1	1	1	18
NC_020497.1	1837206	+	26	ACTTCAGGGCATACTAATCGAGGTGGGAGTTTCCTTTACAA	2.63	0.59	0.263	0.916	3
NC_020497.1	1849183	-	26	GATCCCTTCACAGGGTATGTAGGCAGTCTAGATTTAAATCT	1.96	0.279	0	0.675	9
NC_020497.1	1849569	+	30	CGGATTACAGATGGAAATCGAGTGCAGAAGTTTAATTTGGA	2.96	0.547	0.312	0.897	21
NC_020497.1	1850564	+	31	AATTGGATGACCAGTCAAGCAGGTAGTAGGTTTTCATTAAT	3.24	0.407	0.198	0.675	6
NC_020497.1	1850956	-	31	CAACTTGGACTCAGCAACCAAGGTAACATAAAGACACGTCT	2.34	0.597	0.308	0.956	9
NC_020497.1	1851180	-	33	AATCGATACTCATTGTTGGAAGCGAGCAGAGCAATTAATTG	2.41	0.574	0.273	0.913	4
NC_020497.1	1851506	-	32	TACCGTGGTGATTATGCTTGAGGCAAGAAACCTGGGGTTTC	2.28	0.394	0.091	0.633	20
NC_020497.1	1853049	-	31	GCTAACATATAAATATAAATACCGATCGGTTACCTCCCAAG	1.74	0.558	0.153	0.92	6
NC_020497.1	1854497	+	29	CAGTGTACAGCTTTTTTTAGAGAGCGCTATATTAGTCATGC	2.12	0.28	0.05	0.623	3
NC_020497.1	1854763	+	30	TCTTAATATAGAGACACAGGAGTTAGCAGCTGGCCGTCTTC	3.4	0.723	0.339	1	21
NC_020497.1	1890219	-	29	TAATGCCATACAGCAGGGCGAGGCGCCTACGAGATGTTGCC	5.74	0.835	0.527	1	18
NC_020497.1	1890232	-	28	AACATTGTCACCTTAATGCCATACAGCAGGGCGAGGCGCCT	3.22	0.755	0.397	1	35
NC_020497.1	1890524	-	30	TGACGTGACCGAGCCAAATTATATAACAACCATGATCCCCT	2.37	0.673	0.208	1	9
NC_020497.1	1891949	-	31	AGTTGAGAGTCGCGGGAGCTAGCGACCTCTCTTCTCGGGTT	2.18	0.392	0.147	0.682	6
NC_020497.1	1892653	-	35	CCGTCCCGTGTTCTCGGAAGAGGTAGAAACAATTGGCGCTA	1.9	0.465	0.086	0.774	12
NC_020497.1	1893474	+	28	GGTAGAATATAATATAAATAAGGTATTTGATTATTATAGTA	3.59	0.809	0.498	1	10
NC_020497.1	1893982	+	32	TACAAATGACATACTTTAGTATATAGCATATATATACACTC	2.28	0.692	0.39	1	8
NC_020497.1	1894579	+	35	TGCAACACGCATATGTCTTTAGGTAGCATACTTCTGGAGGC	2.09	0.529	0.26	0.881	21
NC_020497.1	1895448	-	39	TTATTAGCCAAATTGGAAAGAGGCAATTCCAATGAAACTAA	1.95	0.406	0.169	0.705	43
NC_020497.1	1895507	+	35	ATAATGAAACGTGGCATAGCATCGATTAATACAGTTCTTAA	2.22	0.608	0.266	0.955	4
NC_020497.1	1896548	-	37	TGTCTCCAATGCGGTTCAAAATCGATTAATATATGATATAG	2.27	0.566	0.264	0.908	7
NC_020497.1	1897162	-	28	TCGAGATCTGAAGTCTCTTGATCGAACTATGGAGGGCCTGA	1.93	0.433	0.071	0.784	8
NC_020497.1	1898685	-	30	TACTAGGGTTTGGGCTTGGGAGGCAGCACAACGTAAGTACA	2.37	0.542	0.225	0.773	16
NC_020497.1	1898786	-	30	TATGCAAGTGTGACGGAGCGAGCTGTTGACGCGATGATCAC	2.29	0.5	0.167	0.753	22
NC_020497.1	1898790	-	29	AATATATGCAAGTGTGACGGAGCGAGCTGTTGACGCGATGA	2.07	0.46	0.176	0.723	13
NC_020497.1	1899563	-	30	GCCGGCGTGAGACGGCGGAGAACGGACGACGTCCGCACTTT	2.46	0.384	0.124	0.707	13
NC_020497.1	1901973	+	26	GAGGCTATTTTAGCCGTATCATTCAGCAGCATTTCTCCATT	2.21	0.498	0.154	0.857	5
NC_020497.1	1922905	+	33	CACATAAAATGGTCTTGCAGAAGCCACAATAAAAAGATTAC	2.41	0.505	0.252	0.817	13
NC_020497.1	1923243	-	29	ATTAAAGTGACAATCCGCAAATCGAGCAGTAAAAAGATCGT	3.15	0.747	0.47	0.981	22
NC_020497.1	1923415	+	28	TAGAATTCTTGATCTTCAGAATGTAGCAGATTCGATGCCTG	2.47	0.632	0.306	0.89	11
NC_020497.1	1923964	+	27	TAAATGGAAAGAAGCAATCCAGGCAAAATTAGATTCTCTAA	2.39	0.36	0.088	0.62	18
NC_020497.1	1924216	-	28	GAATTAGGTAATTGAAAACCATCTGGCACCTTCATATATAT	1.9	0.326	0	0.641	24
NC_020497.1	1924404	-	31	TATAATCAAGCTAGTAAATAAGGTAAAAATTTAAGGGTCGG	2.13	0.412	0.101	0.714	7
NC_020497.1	1924904	-	29	TCGCCGGCTGTGGCGGCCGGAGGTGGGAGTTCCGGCGTCGG	3.47	0.706	0.419	0.928	13
NC_020497.1	1925766	-	30	GTGGACAGACACATATGGCTAGTTAGCATTTTATATACATA	3.46	0.583	0.283	0.888	26
NC_020497.1	1926915	-	27	TTCTTTAGATCTAAAGTTCGACCGATCATAGGAGTGCTAAC	2.24	0.674	0.364	1	8
NC_020497.1	1937070	-	31	TTCGGTAATTCTTGTTGAAGAAGCAGCAAATACATCCATTT	2.85	0.501	0.298	0.798	10
NC_020497.1	1937505	-	28	ATTAGTATTTTTATCGGGCAATTCAGCAGAAATAATAGAGT	3.35	0.631	0.289	0.85	27
NC_020497.1	1937513	-	31	AGATGTGGATTAGTATTTTTATCGGGCAATTCAGCAGAAAT	1.8	0.297	0	0.603	13
NC_020497.1	1938108	-	35	TTTCTTATTTACTTCAAACCACCCAGTGAGTGTAGTATGAT	1.88	0.217	0	0.438	11
NC_020497.1	1938542	-	34	CGAATTTTATGTACAATATCATCGCACATGTTCAACCAATA	2.16	0.369	0.078	0.621	5
NC_020497.1	1938693	-	33	AGCTCTGCTATTTTATTCTCATCTGGCATGGGCAATTGAAA	2.27	0.504	0.22	0.837	9
NC_020497.1	1940790	-	27	GAAATGTTGCTGGGAGAGAGACCGACCGAACGGGACCGGTC	2.2	0.61	0.249	0.953	5
NC_020497.1	1949717	+	28	ACGCTACCTTTCTTAAATACAGGCGTCACAAAACACAAAGC	2.52	0.351	0	0.633	14
NC_020497.1	1950654	+	31	AAAAGTCAGCCTTTGGGGTGATCCAGCACAGAATTTAGATG	1.81	0.306	0	0.635	27
NC_020497.1	1950683	+	31	AGAATTTAGATGCCGATGCTATTGAACAGATGCCACAGCCA	1.99	0.582	0.239	0.954	6
NC_020497.1	1951793	+	32	CAAATTCAGCAAATATGGGCAGCGAACAGTGAAACGTATCC	8.35	0.92	0.649	1	36
NC_020497.1	1951904	+	33	TGAAAGGAAAAGAGGAATGGAGTCAAGTGCAGAACCAAAGA	2.41	0.169	0	0.348	10
NC_020497.1	1952028	+	35	TTTGATATGACAGGGAAATCAGCGAACCAACATCAAGCAAA	4.01	0.627	0.453	0.894	18
NC_020497.1	1952032	+	34	ATATGACAGGGAAATCAGCGAACCAACATCAAGCAAAAACC	1.79	0.402	0.091	0.63	7
NC_020497.1	1952121	+	32	TACTTTTGTTCAACTCATCGAAGTTGAAGCAGAGTTAGCGC	2.16	0.384	0.101	0.634	4
NC_020497.1	1952133	+	33	ACTCATCGAAGTTGAAGCAGAGTTAGCGCAGAGTTGACTGC	2.56	0.738	0.428	1	26
NC_020497.1	1952254	+	31	AGGAGTTAACTTTTTGTACTAGCTAACAATTAGAGCCTTAT	2.15	0.33	0.071	0.655	4
NC_020497.1	1952978	+	30	TCTTTTCCCAAACATGGACAAGGTAGTAAAGAATTTTCTAC	2.55	0.805	0.476	1	19
NC_020497.1	1962332	+	27	GTCTCTGGAAGACTTGAATCAGGTAGCAGCTAAACCTAACA	2.81	0.62	0.312	0.889	15
NC_020497.1	1965144	+	27	TAAATCTTCCAGAAGAGTTTATGTACCAGCTAATAAATGAT	2.02	0.716	0.199	1	10
NC_020497.1	1966900	-	29	ATTGACTCTCGATATATTTTAGCCAGTGACATAGCCAGAAA	2.37	0.374	0.135	0.699	29
NC_020497.1	1967822	-	31	CAAGTAAGTTCCCCAATACCATAGACTACTACATTATCTTG	1.61	0.316	0	0.976	7
NC_020497.1	1969704	-	35	AAGTTGAGGCAAAAATCTCGAGGTAGTTATCAACATTGTGT	2.13	0.56	0.222	0.828	10
NC_020497.1	1971137	-	35	CTCGAATCCTGCACCATTTCATCGAACAATGATTGAATCCC	2.89	0.667	0.422	1	34
NC_020497.1	1971229	+	30	GGCTAAAGCAGATAAAATGGAGGTGGCATTTTGTTGTTTTA	3.34	0.592	0.304	0.88	5
NC_020497.1	1971846	-	33	GGCAGGATCTACTTGTCCAGAGGCAGCATGCATTTCCAACA	2.59	0.584	0.299	0.889	5
NC_020497.1	1971886	-	35	GTCTTAAACCTGCATTGGTCATCGAATTATAGATCTTCATG	2.61	0.722	0.409	1	3
NC_020497.1	1972284	+	30	GCCAGGATGAAGAGAATGAGAGGCATTTGATGTCAATACTT	2.14	0.509	0.11	0.859	7
NC_020497.1	1973113	-	33	TGCAAGATACATATGTCAAAATATAGCATCAAAGCTTCATA	3.29	0.983	0.617	1	9
NC_020497.1	1973759	+	30	TAGCAACACCTCTCCATCAGACTCAACAACACTAGCTTCAA	2.31	0.79	0.379	1	12
NC_020497.1	1974218	-	27	TGTAAGATACATATGTCAAAATATAGCATCAAAGCTTCATA	2.58	0.763	0.383	1	12
NC_020497.1	1974590	-	26	AGGATGAATGGCTCTTGTTGACCTACTTCCTTTTGGGGCAC	2.18	0.563	0.244	0.999	5
NC_020497.1	1977340	+	28	ACCTCTAAAATTATTAAATGATATAACAGTCCATCTGAGAT	2.4	1	0.461	1	9
NC_020497.1	1977410	+	29	TTCCTCGTCTCTCTAAGATCAGTGAGCATCTTGAGGATCTG	2.03	0.555	0.258	0.913	18
NC_020497.1	1977888	-	30	ACCAAAGCCATCTGAAATTCATTTACTATTTCTTCACCGGA	1.82	0.514	0.095	0.903	13
NC_020497.1	1978596	-	26	ATTCATAGTAGCACAGAACAACCCAACATTTAGGTAAATGA	3.98	0.83	0.447	1	15
NC_020497.1	1978949	+	32	ATGTAACTATCTATGTAACTATCCAGCTATCCATGTAACTA	1.98	0.258	0.022	0.477	5
NC_020497.1	1979176	+	32	CTACAGTTAGGTAGTTTTCTAGGTAGTTACATATATATATG	3.22	0.636	0.369	0.884	29
NC_020497.1	1980651	-	34	GTGAGCTTCTATTTCGACACAGGTATTAAAGTTGGTCTATT	1.93	0.367	0.124	0.651	21
NC_020497.1	1981022	-	32	AGTCCAGACCGACCTCGTCGAGACGTCGACGTTTTGCAGCA	2.17	0.474	0.182	0.753	23
NC_020497.1	1983488	-	29	AAAACACTACAAATAAAAAAATGTAACAAAACACCAAAATA	2.64	0.604	0.26	0.936	8
NC_020497.1	1984158	-	31	ATGAGCAAACTAGCAAAGTAATTTAACAATCTGTACGTGAT	2.52	0.68	0.382	0.943	12
NC_020497.1	1986384	-	35	AAAAGGAGCAATAGTGGATGAGATAAGAACTTTTCTAAGTT	2.09	0.454	0.152	0.665	8
NC_020497.1	1986564	+	26	GGACTAGGAAAACCAACCCCAGGTGTCGCCAATATCCCAAT	3.75	0.947	0.607	1	30
NC_020497.1	1987218	-	32	ATGGAGTCTAGTAGTGGAGGATCGAACAGTGGATCTAATTC	4.32	0.996	0.748	1	36
NC_020497.1	1987621	-	32	TCTAGACTAGTGGGTAGACTAGGCAGGATTGCAAATCGTCG	4.29	0.775	0.485	1	54
NC_020497.1	1987627	+	29	TTTGCAATCCTGCCTAGTCTACCCACTAGTCTAGATCTATC	2.48	0.669	0.32	1	18
NC_020497.1	1987700	+	29	CACAAGATTATAGTGTAGGGATACAACAACGACTTGATATC	2.11	0.607	0.269	0.97	4
NC_020497.1	1987726	-	32	TCTAGACTAGTAGATAGACTAGGCAGGATATCAAGTCGTTG	2.66	0.51	0.184	0.77	54
NC_020497.1	1988413	-	32	CAGCTGGCCTATGTGTCCTCATATAGGAATAGATTTTGTTG	1.73	0.584	0.073	0.961	4
NC_020497.1	1988472	-	27	GTTTTGTGATACACAAACCAAGTTAGCTGCTGAGCCATGTG	4.17	0.829	0.544	1	29
NC_020497.1	1988817	+	30	ACCTGATGCACATGAGATCTAGGCAGGTCTTCATTCTTCAC	2.96	0.388	0.149	0.694	20
NC_020497.1	1989305	-	31	ATGCAGAACCCTAACTCTTTAGTTAGCAGACTGCTCAGGGC	2.47	0.4	0.177	0.727	9
NC_020497.1	1989588	-	35	ACATGGTAAATTTCTTTCTAAGGCAGGGAAGATGACTCTGG	3.04	0.641	0.338	0.94	44
NC_020497.1	1989831	+	31	TTCTGACTCGCTGAAGCTTCATACAGCAGAAGAGATTTAAT	3.21	1	0.683	1	39
NC_020497.1	1990861	+	32	TAATTTTTATGTCACGGATCATGTACTATTGTTAATTTTTT	1.89	0.731	0.323	1	16
NC_020497.1	1992601	+	26	ACAATGATTCAAAATAATAGAGGCAGTGGAGAACAAATTTC	2.56	0.552	0.215	0.853	24
NC_020497.1	1995941	-	27	TGGTAATGCAATTTACAAAGAGCGAGTCATGAAAACTAAGC	1.98	0.298	0.058	0.593	15
NC_020497.1	2000336	-	26	GGGGTTCAATGCGAATAAATACCTACTACTATTATTATTAG	2.24	0.567	0.162	0.949	20
NC_020497.1	2000653	-	29	CATAAGTTCATAACATGTAGAGGTACTAAAAAAAAAATAGA	4.5	0.861	0.454	1	37
NC_020497.1	2004776	-	39	TGGGAATTGTCGGAAAAATTATTCAGTAGTTCATTCTAAAA	1.75	0.271	0.016	0.531	5
NC_020497.1	2006455	+	33	ATCGATGCAGAAGCATATTCAGGTGGCGACGTTGCAATCTC	5.29	0.93	0.645	1	43
NC_020497.1	2007722	-	34	TACATATTACCCAATTGTTCAGTTGGCGTAATCAACTCACA	2.05	0.429	0.155	0.69	12
NC_020497.1	2009589	+	31	AGGAAAAAATAAAAGCAAGGAAGCAGCGAATAATAAAAAAG	5.16	0.566	0.329	0.813	20
NC_020497.1	2009593	+	31	AAAAATAAAAGCAAGGAAGCAGCGAATAATAAAAAAGAATG	3.65	0.7	0.52	0.951	35
NC_020497.1	2010162	-	33	TTTTAAAATCTTTAAAGGAGACTGACTAGTTGATTGACTAT	1.9	0.527	0.168	0.842	13
NC_020497.1	2010322	+	29	ACTTAACAGGAAAGACATCAAGGTATCAACCAAATCTTTTT	2.36	0.582	0.242	0.912	18
NC_020497.1	2010375	+	33	ATTACAATCAGAGGATTCAGATGTAGCAACATACAAACAAC	3.48	0.852	0.562	1	35
NC_020497.1	2011185	+	30	CTCTAGCTCATTTATGTTTAAGGCAGTAGGTAGGCCTATAG	2.08	0.432	0.198	0.7	16
NC_020497.1	2011720	-	33	GATCTTATATCCACATCTTGACCGTTCAATTTATAGGTATT	2.53	0.558	0.203	0.849	15
NC_020497.1	2013556	-	33	ATGCATGACATTGTAAATCGAATTAACAGAAAAAGGCCAAA	4.06	0.905	0.59	1	5
NC_020497.1	2014861	-	30	GAAAAGTAAAAATAAAAATAAGTTGACAAATCTCTCTCAAT	3.58	0.644	0.378	0.962	5
NC_020497.1	2014982	-	33	CTTCTCTATTTCTAGTTTCTATGTTTACCTTTTTTTTTCTT	2.65	0.596	0.305	0.854	28
NC_020497.1	2015199	-	32	CTAGACTCTCTTGGAAGCTTAGTCAACAACATATCAGTAAA	2.95	0.578	0.283	0.811	14
NC_020497.1	2015777	+	29	AATTATTTTTTTTCAAATCGAGGTCTTAACAAAATCATATT	2.56	0.558	0.295	0.92	7
NC_020497.1	2015903	-	33	ATCCAAAATATATATAGAAAAATCAACAACACAATAGATAT	2.26	0.529	0.287	0.81	9
NC_020497.1	2018519	-	39	TAATTAGACAGTTGAAGAATACTTAACAATTATAGGAATGC	2.25	0.497	0.227	0.789	12
NC_020497.1	2021412	+	43	GGCTGCTCAGTCAGATACGAAGGTACTTGGTAGTTTTGGTT	3.72	0.687	0.371	0.919	23
NC_020497.1	2022235	-	51	AAAACATCTATAAGATCACTAGGCAGTAGGAAACAAGACTT	2.78	0.539	0.301	0.774	30
NC_020497.1	2022896	-	51	TGCTGAGTTGTAAATAGATCATGTACTTGTATGATCTTGAC	1.65	0.54	0.266	0.868	29
NC_020497.1	2023749	-	49	GCAAACTTCATGACAACATTATAGAGTACATCTGATGGATT	1.59	0.202	0	0.509	10
NC_020497.1	2025720	+	44	CAAAGGATCTTGAAACTTTGAGAGGGCACATTACTCTTGAG	1.8	0.388	0.15	0.669	7
NC_020497.1	2026490	+	41	ACACATTCAAAAGGATTATTAGATAGTAATTATGATTATGT	2.39	0.421	0.194	0.675	3
NC_020497.1	2026870	-	28	GATATTGGATTTGGCATTGAAGGCAGCAATTTAGACTCAAT	2.47	0.464	0.27	0.827	4
NC_020497.1	2027422	-	39	AGATTGGGTTTGGTTTGAAAAGGCAACAAATTAGAGTCTCT	2.3	0.492	0.224	0.722	6
NC_020497.1	2027681	+	56	GAATGAAACAGCTGTAAAAGAGGCCTCAGAAGCTAGTGGTT	2.72	0.572	0.384	0.785	42
NC_020497.1	2027819	+	54	GAAAACAGAGGAGGAGAAGGAGGTTGCAAATATTTCAGAGA	2.05	0.383	0.142	0.574	31
NC_020497.1	2027848	+	56	ATATTTCAGAGAACTGTGGTAGTGAGGATTGAAGGACTAAG	1.59	0.152	0	0.317	4
NC_020497.1	2027859	+	55	AACTGTGGTAGTGAGGATTGAAGGACTAAGGTTTAGGGGGT	2.19	0.377	0.175	0.621	15
NC_020497.1	2027882	+	55	GACTAAGGTTTAGGGGGTTTATATAGTAGTAGCCAAGAGAA	2.25	0.884	0.521	1	3
NC_020497.1	2028197	-	46	AAGTTGTGTGGGAAAGAACCAGAGAACAATGGAACATCATG	1.9	0.425	0.157	0.659	15
NC_020497.1	2028636	+	52	AGACTATGTCGACCTCGACAAAGTAGTAGTTACCAAATGTG	2.68	0.752	0.517	0.989	26
NC_020497.1	2028854	-	43	TTAAGAGTTATACAAAGTTTATCGAACAGTGCTGATTTCAA	2.48	0.724	0.482	1	19
NC_020497.1	2029226	+	55	ATGATATAACTACCAAGTAAATAGAATAACAAAACTTGGCA	1.57	0.292	0	0.525	6
NC_020497.1	2029458	-	42	GGGAACTGGTCTCAAAGGTAAGCGATCTATTTTTTTCCCCA	2.56	0.463	0.25	0.704	21
NC_020497.1	2029882	+	53	AATATTTTCAAAATCGTTCTAGTTAGCAAGACTAAAGATGC	1.59	0.199	0.031	0.356	15
NC_020497.1	2030144	-	45	ACAAATTTCAGGATGAAATGAAGCATCTAGCCAAGAGTGAG	1.95	0.455	0.226	0.724	4
NC_020497.1	2030172	+	51	TCCTGAAATTTGTTAAAAACAGAGAATTAAAAATAGTAAAA	1.86	0.27	0.11	0.478	30
NC_020497.1	2031421	+	51	TCATCAAAAGACTCAAAAAGACTTACTGGGTGTGTATAGAC	1.74	0.549	0.255	0.878	7
NC_020497.1	2032072	+	44	TGAATCTTGTAGGGTTTTTGATTTGGCATCACCATACCACC	2.23	0.603	0.316	0.906	9
NC_020497.1	2032233	-	35	ACGTAAGCAAGCAGATAAAGAGGTGTCATTAGTGTCCTTTT	2.81	0.932	0.643	1	41
NC_020497.1	2032504	-	33	ACTAGAGGGAACAACATGCCATGCACCGCCAAGAACTTTAG	1.84	0.367	0.129	0.682	44
NC_020497.1	2032641	-	34	TATATGTTCCAAAGCATTTGAGGTGTCAATTTACGATGTGG	3.29	0.895	0.609	1	6
NC_020497.1	2032904	-	35	TAGGAATTTGTTGGAGATGGAGTCAAGAACAGCAGCTGCTA	2.21	0.376	0.027	0.649	9
NC_020497.1	2033225	+	44	AAAGTGGAATTTTCATATACACCCAACTTTGAAGAGTGATT	1.86	0.293	0.031	0.572	6
NC_020497.1	2033255	+	44	GAAGAGTGATTTTAAATAAAACCCACCTAATATTCCTATCT	5.45	0.928	0.671	1	9
NC_020497.1	2033635	-	37	CTCAAAATTGGGTTTAGGGTATAGAGTACGTTAAGGTATAG	1.55	0.106	0	0.417	5
NC_020497.1	2033760	+	41	CTCGATTAGGATGAGAAATGATATAATAATAATATACCTAA	2.12	1	1	1	17
NC_020497.1	2034134	+	38	TAATTATAGACATTTGCTCTATATGGTATGTTTGCTTATGT	2.2	0.688	0.375	1	37
NC_020497.1	2034228	-	38	ATTTTTTATTAAAAAAAATTAGATAAAAATCCAAAATACTA	1.93	0.246	0	0.444	3
NC_020497.1	2034926	+	39	GCAGCTAGCACTTCAAATTGATATAACACCTACCAAACATT	2.37	1	0.757	1	28
NC_020497.1	2034936	-	32	TGCTTGGAGGAATGTTTGGTAGGTGTTATATCAATTTGAAG	2.12	0.505	0.142	0.801	8
NC_020497.1	2035132	+	50	TGAATGTTACTTTTAAACACAGTTGTCATTAAAAACACTAG	2.63	0.704	0.392	0.956	38
NC_020497.1	2035198	+	51	CACTTTTAAAACTAATATTTACCGAACACAAAACTGTTTTA	1.8	0.414	0.187	0.626	17
NC_020497.1	2036942	-	45	ACTGGCCTATCGATACAAAGATCGAGTAGGTGGATACACAA	2.98	0.729	0.366	1	35
NC_020497.1	2039656	+	38	GGAGAAGCCATCCACATTTCATCGAACATTGTTTGTTTTTA	3.53	0.833	0.514	1	16
NC_020497.1	2039862	-	34	AGAAAGGATTATCACGAGGTAATTGGCAGCGGAAAACCTTC	2.65	0.541	0.223	0.828	12
NC_020497.1	2039929	+	37	ACTGAGCCACCGGAGGCTAGAGGTAGCATTCATATTCATAG	3.14	0.82	0.554	1	15
NC_020497.1	2040713	+	39	GTCGATAGCGGACAGTTTTGAGGTACTAAATTAATCACTCA	4.06	1	0.734	1	12
NC_020497.1	2042368	-	35	ATGGAGAATGTTTGGTCACTAATTGGCAAGACAGCACCAGC	1.61	0.15	0	0.397	8
NC_020497.1	2044660	+	33	GGCAAAGTTGATTGAGGTTCATATAGCTCCAAATAACAATT	2.53	0.728	0.378	1	27
NC_020497.1	2047663	+	33	GCTGGCCCAAGGATAAGGCAACCAAGCAACCGCCTTGGGCC	3.25	0.573	0.231	0.774	7
NC_020497.1	2051030	+	29	AACCCTTTTTTTGGTTTAGCATAGCCCTGGGTTGGAGATGA	1.88	0.429	0	0.832	6
NC_020497.1	2051126	+	28	TTAGCTTGTTAACATAACCGAAGTGTCTTGTTATTTAACTC	3.85	0.515	0.168	0.764	5
NC_020497.1	2051328	+	27	TGTAATCTTTAGTCACGCTAATCGATTAATCAAATTGTTAG	2.1	0.581	0.169	0.852	13
NC_020497.1	2052410	+	28	GTAGAGGCCAACGCGAGAAGATGCAGCAGTTTATGACAATA	2.86	0.567	0.31	0.906	5
NC_020497.1	2056491	+	26	AGAATGGTGTAATCAAAACTAGTTAGTAGTAATTAGTTGCT	3.59	0.78	0.528	1	19
NC_020497.1	2057409	+	27	CAGAAATGGTATGGAAAAGTAGATAATAGTTTAATCTAAAA	2.31	0.529	0.266	0.897	7
NC_020497.1	2059021	+	28	ATACAGATGTCTATGATTCGAGGCAACAAATTATGATCATT	2.41	0.458	0.241	0.748	13
NC_020497.1	2059855	-	29	AGATGTGTCTATGTTGTTCTAGTTATCATCCTCTACCATCC	1.76	0.295	0.003	0.591	7
NC_020497.1	2060350	-	29	GCAATCGATCTCAGAAGATCAGGTAATATCGCATTGCAGTT	3.15	0.521	0.259	0.807	11
NC_020497.1	2060661	-	33	GTAATGAGATATTGAGAAAGAGAGACTTACGACAAGTGAGG	1.95	0.364	0.019	0.607	19
NC_020497.1	2061300	+	29	ATTAAACTAAAACCATAAGGACTAAACAAATGTCAACTTCA	2.76	0.641	0.25	0.92	22
NC_020497.1	2062852	+	34	AAAAGATCGACAATCAATCAAGGCAACATATCTGAAATATC	2.04	0.489	0.21	0.806	7
NC_020497.1	2063052	+	36	CCGGGTCTAGGATGTTAAGCATGCAACTACCATTGATATAT	2.27	0.427	0.149	0.679	5
NC_020497.1	2064037	+	36	GCGTACACCCGTGTCTCAGTATCGAACTAAAATTAATTGAC	2.29	0.515	0.26	0.783	39
NC_020497.1	2064351	-	42	TGGCGACGGAGTCGGGGCCGAGGCAGGGCCAAAATTTTTTT	2.93	0.559	0.323	0.82	35
NC_020497.1	2064385	-	40	AAGCGAGGCCGACAACCGGGAGGCGGCGGTGGTGTGGCGAC	4.62	0.676	0.415	0.848	26
NC_020497.1	2064414	-	40	GAAGGAGGACCGAGAAAGACAACGATCAGAAGCGAGGCCGA	2.01	0.563	0.306	0.937	12
NC_020497.1	2064888	-	39	TCAATGGTACTCAGTACCATAGGCGTCGAGGACATCAAATT	2.37	0.534	0.255	0.845	4
NC_020497.1	2064989	-	40	TGAGATTTTGTTCTTTTTTGAGGCGGTTCTTGATTCGGATC	3.24	0.572	0.305	0.835	28
NC_020497.1	2065163	-	39	AGCCTGATTTCATCCCATATATCGAGCAAGTAACTTCGGAA	1.75	0.241	0	0.514	14
NC_020497.1	2065199	+	33	AGGCTATTGGATTACAAGCGAGTTGACGATTTAACCGTGAT	2.39	0.751	0.385	1	9
NC_020497.1	2065339	+	30	CAATAGCCAGATTTCATCTCATCGAGCAAGTAACTCCGGAA	2.33	0.519	0.203	0.837	5
NC_020497.1	2065526	+	29	GGCGGTTTCTGATTCGGATCAGGGAATATGGTCTCAGTAAG	2.75	0.598	0.27	0.904	7
NC_020497.1	2065871	+	28	CAAACACAACTTTGGACCCGAGGAAAAAATCGGAGATTTTT	2.58	0.439	0.204	0.749	6
NC_020497.1	2066079	+	26	GAAGGAGGACCGAGAAAGACAACGATCAGAAGCGAGGCCGA	1.79	0.425	0	0.772	4
NC_020497.1	2066108	+	29	AAGCGAGGCCGACAGCCGGGAGGCGGCGGTCATGTGCGGCG	4.62	0.675	0.445	0.99	33
NC_020497.1	2066144	+	29	CGGCGACAAAGTCGGGGCCGAGGCAGGGACAAATTTTTTTT	2.1	0.543	0.173	0.875	17
NC_020497.1	2067071	+	30	AGCAGAAAATTCATAGGGCTATGCATCAAGGACAGCAGCTG	2.01	0.437	0.095	0.693	16
NC_020497.1	2067538	-	39	TTAAACAAAGTGGGATTTGGATATGGCATAGTTACTGCTTG	2.29	0.577	0.325	0.94	21
NC_020497.1	2068135	+	29	CGATATTCACTCTCATCTCGAGAGAACATAAAAGAAAGAAA	1.78	0.527	0.159	0.897	3
NC_020497.1	2068511	+	30	TAGATTGTTGTGATGAGAAAAGTGAATAACTAACAAGCTAT	2.45	0.703	0.345	1	5
NC_020497.1	2070273	+	26	AGTGATACGACAGTCTTACCATGTACTTAGGATCAACCATA	1.88	0.667	0.155	1	22
NC_020497.1	2070657	-	37	TTCTTTTTATTTTGTTGAAAAGGTGGCATTGGATTTTGTAC	3.35	0.603	0.392	0.95	20
NC_020497.1	2073734	-	30	TTTGTTTCCTAAGCTTCTTAACCTACCTACCACCCATACAT	1.98	0.558	0.217	0.972	4
NC_020497.1	2074788	-	30	CCACCCGTCCGCATGAAACCATCGAGTGTCGGCTAGCCAGA	2.59	0.764	0.413	1	26
NC_020497.1	2075448	+	31	GTGCCTTATTTGCTATAGGTAGGCAGCGAGTTTCTTACTTT	4.11	0.648	0.414	0.928	19
NC_020497.1	2075489	-	31	CTTAGTTTCACTTAACCACTAGATGACAACGACTATTTGAC	1.94	0.289	0.093	0.616	6
NC_020497.1	2075675	-	29	ACAATAAACTTGTACTCACTAGGCATTAACTAGCAAAAAAA	3.66	0.663	0.333	0.925	29
NC_020497.1	2076243	+	27	GCGTTAGTGGCTGCAGACCAAGTTAGTAATGGCTCTTCTAG	2.64	0.495	0.251	0.783	9
NC_020497.1	2076457	+	30	TTTTGTAGGCTTGGAGCCTGAGGCTGCTTTGGCTGGAGGCA	1.97	0.274	0.073	0.506	23
NC_020497.1	2076473	+	29	CCTGAGGCTGCTTTGGCTGGAGGCAGGGCCGGTTCTGTGTA	3.59	0.773	0.452	1	10
NC_020497.1	2076702	+	29	GAACCTGAGATATCAAAATTAGAGATTAGGATTTGATATAT	2.89	0.563	0.289	0.904	12
NC_020497.1	2079570	-	29	TGGGGTTGGCCAGGAGCGCTAGGTAGCTTCATCCCTTTTCT	2.23	0.518	0.222	0.837	15
NC_020497.1	2081595	+	33	TCGGGTTCACATCCAAAACCAATTGGCAATAGGTGGAGAGG	2.91	0.806	0.48	1	22
NC_020497.1	2083077	+	34	GTCAAGACTTTCAAATAATGAGTCATCAATATTTTAGCTTT	2.62	0.839	0.55	1	41
NC_020497.1	2084217	+	28	ATGCATATCGATCGAGCAGAAGGTAGTAAATGTTGGAACTT	1.84	0.397	0.052	0.705	5
NC_020497.1	2084851	+	26	TAGGATCTCACTGAGTTTTAAGATACCTGTAAATTTCCTAT	2.65	0.884	0.479	1	41
NC_020497.1	2087736	+	31	TATTAATGCTGAGCCACTTTAGGCATTACATATGTTTCAAT	3.37	0.589	0.281	0.839	15
NC_020497.1	2088328	-	33	GAAAGCTTTCTTGGCTTAGGAGTTAGTAATACTAACAGAAC	2.36	0.591	0.271	0.876	11
NC_020497.1	2088998	+	42	AATTATCCTGAGACCCGGAGAGTGAACAGTGATTTTGCAAG	1.81	0.602	0.263	1	23
NC_020497.1	2089069	-	42	GTTTGAAAGGCTTATGAAAGATGCAGCAATGTGTTTGATCT	2.13	0.387	0.16	0.619	7
NC_020497.1	2090884	-	27	TTTTGAATCTGGGGTGGAGAAGGTGGCAAAGCTGCCATCTT	2.76	0.545	0.227	0.834	9
NC_020497.1	2090938	+	32	CCATGTAGAAATGCGACTCTATATGGCAATGAAATGCCCAA	2.41	0.562	0.265	0.894	22
NC_020497.1	2091227	+	34	CCTGTATAAGCCATTGCTTGAAGTAGCATTCACATTCTTGG	3.75	0.8	0.497	0.998	14
NC_020497.1	2093348	-	31	AGTGAGGTTTCTATATATGCATGTACTTCCTTATTGTTTTG	1.86	0.486	0.092	0.908	8
NC_020497.1	2094212	+	36	GAACGTATAGCTGGATATGCAGGCAATATAAACCTAGCTAG	2.47	0.479	0.241	0.737	16
NC_020497.1	2094658	-	28	ACTCAAAATCAAGCTCAAAAAGGTTCTTATGCAGTTCTACC	2.09	0.473	0.178	0.837	8
NC_020497.1	2095205	-	30	GAATGTAGTTTTCATTGATGAAGTACTAATTTGATTGCGAA	2.13	0.737	0.304	1	7
NC_020497.1	2098473	-	33	CTCAAAGTTACGCTCTCTCGAGCCACTGGTCTGCCCCTCAA	2.27	0.42	0.157	0.64	24
NC_020497.1	2098883	-	31	TCATCAGATTTCGACGATCGATTCAGCAACTCTGCTTGCTC	2.58	0.516	0.281	0.784	9
NC_020497.1	2098887	-	30	CGAATCATCAGATTTCGACGATCGATTCAGCAACTCTGCTT	2.1	0.436	0.163	0.782	8
NC_020497.1	2100077	-	28	TGAGAAGGAGCGTACCTGCAAGGTACTGATGTCAAACTCTC	2.28	0.707	0.336	1	17
NC_020497.1	2100346	-	36	CCTTTTCTTTAGGGGTGAGCATAGAATTACATGTAAGCTTT	1.88	0.526	0.156	0.82	4
NC_020497.1	2100553	-	35	AAATTAATTAAACAAATGTGAGGTGGAAAGTCTATAATGGC	2.2	0.424	0.14	0.693	15
NC_020497.1	2102617	-	28	CGGCTCTAGTCATAACTCGTAAGCAACTAGCAATTTCTGTG	1.82	0.264	0.021	0.522	6
NC_020497.1	2103425	-	31	GGTAATCTTGTGATCAGGGAACCCAATGATACTACAAATTT	1.91	0.474	0.126	0.843	10
NC_020497.1	2103816	-	31	CCCTCAGAGGACGAAGATAGAGAGACTTCACTTTGCAGATG	1.99	0.379	0.171	0.641	9
NC_020497.1	2105034	-	31	AGGTGGAGGAGAGTGGGAGGAGATACTAAATGAGATTGAGT	1.85	0.585	0.208	0.894	11
NC_020497.1	2106438	-	31	ATTGCCAGTACCAAAGTTAAAGGCAGCAGAAACAAGAGGTT	3.3	0.645	0.382	0.873	46
NC_020497.1	2108286	-	33	CTATTTGTTCTGGATGTTGGAGGCATCAAATGAATGATGTA	1.85	0.352	0.061	0.632	10
NC_020497.1	2109578	-	33	AAACAACCCAACAAGAAGAGATCTAGCAGTTAAATTCAACA	1.76	0.358	0.07	0.721	5
NC_020497.1	2109640	+	32	ATTTTGGGTACTGGAAAATTAGGTAAGAACTAAAAGTGTGA	4.88	0.834	0.57	1	59
NC_020497.1	2109921	+	30	GTACAAACTTGAGGGCATGCAGTTGGCAAGTGAGTGTTGTT	2.75	0.649	0.29	0.885	13
NC_020497.1	2110071	+	28	TTATGTGTTTGTGATTTACAAGTTAGCAAGAATGATATTAT	2.55	0.612	0.283	0.92	4
NC_020497.1	2111688	-	38	ACTAACACAACACTAAACTCATCTAACAATCAGAAGCTGTG	1.71	0.355	0.057	0.606	12
NC_020497.1	2111727	-	38	GCTCACCACAATCCACTCGGACTTAGCATCAGAATAGCAAC	2.64	0.654	0.352	0.975	28
NC_020497.1	2112744	-	36	GGAAGCTGTAAATGAGAATTATAGAGCTAACGAAATATGGA	1.62	0.145	0	0.415	6
NC_020497.1	2114828	-	35	GTAATGACTGTACATGGATCATAGACTTCCCAAGTATATTG	1.76	0.596	0	1	6
NC_020497.1	2115129	+	27	TATATCAGCTTGCTAGCTTAAGGCACCAAGCGGCTTATATC	1.96	0.581	0.084	0.874	16
NC_020497.1	2115175	+	28	AACAAGGTTAAGTCGGGCCGAGCCACCATTAAGGAAAGAGG	2.38	0.634	0.321	0.993	4
NC_020497.1	2115215	-	35	CTCCATAGATGTGCATTGGCATCCAGCATGTAATCCACAAC	1.96	0.441	0.203	0.746	7
NC_020497.1	2115498	-	35	GTCTTCTGGAGTTACGTTGGAGGCAGTAGACAATTCGGTAT	4.5	0.911	0.68	1	56
NC_020497.1	2115631	+	28	GATTCAGACAGTGCTTGGTGATATAGCAACTCTAGGGGAGA	3.34	1	0.787	1	6
NC_020497.1	2117200	-	39	TGAGTTCGAGCTGGAGGAGCACCTGGCATTGCAATCGGCCC	2.03	0.494	0.206	0.828	6
NC_020497.1	2117630	-	35	TTTATTCTCTTAGTGGCATGACCCATCAGCACGGATTAGTC	4.53	0.786	0.473	0.998	43
NC_020497.1	2117864	-	36	CCAAAATTGATTGCAATTCGATAGGGTTATTTTCCTTCTAT	1.79	0.347	0.047	0.67	7
NC_020497.1	2119386	-	35	AGTAAACATCAAAAACTACTATATAGTACCCACCCTGTTGC	1.73	0.39	0.053	0.751	8
NC_020497.1	2120741	+	26	GAGGCACTAGGGTGACAAAAACTTAGCGATCTTCTCATAGC	2.21	0.679	0.224	1	15
NC_020497.1	2121505	-	30	CGCACCACGTGTGTCTTGCGACCGCCCAACCAAAAAGAGAC	2.83	0.661	0.32	0.935	9
NC_020497.1	2121625	-	30	TCAAAAAACATACTTTAATCAGGTAGTTATTATAAGGTACG	2	0.353	0.13	0.605	31
NC_020497.1	2128006	+	28	CTATATAAAGGGCTCCTATCAATAGAATAAGATGATGATTC	2.38	0.351	0.115	0.657	4
NC_020497.1	2128334	+	26	TTTCCATATCAGATACTTTAAGGCGTTTATATGCAGGATCT	3	0.731	0.381	1	9
NC_020497.1	2129890	+	26	CTTATGGTTTCAGGTAAAACATGCATCTGCATATCACTGTT	2	0.435	0.006	0.794	3
NC_020497.1	2134845	+	26	TATGTTGGCGCCAATAGAAGAGGTAGGAAAAAAAAAATCAT	1.93	0.485	0.115	0.845	16
NC_020497.1	2136507	+	34	AACAATCCTAATATCAAGCCATCCAACAAACAAACCAGAAC	2.27	0.556	0.247	0.861	14
NC_020497.1	2138489	+	38	TTTGAATAGCATTGAATTTGAATGCTTAATATATTGTGGTT	2	0.67	0.283	1	9
NC_020497.1	2138881	+	36	ATGGATTTCGAACAGGTTTGATGCAGTAATGCTGTAATGGT	2.49	0.759	0.426	1	26
NC_020497.1	2139642	+	38	TTATTCGCTTCTGCAAGTTTATATAATAATTATCACTGTAT	1.85	0.747	0.343	1	5
NC_020497.1	2141177	+	31	TTATATCGCAACTGATCATTATGTGGCAGCGGTCCGTCCTG	2.19	0.553	0.236	0.873	7
NC_020497.1	2142104	+	30	CAGCGGTGAAAACCACTGCCATGTAGTAGTACCCTTTCAGT	1.92	0.504	0.246	0.898	9
NC_020497.1	2142773	+	31	CAATTTTTATGTCTTTTCAGAGGTAGTTCTATAAATTGTAA	2.22	0.526	0.174	0.79	40
NC_020497.1	2143843	+	32	GTATTGGCAAGATATCTAACATACAACAATATATAAAAACA	1.92	0.645	0.277	1	44
NC_020497.1	2144216	+	35	TGAATATCACAGCTTGTCTGAGAGAGAAGCGATCAACACCA	1.79	0.322	0.092	0.585	6
NC_020497.1	2144361	+	35	AGGCCAGATTAGATAACGCTATATAACAGAAAACAAGTGGT	2.26	0.691	0.274	1	4
NC_020497.1	2145885	+	33	AGCCAAAGAATGAGTAACCCAGGCACCAATGCAATCACAAC	2.43	0.612	0.266	0.91	10
NC_020497.1	2146323	+	30	AACCACCAGCCAAGACATAAAGTACGCAAAGTTCACATACA	1.88	0.243	0	0.524	4
NC_020497.1	2146391	+	33	AAACTAATTCTACTACTTTTATCTACTACTGAGAGATACGG	1.89	0.452	0.162	0.856	19
NC_020497.1	2147272	+	32	AATTGTTTCACATTGTCCTGAGGCAGCTGCGGTTCATCATC	2.58	0.447	0.157	0.691	14
NC_020497.1	2150670	+	31	CAAAGTATCCATGCTCAATCACTCAGCAAGAGACTATTATC	2.55	0.42	0.143	0.74	5
NC_020497.1	2150678	+	28	CCATGCTCAATCACTCAGCAAGAGACTATTATCTTCATGAC	2.08	0.595	0.235	0.953	4
NC_020497.1	2152630	-	32	ATCCGTGAATTGGCGCCCTGAGGTACTTGGTAAATCATCAT	2.47	0.758	0.472	1	25
NC_020497.1	2152796	-	34	CACATTATCAAAATTAACTTAGTTAGCACTAAACGTGGGCA	2.16	0.394	0.087	0.648	9
NC_020497.1	2153827	-	31	AGTTTGAAAGTCCTTGTGCGAGGCAGAAATTGAAACATACA	1.88	0.447	0.142	0.755	12
NC_020497.1	2154130	+	35	GAGTTCTCTTAAGCAGGAGTAGGCAGTTCCTATGCAAGGCT	2.73	0.322	0.062	0.514	27
NC_020497.1	2154371	+	33	CCCTTGTAGGTTTTGGCAGGAGGCGCCACTTTGCTGTCTGG	3.1	0.764	0.5	1	39
NC_020497.1	2154781	+	33	CCTCTTGCTCCTAGTATATCAGGTAGCTCTCATGATGGTGT	1.8	0.207	0.068	0.54	12
NC_020497.1	2156512	+	31	ATTCCATGCATTCACTCTCCAGGTAGTAATTGGATATGCGT	2.57	0.536	0.29	0.844	38
NC_020497.1	2157617	+	29	GTCGTTATACCCGATCAATGAGCGAATAAGAGACTTTTTCC	3.51	0.71	0.438	1	28
NC_020497.1	2158063	+	28	TAAATACATATATATATACTATATACTTACATACACACACT	2.88	0.928	0.592	1	21
NC_020497.1	2158715	+	30	CAGTGAGTCCGCCGAATTCCAGTTACCGGCGTGATCGACTT	1.82	0.443	0.015	0.872	18
NC_020497.1	2168737	+	30	CGGAGGAACCTGTACCATATATGTAGTTAAAAACATCAGAT	2.27	0.453	0.092	0.789	9
NC_020497.1	2169136	-	26	GGCATTTGGACCTGTTTATAAGGTAATTAAGGTTTGAGCCT	2.36	0.754	0.379	1	26
NC_020497.1	2170258	-	31	CTATGTACTGATATCTTCATATATAGCAATGTAAGGAAGTT	2.43	0.865	0.521	1	28
NC_020497.1	2172316	-	35	TTGTAGACCAAGTCAACGTGAGAGAGCAAATACGAAACTTT	2.08	0.407	0.184	0.705	10
NC_020497.1	2173252	+	30	ACTTGCCTTTTGTATACATGAGGCAGTAGTATATAAACCTC	4.86	1	0.82	1	37
NC_020497.1	2173623	-	34	CAATCTAAAAGGTAACCATCATATAGTAAAAAGGGTTCATG	2	0.706	0.295	1	37
NC_020497.1	2173770	+	29	TGTCGTCCAACCATTGTACCATATGGCAATTGATACCAATA	1.92	0.51	0.184	0.87	21
NC_020497.1	2174694	-	34	ATGCCTTCCTTGTGGCAAATATATGGCATTCTGATGATTGA	1.72	0.487	0.005	0.827	7
NC_020497.1	2174942	-	35	AGTAGGTCGTTGTTCTTTTCAGCGAGTAACAAAGTAGTGAT	2.51	0.388	0.107	0.616	17
NC_020497.1	2174956	+	28	ACTCGCTGAAAAGAACAACGACCTACTTATGCAGAATGATC	3.03	0.787	0.315	1	5
NC_020497.1	2175272	+	31	AATTTATGTTATAGATTTGGAGGCACTGATCATTGGTCTCG	3.26	0.639	0.344	0.907	4
NC_020497.1	2175392	-	33	TTGAAAATCAACGATCTCCAAGGTGGTATTAATAGGGACTG	1.9	0.449	0.054	0.743	6
NC_020497.1	2176345	+	28	ATATTTCATGGTTTTGGTTGATGCATCGACGAGGTGGTCAC	2.88	0.885	0.509	1	24
NC_020497.1	2176350	-	33	AACATGTGACCACCTCGTCGATGCATCAACCAAAACCATGA	4.47	0.642	0.354	0.873	28
NC_020497.1	2176707	+	31	TCCGACTGAGGCCCATTGCCACCCAACCTTATTCTGCGTTA	2.67	0.486	0.214	0.82	8
NC_020497.1	2177033	+	33	TGTCTCATCTCGATCCCCGAACCGCACAATGTGATGGTAAA	2.57	0.616	0.417	0.889	12
NC_020497.1	2177549	+	34	AAATTATAATTAGTAATGACATCGAACCTCGCTCCATTGAT	2.02	0.438	0.176	0.793	40
NC_020497.1	2178218	+	34	AAGAGATCAAGGAAACTGCTAAGCGTCTGAAATCAGAATTC	2.67	0.426	0.126	0.687	7
NC_020497.1	2178508	+	35	GCATTGTTGTACTTGGCCCAATGTACTAGACCAGACATTTC	1.67	0.603	0.194	0.896	15
NC_020497.1	2178550	-	33	GTTGGCGCTGAGCTATATCGAGCTAGCAAGTTCACAACAAA	2.04	0.386	0.078	0.618	16
NC_020497.1	2178827	-	32	GATCTCAGCATGATTTGAAGAAGTAGCAATAAGGGTCTGTT	2.96	0.89	0.446	1	12
NC_020497.1	2179773	+	29	TCATATGAGATGAATAAAGGACTTACCATTTTGTCTGCATC	2.6	0.905	0.475	1	3
NC_020497.1	2179803	-	32	TGAAAAAGGATTTGAGAGTGAGAGAGTTTTGATGCAGACAA	2.06	0.341	0.102	0.615	15
NC_020497.1	2180047	-	30	AACTAAATACTGTTTAGTCCATATACTTATAGTCTCTCGAC	3.11	1	1	1	16
NC_020497.1	2180689	-	30	ACAATTTGGGGGACACTGTAAGTAAACAGTTCACTACTAAT	2.21	0.473	0.122	0.717	11
NC_020497.1	2183167	+	32	AACTCATAGCACCTGTTTGGATGTACCAAAATCTGCTAGTT	2.16	0.857	0.464	1	4
NC_020497.1	2183187	-	30	TGGTAGTAAAGGGCGCATTAAACTAGCAGATTTTGGTACAT	2.08	0.356	0.036	0.629	3
NC_020497.1	2183336	+	32	ACATCACTAGCAGGTAAGGCAGAGAGTACCTTAATATCCCC	2.28	0.384	0.097	0.682	22
NC_020497.1	2183698	+	31	CTAAGAAACCAAAACCAACCAAGTACTGGGTCAAAAATGTG	2.35	0.573	0.263	0.887	14
NC_020497.1	2184950	+	35	CCTAACAAATGTTCATTTTCAATTAGGTATGAACATACCTA	1.91	0.303	0	0.571	7
NC_020497.1	2186314	+	27	TTAAGTTATAATGGATTATCAGGCAGCATTCCTCCTTCATT	2.02	0.285	0.028	0.539	20
NC_020497.1	2187621	+	29	TGTAAAAACAACAACTAAAGAGTGCGCTGAAGCAAAAGAAA	3.19	0.608	0.361	0.84	16
NC_020497.1	2203553	+	28	ACAGTCACTGCTACGTGGCGACCCAGAAATAGAATCGTGGA	3	0.846	0.47	1	8
NC_020497.1	2203968	+	29	TTCCTCTTAACCGACGGAACAGGCGTCGGTATGTATGTTTA	4.69	0.794	0.443	1	49
NC_020497.1	2205140	+	28	GCTGATGACAACTTGAAGCTATGCAGTAGGAGCTAGTACCC	2.9	0.565	0.304	0.973	10
NC_020497.1	2207219	+	35	TTGCGAGTTTTGAGCACCGTACCCAACACTTCAATTTGTTG	1.86	0.36	0.11	0.623	3
NC_020497.1	2207548	-	30	AAACTGCTACTGGGTTTACTAGGGAGCAATAAAGGTGTTTA	2.23	0.392	0.089	0.648	8
NC_020497.1	2207684	-	32	AAACTTCTACTGGGTTTACTAGTGAGCAATAAAGTTGTTTA	2.17	0.449	0.155	0.697	12
NC_020497.1	2208166	-	34	GGAATCTTGGGGAGAAGACTATGCACCACCACACGGGGTCT	2.02	0.299	0.057	0.517	5
NC_020497.1	2209318	+	36	CCTAGTAGAAGTTTACTGGGAGGCAGTAAATTAATACATTT	6.46	0.94	0.702	1	29
NC_020497.1	2209371	-	33	CTGCAAGACGCATCGTCGGCAGCGCTCGAATCAAAGTTAGA	1.92	0.333	0.061	0.547	30
NC_020497.1	2209660	+	35	CACACAATTGTTAGTAAATGAGTGAGTAATAGATAAAGATT	2.75	0.548	0.302	0.84	13
NC_020497.1	2210054	-	28	ACCCCATTCACGTATCGGCAACCGATTAAAGTGCGCGCATC	4.1	1	0.977	1	28
NC_020497.1	2211227	-	35	GTGCGAATGGTTCAATACTGACCCAACTAGACGGAGGAGTA	1.92	0.406	0.082	0.659	6
NC_020497.1	2211411	+	40	CTTAACATCAATCACAAAACATCCAGCACGAACTTTGTGGC	1.89	0.323	0.072	0.561	24
NC_020497.1	2211536	-	37	TGTTGTTTTTTAATGTCATAATATAACAACGTTGCTATTAA	1.96	0.862	0.303	1	4
NC_020497.1	2211833	-	40	ACAGTGGGGGAATCATCTGGAGCGAGTAGTAGCTGGCAATT	2.68	0.645	0.345	0.976	27
NC_020497.1	2212231	+	48	CACAATGTCTTCTTGCAATGATCGAGCATTAGACTTTTTAA	2.59	0.698	0.393	0.955	29
NC_020497.1	2212384	+	45	ATGACAGTCATGAGTCTTCAACCCACTAATCTTATTTTCTC	1.71	0.337	0.017	0.605	12
NC_020497.1	2212417	+	49	ATTTTCTCCCATCTTAACACATCGAGCGATATTCCCTGCAT	3.01	0.924	0.652	1	54
NC_020497.1	2212433	-	41	AAGTATCCTCACGGGTATGCAGGGAATATCGCTCGATGTGT	1.66	0.235	0	0.48	10
NC_020497.1	2212720	+	50	ATTTTTAAGGTCGACCAGTAAGGCAATTCAAAGAATTCACT	1.77	0.381	0.176	0.543	21
NC_020497.1	2213402	+	52	TCCAGCAAATTCGGGAAAAGAACGGTCAAAGTGCTTCCAAG	1.97	0.475	0.225	0.73	5
NC_020497.1	2213483	-	36	ATATGAGATGACACCAAGCAAGGCACTAGGGAGAGGAGAGG	2.24	0.63	0.332	0.953	29
NC_020497.1	2213547	+	54	AACAAACGTTACAGACGAGGACCCAACGGGAAGTAACGAAG	2.17	0.724	0.446	0.953	62
NC_020497.1	2213746	-	39	TTGTCCGGAAAATTTCGACCAGGTAAAAAAAATGTTGGCTG	2.13	0.419	0.177	0.63	26
NC_020497.1	2214026	+	53	AACATTTTGCTAATATCCTGAGGCGGCGAACGGGAAGACGT	6.17	0.955	0.788	0.999	61
NC_020497.1	2214103	-	39	TCAAGCACAACATAATCAGCAGGCAGGATCTTCCAATGCTA	2.55	0.161	0	0.338	9
NC_020497.1	2214247	-	38	TCCGTGCAACAAATGTCTCAATCGGACATCAGTAACATATG	1.85	0.352	0	0.628	5
NC_020497.1	2214913	-	37	AGCGACGCCGAGATTGAACCACCGATCAACTTCGATCGACT	3.6	0.77	0.514	1	8
NC_020497.1	2215289	+	47	TTGTCAAGTAGAAGTTTACTAGGGGGCAGTAAACTTCCACT	3.21	0.663	0.442	0.874	34
NC_020497.1	2215915	+	48	CTCTTTTAGAAAAGATCAACAGGCAGAAAAAGAAAACAAGC	2.77	0.372	0.191	0.56	5
NC_020497.1	2215948	+	51	AAACAAGCGGAGACAGATTCAGGGCAGGAGGAGGAGGAAGA	2.36	0.186	0.054	0.307	13
NC_020497.1	2216212	+	49	CTGATTTTGAGATCCTAATGAGGCACTACAACAGTGACAAT	2.22	0.521	0.253	0.764	25
NC_020497.1	2216589	+	49	CTCAAGTGTGAAGACCTTGAAGGCATCGACAAATACAACTG	1.82	0.315	0.074	0.532	12
NC_020497.1	2217150	+	48	ACCCCCAGTAGAAGTTTACTAGGGGGCAGTAAACTTCTACT	3.71	0.574	0.363	0.795	43
NC_020497.1	2217671	+	53	GGAGCAACCAGGAACTGAAGAGGTAAGAGTAGAAATCAGTT	3.3	0.732	0.475	0.982	17
NC_020497.1	2217702	-	32	AAAAAAAAACAATATTTATTAGGGGTCAGTAAACTGATTTC	3.96	0.803	0.492	1	30
NC_020497.1	2218634	+	55	GGTCGGATTCCTAGACATAGAGGCAGCGGTAAGTAGTCTAA	4.22	0.862	0.649	1	99
NC_020497.1	2219122	-	34	ATTACAACTCAAACAAACTAAGAGAATAAACAACAAACAAA	2.73	0.464	0.209	0.675	6
NC_020497.1	2219467	+	49	TTTTATTGGGGACAGAAATTACTTGTCTGTTTTATTGGGGT	1.91	0.248	0.08	0.451	6
NC_020497.1	2219699	+	47	GATCTTCAAAATGTGAAAATATGTAGTATTTTGGTAGTGTT	2.16	0.546	0.201	0.805	25
NC_020497.1	2219847	+	49	TGTCAGTTTCACTTATCTTTAGTTGTCAGTTTTAGTTTATT	2.66	0.488	0.249	0.709	17
NC_020497.1	2220418	+	48	GTTTCGAATTCGCATATGTGAGAAAATTTCGGCAGCATCTC	3.13	0.454	0.234	0.637	4
NC_020497.1	2220534	+	44	TCGAAATATATATACCCACAACCGAAAACGAAACGCCCCAA	2.23	0.535	0.284	0.815	13
NC_020497.1	2220651	+	44	ACAGTCGTAACATAATGGTTATCGAACGAGATTTCTAAGGG	2.58	0.996	0.983	1	22
NC_020497.1	2221332	+	40	ACCAATTAGCTAGGAGATCGAGATCGAAGCGCGCAGCTCTT	3.72	0.726	0.436	0.921	52
NC_020497.1	2221357	+	40	GAAGCGCGCAGCTCTTAAAGATCGATCAAATTCATAAGAAA	2.25	0.633	0.288	0.871	18
NC_020497.1	2221502	+	37	AATGGATGATCTATAAACTTAGCGGACGGAATATTCCATCG	1.97	0.298	0.049	0.492	9
NC_020497.1	2222799	+	28	CCATCCTGCTCTCCATGAAAACCTAACACTGACTAAGGGGG	1.92	0.424	0.157	0.756	19
NC_020497.1	2224627	+	26	GGAGGCAGAGCGTTACGATGAGGTGGTAGAAGCAATGAAGA	1.93	0.542	0.195	1	4
NC_020497.1	2229761	+	32	CTTTTGTATGATGAATGTAGAGGCATTAGTGGTGAAGTATT	2.27	0.523	0.219	0.796	18
NC_020497.1	2230569	+	34	TTATCCGGGCTATGAAAATAAGAGAGGAGCTGGGTTATGTG	2.04	0.314	0.055	0.533	7
NC_020497.1	2232621	-	34	TACCTTCAATGTTTTAAATCATATAGTTACACAGGGTGATC	2.47	0.915	0.508	1	22
NC_020497.1	2232723	-	32	GTACAGTCTTTCTAAGTTCCATGTACTAATTGATTTACTCC	2.49	0.877	0.435	1	39
NC_020497.1	2233452	+	39	CTCATGCTGGTTTCATTTTCAGGGAACATGAGAAGAGCCAG	1.95	0.378	0.16	0.589	18
NC_020497.1	2233761	+	33	AAAATAGCGACATAATTAAAATGTACTATCAACATGAATCT	2.41	0.789	0.376	1	16
NC_020497.1	2233948	+	36	ACTCACAAGACTGCATATCCATTCAGTAAGTGGGAGATAGT	1.9	0.319	0.077	0.6	10
NC_020497.1	2234095	+	32	CAAACATTTCCTGTTGGGCAATGTAGCACCTACAAATTTGC	2.89	0.512	0.221	0.85	7
NC_020497.1	2234188	+	33	GGATATGGCCCAAGGAACTGAGGCACTATACTTGGTAAAGG	2.51	0.699	0.406	0.99	5
NC_020497.1	2234247	+	35	AGCAATATGAAGTGGATTTGAGGTCGCATTTTGATCATGTT	2.17	0.46	0.222	0.724	4
NC_020497.1	2234407	+	33	ATGGAACAAGTTGAGGTGTAAGGCAATATATGAAAATGGTT	2.6	0.623	0.357	0.825	11
NC_020497.1	2234705	+	34	CAAAGTAGGAAAGGACTAAGAGGCATCTAAACTTTCCAGCA	1.97	0.381	0.14	0.718	29
NC_020497.1	2235244	+	30	AGAGTGTGACGATCTTATCGAGCTGGCATCCGATTCCATTC	2.79	0.513	0.234	0.781	17
NC_020497.1	2236675	-	30	GCAAAAGAGAAATTACCCTCACCCAGTAACAGTATCTTCTG	1.69	0.311	0.07	0.605	4
NC_020497.1	2238094	-	34	CTCAAACAATTCTTATTTTGACTGAAGATTTTGTATAGACA	2.06	0.466	0.144	0.759	6
NC_020497.1	2240124	+	26	TAAATATATATAGGCCAACAAGGCATCAAAGATGATGCAAG	7.61	0.926	0.664	1	33
NC_020497.1	2240490	-	31	GAGTTTGTGGGAAGTGCCTTAGCGCTCAAACCAGTCAAAGG	2.92	0.659	0.33	0.985	11
NC_020497.1	2241191	-	31	CTTTGTCAATGGTGTGTTGCAGGCAGCATTTACAGGAAGCT	4.17	0.773	0.5	1	24
NC_020497.1	2241775	+	28	CGAAACACTTACCCAAAACGACCCCGTTTTCCGTTGCTTCA	2.66	0.446	0.085	0.705	9
NC_020497.1	2243033	-	28	TATAATCACGCTAGTAAATAAGGTAAAAATATAAGGGTCGG	2.63	0.614	0.318	0.985	6
NC_020497.1	2243267	-	29	GGTTGGGCTCGGCCCAGCCGACCCAACACCCCTTTTTAACC	3	0.701	0.327	1	12
NC_020497.1	2281034	-	26	GCAAAAGAGAAGTTACCCTCACCCACTAACAGTATCTTCCG	2.11	0.573	0.221	1	9
NC_020497.1	2281221	-	29	TTGGCCAATACTGACTCTGCAATTAGCATCAATCCGAAGCA	2.94	0.609	0.287	0.898	4
NC_020497.1	2282176	-	33	TTATAAAGTTTATAAAGTTTATATGGCGTCTTGGTCATATT	1.92	0.969	0.456	1	16
NC_020497.1	2283603	-	29	ATAGCCCTATAGGATGTTGTAGTTACTATTCATGAGTATAT	1.94	0.418	0.1	0.802	11
NC_020497.1	2284127	-	29	AGTGGTTCAAGCAATAACCAACTTAGCAATAATGAGATATG	2.87	0.769	0.442	1	4
NC_020497.1	2285940	-	26	ATATTCACCGTCACATCTTCAGGTAGTTCAGTTTCCGCCAT	2.44	0.403	0.115	0.682	9
NC_020497.1	2294806	-	26	CGTGCGCAAAGACCCTTGCCATCGATCCAAAGCCATGGCAA	1.92	0.346	0	0.698	15
NC_020497.1	2295112	-	29	CATAACTAACCTCAAAAGCCAACGCTCAACAGAGAGAAACT	2.85	0.691	0.394	1	9
NC_020497.1	2296725	-	31	CTTGATAAGGAGTCATGCTAAGGCAGCATTTGTTGCCTTGA	2.79	0.427	0.165	0.753	29
NC_020497.1	2299213	-	31	TCTATCACATGGCCGGGACGAGCCGGGATCAGGGTAATCCC	2.03	1	0	1	19
NC_020497.1	2300491	-	34	TATACCGATCTCCCACCCCTATACAGCAGCTCACATTGCAT	3.88	0.844	0.55	1	47
NC_020497.1	2300910	-	34	GAAGCATTGCACGCTGGACTACCCACTAAAGCCGGGTTCTC	2.61	0.531	0.257	0.837	10
NC_020497.1	2301677	-	36	GTGTCTTTGCGCAACCTACCATCCAGTATTTGGGCCATGTG	2.7	0.622	0.303	0.96	8
NC_020497.1	2317876	+	30	TAAATTAAAGAATGCAACTAAGTTAGCATGGGCATGGACAG	3.01	0.765	0.402	1	11
NC_020497.1	2318303	-	29	CTTGGCCTTCGCAATGAGTGATGTAGCAAGTTCTAGCTTAT	3.05	0.616	0.342	0.989	6
NC_020497.1	2318454	+	34	TTCTGCGCTTTGATTTGCTCACCTACCATATAATGCTCTAT	1.75	0.544	0.224	0.962	13
NC_020497.1	2320875	+	31	TCTTCTTGCTGCCCAAGAATAGCGAAACTTGGTGCGCCCCC	1.96	0.216	0	0.443	15
NC_020497.1	2321115	-	30	GCTTCGACCCAATACAAAACAGAGCAAGAGGATCAAAACCC	2.51	0.298	0.051	0.519	17
NC_020497.1	2324186	-	32	AAAAGAAACTCTTGAGAACTACGTACTTTCTGCGGCTAGGG	1.77	0.477	0.124	0.801	5
NC_020497.1	2324445	-	32	TTTCATAATGCATTAGAAAGAGGTACGAATAATGTGGCTGT	2.06	0.589	0.28	0.934	30
NC_020497.1	2327888	-	26	GCAGGTATGTCCTCTAATTAAGGTAGCATCGAAGCTATAAT	4.23	0.835	0.538	1	30
NC_020497.1	2331907	+	26	ATGTACTAGCCTAAGGCCAGAGCGGTCATTACATACTATTT	4.47	0.683	0.394	0.964	3
NC_020497.1	2331943	+	26	TATTTCGCTGTCATTTACAGATAGAACAAGAAGCTATGGTA	1.77	0.788	0.211	1	4
NC_020497.1	2332063	+	27	TTTCGGTACAACTCCAGACGATTCAATAATACCATTCATGC	1.86	0.499	0.029	0.844	7
NC_020497.1	2334754	+	26	GGTCCCAAAGGAGTTTGTGGAGGTATTAGCAAACTATTTTG	4.07	1	0.662	1	8
NC_020497.1	2343377	-	28	TGAAATGGACGAGCTGCGTCAGGCAGCATCTGCATATTACA	2.47	0.42	0.144	0.674	8
NC_020497.1	2343500	-	27	TATATATATATATGTATTTCATGTAGCAATTTAACAACTTC	3.18	1	0.683	1	44
NC_020497.1	2349961	-	29	ATAGCAGGGGCCAAATTTTGAATTACTTATTGATTCAAGTT	2.63	0.713	0.349	0.987	20
NC_020497.1	2350260	-	32	ATGAAATTAAATGGTTATGCAGGCAATAGGTCGACAAACTT	2.44	0.517	0.274	0.807	24
NC_020497.1	2351258	-	27	AGAGAGAGAGAGAGAGAGAGAGAGNNNNNNNNNNNNNNNNN	2.82	0.463	0.15	0.754	24
NC_020497.1	2351447	-	27	TACGACGTGGAGGCTGTATAAGGCAGCGGAGGCCCTAAGGC	3.68	0.875	0.545	1	53
NC_020497.1	2351515	-	27	CGATGAGATCGAGGACACGGAGGCGGCGGCGTTGCTATTAG	7.05	0.793	0.504	1	38
NC_020497.1	2351580	-	27	TTCAGAATTGAAGATCTGAGATCGATCTATTACGGCTCATC	2	0.492	0.076	0.865	4
NC_020497.1	2351625	-	28	GACGATGAGATGATCGGAGGATCGGACGAGGTAGAGGTCTC	2.92	0.664	0.244	0.978	10
NC_020497.1	2351777	-	29	GATCGGCCGGTGTTCTTGTCAGTCCGCCGGACACCTCACCG	2.62	0.335	0.15	0.584	3
NC_020497.1	2351828	-	30	ATTGAACTAGAATAGAAACGAATCAAAATACTCACAAAACC	2.5	0.401	0.13	0.706	4
NC_020497.1	2352397	-	29	GACCTCCGGTGAGGTTTTCGACCGGCCTCCAACGATGACAA	3.52	0.556	0.298	0.879	13
NC_020497.1	2352443	-	28	TCATCTCGGAAAAGTCTCCGACCGACCTCCGGTGAGGTTTC	2.81	0.483	0.157	0.775	5
NC_020497.1	2352538	-	29	GAACAAAATTACAGACTGTCATCCAACAAAAAAAATTAGAT	4.71	1	0.663	1	25
NC_020497.1	2352965	+	31	AATCAATGACAATGACAACTAAGGAACATAAAAAAAGAGAG	2.26	0.341	0.126	0.62	6
NC_020497.1	2353133	-	26	ATAAAAAATAATAATGTTGAATGTAACAAGCCAAACATACT	2.37	0.484	0.066	0.82	6
NC_020497.1	2356474	-	27	GCATTGCCATTCCCAACTTGATGTACTAATTAGCTGGTTAG	2.35	0.893	0.463	1	18
NC_020497.1	2357540	+	30	TTTTATGAAATTGAAAGTTTAGGGACTAACATGAATTCACC	2.39	0.455	0.129	0.725	11
NC_020497.1	2357653	+	30	GTCACATAATTGTTTGATGCATGTAATAACTAAAAATGTGG	2.35	0.53	0.225	0.809	8
NC_020497.1	2357738	-	29	CATAATTCCAAAAGGAATGAAGGTACGTATACGTACCACAA	2.16	0.59	0.149	0.913	18
NC_020497.1	2359027	+	31	TGAAGTTCAACAACCTAAAGAGGTAGTATAGAGAAACAAAG	2.13	0.732	0.294	1	24
NC_020497.1	2359582	-	35	GTGCAAAAAATTAAAACTCGATCCACTAGATATCGATATTG	2.07	0.543	0.21	0.897	4
NC_020497.1	2359744	+	31	AAAATAAGAAATAGCTACTGAAGTACTAAACAAAAGTGAGA	2.57	0.842	0.435	1	4
NC_020497.1	2359815	+	28	GTTCTAGGGTTTTGAGAGCAAGGCGACGGCGGCTCTTTTGA	2.47	0.535	0.305	0.877	7
NC_020497.1	2360071	+	29	TGATCGTTGGAGGCTACTTAAGGCAGCGCGAGTTCTGAAGG	4.95	0.644	0.358	0.905	39
NC_020497.1	2360240	+	32	CCGCCGGATTGAATAGACGGAGGCAGCAATTCCGGCAGCAT	6.89	0.849	0.574	1	58
NC_020497.1	2360364	-	34	ACATTAAAACCTATATCACAACCCAACAGAGCCCAAAAGAG	3.27	0.782	0.507	1	28
NC_020497.1	2361072	+	39	ATATCTAGAAGAATGTTATCATAGAACACTTGCACATCCGC	2.19	0.777	0.379	1	40
NC_020497.1	2362066	+	32	TTCATCTGCCAACTAAACCAAGGTACTGCACCCAAATAGGT	2.9	0.901	0.625	1	23
NC_020497.1	2363862	+	46	CACCATAGGCGCTAGTTGCTATTCAGCAATCAGCATTGCCT	1.66	0.118	0	0.316	5
NC_020497.1	2365196	-	34	TGAATTGTTTGGGTCAAGGGAGTTGCTTATAAAAGCCATTT	2.02	0.337	0.066	0.581	11
NC_020497.1	2368404	+	32	TGCATTGCAAGTTTATTTTTAGGTACTTCACTGTACCGATT	1.75	0.396	0.127	0.7	10
NC_020497.1	2370178	+	28	ACACACAAAGAATGCAGATAAGGTAGGGAGAGTGAGCATGT	2.12	0.652	0.342	1	23
NC_020497.1	2370188	+	28	AATGCAGATAAGGTAGGGAGAGTGAGCATGTTTACCTGGAG	2.15	0.759	0.35	1	19
NC_020497.1	2378511	-	31	TCAACTGCAGCCAGCTGGGTATAGAGCATTACAAAAATGAA	1.78	0.366	0	0.686	5
NC_020497.1	2378990	-	33	CAATGTGTTGTTCCTGTCCAAGGTAAGAACTCCAAAAGGGT	2.18	0.409	0.142	0.674	13
NC_020497.1	2379046	-	32	GTTCCTGATTCAGCAGAGTAAAGCACCACTGCATCCCCATC	2.18	0.489	0.194	0.694	16
NC_020497.1	2379951	-	36	TAGCTATATACAGAGTTATAATATACCAGTTATTGTATAGA	2.21	0.92	0.693	0.977	3
NC_020497.1	2380027	-	37	AAACACCATTAGAAATACAGAAGTACCAATAGCAGTGCCAA	2.2	1	0.786	1	47
NC_020497.1	2380425	-	32	CAAGCCATATGATCAGTTTCATATAGCACGCAATTAGAATA	3.4	1	0.777	1	35
NC_020497.1	2380520	-	33	TAAACTCCGATATCCCCTGCACCGAACCTCTTGAAAGTCTC	2.41	0.525	0.227	0.84	5
NC_020497.1	2381783	-	37	GATAACTTGGCAGTTTAGCCACCTACTTCCACAAGCAAAAT	3	0.714	0.422	1	23
NC_020497.1	2383145	-	43	AGAAAGGAGCTTTCTTTCTGAGTTAGCAAAATTCATCATAC	2.17	0.466	0.235	0.762	25
NC_020497.1	2384839	+	35	ATGGTTTCCTACTCAATAATACATACATATTCTCTCATTCT	2.26	0.587	0.304	0.944	5
NC_020497.1	2385108	+	36	CACTCATTGATTCGTTTTGCATCGAGTAAAGTTTTCTAAAC	2.32	0.47	0.237	0.766	9
NC_020497.1	2386032	-	27	ATAACAAATATCATTTATGTAGCGGTTATGGGTTTAAATCC	1.98	0.401	0.07	0.79	4
NC_020497.1	2386313	-	29	TTACTAAATAAATATCATTTATGCAGCGGTTAAGTACCAAA	2.46	0.504	0.179	0.824	6
NC_020497.1	2386349	+	30	AGTAATTTATGCCATATATTAGTTGTCGGTTACCAAATTCA	2.01	0.398	0.05	0.736	14
NC_020497.1	2388147	+	36	AATATTAATGGTTTTGGTTGATGCATCGACAAAAGTGATCA	3.47	0.977	0.783	0.988	11
NC_020497.1	2388152	-	31	ACATCTGATCACTTTTGTCGATGCATCAACCAAAACCATTA	4.06	0.736	0.437	0.996	23
NC_020497.1	2388791	+	37	TGTCTCATCTTGATCCCCAAACCGCACATGTTATATTGAAA	2.05	0.428	0.157	0.699	7
NC_020497.1	2388920	+	40	AGTTAAAGTGACGAGATCATATATACCTGCTGCAAACCTGC	1.93	0.864	0.405	1	21
NC_020497.1	2390347	-	38	GTCTTTTATGCCATTTACGGAGGCGGCGTGTTGGCGCAGAT	2.95	0.685	0.361	0.913	13
NC_020497.1	2390568	-	39	TTTAAAGAGGTTTTTGTTTCATATACCTCTAAGATTATTGT	2.01	1	0.574	1	12
NC_020497.1	2390599	-	39	TGTTTCTTAAATAACTTAATAGTCAGCATGATTTAAAGAGG	1.75	0.22	0	0.471	7
NC_020497.1	2390763	-	39	TGCCTCATTAAAACCTTGCCATGTAACAAAACCCAGTGGGA	2.74	0.594	0.283	0.847	10
NC_020497.1	2390816	-	40	CAAATAAAGGCATCTTCAAGATGCAGCATGAGCAAGGTGAC	3.25	0.917	0.672	1	40
NC_020497.1	2391070	+	39	TGTCCCATAGGGTTTTTATTACCTGGCAAGGTTTTGACGAG	3.01	0.816	0.523	1	21
NC_020497.1	2391089	+	40	TACCTGGCAAGGTTTTGACGAGGCAACACCAAAACACATAT	4.55	0.797	0.536	0.985	41
NC_020497.1	2398010	+	26	TGTTACAAGGCATTACTGATAGTATCTATCCCTCCATGTCC	2.22	0.263	0	0.564	10
NC_020497.1	2400283	+	30	GTGGTTCAGACCGTCGCCACAGTGGGCAGCGGGGACAAGAC	2.1	0.632	0.297	0.954	7
NC_020497.1	2400366	-	28	GCTGTGTGAACCTCATAACGAGGTGGCGGAGAGGGGCGACG	3.16	0.895	0.599	1	13
NC_020497.1	2401239	+	31	AACATTGTCACCTTAATGCCATCCAGCAGGGGCGCGGTGCC	2.43	0.558	0.259	0.926	42
NC_020497.1	2403099	+	33	TTCTCAGCTTGTGGTCAATCAAGTGGCAGGAGACTTCAAGG	3.05	0.536	0.254	0.793	21
NC_020497.1	2403222	+	30	CCCAAGGGCCAAAAACTCCAAGGCAGATGCTCTCGCGAGAC	1.86	0.398	0.212	0.711	8
NC_020497.1	2403648	+	29	AACCTTAGAACAAGATGCAAAGGCAGTTGTCCAAGCATGCA	3.37	0.531	0.214	0.768	25
NC_020497.1	2404222	+	31	GGTGATCCCTATGGAAAAGGAGGTCCCAAGTGAACGTGTCA	2.76	0.806	0.437	1	16
NC_020497.1	2404647	-	26	GCAAGGTGTACATTTGATTTAGGCCGCTACCGAGCTAAAGT	2.27	0.315	0.103	0.531	7
NC_020497.1	2405078	+	34	CGGTCACGTGCAACAGGTGGAGGCCTCATTGACACATTAGG	1.96	0.495	0.177	0.785	4
NC_020497.1	2405150	-	28	ACTGAAGTGCAAAAGATCCTAGCGACCAAGTCACCTGTCAT	2.25	0.473	0.114	0.743	11
NC_020497.1	2405358	+	34	TTCTTTTGGCACAGCAGAGGAGGTGGCACGCCAGGTCTAAT	2.85	0.743	0.374	0.988	11
NC_020497.1	2405459	-	29	TAAGTTTTATGCCGAGAGGGATGCAGCGAGGAAGGCTTGGG	6.03	0.847	0.55	0.994	11
NC_020497.1	2405492	-	27	CCAAGCTGGCTGGATTAACGAGGCTGCTATGCGTAAGTTTT	4.5	0.759	0.47	1	29
NC_020497.1	2405714	-	30	CAAGCAGGTGGAAGCCGGGGAGGTGGCTGCTGCCAAGGTTG	2.81	0.675	0.333	0.988	7
NC_020497.1	2405781	+	38	CTCAGCCACTTCCTTCCCAGATGCAGCAGCCTGGTCTCGGA	2.21	0.483	0.195	0.762	4
NC_020497.1	2405867	-	28	TAAATGCCAACAGCTAAGGGAGGCAGAAGAGAATAATCGCG	2.89	0.581	0.287	0.865	9
NC_020497.1	2405873	+	39	TATTCTCTTCTGCCTCCCTTAGCTGTTGGCATTTAGCCTCA	3.26	0.479	0.286	0.727	4
NC_020497.1	2406631	+	35	TGTCTCCAGGTCGATGTCGAACCGCTTGGCATGAGCAGCCT	2.07	0.621	0.343	0.864	16
NC_020497.1	2406950	+	35	GGGCACTACACAAAGTCAGCAGTTAGCACATATCCGGTATG	2.02	0.4	0.119	0.653	13
NC_020497.1	2407038	+	35	ATTCTTGGGGCACTACACAAAGTTAGCAGTTAGCAGGGGCA	3.03	0.752	0.469	1	39
NC_020497.1	2407045	+	38	GGGCACTACACAAAGTTAGCAGTTAGCAGGGGCAGAACAAC	2.66	0.83	0.56	1	38
NC_020497.1	2407064	+	37	CAGTTAGCAGGGGCAGAACAACCCAAATAGTAAGAAAACAC	4.29	0.832	0.578	0.99	48
NC_020497.1	2407195	-	26	TGCCCACCTATACGAACGAGAGTTGGCGACGGAAGTGTTTC	2.41	0.593	0.229	0.925	15
NC_020497.1	2407362	-	27	GCGGCAGATACTAGGAACAGAGGTACTATTTTGTTTGCTGG	2.4	0.759	0.264	1	19
NC_020497.1	2407542	+	38	AAATTAACACCCTTGCCAAGAGGCCGCAACAAGACCTCATT	4.03	0.683	0.455	0.902	50
NC_020497.1	2408121	-	27	TCCTCGATCGATTGGGTGCGAGCGCTCGACTGTTTGCAACC	3.67	0.761	0.493	1	11
NC_020497.1	2408708	+	38	CCCAAGAGCTCTCTCGAACTAGGGACTTGGGGAGTTATTAA	2.8	0.437	0.179	0.662	18
NC_020497.1	2408720	+	39	CTCGAACTAGGGACTTGGGGAGTTATTAATACATAGCCAAA	2.6	0.594	0.339	0.87	8
NC_020497.1	2409467	+	37	GAATATAGTAATACCAATGCACCTAGGAGTAAAAAGAGCAC	2.01	0.439	0.193	0.775	4
NC_020497.1	2410183	+	36	GTAGAATATGACACCAGCAAAGGCAGCATGTTGCAACTTCT	2.22	0.503	0.277	0.906	5
NC_020497.1	2412119	-	29	GACCCAGGTTAAGTAAAACGACCCAGCGAAAAGAGAGAGGC	10.59	1	0.732	1	13
NC_020497.1	2412395	-	26	GGAGGAAGAGCTTTGAGGCGATTGAGTTGCAGAAGACAGTG	2.76	0.626	0.352	0.923	4
NC_020497.1	2412670	+	38	CTCTGTCAATGGTGTGTTGCAGGCAGCATTTACAGGAAGCT	6.19	0.557	0.323	0.78	39
NC_020497.1	2417671	+	27	TTTCTCATCTTTAGATTTACATCCAACGGTGATTGATCAGG	2.7	0.859	0.451	1	42
NC_020497.1	2423517	+	29	TTTCCATTTCCGTGTAACATAGGTGGCTGTTAAGGGTGTAT	2.15	0.379	0.145	0.683	18
NC_020497.1	2424050	+	26	CACCAATTGAGGTCTTAAGTAGCTAATATTTAGTTTCATGA	2.16	0.345	0.074	0.761	4
NC_020497.1	2426183	+	26	GCCGCCGCTCATCACTTTTTAGTGGTCAGATAATGTGAGGT	1.86	0.427	0	0.839	12
NC_020497.1	2427998	+	27	ATCCAAGCCTAGCTATGCCAATCGAACAAAAACATCAAAAA	2.7	0.719	0.37	0.986	3
NC_020497.1	2428099	+	29	TAGGGCAAGGCAGCTGGGTTAGAGACCTACAAAACCGTACC	1.95	0.339	0.069	0.672	7
NC_020497.1	2428364	+	31	AGGGAGACAGAAGAGAAAAGAGAGAAGAAGAGAAAGAGAGG	2.26	0.471	0.101	0.737	12
NC_020497.1	2428491	+	32	AATTAAAATTACCTTTTACTAGCTAAAATTTACCATTTTTA	2.29	0.304	0.09	0.535	19
NC_020497.1	2430848	+	30	TGTTGGTGAGTCGAGAGTAAAAGTAGCAGTTTACGGCATCT	2.21	0.454	0.199	0.773	16
NC_020497.1	2431296	+	32	AACATGTAGTAGGAATAACTACCCAACAATTAGTACAAAAC	2.71	0.538	0.299	0.89	11
NC_020497.1	2432217	+	32	TAACATGAAAAACAAAAACCAACTGGCAGTAGTAAACCAAA	2.64	0.626	0.333	0.92	11
NC_020497.1	2433630	+	26	CTAACGCTAAGGTAGTTTTTATGCAGCATGGAACATGAAAA	2.4	0.436	0.094	0.783	4
NC_020497.1	2437228	+	29	AGTTAAAGTGACGAGATAATATATACCTGCTGCAAACCTGC	2.06	0.963	0.391	1	20
NC_020497.1	2439009	+	29	TTGTCCCACTGGGTTTTGTTACCTGGCAAGGTTTTAATGAG	2.47	0.623	0.221	0.978	6
NC_020497.1	2439338	+	30	TACCTGACAAGATTTTGACGAGGCAACACCGAAGCACATAT	3.08	0.557	0.277	0.839	15
NC_020497.1	2440439	+	33	GTTTCGTCTCCTAAGATCTTAGGGGTCGTTTGGTACACCGG	1.82	0.334	0.106	0.685	35
[truncated: 158,257 more rows]

## Sheet: Identified 6mA by v4.0
Chromsome	Position	Strand	Coverage	Context	IPDRatio	Frac	FracLow	FracUp	IdentificationQv
Fvb1	1800	-	89	TCGCTTTACGTCAGTTTGAGAGGTACTGAGAAATGATGATT	1.99	0.626	0.422	0.898	16
Fvb1	2207	-	86	AAAAACCGTGTGCTATAGCAAGGTGTTTTCGGCCGAAATCA	1.71	0.469	0.306	0.645	33
Fvb1	3129	-	92	TCAATTCGAGAAGTTCATAGAGGTGGTAATTTGATAATAGA	1.87	0.505	0.295	0.705	13
Fvb1	5377	-	77	TCAGTTAGAGAAGTACCTTGAGATCTCTATTTGATAACAGA	1.82	0.393	0.158	0.635	6
Fvb1	5387	-	76	TCGAGTTCCGTCAGTTAGAGAAGTACCTTGAGATCTCTATT	1.65	0.626	0.384	0.943	5
Fvb1	5628	-	74	AAGAGATATTGGCTAAAACGAAGTAGAACTTATATATACAA	2.45	0.644	0.412	0.856	28
Fvb1	5907	-	75	TCGAGTTCCGTAAGTTAGAGAAGTACCTTGAGATCTCTATT	1.65	0.532	0.223	0.777	7
Fvb1	6047	+	31	CTCAGTTAAAACAAGGTACTAGGTGGCGTGTGAAGCTATTT	3.96	0.842	0.537	1	9
Fvb1	9193	+	36	ACGATCTTAAATCCAATGGTAGGTGACCATAAATTTCATTG	2.23	0.492	0.124	0.732	10
Fvb1	9970	-	58	CATCACTTAACTATCTCAGGAGTTACTTGCGTTGGGTGAAG	1.87	0.416	0.179	0.632	20
Fvb1	12880	+	42	AACAAACTGAATGAGAAACGAGTCAGAAAGATCGGACTATA	1.75	0.299	0.068	0.571	13
Fvb1	13010	+	41	AATAAAGTGTAGAGACAAAGAGATAGCAAGAGAGTCATCTT	2.08	0.564	0.21	0.85	8
Fvb1	13185	-	50	ATCAGCACCATCGGCATATCAGCGCGCGGCACAAGGGGGAG	3.57	0.759	0.544	0.963	27
Fvb1	13214	-	50	ACTTGACGAGGTTTTTGACGAGGCAACAGATCAGCACCATC	3.93	1	0.747	1	23
Fvb1	13226	-	50	AGGGTTTTTGTGACTTGACGAGGTTTTTGACGAGGCAACAG	2.81	0.762	0.5	1	25
Fvb1	14699	+	48	AGCATATCTCATCGTAGTCGACCCAGTGCGTGTTAGTGAGA	2.45	0.757	0.453	1	4
Fvb1	14769	-	53	CTATCAACTATACCTTTGTTAGATAGCGTAGTGAGAACAAG	2.38	0.491	0.233	0.695	8
Fvb1	14817	-	51	AAAGAGATAGGTCCTTGGGCAGGTGATGCCGACACCGCAAG	1.81	0.585	0.281	0.885	8
Fvb1	15168	+	46	GTGACACCAATTTTGCCACTATATGGCGTCACCATATCACC	1.98	0.877	0.549	1	30
Fvb1	15235	-	45	GATTGATGTCCTACAAAAGGACATGGCGCGACCAAAAGAAG	2.18	0.772	0.515	1	25
Fvb1	15695	-	46	AGCTTTACTATTCATCTACGACCCACCATCATTGAATTTTG	2.96	0.969	0.591	1	11
Fvb1	16048	-	43	CCTACGCTAAATAACACAAAAGTGAACATTCTATTCTTACA	2.44	0.727	0.445	1	13
Fvb1	16117	-	45	TAGCTATTGCTCTGATGTGGAAGCCTCAGTTGAAAGTCTAT	3.06	0.748	0.485	0.985	24
Fvb1	19442	+	36	TCGTTTGTTTCGCAGAAAGTAGGCATCAAGAAAGAAAAGTC	2.63	0.632	0.265	0.921	8
Fvb1	19765	+	31	TTCCTTCCACGAACCAAACGAGGTCTTAATGTAGTGGCATA	4.76	1	0.775	1	15
Fvb1	19803	-	30	TCACATCAATCTGTTTTTTAAGCGAACGCATGGCCTCTTAT	3.15	0.631	0.353	0.959	14
Fvb1	20759	+	30	TTTATTTTCTTTCCAAGTCGAGATGATATAAAAAAAGAAAG	2.46	0.628	0.287	0.898	16
Fvb1	31793	+	27	ATAAACATAAAAAAAGAACTACTGAGCAAATGAAATTCTTT	1.82	0.507	0.146	0.902	4
Fvb1	32376	+	30	TCAGTCATATTTAAAAAATCAGATACTATTACCAAGATTAT	1.89	0.431	0.091	0.723	6
Fvb1	33718	+	35	ATGTCCTATATTCTGTCCAAATCGGACGTTAACTGCTGATA	3.74	0.859	0.56	1	37
Fvb1	33731	-	39	TTAAGGTTAAAATTATCAGCAGTTAACGTCCGATTTGGACA	2.64	0.593	0.342	0.846	11
Fvb1	34073	-	42	TTAAAGTTCAGTTAGAATTTATCGAACGAGCCTCGCTTGAA	2.75	0.729	0.42	1	7
Fvb1	35746	-	43	AGAGCGGCGCGCTCATCAGGATGTGGCGGACAGACGTCCCT	3.06	0.878	0.598	1	6
Fvb1	35795	-	43	GAGACCAGCGGCGACCGACGAGCGCCTAGAGATGAGAAGAG	4.42	0.775	0.519	0.977	30
Fvb1	35802	-	44	GCGCCGAGAGACCAGCGGCGACCGACGAGCGCCTAGAGATG	2.12	0.525	0.242	0.749	16
Fvb1	35816	-	44	GCCGCGACCGACGAGCGCCGAGAGACCAGCGGCGACCGACG	2.34	0.844	0.586	1	23
Fvb1	35900	-	45	GAGAAGACCGACGACCGCCGAGCGCTGAGCGCTAAGAGAAG	2.28	0.375	0.186	0.636	4
Fvb1	35985	+	33	GGCCTCCATGGCCAAATCGAAGGCGTCGGGTGCGTGGTGAG	2.42	0.5	0.206	0.801	4
Fvb1	36434	-	43	CCGGTCACCAGAATTTCCCGACCGCCTGACTCTAATCACTG	4.78	0.874	0.653	1	51
Fvb1	36537	-	40	TCCTCACCCTTTACATATGCATAGAGAGAGAAAACGAAAGA	1.74	0.35	0	0.648	8
Fvb1	36923	-	39	TTCATATAAAGAAAGATTGCATAGACCGGAGAGTTCAACCT	1.79	0.58	0.262	0.901	8
Fvb1	37193	-	36	TCTTAGGCCTGAAATTTTTGAATGCTCGCAGATCTAGGAAA	3.49	0.869	0.59	1	9
Fvb1	40987	+	28	TTCCACCGGCACCTGTTCAGAGGTAGTAATTAATTAGCTAG	2.12	0.583	0.173	0.911	10
Fvb1	43230	+	26	GCAATCGGAGGTCCACCATGATCGGTCGTGAAGTTCTGAGT	7.89	0.879	0.615	1	6
Fvb1	43235	-	30	ATCTCACTCAGAACTTCACGACCGATCATGGTGGACCTCCG	6.89	1	0.768	1	23
Fvb1	43269	-	28	GCCGGAGAGATTGCGATCGGAGGTCTGTGCAGCAATCTCAC	2.17	0.721	0.224	1	6
Fvb1	45201	-	25	AAAGTCAAAAGTCCGCATCAAATGGACGACGAAGATGGACG	2.92	0.71	0.374	1	7
Fvb1	45275	-	22	CATGTTTAAAGGTGAAAATTATACAGCGCACCCGGGTGCGT	2.1	0.462	0.007	0.842	6
Fvb1	45677	-	22	TTCCTTTACGGTGGAGGCGGAGGCGGCGGCGGCTCGGCAGA	5.17	0.806	0.509	1	9
Fvb1	45936	-	22	TTAGGTGCGTGTCTTGTGCGACCCACCAGTCATATAGCGAC	3.3	0.984	0.472	1	10
Fvb1	46645	+	25	AGGGCTTGTTAGTCAAAAGTAGTTAGCGTAGTAAAGCATTT	2.54	0.487	0.197	0.837	5
Fvb1	46925	+	25	CAATTGTCCAAAACGGGTTCATTGACCGGCTCATATCTGTC	1.92	0.812	0.146	1	5
Fvb1	50968	+	20	CACCTCTTACTTAATACACCACCTATCAAGTTTAATACATA	3.94	1	0.712	1	15
Fvb1	51969	-	24	GTGACAAACTATATCAAATTAATGGACGAACCAAATATGTC	2.22	0.434	0.092	0.799	7
Fvb1	55524	-	27	AAGACTGCGCAAACAAAAGGACCTACCGTTGCTAATCTAGA	8.19	1	0.708	1	6
Fvb1	58022	+	24	CATTTTTGCACCACTTCCCGATCGAATTTCCTCAAACTTCC	3.25	0.74	0.43	1	4
Fvb1	58932	-	26	TTTTTTTCTTGGTCAAAAAAAGAGAATTTCATTGAGATGCT	2.66	0.507	0.226	0.837	3
Fvb1	61279	-	25	CTTTCAAGCGAGTTTTCTCAATTGATCATCGTTAACGAAAA	2.03	0.926	0.327	0.999	5
Fvb1	66561	-	28	ATTGCCACCGCTCTTCATCGAATTGCTAAGAACATGGAGAA	1.89	0.461	0.05	0.759	3
Fvb1	73358	+	35	GCCCTCAAACTCGAAAAACAAATGGACGGACTGAATTCTGT	2.59	0.689	0.33	0.964	4
Fvb1	74223	-	24	CCGTTGCAGGCTTTAAATCGAGCTGGTGGTAAATCCGGAAA	3.16	0.503	0.137	0.822	5
Fvb1	94880	+	16	ATCTTTGAAGCCTTCAGATCATCCACCGTCTTTGAACCCTT	2.58	0.803	0.334	1	5
Fvb1	97632	-	29	AAGAGGAGTCTCCATTGATGATCGAATAAGAATATAAAGAG	2.15	0.564	0.25	0.939	4
Fvb1	98189	-	25	CTTTTGTGGAGCACTCTGTGAGGTTTCTGAAGAAAATAACC	2.65	0.601	0.264	0.978	3
Fvb1	99291	-	26	AAACCCTAATTCCCCTATATACCCACCAACGCAGTTCGATT	2.27	0.53	0.189	0.864	4
Fvb1	100578	+	20	TGCCTTGAAGGATGATACGCAGGTGTTAAATTGCAATGCCA	3.51	0.98	0.585	1	10
Fvb1	103822	-	23	AACTTTTGAACGGCCTCTGCACTGCTCGCTATGTACATGAC	2.06	0.506	0.175	0.893	12
Fvb1	105975	-	29	AAGTCGTTGAATCTAATTGGATCGAATAGTCGGTTGATGGA	2.67	0.796	0.478	1	7
Fvb1	113762	+	24	AAGAAGGAAGGAAGGTGTCGATGCAATTGTTATGTGTCAGT	2.91	0.755	0.411	1	12
Fvb1	114488	-	23	TAATCAGCTTTGGTGAGGTGACCGAATGGTGTGATAAACCC	3.73	0.987	0.611	1	4
Fvb1	119119	-	35	TGACACATACTCTAACGTGGAGTTGGGATGCCAGGAAGCCT	2.32	0.492	0.108	0.807	6
Fvb1	126807	+	33	TAATAATGAAGCTATTACAAAAGCAACAACACTACATAACA	2.5	0.508	0.214	0.782	6
Fvb1	129768	+	28	TTGAGGTCTGTTCTAAAAGCAGCGGTCGGATCCTTGCTTAG	3.2	0.746	0.448	1	7
Fvb1	132017	-	28	ATTAGGTGAACAAATCATATAGCGATCGAGCCAACTTGTAT	2.98	0.62	0.332	0.97	4
Fvb1	150894	-	42	GCAATTTAAAATTTAAAACAATCGGACGGCTCACAGCTAAC	3.62	0.735	0.467	0.994	7
Fvb1	150921	+	42	AAATTTTAAATTGCTAAATGATCGGACGGCTCACGACTTAA	5.37	1	0.853	1	25
Fvb1	152628	+	39	TTTTCGAGTTTGAGGGCCTTAACGATCACCAAATTGGCTGA	2.17	0.463	0.227	0.735	8
Fvb1	155585	-	34	TCACTGCCACGTGGCGACTCAGGTCTCGCCCATGACCCAGG	2.32	0.542	0.311	0.798	10
Fvb1	155949	+	34	GAGATTGGTCGGGTTGGTCGAGTCACCGGTCGAAGGTGGTT	2.39	0.937	0.73	1	26
Fvb1	155953	+	35	TTGGTCGGGTTGGTCGAGTCACCGGTCGAAGGTGGTTGAGG	4.71	1	0.868	1	43
Fvb1	156344	-	32	ATCGAGGGAGAAACGCGACGAGGCATACGCAAAACAATTGC	2.54	0.647	0.341	1	12
Fvb1	156696	-	30	TCAAAGGAAAGAAACAAAAGAGCGAGTTCAAAGCGCAAGAT	3.39	0.72	0.484	1	11
Fvb1	157055	-	30	AAAAGGGCACCGATCAAAAGAAAGCGCAATTTTGGGATAAT	2.09	0.682	0.184	1	6
Fvb1	157067	-	29	GCCACGATGCGGAAAAGGGCACCGATCAAAAGAAAGCGCAA	3.81	0.891	0.525	1	6
Fvb1	157161	+	32	TTTCTATCGGAAGTAGATCCACCGGCCATGAATCGAAACAA	2.04	0.972	0.685	1	36
Fvb1	157548	-	31	GCGTGTGGCGCGGACGAGCGACCTGGCGAGCGCGTGGAACG	13.06	1	1	1	11
Fvb1	157552	-	29	GCGAGCGTGTGGCGCGGACGAGCGACCTGGCGAGCGCGTGG	3.14	0.945	0.636	1	12
Fvb1	157782	-	32	TTCCTCCACCTCAAAGGAAGACCCAGCAAAAAAAAGCCAAG	2.86	0.579	0.267	0.887	3
Fvb1	159417	+	27	TCTATGAATGAAATAAAACGATATTCTCCCCAATTTCTCTA	1.95	0.606	0.256	1	4
Fvb1	160034	+	27	ACGAGTAGGTTGAACAGGTAACCTACTGGCGAAAACTGGCA	2.63	1	0.882	1	14
Fvb1	160237	+	28	TCTAAGGAAAAATCGAATGCATGCCGCAAGCGATAAAACTT	2.58	0.672	0.361	1	13
Fvb1	160636	-	23	TTTTTATTTCTCTTGGAGAGAGTTACCGAAAATGGGATTTT	2.12	0.513	0.074	0.845	4
Fvb1	160749	-	23	AGGCTTAGGCCTAATTTGTGAGTGGACGTTTATTTTAAATA	2.94	0.857	0.427	1	14
Fvb1	161001	+	30	CCAAAATACGACTTAAATCCAACGGCCGGATTCTACATTAA	2.46	0.441	0.15	0.709	6
Fvb1	161333	-	21	GCTAGGTAAGGAGAAATTTGAGGTGGAAGTTTTATGGTGTT	2.15	0.583	0.029	0.982	8
Fvb1	161556	+	27	GAAATGTTGCTGGGAGGGAGACCGACCGAACGGGACCGGTC	5	1	1	1	5
Fvb1	161659	+	28	GAAGAAAATCGGGTGGGAGGAGAGAGAATCGGGAGAGAGGG	2.41	0.666	0.222	0.961	8
Fvb1	162374	+	28	TAGCTACAAAAACTACTACCACCGACTAGAAAAACTACTAC	5.34	0.892	0.46	1	3
Fvb1	162396	+	28	CGACTAGAAAAACTACTACCACCGACTACAAAAGCTACTAC	2.81	0.92	0.443	1	12
Fvb1	162462	+	28	CAGCTAGAAAAGCTACTACCACCGACTAGAAAAGCTACTAC	3.68	1	0.848	1	28
Fvb1	162528	+	27	TAGCAACAAAAACTACTACCACCGACTAGAAAAGCTACTAC	4.47	0.89	0.535	1	5
Fvb1	162553	+	27	CTAGAAAAGCTACTACCACCACCGACTACAAAAGCTACTAT	2.58	0.807	0.459	1	5
Fvb1	162603	-	27	CTAGGGATAGTAGCTTTTGTAGCTGGCGGTAGTAGCTTTTC	2.2	0.296	0.015	0.581	3
Fvb1	163623	+	26	GCGTCCAGGGAGTGTCCTCGAGGCAGCGGCGGCGTCTTTCG	3.79	1	1	1	27
Fvb1	164756	-	29	AAAATGAGACCAGATTTTTGAGTGAGGGCGGTGGAAGATAT	2.71	0.684	0.285	0.968	12
Fvb1	164968	-	28	GATTAAACAAGATAATTTCTAGGTATGTACACAATAGCGAA	2.21	0.844	0.434	1	16
Fvb1	165760	-	25	TCGAATGCGATTGCGATGCGAGGTAAGCAATGCTGTCAGCA	2.53	0.698	0.316	1	9
Fvb1	171923	+	24	TGTTTCAGCAGAGCATCAGGAGCGGTCGGTCAGCTTGTTGG	8.69	1	0.712	1	6
Fvb1	171928	-	30	ATTGGCCAACAAGCTGACCGACCGCTCCTGATGCTCTGCTG	3.83	0.83	0.548	1	17
Fvb1	171932	-	30	GCAAATTGGCCAACAAGCTGACCGACCGCTCCTGATGCTCT	5.41	1	0.921	1	17
Fvb1	172129	-	30	AATATTTGTACTTAAGCACAACCGATTCAGTACTGGGCAAA	2.01	0.6	0.202	0.909	10
Fvb1	172928	+	25	AAGATGCTCGATGCAGTGCTACCGAACATGAAGATTGGAGG	4.14	0.895	0.591	1	12
Fvb1	177956	-	24	TATGTAATCATTACTAGAAGAAGCAACAACATGCACAACAA	2.26	0.663	0.313	1	7
Fvb1	179822	+	25	CAGCAATGAACTGTTGACGTAAGCAGGGACGTCGTACTGTC	2.43	0.535	0.199	0.89	13
Fvb1	184284	+	30	ATAAGGGTTTGGGCCACTCCACCCATTACCAATTGGTTTTG	3.58	0.873	0.635	1	13
Fvb1	201076	+	20	TGACTTATGTAACCCTTTTGAGGCATTGGCTTTTAATTCTA	2.45	0.932	0.335	1	6
Fvb1	204490	-	22	AAAGAATCGCAAACACATGTAATGAACAAGAAGCAAGACGG	2.14	0.692	0.257	1	12
Fvb1	205210	+	17	TTTTCTTGTTTTCATTTGTTAGTGAACATTAAAATATCCGG	2.67	0.851	0.448	1	9
Fvb1	207923	-	29	GACCGTATAGTCACATCTCCAGAGGACGACTAAATTTCATA	2.23	0.647	0.313	0.991	3
Fvb1	211019	-	34	CGTCATTTCTTTACTAAAAGATGCCACAACAAAAAACAATC	2.06	0.46	0.076	0.769	21
Fvb1	215405	-	26	TTTACTATCAAAATTTCAATACCGACTAATTTTAACCTTCA	4.92	0.985	0.598	1	3
Fvb1	215480	+	23	AATAAAAAGGTAGCAAATTGACTGAAATAAAAGTTAAGGTA	2.23	0.535	0.187	0.996	4
Fvb1	215774	+	22	ATCACATCTTCGTATGATTGAAGTAACGCATCTAATTTATA	2.72	0.722	0.19	1	3
Fvb1	217322	+	23	ATTATACAGTTATTCGTCCTACTTATCAGTAGATTTTATGA	2.35	0.541	0.173	0.895	7
Fvb1	226043	-	23	CGGAGCCGCGGGGTGCTGCGAAGCAGCGAGATGAGGCGAGA	6.7	0.902	0.523	1	16
Fvb1	226102	-	24	GGTGGCTAGAAGCTAAGTCGAGGTGGCGGAGCAGAGGAGGT	4.34	1	0.82	1	12
Fvb1	228009	+	20	AAAAAAAGGGACAATTTCCGACTTAAGGACAAAAGTCAACG	3.15	0.695	0.346	1	4
Fvb1	229389	-	27	ACATCAAAACTGACAAGGTAACCCAATAACGAATCACGGTA	3.04	0.77	0.324	1	8
Fvb1	234855	-	25	GCAATCAGACCAAATAATCCAGGCAACAACGAGTTCGAATA	2.45	0.508	0.153	0.755	8
Fvb1	241989	+	24	GCTGTGTTCACTGCAAACGCATGTGGCAGCTTCTTGAGCTG	2.15	0.587	0.085	0.934	10
Fvb1	242229	+	26	ATGAAATGGGTTTTTAACTGAGATACTTGCATAGCGTCATC	2.33	0.734	0.231	1	3
Fvb1	247669	+	17	ACCTTGCATGCCTGATCTAGAATGGACAGAAAATCTCTCAC	2.15	0.795	0.282	1	22
Fvb1	253231	-	31	ACTGATTAAAAAAAAAGATGAGGTATCAAATTGATTTTAGA	2.55	0.736	0.397	1	3
Fvb1	253437	-	29	CTCTCTGGTAGCGCCGTCGCAACGGCCGGGGGAGGAGGAGG	2.16	0.747	0.444	1	5
Fvb1	254103	+	31	GCACGTAAAACTTCAATTTTACCGAGCAGTGAGGACGGACG	2.83	0.781	0.44	1	8
Fvb1	258773	+	30	CAATAATCGAAAAACAACCGAGGCAGTATATCCACAATATT	3.66	0.982	0.668	1	17
Fvb1	261659	-	35	TCTTTTTTCCTCTCATATGCACCTGTCAGCACGGTATTGAT	2.09	0.53	0.207	0.803	7
Fvb1	263689	+	24	TCAAGAGATATTGCACCACGACCGCTCCAAGTCATATGAAT	3.56	0.616	0.232	0.909	8
Fvb1	263694	-	34	GTTGCATTCATATGACTTGGAGCGGTCGTGGTGCAATATCT	5.41	0.874	0.655	1	20
Fvb1	265495	+	20	AGGGTCAAGGCGGCCTTAGGAGGTGTCTGTAAGCACACATG	2.57	0.753	0.313	1	5
Fvb1	265964	-	29	CTTAGTTTCAAAAGAAAATAAGGTGTTGTCTCTCATTTCAA	2.83	0.555	0.197	0.867	12
Fvb1	267141	-	31	GCCGCTAAGGGGACGCCTTAACCCATCTAGGGACACCAAGG	2.35	0.767	0.274	1	16
Fvb1	267402	+	15	AGGCGGCCCTAGGCGGGTCAAGGTGGCCCCATGGCGGCCCT	2.56	0.71	0.188	0.975	6
Fvb1	267448	-	32	CTCCTAGGCCTGCCTAAGGTACCCAAGGAGCCTTCATGACC	2.36	0.495	0.124	0.774	10
Fvb1	267489	+	16	GGACAAGGAGGCCCTAGGCGAGTCAAGGCGGCCCCTTGGCG	2.07	0.597	0	1	5
Fvb1	267984	-	29	TGACCTGCTTAGGGCCCCTAATCGGCCGCCTTGACCCGTCT	2.37	0.711	0.5	0.897	23
Fvb1	268015	-	31	TAACCCACCTAAGGCCGTCAAGGGGCCGCCTTGACCTGCTT	2	0.493	0.181	0.747	5
Fvb1	268721	-	29	TGACCCGTTTAGGACCACTAAGGTGCCGTCTTGACCCTTTT	2.18	0.797	0.352	1	14
Fvb1	269141	-	32	TGTGCTGGTTAGGGTCGTCAAGGGGTCGCTTTGACCCTCCT	2.43	0.662	0.391	0.957	22
Fvb1	269711	-	33	TTACCTACCTAGGGCCCCTAATCGGCCGTCTTATCCCGCTT	3.03	0.876	0.59	1	6
Fvb1	270608	-	33	TGGGCTGCTTAGGGTCGCCAAGGGGTCGCCTTGACCCTCCT	2.17	0.638	0.233	0.948	8
Fvb1	270772	+	17	AGAGGCCCTTAGGCAGGTCAAGGCGGCCGCTTTGCAACCCT	3.4	0.593	0.275	0.863	4
Fvb1	271283	-	31	GGGGCCGTCATGACTCTCCAAGGGGTCACCATGACCCTCCT	1.86	0.5	0.165	0.769	8
Fvb1	271304	-	31	AGACTCGCCTAGGGCCACCAAGGGGCCGTCATGACTCTCCA	3.01	0.858	0.525	1	17
Fvb1	271396	-	32	TGACCCGGCTAGGGCCACCAAGGGGTCGCGTTCACCAGTTT	2.61	0.643	0.4	0.899	4
Fvb1	272476	-	28	AGACCTGCCTAGGGCCACCAAGGGGCCGCCTTGACCTGCCT	2.88	0.821	0.433	1	15
Fvb1	273042	+	16	GGGCGGCACAAGGCAGGTCAAGGCAGTCCCTTGGCGGGTCA	2.78	0.683	0.337	1	3
Fvb1	273532	+	18	AGGCGGGCCAAAACAGGTCAAGGCGGCTATAGGCGGGTCAA	2.11	0.552	0.268	0.835	4
Fvb1	273842	-	24	AACAGAGGCCATCGGTCACGATCGATTATCCAGGGTGTGCA	2.34	0.698	0.337	1	6
Fvb1	273859	-	23	GGAATGAGGAAAAAGAAAACAGAGGCCATCGGTCACGATCG	1.93	0.488	0.023	0.955	7
Fvb1	274037	+	18	AGAGGAGAGAAGAGAGAGAGAGAGAGAGAGAGAGAGAGAGA	2.98	0.663	0.205	1	5
Fvb1	274158	-	24	GGGTCGAGAATCTTCTCTCTAGGTAACAAAAAAAGGAGGGG	2.98	0.691	0.335	1	3
Fvb1	274476	+	17	AGGCGGGCCAAAGCGGGTCAAGGCAGCGTAATGCGGGTCAA	5.02	0.791	0.359	1	13
Fvb1	274835	-	23	TAACCCGGTTAGGGCCGCCAAGGGGTCGCGTTCACCCAACA	2.63	0.764	0.184	1	11
Fvb1	276950	-	22	TAAAGTAAATGTAAAAAATGATACATTTATTGAAATGACGA	2.07	0.627	0.083	1	7
Fvb1	277194	+	15	AAATAAATTATATTGAAAATATCGAACATCGATGGAAATTT	2.68	0.711	0.212	1	5
Fvb1	277666	+	17	GAAGAATGACTAACATGATGATCGACCTAAAGTTGATGGGG	5.2	1	0.719	1	4
Fvb1	281231	-	25	TACAGAGGGGAAGACTGACTACCGGGCAAGAATTAGGCTCA	4.74	0.91	0.543	1	9
Fvb1	284468	+	21	GTATTTTTCTAGGGAAATCAAAGTACATAGCAGTCCCAGGC	2.46	0.801	0.291	1	8
Fvb1	284647	-	23	CGTCAGCTTCCTAGAATCCTAGTGAAGATAATTAAGGTGGC	2.53	0.51	0.11	0.853	4
Fvb1	285789	-	22	TGAGATGAAGACTAGCCTGGAGTTAGCACTGAATCTGATTC	2.44	0.544	0.217	0.968	3
Fvb1	286735	-	24	GATGGTGTTGTTTGCAAGCGATGCTGCAATGAGATTGTGCT	2.41	0.546	0.169	0.845	14
Fvb1	288715	-	20	CATCAACAGTTGATGTAAGGACAGGACGCTGTTTAGACGGG	2.97	0.781	0.465	1	5
Fvb1	288737	+	19	CTTACATCAACTGTTGATGGATAGGTCGAGTCATCTGCACC	3.37	0.928	0.504	1	8
Fvb1	290466	-	24	CTTGAAAATGACAGGTAACGAGGTGGAGTGCGAGCAACTTG	1.97	0.57	0.131	0.984	5
Fvb1	290474	-	26	GTTTGTTTCTTGAAAATGACAGGTAACGAGGTGGAGTGCGA	2.81	0.668	0.234	1	3
Fvb1	292198	+	20	TCAGCAAAGTAGTCAATTTTATTGAAGGAGAAAAGTAGTTA	1.76	0.251	0	0.878	10
Fvb1	303018	+	30	GCACATATATTTTTGGACCAACGTAAATAACCCGGAGGTTG	2.57	0.713	0.537	0.83	6
Fvb1	303659	+	25	ATGTGACACAATGACTTTGCAGGTACTCTTTTCAGGATGTC	1.89	0.742	0.238	1	3
Fvb1	303984	+	28	ATGTATTCTCGTTCCAGTTGAGGCATTCTATCGAACACTCG	2.97	0.649	0.272	0.953	5
Fvb1	303993	+	28	CGTTCCAGTTGAGGCATTCTATCGAACACTCGAACACTTGC	4.19	0.931	0.668	1	12
Fvb1	305222	+	30	AGAAAGAGTAGAATAGTGGGACTCATCAAAATATTTTGTCG	1.97	0.505	0.204	0.881	3
Fvb1	305276	-	29	TAGCCTGTAGCAGGATTAAGAGGCAGTAGCAGTAATGTCCT	2.27	0.67	0.331	1	8
Fvb1	309312	+	30	CAAGACTCTCAAGTTTTTTGAGTGGATGAGAATCAATGGGA	2.8	0.905	0.577	1	18
Fvb1	309983	+	23	GATTAGAGCCTGATGAAACAACTTACCGTTCCATGATTGAA	2.37	1	0.538	1	4
Fvb1	313330	-	22	TCTAATGGTTCAGAAATTTGAGGTTTTTTAATTTTCCCAAG	2.12	0.441	0.127	0.88	5
Fvb1	314117	+	37	ACAATCTGTCAAAACTTACCAGATGGCGTTCACTTTTACAG	3.36	0.694	0.462	0.966	15
Fvb1	319776	+	29	AATTTATAATCTCTATTGGGAGGTAGGGTGAACTTTTAGGC	2.3	0.768	0.357	1	3
Fvb1	319827	+	29	CCAAAATCGGTTAAAACCGCATCGAACCGACAATGAGTAAC	2.47	0.636	0.256	0.935	14
Fvb1	320409	+	26	TTTTAGAAAATAGAAAACCGAAGCTTCGGTTTCGGTTTTCG	3.55	0.938	0.695	1	29
Fvb1	320479	+	25	CCGAGTCCACCCCTATTGGGAGGTGTCTGTCCAACTATTCA	3.26	0.769	0.421	1	8
Fvb1	322540	+	26	GTACGACGGAATAACGAATAACATATCAGCTGACACGACCA	2.82	0.523	0.186	0.955	8
Fvb1	329890	+	27	AAATCCTTGAGCTCAAGTGGAGGCAGAGAGTTGATTCTTCT	2.38	0.51	0.253	0.804	6
Fvb1	332617	+	26	AGACATCCAAACAAGAGCAGACCGTTCAATAAAAGTCCCAT	2.56	0.568	0.183	0.856	4
Fvb1	335855	+	23	AAAGACATTGGCAGATCAGAAGGTACCAAACAAACATGACA	2.63	0.829	0.419	1	10
Fvb1	336477	-	30	CTCAAAACTCAAACACTGCTACCCAATGGAAAGATCGACAA	1.78	0.332	0	0.564	3
Fvb1	338815	+	21	CTGTACTTTTAGATATCTAAACCGAGCATCATTTGGTCTCC	3.9	0.901	0.486	1	5
Fvb1	339491	+	29	TTGTGTTCAAAGATCACGGTACCGAAGCATGTAGAAGTAGT	2.54	0.643	0.292	0.963	4
Fvb1	340661	-	28	ATCAAACCAAAAAATTATCGAATGTGCAACCAGACTTGATC	2.62	0.876	0.435	1	24
Fvb1	340665	-	28	ACCAATCAAACCAAAAAATTATCGAATGTGCAACCAGACTT	2.13	0.56	0.299	0.958	4
Fvb1	341066	+	24	AATCTCAGCATTTGACAAAGAGGTATCGATTTCTCTTTACT	3.14	0.871	0.507	1	5
Fvb1	343276	+	33	GGTGTATTGTTTGTATTTGGAGGTAAGAACAAGCCAGAGGA	2.97	0.795	0.483	1	19
Fvb1	343764	+	35	TCGATGATTTGAAAAAAAAGAAATCTCGATAGATATATCGA	2.41	0.731	0.439	1	16
Fvb1	343784	+	35	AAATCTCGATAGATATATCGAGATAATATCGAATATCGATG	4.68	1	0.946	1	33
Fvb1	345331	+	30	TTTAAGAGTGAGGGCAACTGATCGAGCAAGCAACATCGGTT	4.51	1	0.77	1	17
Fvb1	345507	+	29	ATAAATTAGGATTTAACTCTAATTAACGTCAGCTGAGATTC	2.04	0.692	0.3	0.929	15
Fvb1	349878	-	29	CCAGTTATTGGAAGACGGAGAGTGCTTGCCTCCAAATCTTC	1.75	0.254	0	0.595	7
Fvb1	353651	-	35	CCAAATTTCTATGCTTGGCTACCTGCCGAACTGAAGCAGCC	2.83	0.577	0.289	0.826	3
Fvb1	359205	-	23	AGAAAAATTACAGGAAGTTGAGTAAACAAGGTGGAAGAGAA	2.61	0.432	0.071	0.73	9
Fvb1	359411	-	25	TTGAAAGCAACGGTTTGGCCATATTTTATGTTTTCCTGATT	2.08	0.762	0.229	1	8
Fvb1	360220	-	22	ATGACTCAAGCAACGTCTTGATGTACCGGTTATTTATCTAC	2.77	0.981	0.835	0.999	5
Fvb1	360908	+	21	AGCTCCTTCAAATCCATGCGACTGGCTAAAAGAAGTAGGAG	2.03	0.562	0.054	0.935	3
Fvb1	372488	+	21	CCCTGGGTCCATGAACCCAGAGTGAGTATATTTCCAACCAA	2.05	0.651	0.237	1	13
Fvb1	374350	+	22	TACGTCCTGGTAGCATTAGAACTGGTCGTGGCAACTTTTCT	2.56	0.622	0.164	0.987	8
Fvb1	376245	+	25	CACTAATCGGACTAGCCGGCACCTAGCGGGAAATTATTTGT	3.08	0.699	0.428	1	11
Fvb1	381445	-	29	GAATTCTGTCCGGTTTAGGTATATAACAGAAAAATGCAAGT	2.31	1	0.667	1	6
Fvb1	383641	+	32	AGGCAAAATCTTGTACCAAAACCAACCGTCAAAGTTGGTAT	3.47	0.821	0.531	1	19
Fvb1	383692	-	30	GCCCACTACCAACCGTACCAACCGAGTACCAACTGTACCAA	3.58	0.911	0.619	1	18
Fvb1	383994	+	35	AGGGAAAGAGTGATGTTGCGAGGCCGGGAGAGTGCTAGACT	3.53	0.836	0.571	1	19
Fvb1	384325	-	31	TTACTATATCAAAATGTATTACTGATTATATGGTGTTGTTA	1.91	0.649	0.141	1	10
Fvb1	384788	+	33	TACCCTTCGTCGGAGAGTCGAGGCGCTGCCCAGCGCTGCCC	2.22	0.48	0.183	0.781	5
Fvb1	384909	-	32	CCTTGCCTCTCTCACCGTCGACTCAGCAGCACCTCGCCACC	2.24	0.533	0.306	0.868	6
Fvb1	385072	+	31	GAGGTGGCAAGGTGCTGCTGAGTCGACGGCGAGAGAGGCGA	3.05	0.762	0.462	0.986	24
Fvb1	385074	-	32	CCTCGCCTCTCTCGCCGTCGACTCAGCAGCACCTTGCCACC	2.6	0.652	0.32	0.986	6
Fvb1	386260	-	33	TAAAGCAACGGATTGAAAAGAGGCAGTAATTAACATTGGAA	2.08	0.572	0.316	0.907	5
Fvb1	388299	-	31	GAGTAGGTGAAAAAAACGTGAATGCGAGTTAAATATTGGGT	2.99	0.783	0.451	1	17
Fvb1	388312	+	24	CTCGCATTCACGTTTTTTTCACCTACTCATATTGACTTTGA	2.13	0.656	0.255	0.98	6
Fvb1	390317	+	23	CCTGAGTTTGACTTTGAACTAGTGACTTGGGCCACACATTG	2.22	0.5	0.111	0.815	3
Fvb1	392107	-	26	CTGAGCTGCTGGTCTACACCACCGAGCACTTGATTTTGAGG	2.1	0.677	0.117	1	4
Fvb1	394538	+	20	AATTCTCATATTCCGTTTGAATTGACCGTTAATTATCAGCA	2.46	0.935	0.452	1	5
Fvb1	394655	-	25	ATGTCCTATATTCTATCCAAATCGGACGTTAACTGCTGATA	4.04	1	0.682	1	20
Fvb1	395139	-	26	TGGATCTGATGGTATTTCAAAGGTGGCGGTCAAACTAGTAC	2.61	0.886	0.416	1	7
Fvb1	395694	-	29	CTTTGAATGAGCCAGAAACTAGGTAGGAATAAATGAGTTTT	2.54	0.431	0.184	0.704	5
Fvb1	403123	-	25	AAAGAAGGAGAGAAAGAAAGAGAGGAAAAGAAAGAGATGAT	2.72	0.621	0.369	0.995	16
Fvb1	414524	+	33	GCTTGGTGTTTAAGAAAATGAGGGAGAGACGCACCGAATTG	2.24	0.52	0.238	0.915	13
Fvb1	417037	+	28	GATACTGCGGGTGAGAATGTAGATAACAATTATGAGGCTGT	1.97	0.567	0.181	0.958	6
Fvb1	418475	+	27	TGATACAGCTGGTCGAATGCAGGTACCGTGTTATTTGGTTC	4.4	1	1	1	15
Fvb1	424602	-	33	GAATAAAATCAAGACCAGCGAAGTAGGATACTTATAGTTTA	2.11	0.506	0.089	0.794	11
Fvb1	425342	+	37	TATAGTGGCGGATCTATCTAAGATCTCGACATGGGGTGGAC	2.56	0.596	0.311	0.865	3
Fvb1	425347	-	32	TTAAAGTCCACCCCATGTCGAGATCTTAGATAGATCCGCCA	1.89	0.371	0.005	0.661	4
Fvb1	425456	+	40	ATAAGTCTTCAAAACAAAATAGGCATCAATGAAAGTAGAAG	3	0.728	0.425	0.957	14
Fvb1	425664	-	31	TGTTTAGTGAAACCTACTCGACTTCTCGACTAGTTCTGCAT	2.69	0.845	0.475	1	14
Fvb1	428000	+	36	TCAGACGATGAAAGATATTTAGCGAACAATGCAAACTCTGA	4.36	0.719	0.402	0.917	15
Fvb1	428009	-	27	TCTTCATTCTCAGAGTTTGCATTGTTCGCTAAATATCTTTC	2.1	0.484	0.158	0.805	4
Fvb1	428355	+	39	GGACATGTACTGTAAGTCGGACCGCGAAGTAGACTCAGACA	2.29	0.892	0.542	1	21
Fvb1	430340	-	34	AGGACTGTGAAGGCATTAGGAGAGGTCGAGGCTTTTGCCCT	3.95	0.821	0.532	1	7
Fvb1	430896	+	45	TCCTCACTAACGCCAAACAGAGGTGCCGCTTGATATCTCTC	2.72	0.755	0.526	1	16
Fvb1	432770	+	42	AGAAGTCTTGGAATGTACTGAAGTAAGACAATGAAAAGCAA	1.98	0.486	0.102	0.683	11
Fvb1	433100	+	39	CAATGATGAAATAACCCCGTAAGTATCGCTTGGCTATTCTT	1.83	0.648	0.281	1	4
Fvb1	433460	+	35	CACGAGAAACACCAAATCCAAGTGATCGACCAATGGACTTG	1.72	0.609	0.359	0.928	7
Fvb1	433464	+	35	AGAAACACCAAATCCAAGTGATCGACCAATGGACTTGAGTC	2.69	0.824	0.571	0.998	16
Fvb1	434133	-	24	TTAGATTATGCTTGAAATTGAGGAAATTTTGGTTTATTTGG	2.87	0.718	0.411	1	14
Fvb1	437740	+	33	TGAGCTCGCCTTCTATATCGATCGAACAACAGAACGAAAGG	3.35	0.875	0.552	1	25
Fvb1	438997	-	24	TTAAGAGCAAGAATCAAAGGAGGCAGAGGTGAAGGGCTTTG	2.67	0.694	0.347	1	6
Fvb1	441547	+	32	AAGGAATATAGAACGCAGCAACTAAACTATGAAGGAGAAAG	2.03	0.389	0.096	0.749	3
Fvb1	442763	-	27	ATGGCATTGGCTTTGATGTTAGGCAGCGATATTGTAAGCAT	2.5	0.509	0.208	0.822	4
Fvb1	443041	-	27	ATTTTTTTAGTGATTTGAGTAGGCATTTGCCAATATGGAGT	2.19	0.538	0.174	0.919	10
Fvb1	448043	-	17	CGGCCGGTGACCGGAGTCCGAGGTTCCGGCCAAGTTTTTTC	3.7	0.947	0.557	1	5
Fvb1	451487	-	26	CTTTATTTTTCCTGAAATTGATGTCTCAAACTAAACTGTGT	2.77	0.759	0.357	1	7
Fvb1	452154	-	29	CTTTTCATGGATTTAAAGGTAAGTACTATATATTGCAACTT	2.44	0.873	0.464	1	11
Fvb1	452886	-	28	CATCTTCTATGAGAAGGAGAAGGTAGAGAATACTTCATCTG	2.31	0.602	0.292	0.935	7
Fvb1	455338	+	31	GGGTCCAAGGGCAACTATGCAGGCACCGGTCAAGGTTGCTA	2.45	0.762	0.411	1	10
Fvb1	455951	+	30	TATTAATCCATACGGTGCCCACTGATCGTTGAAAACTGAAA	1.98	0.568	0.161	0.93	4
Fvb1	459049	-	32	AGTTTATTGGTGAGAAAATGAGGGAATTAGATCAAGTTCAT	2.06	0.544	0.204	0.862	6
Fvb1	459180	+	34	AGTACACGGCGTGTATCTTTACATACATATATGAATAGTCA	2.51	0.643	0.307	0.9	8
Fvb1	459248	-	26	TTTAACCTTAACCGTTCATAACATTCATACGTTTAATCATC	2.86	0.68	0.291	0.96	12
Fvb1	460166	+	32	CATCCCTCAACCCGTCAGGTAGGTGGTTTTATCAGTGCCAA	2.12	0.441	0.101	0.703	10
Fvb1	461994	-	33	TCGTCCACAAAATGATTAGTAGGTAGCAGCAAGCAAACAAA	2.19	0.664	0.261	1	10
Fvb1	470923	-	29	TTGCCTGAACACAAATATAGAGGCATATGCCATTTTAATTT	2	0.439	0.15	0.807	7
Fvb1	471358	-	28	TGTATAGAAGGAGTTAGTGGACCGAGCGACTGTAGCCAAGA	5.07	0.969	0.674	1	17
Fvb1	472048	-	26	ACTGTCGAGCAGCCAAGTTGAAGGGTCTGGAGTGGACACAG	2.69	0.688	0.357	1	3
Fvb1	472548	-	26	CAAAAGAAGACTGAACTACGACCGGCTAATGGCACAGCTTT	2.47	0.678	0.265	1	3
Fvb1	473035	-	25	GATGTAAACGGCAGTATTGCAGGCCTCGACCCAGTAAGATG	2.75	0.688	0.32	1	6
Fvb1	473855	-	21	CTCAAGTATCATTTTTCTCAAGTGCTCGAAATTCATCCTCC	3.62	0.666	0.353	1	4
Fvb1	481311	-	23	CCCTTAAACACCACATCATGAGTTGGCAGTGGGAATTGAGG	3.03	0.941	0.561	1	9
Fvb1	481970	-	23	GATCATCAACATTCAATTTAAGAGGACGATGATCGTAAAGA	4.31	0.746	0.405	0.998	4
Fvb1	483338	-	26	ACCAGAACCATTGGAAACCAAAAGGCAAACAATCTTTGAGA	1.76	0.177	0	0.589	3
Fvb1	489813	-	28	ACCTGGTCAGTTACTGACCAAGTGATTTATTGTCAATCATT	2.31	0.596	0.216	0.915	5
Fvb1	489821	-	28	TTATGTTCACCTGGTCAGTTACTGACCAAGTGATTTATTGT	2.1	0.998	0.974	1	23
Fvb1	491907	-	36	CTTAAAGACATTGAGCCAACAGGTAACCAATGATGAACAAA	1.78	0.435	0.149	0.705	4
Fvb1	494031	-	34	CTTGAAAGCTTTGATATTTCAAGCAACAATTTTTCTGGTGA	1.96	0.487	0.172	0.844	8
Fvb1	498446	+	29	ACTCAACATCTTTAATATCCATCGAACAATCACCACGAGAA	3.83	0.793	0.46	1	18
Fvb1	498900	-	21	TCCAGGCTGGAAGTTTTATCAATGAACGCGAGAAGGGTAGT	2.48	0.767	0.362	1	6
Fvb1	502434	+	26	GGAAGCAAAATGGGAGATGGAGGCAGTATTAAACCCTACAC	3.54	0.884	0.54	1	14
Fvb1	502835	-	26	TTTCGTGAAGTTTAGACATGATCCATCGGCGTAGATTAGTC	3.35	0.807	0.463	1	18
Fvb1	504049	-	30	TATTTAAATCGAGCAAGACGAGACAACAATAAACATTTTCA	3.64	0.791	0.438	1	10
Fvb1	513815	-	35	TTGAACTGTCAGATATGTGTACCGAATCATATTTTCCCAAC	3.35	0.877	0.629	1	18
Fvb1	515361	+	27	GTAACAACTCCCCCTCCCCCAATACCCCCACTTCAACCTCA	2.57	0.571	0.191	0.879	4
Fvb1	516632	-	29	CTGTATCTTCCAGGGCAAGCACCGAATTCTGACAATGTTAG	3.44	1	0.817	1	27
Fvb1	517843	-	27	TAACAAGGTTATGCCTATTGAAGCATCAGTCTACAACTCAT	1.9	0.616	0.192	1	5
Fvb1	519668	-	24	AATTGAAACAAAAAGGAAAGAGGAAAGGAAAAAAAATTGTC	2.52	0.463	0.147	0.763	8
Fvb1	522262	+	27	ATTTTTATTTTCTCTTGGAGAGCTACCGAAAATGGGATTTT	4.72	0.983	0.692	1	18
Fvb1	522290	-	27	TCTCATAAATACATATTTATATCCACCGAAAATCCCATTTT	1.93	0.365	0	0.73	5
Fvb1	522308	+	29	GATATAAATATGTATTTATGAGAGAGTATGTATATAAATGC	2.45	0.938	0.463	1	9
Fvb1	524291	+	23	GTGGTCTAGGTGGAGTTTTGATGCAGCATGATCGAGTTATT	3.64	0.995	0.827	1	23
Fvb1	524453	+	23	AGATATTTACCGATCACAAGAGTCTTCGGTATGTGTTCACT	2.46	0.551	0.047	0.925	20
Fvb1	524664	+	23	GTTGCGAGCTACAGGAGTGGATTTGTGTCAGTGGATGAGGT	2.9	0.559	0.219	0.889	6
Fvb1	525561	+	24	CCTTTGAGGCTCTTTATGGGAGGCAGTGTCGCACGCCTTTG	6.07	1	0.744	1	7
Fvb1	525740	-	30	AATTTCAGGAACACCCAATCACCCACTTGAAATTCAAGATC	2.14	0.465	0.036	0.767	12
Fvb1	525965	+	21	TCTCATGTGCTGCAAGAGCAACCGATCAGTTTGACGAGAGA	3.73	1	1	1	15
Fvb1	525974	-	30	TAGGTCAAATCTCTCGTCAAACTGATCGGTTGCTCTTGCAG	1.97	0.56	0.099	0.909	4
Fvb1	527179	-	30	CCAAAATACGACTTAAATCCAACGGCCGGATTCTACATTAA	2.88	0.527	0.275	0.803	3
Fvb1	527540	+	26	ATTTTTATTTTCTCTTGGAGAGCTACCGAAAATGGGATTTT	3.25	0.641	0.254	0.876	8
Fvb1	527568	-	31	TCTCATAAATACATATTTATATCCACCGAAAATCCCATTTT	2.06	0.368	0.131	0.718	8
Fvb1	527944	-	30	TAATTTCTAAGGAAAAATCGAATGCATGCCGCAAGCGATAA	2.99	0.627	0.381	0.974	20
Fvb1	528101	+	30	GTTGGATCTAGTAGGAGACGAGGCATAGTCACCCGCTTTTC	2	0.486	0.129	0.774	10
Fvb1	528142	-	31	ACGAGTAGGTTGAACAGGTAACCTACTGATGAAAACTGGCC	2.85	0.744	0.423	1	6
Fvb1	528153	+	29	ATCAGTAGGTTACCTGTTCAACCTACTCGTGTTTTCTTGCT	1.94	0.544	0.236	0.88	8
Fvb1	528331	+	28	TTGGAGGTGGTCCCCGCACGACTTACCTGGGTTTCAGGGTG	4.21	1	0.638	1	8
Fvb1	534093	+	33	ACAATTTAAAATTCAAGACAATCGGACGGCTCACGCCTTAA	4.37	0.881	0.628	1	24
Fvb1	534194	+	34	TGACATTAAAGTGATTGGCGATCGAGTAATACATAATGAAA	3.19	0.752	0.405	1	4
Fvb1	536391	-	32	TCGATATGGTGATCTTTACGAGGTCCCAAGCTCTGAAATTT	2.1	1	0.665	1	9
Fvb1	537154	-	31	AAATTTTAACCACAAAATCGACATAATAGAAAAAATAATCA	2.97	0.731	0.387	1	7
Fvb1	538670	+	38	TAAGACTTAATGACGGAGAAATCGACCGGTTACGCAACACG	2.03	0.498	0.222	0.801	6
Fvb1	538674	+	39	ACTTAATGACGGAGAAATCGACCGGTTACGCAACACGGACA	3.94	0.747	0.437	0.969	14
Fvb1	538679	-	29	CTTAATGTCCGTGTTGCGTAACCGGTCGATTTCTCCGTCAT	4.84	0.92	0.623	0.986	11
Fvb1	548519	-	24	ATAATTGATCATAGCTAGTCACCCAAGTTATTTTCGTGTTC	3.14	1	0.663	1	7
Fvb1	560519	+	30	GTTAGGGAGCATACCCAACTAGGCAAGAACCACTGGACTAC	3.13	0.56	0.247	0.811	6
Fvb1	563865	-	32	CCTTCCGCCTAGAGGGGCCAAACGAACACCTTATACCCCTG	3.67	0.729	0.374	1	13
Fvb1	565102	-	24	CGGCCGGCATTGTGATTCGGAGGCGATACTGGCGAGCATGA	4.51	0.683	0.402	1	4
Fvb1	565965	-	23	TCATATGTCGATACAAATTTATCGACCACCTTTATTTGCCC	3.42	1	0.606	1	7
Fvb1	565983	-	24	TATCAAACCAAGTCTAGTTCATATGTCGATACAAATTTATC	1.94	0.795	0.394	1	6
Fvb1	570467	+	28	TCACTCTGCTTAAGTTAACGACCGCATTATTTTGAGTTTGG	2.82	0.685	0.349	0.985	3
Fvb1	573530	+	28	AATAGCTTGGCGAGATAACAACCGGATGTATACCGAATTAA	3.08	0.985	0.588	1	11
Fvb1	574934	+	34	GCCGGGCCTAAACTAGATCCAGCTAACAAGGCCTGATCCCG	2.37	0.406	0.124	0.67	8
Fvb1	574942	+	32	TAAACTAGATCCAGCTAACAAGGCCTGATCCCGAATCAGTT	3.36	0.602	0.354	0.811	16
Fvb1	576598	-	23	GCCGCAAACATAATAAAAGGAGGTTTTTCCTACAGGTGATT	2.48	0.767	0.363	1	3
Fvb1	585747	-	26	TAGGAACCGTAATCAAGTTGACCCATCTACACTGAAAGTAT	1.91	0.483	0	0.815	7
Fvb1	589233	-	31	GCAAGGTTGGGTTGATGCTGAGTCCACAATCATCATATCTT	2.06	0.397	0.013	0.69	3
Fvb1	589464	-	30	TTTCAGCTAGATTTGATGGGAGTGGACGTTTGAATTGTACG	2.31	0.776	0.423	1	11
Fvb1	589876	-	33	GAAGTCTTTGAAATTATACCATGTGTCGTAAAATTTGTTTT	2.88	0.384	0.119	0.703	5
Fvb1	589920	-	32	AGAAGGAACTCCTTGTGAACAGGTAACAGTTTATGCAGTAA	2.55	0.922	0.495	1	21
Fvb1	592038	-	37	CATACTATTAGAATTTAAACATCGACTAGGAGGGATATATC	3.36	0.753	0.474	1	42
Fvb1	593135	-	36	CACGGCGTGTATCTTCACATACATACATGGATGGTGGAGAT	1.64	0.309	0.015	0.717	12
Fvb1	595123	-	35	GAGCATCCAAGACCTATTAGACCGACATAGCAAACAGTTGA	1.89	0.412	0.141	0.688	4
Fvb1	595585	+	27	GGTGCTGTGCCAATGCCTGGACCGACTAATTCTGGTCCTGG	2.64	0.83	0.462	1	6
Fvb1	595762	-	33	AGTCCACCCCCGAAACCGCGACCACCCATATTGTTGCCCCA	1.85	0.674	0.211	1	5
Fvb1	596604	+	31	AATACAAACCTGGGAAAGTCAGAGGGCGGGCAAAGTGATTT	2.76	0.979	0.507	1	25
Fvb1	600151	+	22	TTGAGAAGTTGAAGAAACGAAGTGAGCGGTTCAAGCTTCCA	2.11	0.646	0.147	1	3
Fvb1	600214	+	23	CAACAATCAAAAAGATTGAGACCGAACTGCTGCCTTCCCCT	3.64	0.935	0.485	1	7
Fvb1	603868	+	23	ACTTTTCGGTGTTGCAGGTCACCTACTTTGTTAGCTCGAGC	2.08	0.765	0.251	1	6
Fvb1	606085	-	23	ACGTTGTTGAGGAGAAGACGAGGGATCGGGGGCTTTCGCAA	2.34	0.673	0.286	1	4
Fvb1	606554	-	23	GTCGGTGTCCAATGCAACAGAGGGCTCGTCGAGCAACCAAA	4.1	0.9	0.503	1	6
Fvb1	608030	+	22	CTAGCTACAAAAGTTACAACAGCGAACAACAAAAGCTATTA	2.84	0.601	0.284	0.98	7
Fvb1	608797	+	22	GTCCCCTTGCACCGAAGTCGAGGCGTCGGTGCGGTTTCTGG	5.93	1	0.76	1	10
Fvb1	608864	+	23	TGGTATCCGGAGAGGAGTCGAGGCGTCGCCGCGGTGTAACT	5.9	1	0.666	1	19
Fvb1	609072	+	21	AGAGAGAGAGAGAGAGAGAGAGAGAGAGAGAGAGAGAGAGA	3.05	0.883	0.547	1	9
Fvb1	609076	+	22	AGAGAGAGAGAGAGAGAGAGAGAGAGAGAGAGAGAGAGAGA	3.65	0.665	0.379	0.987	3
Fvb1	609078	+	21	AGAGAGAGAGAGAGAGAGAGAGAGAGAGAGAGAGAGAGAGA	2.54	0.644	0.353	0.972	8
Fvb1	609080	+	21	AGAGAGAGAGAGAGAGAGAGAGAGAGAGAGAGAGAGAGAGA	2.98	0.56	0.269	0.879	3
Fvb1	609082	+	22	AGAGAGAGAGAGAGAGAGAGAGAGAGAGAGAGAGAGAGAGA	2.96	0.678	0.261	0.951	8
Fvb1	609084	+	22	AGAGAGAGAGAGAGAGAGAGAGAGAGAGAGAGAGAGAGAGA	2.59	0.621	0.288	0.873	3
Fvb1	609086	+	21	AGAGAGAGAGAGAGAGAGAGAGAGAGAGAGAGAGAGAGAGA	3.17	0.953	0.62	1	18
Fvb1	609088	+	23	AGAGAGAGAGAGAGAGAGAGAGAGAGAGAGAGAGAGAGAGA	3.13	0.727	0.38	1	10
Fvb1	609090	+	19	AGAGAGAGAGAGAGAGAGAGAGAGAGAGAGAGAGAGAGAGA	3.33	0.719	0.326	1	6
Fvb1	616163	-	21	AGGCCTGTCGATTGCTAGCAACCTCGCGAGCTGGAGTCTCT	2.61	0.609	0.308	0.907	4
Fvb1	617955	+	20	AGTTTAGAGTCCGGTGAACTAGTGACTAGTGATGATAGTTC	4.07	1	0.427	1	11
Fvb1	626180	+	35	CCAGACCGGCCTTTGATGCTAGGTAAGGCGCATTCTGAGAA	3.01	0.585	0.353	0.891	8
Fvb1	627566	-	25	AACTTTATCAGTGGATGGAGAGGCAACACAAATGTCAATTT	2.32	0.557	0.13	0.854	5
Fvb1	628373	+	32	AGCCTCAAATATGAAAACGTACGTACCGGAAAATATAAACG	2.11	0.662	0.249	0.982	7
Fvb1	629913	-	21	CTTTAGTCTTTTGTTCGACAATACAACAACGAAATCGATCA	3.94	0.86	0.437	1	13
Fvb1	631939	-	20	TGCACTCAATTTGAAAACCTAGGCACCGACTTATCCTCAAT	2.82	0.661	0.276	1	7
Fvb1	636026	-	23	AAAATTGATATGAAAATCCGAGTTACTAGAATCTATACCCG	2.33	0.653	0.201	0.976	5
Fvb1	636338	+	31	GAGTATAAATAGAAAAATTGAGGGGTTTTATTTTAGAAACC	3.1	0.713	0.423	1	19
Fvb1	637201	+	31	TGCAGACATGGGAGGAAAAAAGAGAACGAAAAGGGAATGAA	1.98	0.545	0.162	0.876	14
Fvb1	638793	+	36	TACTGGCTGTGAGAAAAAACACCGATTAAGGGGAGAAACAT	2.52	0.837	0.495	1	16
Fvb1	639088	+	36	GCCCTTTCAATTATTCTTGCAGGGAACAAACATCACTTTGT	1.95	0.429	0.199	0.677	6
Fvb1	639648	+	36	ACTAAAGTTAACTTAGAGCGATGTGATGCTAGATTTTATTA	2.39	0.516	0.151	0.764	8
Fvb1	652207	-	17	TTTTTTACCTTTAAATTTTGAATTAACATCTTTTCTTGTTG	4.55	0.891	0.438	1	7
Fvb1	655388	+	23	ATCGATGAATGAAAGCAACAATCGAACGGCGAACAATAGGT	7.38	0.996	0.667	1	6
Fvb1	656516	+	24	GGTGTTGAACTCGGATGGCTAGGCAATTACCAACATAAGCA	3.24	0.654	0.29	0.941	15
Fvb1	660902	+	34	ACAATTAGGTCCATCCGTTAAGTGGCCGTCCAAATCAGTGG	2.08	0.458	0.254	0.776	5
Fvb1	661001	-	39	AGAGAGAGAGAGAGAGAGAGAGAGAGAGAGAGAGAGAGAGA	3.65	0.574	0.327	0.836	14
Fvb1	661003	-	41	AGAGAGAGAGAGAGAGAGAGAGAGAGAGAGAGAGAGAGAGA	3.22	0.855	0.642	1	38
Fvb1	661005	-	40	AGAGAGAGAGAGAGAGAGAGAGAGAGAGAGAGAGAGAGAGA	1.96	0.446	0.181	0.647	4
Fvb1	661007	-	41	AGAGAGAGAGAGAGAGAGAGAGAGAGAGAGAGAGAGAGAGA	2.53	0.594	0.33	0.77	15
Fvb1	661009	-	40	AGAGAGAGAGAGAGAGAGAGAGAGAGAGAGAGAGAGAGAGA	2.58	0.591	0.413	0.824	21
Fvb1	661011	-	42	TAAGAGAGAGAGAGAGAGAGAGAGAGAGAGAGAGAGAGAGA	3.82	0.543	0.35	0.743	24
Fvb1	661013	-	42	TTTAAGAGAGAGAGAGAGAGAGAGAGAGAGAGAGAGAGAGA	4.12	0.656	0.484	0.893	23
Fvb1	661015	-	41	GTTTTAAGAGAGAGAGAGAGAGAGAGAGAGAGAGAGAGAGA	2.39	0.551	0.282	0.766	7
Fvb1	661017	-	40	GGGTTTTAAGAGAGAGAGAGAGAGAGAGAGAGAGAGAGAGA	3.11	0.528	0.294	0.753	4
Fvb1	661173	-	42	GCTTCAACCGATGGTTTTCGAGTTGTGGACGACCAGTCCTC	2.6	0.539	0.289	0.8	5
Fvb1	661222	-	41	CGCTGAGATCGGATCGGATGACCGGTCACTGGTTGGTGGAC	3.09	0.98	0.696	1	5
Fvb1	661255	+	38	TCTCAGCGAGTGACGCAGAGACCCAGCGACTGGTCCGTCGG	2.99	0.861	0.55	1	23
Fvb1	661363	-	45	ATTCGGGCTTCTCCAATTTGAGCGGCCGGGTTCGACTACCA	3.17	0.82	0.539	1	39
Fvb1	661424	+	39	CGGATCGATCTAGGCGAGGTATTGCGCGGCGGCCGGCCGGC	1.83	0.578	0.193	0.853	6
Fvb1	661846	+	39	CAGTGGAGAGAGAGAGAGAGAGAGAGAGAGAGAGAGAGAGA	2.58	0.652	0.366	0.851	15
Fvb1	661848	+	37	GTGGAGAGAGAGAGAGAGAGAGAGAGAGAGAGAGAGAGAGA	3.18	0.794	0.512	0.974	32
Fvb1	661850	+	39	GGAGAGAGAGAGAGAGAGAGAGAGAGAGAGAGAGAGAGAGT	4.82	0.969	0.734	1	32
Fvb1	661852	+	40	AGAGAGAGAGAGAGAGAGAGAGAGAGAGAGAGAGAGAGTTA	3.58	0.857	0.612	1	35
Fvb1	661854	+	43	AGAGAGAGAGAGAGAGAGAGAGAGAGAGAGAGAGAGTTAGT	2.14	0.415	0.176	0.637	3
Fvb1	661915	+	44	TCCAGTTGAAAAATATGTCCAGTCAGCAACTTAACCACTGA	2.97	0.852	0.646	1	29
Fvb1	661949	-	47	ACAATTAGGTCCATCCGTTAAGTGGCCGTCCAAATCAGTGG	2.22	0.534	0.235	0.76	6
Fvb1	662109	-	48	GGTGGAGATCATGGTGATGCAGGTAATAATAAGCTTTTTTC	1.95	0.782	0.369	1	7
Fvb1	662395	-	49	GTACAATGCATTGATAATTCAATGAACCTCTTAGATATGGA	1.95	0.42	0.164	0.641	3
Fvb1	663093	-	43	CTACTATAAAAGACTTATCTAAGTGACAATATATATGTGAT	2.41	0.416	0.178	0.623	17
Fvb1	668495	-	25	TCTAGCCGTTCTAATTGAGGATTCAATGAAAGATTTCCGGT	2.11	0.526	0.176	0.884	3
Fvb1	671690	+	18	CCAAAACCCTTATAAACCACAGGCAATGTCCCATTTTTCCC	4.54	0.837	0.47	1	6
Fvb1	672736	+	19	AAAAAATGCATGGGATTGATAAGTAATGTATATAGACAGAG	2.19	0.603	0.224	1	7
Fvb1	673930	+	22	CTAATCACAAATCCATTCGGACTCAGCAATTAGAATCCCAC	2.92	1	0.993	1	17
Fvb1	673932	-	22	TGGTGGGATTCTAATTGCTGAGTCCGAATGGATTTGTGATT	3.23	0.567	0.066	0.931	11
Fvb1	674225	-	21	AGCCTATGTAGAGTGGCGAGAGCTGGCAGCGCGCGAGCTAG	4.23	0.781	0.47	1	5
Fvb1	675352	+	21	TATATTTAACCGGAAAAAAGAGGGGTTTTCGATCAGCAAGG	2.91	0.681	0.21	1	14
Fvb1	676648	+	24	TTCATTAAGACATATGGTGGAGTTCCCATGTACAATGACAC	2.51	0.78	0.358	1	14
Fvb1	677185	+	25	TGATTTTGCTTAGGGATTGTAGGCAACATCAAAAGATCAGT	2.1	0.575	0.16	0.959	5
Fvb1	680230	+	20	GCACAGACTAGTTTCAAATGAATGCTGCTGAAATTTATTAA	1.89	0.349	0.047	0.819	10
Fvb1	680906	+	18	TGGAAGAAATTAAAGAAAGGACCCAAGATCAAGATAAATAG	2.29	0.546	0.022	0.929	3
Fvb1	681192	+	15	AGGCAGGTGCTGATATACAAATCGAGCGGCACAAAAAACAT	3.45	0.841	0.512	1	12
Fvb1	685998	+	17	ATCGAAAGGTCATATTCGATATGCAACGTAAACAATTAAGC	2.02	0.53	0	0.976	10
Fvb1	687296	-	18	GGCAGTAGGGGGTCTACTGGAGGCAGTAGGGGGTTCTATTG	4.11	0.986	0.617	1	4
Fvb1	687397	-	19	GGAGATCTATTGGGGGTAGTAGGGGTCTACTGGGGGGCAGT	2.65	0.676	0.287	1	5
Fvb1	687482	+	19	ACTGTCGTCGGAGCCTAGTCATCGGTCGCCGGAGCCCGGTC	4.1	0.97	0.438	1	4
Fvb1	691346	+	28	TTTCAGAAAGAATGAACTTGAGGCAAACACTGGTCGCATTG	2.43	0.524	0.292	0.847	4
Fvb1	694119	+	28	GACCAGAATCAATTTCTCCGAGGGAATTTGCAGAACTGGTG	2.27	0.622	0.333	0.981	11
Fvb1	694673	+	27	CTAATCACAAATCCATTCGGACTCAGCAATTAGAATCCCAC	2.64	0.657	0.213	0.981	11
Fvb1	700041	+	18	TTTTGTTTAACCTCGATTGTATGCAGCGAAAAGACTTCAAA	2.91	0.619	0.309	1	3
Fvb1	707679	+	41	TGATTTTGTTTAGGGATTGTAGGCAACATCAAAAGATCAGT	2.38	0.583	0.336	0.929	17
Fvb1	711300	-	33	AACGTAGTTTGAAACCATCAAGGGAACAGACAGGGGCGGAG	2.31	0.592	0.282	0.942	5
Fvb1	715767	+	39	ATCTTGCGGACGTAAAAAGGAGATAATGGCAGCAGTAAAAG	1.92	0.484	0.217	0.797	3
Fvb1	716577	+	38	TAACCGATAGCACAAGAACGATGCAGAGATGGAAAACATGT	2.81	0.579	0.312	0.903	30
Fvb1	716804	+	41	TATCCAGAGATGAAGTACAGAAGCGGCGAGAATATGTACCC	2.56	0.612	0.354	0.881	4
Fvb1	716926	-	33	GCTGTATGGGCTACAGCCCAACCGAAAATTGGGCCAAAAAA	2.2	0.677	0.425	0.903	4
Fvb1	717281	+	37	CATTGTTCTTCAGAACAGTAAGGCGGCGCCAGGCCGCATAA	4.55	0.765	0.478	0.987	25
Fvb1	721583	+	37	TGATTTTGTTTAGGGATTGTAGGCAACATCAAAAGATCAGT	3	0.715	0.424	0.972	15
Fvb1	721970	+	37	CCTTGAAGAGTTCGAAAATGAGGTCACACTTACTGCAACAC	2.73	0.973	0.63	1	16
Fvb1	723130	+	39	AGAAATCTATTCAGTGAATGATGCAACAATGTCCGAAATTG	1.78	0.529	0.237	0.917	4
Fvb1	727023	+	37	TTTAGAAAAGCAACTTTTGGACCTAGCGTAGTACACTCAAA	5.78	1	0.902	1	28
Fvb1	729050	-	26	ATAATTCATGTTGCAGATTCATATAACGTATCTAGTTACTA	2.29	1	0.773	1	11
Fvb1	734621	+	26	TCTAAAAAGAGATAAAAAAAACCTACTACCGATGCAAGTCG	2.28	1	0.494	1	8
Fvb1	734955	+	25	GTGGTGAGTTCATTATTTTTAGCGCGCAGTTGATTTGTCTG	3.38	0.671	0.31	0.936	7
Fvb1	735196	+	27	CTGTCCATGAGGAATCTGAAAACGACCGGTAAGCTTCTCAT	2.69	0.673	0.291	0.895	19
Fvb1	735200	+	28	CCATGAGGAATCTGAAAACGACCGGTAAGCTTCTCATTACA	5.61	0.924	0.667	1	8
Fvb1	743232	-	21	TGACCCGCCGAGAGCCGCCAAGGGGTCGCTTTAACCCGCCT	2.21	0.725	0.38	1	4
Fvb1	743485	-	23	CTAAGCAGCTTTGACATGCCAAGGGGCAGCTTTGACCCGCC	2.78	0.588	0.186	0.905	7
Fvb1	744706	+	22	GAAGCCACCACGACTCACCAAGGGGTCGCCGTGACCCTCCT	3.87	0.843	0.447	1	28
Fvb1	746116	+	24	GAAGCCGCCATGACTCGCCAAGGGGTCGCCATTACCCTCCT	3.19	0.954	0.579	1	24
Fvb1	746726	+	23	TGGGCCGAACTCCTAGACCCACCTAGGAGCTGTCGTGACTC	2.3	0.602	0.299	1	7
Fvb1	748254	+	26	GAAGCCTTCATGACTCGCCAAGGGGTCGCCATGACCCTCCT	3.11	1	0.76	1	40
Fvb1	748366	+	27	TAGATCCATCTAGAATAGCCAAGGGGCGTTGGGCTGCCTTG	2.44	0.547	0.27	0.934	6
Fvb1	750107	+	24	GAAGCCGTCATGACTCGCCAAGGGGTCGCCATGACCCTCCT	2.52	0.787	0.472	1	11
Fvb1	751536	+	21	GAAGCCGCCATGACTTGTCAAGGGGTCGCCATGATCCTCCT	3.72	1	0.726	1	21
Fvb1	753337	+	20	GAAGCCGCCATGACTCGCCAAGGGGTCGCCATGACCCTCCT	2.49	0.707	0.362	1	4
Fvb1	753540	+	20	GAAGCCGACATGAATCGACAAGGGGTCATCGTAACCCTCCT	2.25	0.676	0.335	1	8
Fvb1	753602	+	19	GAAGCCACCATGACTCGCCAAGGGGTCGTCATGATCCTCCT	3.31	0.915	0.423	1	19
Fvb1	755940	+	20	GAAGCCGCTATGACTCGCCAAGGGGTCGCCTTGACCTTCCT	2.64	0.847	0.369	1	6
Fvb1	756416	+	22	GATGCTGTCATGACTCGCCAAGGGGTCGCTATGACCCACCT	3.61	1	0.881	1	13
Fvb1	757225	+	22	GAAGCCGCCACGACTCGCCAAGGGGTCGCCATGACCCTCCT	2.99	0.831	0.508	1	24
Fvb1	757774	-	15	GTAAAGGCAGCCCTTTGGCGAGTCAAGACGGGTCAAGGTGT	3.33	0.862	0.439	1	6
Fvb1	758298	+	26	GAAGCAGTCATGACTCGCCAAGGGGTCGCCGTGACCTTCCT	3.17	0.684	0.21	0.93	4
Fvb1	758422	+	26	GAAGCCGCCATGACTCGTCAAGTGGTCGCCATGACCCTCCA	2.36	0.571	0.277	0.873	21
Fvb1	759105	+	28	GAAGCCACCATGACTCGCCAAGGGGTCGCCGTGACCTTTCT	3.71	0.738	0.439	1	21
Fvb1	759690	+	30	GAATCTGCCATGATTCGCCAAGAGGTCGCAATGACCCTCAT	2.44	0.682	0.288	0.967	7
Fvb1	761765	+	27	AATAACCAAAAATCAATGCAAGCGAACACAAGATATTAACG	2.44	0.573	0.105	0.906	3
Fvb1	762644	+	30	GCCTTAAGAAGGTCAAGGCGATCCAAGGCCGGTTAAGACAG	2.1	0.434	0.133	0.748	6
Fvb1	764249	+	25	TGGCTTTTCAAGGCTGGTCAAGGCGGTGCCTTAGCATGCCA	2.63	0.587	0.171	0.846	6
Fvb1	764770	+	25	CACCTTGGCATGTCAAGGCGAGTCAAAGCGGCCCCTTGGCA	2.5	0.588	0.321	1	14
Fvb1	764821	+	24	GGTCAAGGTGGTCCCTTAGCAGGTAGCAGGTCTAGGCGGGT	3.63	1	0.798	1	6
Fvb1	766211	+	22	GAATCAAGCATATCGAACTCAGGCAATGCGAAAATTTGGTA	3.09	0.663	0.294	0.957	4
Fvb1	768023	+	25	TACTTTGCTGAGGGTCGTGGAGGTATAAGTATGTGGGATGA	2.44	0.866	0.385	1	4
Fvb1	769772	+	26	TGGAAATGGATTCATAGACGAAGCATCAGAGAACATTTTCA	2.78	0.652	0.32	0.975	3
Fvb1	771975	-	27	CTTAAGACGATAGTCTTGAGATGTGACAACACACGGTATTC	2.08	0.659	0.242	1	6
Fvb1	772756	-	29	GAGGTAGAAAAGGCGACTTAAGGCGTCACGGGGTATCACTA	3.06	0.595	0.252	0.939	8
Fvb1	773592	+	26	AGAGTTATGCAGTCTAGGCAACCCAATACAAAACTTTCCTC	2	0.604	0.36	0.975	7
Fvb1	774605	-	29	GAACCATCTTCAATCCAGTAAGGTACCTAATATGCACCGAT	2.13	0.918	0.408	1	4
Fvb1	775402	-	28	ATTTCCAAATGAACCTCAAAACCTACCATTTTTTTTTTTCA	1.84	0.712	0.31	1	4
Fvb1	777910	-	40	CGGGGACGCTGCTGGGGTGGAGGCGCCGCATCGTCGGAGCC	2.86	0.566	0.272	0.883	5
Fvb1	778152	-	42	TACACACAGGCCGGATGAGGAGCGGACGTCCGCACCGGCCT	3.89	0.804	0.6	0.984	31
Fvb1	779684	+	41	AGGCAGCTGACATCATTCGCACCGACTATGTGAAAGGTATT	2.82	1	1	1	29
Fvb1	781087	+	40	GAAAACTTCAGAAAAGATGAAGATCGAATGAATATGGAGAT	2.16	0.479	0.176	0.78	7
Fvb1	781089	+	42	AAACTTCAGAAAAGATGAAGATCGAATGAATATGGAGATTT	2.56	0.854	0.54	1	12
Fvb1	781378	+	47	AAGATGCATCTATTTACTGCAGGTATTATGTCCCCAGTCCA	2.17	0.81	0.352	1	8
Fvb1	782134	+	29	GTTCCTCAAGTTCATTCTGGACCGATCAGAATTTGTTTCAG	2.83	0.789	0.329	1	3
Fvb1	784362	-	35	TTGGAGGTAGCGTGGTTGTCACCGATTATATATGTTGGAAA	2.35	0.869	0.501	1	4
Fvb1	784378	-	35	CTTTTGGTTCAGTTCATTGGAGGTAGCGTGGTTGTCACCGA	3.22	0.823	0.451	1	26
Fvb1	788598	-	28	GTATGTTCATGGTGGAGACTAGGCAGCGGCACCGATTGGAC	6.04	0.97	0.623	1	15
Fvb1	788907	-	29	GCGAGGAGTCAGAACGTCGTATGCAGCAGTTGCATGGAGTT	2.81	0.674	0.336	1	25
Fvb1	788932	-	28	ATGTGATGAGAGAGAGAGAGAGATAGCGAGGAGTCAGAACG	2.59	0.713	0.397	1	16
Fvb1	789295	+	25	AGAGAGAGAGAGAGAGAGAGAGAGAGAGAGAGAGAGAGAGA	3.4	0.745	0.52	1	8
Fvb1	789297	+	27	AGAGAGAGAGAGAGAGAGAGAGAGAGAGAGAGAGAGAGAGA	3.11	0.689	0.372	0.952	6
Fvb1	789301	+	28	AGAGAGAGAGAGAGAGAGAGAGAGAGAGAGAGAGAGAGAGA	2.57	0.815	0.517	1	14
Fvb1	789303	+	24	AGAGAGAGAGAGAGAGAGAGAGAGAGAGAGAGAGAGAGAGA	3.28	0.647	0.38	1	9
Fvb1	789305	+	25	AGAGAGAGAGAGAGAGAGAGAGAGAGAGAGAGAGAGAGAGA	3.03	0.714	0.409	0.951	6
Fvb1	789307	+	27	AGAGAGAGAGAGAGAGAGAGAGAGAGAGAGAGAGAGAGAGA	3.42	0.567	0.304	0.846	5
Fvb1	789311	+	27	AGAGAGAGAGAGAGAGAGAGAGAGAGAGAGAGAGAGAGAGA	3.93	0.863	0.604	1	11
Fvb1	790381	-	25	ACCCATGGATCAAGTGGACAAGGTTCCTCTCCAGGCTGCAA	2.32	0.507	0.109	0.85	5
Fvb1	790619	-	25	CAGGCACAATTGTCTGAACAAGATGGCGGTCCACAGATAGA	2.93	0.934	0.641	1	15
Fvb1	790865	-	26	GAAAGCAGCAGGACCTCTTGAGTTGGCAGCATTTGCTTCTT	3.27	1	0.576	1	11
Fvb1	792297	+	26	ACTCTCTTTTCTTCTTGCAGACCGCACAGGATAACATAGAT	2.81	0.532	0.208	0.857	9
Fvb1	792807	+	28	GGTACCTACAATACTGTCGAACCGAGTGTCATCCCCGTTTG	3.99	0.774	0.426	1	11
Fvb1	793322	+	26	ACAAGTCAATATTAGTCCCGAGATGGCAAATGAAATTAAGG	2.33	0.738	0.363	1	5
Fvb1	794254	+	29	CCGCATCGACGTTTTCGATGAGGTCGGAATCGGCGGCGGCG	2.78	0.822	0.531	0.994	8
Fvb1	795677	+	31	CTTCCATTGAGGACATGCAGAGGTGTCGTTGCTCATCTGCA	2.41	0.606	0.271	0.91	12
Fvb1	797773	+	27	TTCAGGCACAAAAAGCTTGAAAGTACCACTAATATCACTTG	2.14	0.993	0.949	1	11
Fvb1	798681	+	26	ATATCGGAGTGCAACAACTGATGCAGCATAAATATAAATGT	2.23	0.547	0.234	0.878	4
Fvb1	801038	-	25	CTCGAGTTGAACAAAACTTCAGGTACCGCAGAAACTCCCGC	2.73	0.925	0.573	1	13
Fvb1	806001	-	21	GGCGGCCTCTAAGCGGGTCTAGGTGGTTTCTAAGTGAATCT	3.07	0.64	0.267	0.912	6
Fvb1	806333	-	24	GGCAACCCCTTGGCTGGTCTAGGCAACCCCTAAGCGGGTTT	2.44	0.435	0.198	0.9	5
Fvb1	806805	+	20	TGACCCGCCGAGGGCCGCCAAGGGGCCGCTTTAACCAGCTT	2.52	0.718	0.326	1	4
Fvb1	806940	-	23	TGACTGTCCTAGGTAGGTCAAGGCGCCGTCTTAGCGGCCCT	5.41	0.887	0.565	1	8
Fvb1	807116	+	19	TTGGCCCCCTTGACAAGCCAAGAGGCCGCTTTGACCCGCCG	3.33	0.76	0.382	1	14
Fvb1	807684	+	19	TGTTTAGAACCTGCGTTGGGACCGACTAGTCCCGCCTAGAA	2.19	0.97	0.492	1	5
Fvb1	807711	-	23	TGGCGGCCCTTGGCGGGTCTAGGCAACTTCTAGGCGGGACT	2.27	0.463	0.144	0.828	3
Fvb1	807793	+	20	TTGACCGCCTTAACATGCCAAGGGGTCACTTTGACCCGCCT	1.89	0.56	0.057	1	4
Fvb1	807884	+	19	TTGACCCGCCTTGACATGCCAATGAACCACCTTAGCCTTCT	1.77	0.369	0	0.819	7
Fvb1	809014	+	20	AGACCCACTTAAGGTAGCCGAGGGGGCGCCTTGACCCGCAT	2.73	0.965	0.527	1	4
Fvb1	809443	-	24	ACCGGTCCGGTGGCGAACGGAGGTCGGACGGCGGCGGGAGG	2.1	0.791	0.171	1	11
Fvb1	809477	-	23	GAAATGTTGCTGGGAGGGAGACCGACCGAACGGGACCGGTC	3.19	0.845	0.423	1	4
Fvb1	812255	-	19	GGTTGTTCCTAAGCTGGTCTAGGCGGTCCCTAAGCGGGTCT	2.95	0.627	0.248	0.967	3
Fvb1	813294	-	21	GGTAGCCCCTTAATGACCCTAGGCGGCGTCTAAGCAGGTTT	5.73	1	0.845	1	10
Fvb1	813336	+	23	AGACCCACTTAAGACCGCCAAGGGGTCGCCTTGACCCCCTA	2.52	0.616	0.315	0.962	7
Fvb1	813387	-	21	GGCGGCTCTTTGTCTTGTCTAGGCAGTCCTAACGCGAGTTC	2.41	0.451	0	0.771	5
Fvb1	814535	-	19	GGCGGCCTTTCAACGTGTCTAGGCAGTCCCTAAGTGGGTCT	3.2	0.639	0.175	0.983	6
Fvb1	814678	+	20	TGACCCACCTTGACAAGCCAAGGGGCCGCTTTCACCCACCT	2.51	0.607	0.294	1	8
Fvb1	815009	+	23	TGACCTGGCTTGACCGGCCAAGGGACCGTCTTGACCTACCT	2.02	0.549	0.062	0.936	4
Fvb1	815228	-	19	TGACTACCCTAGGCAGGTCAAGGCACCCCCCTCGGCGGCCC	3.39	0.638	0.284	0.986	4
Fvb1	815600	+	23	AGACCCACTTAGAGCCGTCGAAGGGGCGCCTTAACCTGCCT	3.05	0.825	0.529	1	8
Fvb1	815839	+	22	TGACCCGTCTTGACCTGCCAAGGGACCGCCTTAACCGTTTT	2.31	0.65	0.278	1	7
Fvb1	816188	+	23	TTGACCTGCCTTGACATGCTAACGGACGGCCTTGGCCCTCC	2.84	0.539	0.174	0.81	5
Fvb1	817099	+	29	GGACCCACTTAGGGCCGCCGAGGGGGCGCTTTGACCCACCT	2.41	0.984	0.536	1	3
Fvb1	819747	+	29	GCAATGACCAGAAGAAGAGGACCGAAAGTCATAAATTCAGA	2.27	0.516	0.024	0.781	4
Fvb1	822660	+	23	TACTCTTGTCTAACATCATTACCGAGTAAGATACCTGGGAT	2.7	0.671	0.227	0.983	7
Fvb1	825590	+	23	TTTAAAAAGATAAACAACCGAGTTATTAGGTTTTGTGTCGT	2.2	0.5	0.013	0.864	9
Fvb1	826478	+	27	AACCAAGAGCCAGCGTAGCAACCGATCTTCCTTGTTCAGGT	3.15	0.621	0.323	0.868	4
Fvb1	826748	+	32	ACTTCCAACCAAATCTATGGACCGGATAACAATTCCGATTT	4.28	0.84	0.524	1	12
Fvb1	828170	+	27	AGGCCCGAAACATATTAACTACCTAACACCAATCAACCTAA	1.81	0.504	0.116	0.957	7
Fvb1	830185	-	28	TCAAAAAATCAAACACAGGCACCCAACACCTCTCTCTCTCT	2.4	0.659	0.213	0.986	5
Fvb1	835019	+	23	CTAAGAGCTTTAGAAAAATTAATGAACACTGTTTACTTTGC	2.39	0.69	0.334	1	7
Fvb1	837959	-	21	TTCATGTCGAGTACTTAGCAAGTTAGCATGCTTCATGCCTT	2.84	0.788	0.444	1	6
Fvb1	838587	+	25	CAAAGATAATGGAAAATGTGACCGATTATGAGATTTTACCT	3.92	0.998	0.594	1	5
Fvb1	846720	-	22	GTTGATGGTGGATTTTGTGCAGGTGGCGGAATAAGAGGTGA	5.77	1	0.797	1	8
Fvb1	848369	-	20	CGCCCAAAGAAAGACGACGAAGGTCTCAGCCAAACATGGCA	3.55	1	1	1	10
Fvb1	852232	-	16	AAAATATGAGTTAGGCTGTAACCCACCGTAATCCGTGTGTA	3.7	0.969	0.63	1	12
Fvb1	852657	-	19	TTTCAAATGAGGTTATACCGAATTTTCGGTAAACTTTCCTT	2.26	0.572	0.13	0.966	6
Fvb1	853620	-	15	AATTTTCATTAGTTTTGGAGAGTTACCGAAAATGAGATTTT	2.7	0.779	0.305	1	7
Fvb1	858477	-	27	TTTTTATTTCTATTTTGAGTACCGCATAATATATTATTTCA	3.15	0.84	0.534	1	13
Fvb1	860206	-	31	TGTGGTTTTATTTTAATCTGAATGGTCCTTAAAGTCACAAT	1.87	0.428	0.111	0.685	5
Fvb1	865880	+	20	ATTAATGATTTTTGTTGTCGACCGATCATTCACACGTCGCC	5.2	0.987	0.5	1	4
Fvb1	865943	+	20	TCAACTTTCCTGACTCACGAACCACTTATGCAATTTGTCAG	2.55	0.697	0.318	0.993	4
Fvb1	866367	+	22	ATAGGATAAAGAGTTAAAAGACTGCTTCACTTAGAGATGAG	2.22	0.486	0.194	0.862	4
Fvb1	866799	-	22	CTAGGCGGCCTCTAAGAGGGACTAGGCGGGTCCAGGCGACC	2.82	0.782	0.155	1	9
Fvb1	871377	+	33	ATGTTTCAGTGTGTGCTTGAAGGTAGCATATCAATGCATGA	2.08	0.604	0.31	0.901	11
Fvb1	882841	-	21	CTCAAGCTGATTGCTGCCCGACTGGACACTCAATCTCCGTT	2.98	0.843	0.377	1	4
Fvb1	885251	-	15	AAAGAAATTCACCAAAATCTAGTGAGTTGTAGATATCTTGC	2.49	0.802	0.277	1	15
Fvb1	896458	+	20	CTAGAAGTCATTAACAATTGAGTGAGCAAAGCTGTTATCTG	3.15	0.747	0.386	1	14
Fvb1	896601	+	19	GTGTAATATGGACAAAATGCAGGCAGCAGTTTAAATCTTTT	2.03	1	1	1	10
Fvb1	896879	+	20	TCAATAGAAGGCGCCGCACGAGGTAAGAGAAGATGAAAACA	3.25	1	0.604	1	10
Fvb1	899602	-	18	TATGTCTGTCTGGGTTTTCGAGTTGTCGAAAGTTTGATTCT	3.08	0.873	0.269	1	4
Fvb1	901186	-	20	TACGTTATGCTAACTCAGTCACCGATAAGAAAAGATCATTC	2.65	0.728	0.365	1	3
Fvb1	901192	+	21	TCTTTTCTTATCGGTGACTGAGTTAGCATAACGTAAAAGGC	2.24	0.547	0.035	0.914	4
Fvb1	902257	+	19	TCTCAAAAAGGGGAGTAACGAATGGATCAGTAATAAGGCGC	3.91	0.967	0.6	1	3
Fvb1	903641	+	18	ACATAGACATAGGAGAGAAAATATGGCAACTAAGATGATGC	2.4	0.836	0.174	1	3
Fvb1	903663	-	20	CTTCCTTCTAAAACAAACTGAAGCATCATCTTAGTTGCCAT	2.13	0.65	0.166	1	4
Fvb1	908569	+	23	TAAACGAGTTATGAAACTCAAATGAGCATCGTTCACGTGTA	2.1	0.969	0.144	1	4
Fvb1	910051	-	38	TAAATTCTTGGAGAAAAATCACCTGTCAAGCTTTGTAGAGA	2.63	0.659	0.348	0.942	19
Fvb1	913748	+	27	TCCAGTCACTTGCCTTGCAAATCGGGCGGTGTGGATCTCGA	3.24	0.797	0.435	1	11
Fvb1	914503	-	33	GGTTTCCAGTATCAGATGGCATCGGCCGGCTGCAGGTTAAA	2.09	0.435	0.121	0.767	3
Fvb1	915972	-	31	CCTCTTGGAACATCACATTCAGATGGCGCAGGGATAGTGCA	2.39	0.518	0.183	0.864	10
Fvb1	919640	+	23	AGAAGATCATTTGAAATTTGAATGCTCAACCCTTTTGTTAG	2.39	0.725	0.347	1	9
Fvb1	926935	+	25	TTTTTTCTTTGTGATTTGAGACTTATCGAGTGAGTGATCGA	3.27	0.707	0.355	1	13
Fvb1	930087	+	24	AGATATCGAGTTAGATACAGAGCGGTCATTCAAACCTTCAC	3.61	0.841	0.555	1	17
Fvb1	931103	+	27	TAATACGCACCAGCTGAAATATATACCGAGCCATTCAACAT	2.85	1	0.826	1	4
Fvb1	932316	+	28	TCATTTCCGCGTGAGGGAAAAGGTAACGGTATATCAGAAAC	2.16	0.999	0.573	1	14
Fvb1	934953	-	21	CACGATCTCTTAGCTACGCTAGGTGGCATTTTCTACCAGTT	2.71	0.676	0.341	1	11
Fvb1	937350	-	22	CCTCCTCCTCCTCCTCCTCCATGTCCTCCTCCTCCTGGTCC	3.69	0.544	0.248	0.833	4
Fvb1	945757	+	20	TGTGCCAGAAGCAAGGGAAGACCGAACAGAGCAAGTTTTTG	4.8	1	0.729	1	13
Fvb1	951548	-	33	TTATCTTCAGTTACAAAATCATGTACTTCTGCTGCCGGCAA	2.05	0.672	0.289	1	9
Fvb1	953141	-	39	AGAAACGCAGCACCAAGTTCAGGTGGTGAAAATCCTGCCAA	2.08	0.46	0.156	0.712	3
Fvb1	954789	+	23	AATATTTATTAATTCTCAAGAGGCGCCATTGCAATTTCTCT	2.86	0.593	0.246	1	8
Fvb1	955044	+	26	GAGAAACTACACACCAGCAGAGATAATAATAAAAAAACCAT	2.21	0.581	0.195	0.944	7
Fvb1	957304	-	36	AAAAAACAAGATTCAAATTGAGTTGATAATCTTCAACCATT	2.22	0.405	0.172	0.644	3
Fvb1	960922	+	27	ACTTGGCAAGGTTTTTAATGAGGCAACACCACATGCACCAT	3.03	0.915	0.58	1	10
Fvb1	961445	-	29	TGAGCTCTTTAAGAAAAAAGAGCGAACAACAACGTATGTAG	2.32	0.492	0.231	0.759	3
Fvb1	966042	+	27	TAGAATTCACGAACTTAATTACCTAACATGTTTTGTGCTAG	2.2	0.951	0.448	1	26
Fvb1	971748	+	26	CCTTCGTCCGGCGAATATCAAGGTCTCATCGGAGGCGGAAA	2.13	0.655	0.265	0.992	16
Fvb1	972702	+	36	GGGCTTCTCTTCATAAAACGACCTAATCATCGACCAGAAGA	2.56	0.816	0.564	1	30
Fvb1	972710	+	36	CTTCATAAAACGACCTAATCATCGACCAGAAGACCGTAGTC	2.28	0.782	0.476	1	14
Fvb1	974527	-	31	GTGAGAAGTTGAAGAATGGAATTGAGCGGCTGGAAGTGGCA	1.98	0.965	0.554	1	17
Fvb1	975692	-	30	CCAAGCCTAGATTGAAGACTAGTGACATGGCTAGAATGCTT	2.47	0.405	0.143	0.673	7
Fvb1	977260	+	22	GTTGTGAATAAGAAGATTTGAGTTGTTTAATCGTGTGGATT	1.89	0.337	0.043	0.662	4
Fvb1	977599	-	31	TCATGAGATTTTTTGAAAAGAGGTGTTTTGTGAAGACTTGA	2.31	0.644	0.3	0.978	16
Fvb1	978128	+	29	CCAAGTGACCAACCCAACCCACCCAACTATCCAACATATTA	2.99	0.494	0.16	0.827	8
Fvb1	978379	-	31	CTATCAAGGAGGATCGGAGGAGGCCGGGAAGAAGGAGATTA	3.42	0.759	0.556	1	5
Fvb1	979126	+	29	TCTCGTAAGTAGTATTACAGACCGATCAAAGTATAACCTCG	2.31	0.855	0.405	1	11
Fvb1	979198	-	33	TTTTTAGAGTTGTAGAATTGAGTTGTCTATTTATGTGCGGA	1.98	0.406	0.14	0.751	11
Fvb1	979407	-	32	ACCAAAAAAAAAAAAAAAAGAGAGAGAGGGACTTAGTCGGT	2.11	0.452	0.129	0.689	8
Fvb1	983288	+	28	TGGAAGCAGAGTTGAGATTGATATGATATGCTTTTTACTTT	1.77	0.608	0.159	1	4
Fvb1	983933	+	28	TAAAAGCAAATAAAAGAACGAATCATTAACTAGTTCATGAT	1.77	0.445	0	0.907	6
Fvb1	988376	+	26	CTGTTTGTGTACACTTTACGAGTTACATGATGTTTTTATGT	2.12	0.437	0.085	0.736	7
Fvb1	989384	+	27	GAAATTACTCGTGTACTACGAAGTGGCGGTGTCTTTGTTGG	2.85	1	0.718	1	6
Fvb1	992189	+	30	GGTCATTAGTATGGGAAACTAGTGCTCAATGAGTTGTGCTT	2.73	0.586	0.251	0.843	20
Fvb1	992311	-	26	CGAGAAAAAACCCGGTTTTTAGGGAATGAAACATGTCAACA	2.12	0.553	0.215	1	7
Fvb1	993267	-	29	TATATATATAAAAGAAAAGGAAGTAAGATATGAGGGGAACG	1.9	0.476	0.11	0.809	4
Fvb1	994127	-	28	AGATGTTTACCTTGCACCCAAGTGAGCAATGGATATAAGGT	2.2	0.634	0.263	0.971	7
Fvb1	994962	-	26	AGCAAACCAACGAGTAGTGTAGGTAAGAGTGTAGAGCATAT	1.93	0.573	0.177	0.961	8
Fvb1	998539	+	31	AGTGGGTTCAAAAGAAACCAACTGCTTATACTGCTTTGGAT	2.05	0.452	0.101	0.778	3
Fvb1	1000506	-	30	AAGAATCTGATACAGATCATAGGTCAATGGTTGTATGATTT	2.07	0.319	0.019	0.556	6
Fvb1	1002357	+	35	GATCTTATAACTACATTTTGACCGTTCAGTTTATAGGTATT	2.26	0.708	0.364	1	6
Fvb1	1004403	-	29	GAATTTTGAATTGTTAAACGATCGGACGGCTTACAGCTTAA	6.42	0.828	0.543	1	12
Fvb1	1004430	+	27	ACAATTCAAAATTCAAGACAATCGGACGGCTCATAGCTTGA	5.64	0.826	0.572	1	4
Fvb1	1004542	+	26	CATTCTATCTAATCACTGTGAGAGAGCAACACCATCAATAA	2.52	0.666	0.289	0.999	4
Fvb1	1006982	-	27	TTAGTTTCACATAAATTATGAATGGACGACCAAACCAATTG	3.08	0.658	0.308	1	5
Fvb1	1008455	-	23	GACCGGTCCGGTTGCTGACGACTTTCTAGAAATTGCTGCCA	2.25	0.528	0.154	0.872	5
Fvb1	1014425	+	31	GTAATTACTGGAACACCTGCAGGTAGCATCAGTCTTGATGT	2.18	0.833	0.51	1	6
Fvb1	1018918	-	32	GAAAGTGGCCAAAAATAGGGATCCCTCAATAGAAGGGGGCT	2.43	0.516	0.283	0.838	3
Fvb1	1019092	+	26	ATTTAGTTTTAATGATTTTGAACGGTCCAGCTTATGTCAAA	2.1	0.452	0.086	0.773	4
Fvb1	1022165	+	24	TAGCTACGTTTATCATCAGTAGGTGGCAAATGAAAAATGGG	2.69	0.616	0.218	0.95	7
Fvb1	1026793	+	28	GCATCGTTCAACATGGATCGAGGCATATCTAATGTAATCAT	2.01	0.469	0.196	0.813	17
Fvb1	1030255	-	26	TCTTAGTTACTGGTATTCTGAGGTAGTCTGAAGGAACCACC	2.79	0.681	0.305	1	3
Fvb1	1032997	-	29	GACCGTAGATAGTCTAACACAAGTGACGAGTCAACCTCTAA	2.28	0.536	0.189	0.83	7
Fvb1	1038152	-	33	CTTAAAGAGCATAGGTTTCGACTGATTTAGCTAAACGGTTA	2.43	0.722	0.337	1	9
Fvb1	1040748	-	35	TAATAATCATTTGATTATAAATTGAACGATGATAACCACAA	2.71	0.858	0.484	1	17
Fvb1	1041395	+	32	GAATAAGTGACTGAAAAGCGAAGTAGCTGAGTGTTTCGTAA	2	0.518	0.209	0.854	4
Fvb1	1041447	+	31	ATAAGTGCTGCCAATGGCAGAAGCAGTAACGAAGTGTTTGG	3.95	0.965	0.624	1	10
Fvb1	1043666	+	33	ACAAACACAGAGAGAGAGAGAGAGAGAGAGAGAGAGAGAGA	3.7	0.762	0.538	1	27
Fvb1	1043668	+	33	AAACACAGAGAGAGAGAGAGAGAGAGAGAGAGAGAGAGAGA	4.58	0.781	0.562	1	21
Fvb1	1043670	+	31	ACACAGAGAGAGAGAGAGAGAGAGAGAGAGAGAGAGAGAGA	3.53	0.56	0.286	0.793	17
Fvb1	1043672	+	33	ACAGAGAGAGAGAGAGAGAGAGAGAGAGAGAGAGAGAGAGA	3.63	0.57	0.3	0.772	23
Fvb1	1043674	+	31	AGAGAGAGAGAGAGAGAGAGAGAGAGAGAGAGAGAGAGAGA	2.41	0.44	0.194	0.682	10
Fvb1	1043676	+	30	AGAGAGAGAGAGAGAGAGAGAGAGAGAGAGAGAGAGAGAGA	7.9	0.786	0.537	1	12
Fvb1	1043678	+	31	AGAGAGAGAGAGAGAGAGAGAGAGAGAGAGAGAGAGAGAGA	2.76	0.598	0.31	0.852	16
Fvb1	1043680	+	32	AGAGAGAGAGAGAGAGAGAGAGAGAGAGAGAGAGAGAGAGA	4.87	0.752	0.529	1	23
Fvb1	1043682	+	28	AGAGAGAGAGAGAGAGAGAGAGAGAGAGAGAGAGAGAGAGA	2.31	0.559	0.288	0.822	10
Fvb1	1043684	+	28	AGAGAGAGAGAGAGAGAGAGAGAGAGAGAGAGAGAGAGAGA	3.71	0.613	0.365	0.938	17
Fvb1	1043688	+	29	AGAGAGAGAGAGAGAGAGAGAGAGAGAGAGAGAGAGAGAGA	2.7	0.584	0.344	0.837	10
Fvb1	1043694	+	28	AGAGAGAGAGAGAGAGAGAGAGAGAGAGAGAGAGAGAGAGA	3.64	0.843	0.564	1	19
Fvb1	1043696	+	27	AGAGAGAGAGAGAGAGAGAGAGAGAGAGAGAGAGAGAGAGA	4.15	0.683	0.371	0.953	23
Fvb1	1043698	+	30	AGAGAGAGAGAGAGAGAGAGAGAGAGAGAGAGAGAGAGAGA	2.65	0.481	0.24	0.742	4
Fvb1	1043700	+	26	AGAGAGAGAGAGAGAGAGAGAGAGAGAGAGAGAGAGAGAGA	4.85	0.663	0.35	0.895	19
Fvb1	1043702	+	29	AGAGAGAGAGAGAGAGAGAGAGAGAGAGAGAGAGAGAGAGA	3.49	0.554	0.33	0.856	13
Fvb1	1043706	+	29	AGAGAGAGAGAGAGAGAGAGAGAGAGAGAGAGAGAGAGAGA	3.59	0.627	0.335	0.874	4
Fvb1	1043708	+	29	AGAGAGAGAGAGAGAGAGAGAGAGAGAGAGAGAGAGAGAGA	2.8	0.661	0.331	0.987	12
Fvb1	1043710	+	31	AGAGAGAGAGAGAGAGAGAGAGAGAGAGAGAGAGAGAGAGA	3.1	0.448	0.161	0.679	5
Fvb1	1043714	+	27	AGAGAGAGAGAGAGAGAGAGAGAGAGAGAGAGAGAGAGAGA	2.86	0.676	0.37	1	8
Fvb1	1043737	-	30	CCGCGAAGCTTCAGAACTCCAGGTCTCTCTCTCTCTCTCTC	1.99	0.393	0.007	0.652	6
Fvb1	1045235	-	35	ATTTCTCATAAAAGCATCCAACTTAACAACAGAAACTACCG	1.87	0.552	0.11	0.828	10
Fvb1	1048767	+	36	CCTGTAATAAGAGAGGAAGTACCGAATAACATAAGTTTCAG	5.16	0.999	0.756	1	34
Fvb1	1048929	+	36	ATATCTATCTATACCTCAGTAGCTACCGCATATACCATTAA	2.17	0.445	0.185	0.715	3
Fvb1	1048953	+	35	ACCGCATATACCATTAAAACAATGGACGAACGTCACATAAT	1.96	0.43	0.088	0.709	19
Fvb1	1050242	+	25	TGAAATTTAAGTAAAATTTGAAGTGCCTGACCTAATAATCC	3.36	0.686	0.403	1	25
Fvb1	1050434	+	25	CATGATTTTGGGACGAAATAAAGTACTGGGTCGATCAAATT	2.68	0.963	0.627	1	18
Fvb1	1050444	-	28	CCCATCTCTGAATTTGATCGACCCAGTACTTTATTTCGTCC	2.03	0.778	0.402	1	4
Fvb1	1050551	+	23	TGTTGATCTCGGCGGAGACGAGGTGGCAGAGAACGAACCCA	2.67	1	0.72	1	7
Fvb1	1053655	+	22	ATCATGAAGGAGCTATGTTGAAGTATGAGAAAGCTCTCAAA	2.1	0.588	0.252	1	6
Fvb1	1053719	+	22	TGTGTCCTATCTTCGGAGTAATATGGCGGCTTGTTATATGC	3.29	1	0.59	1	9
Fvb1	1054411	-	28	AACTGCTTTTGATCTTGGAAACCGATCGCTGATCACCTCTC	2.59	0.774	0.292	1	13
Fvb1	1056912	-	23	CCCATAAAGTAGAGATCCCCAGTGAGCAAGTAATTCAGTAG	2.02	0.601	0.267	1	3
Fvb1	1057603	+	23	AGCCGCGTGGACATGATACTAGTGACTCTCTCCACTCACCA	2.03	0.424	0	0.844	6
Fvb1	1064292	+	31	AATAGATTTCAAACATGCAGAAGTAACATCGCATCCCTCTA	2.21	0.905	0.256	1	13
Fvb1	1070582	-	28	TTTGAGACATATATACACCTATTGAGCGTTGTGTTGTTTGA	2.11	0.605	0.241	0.984	5
Fvb1	1070733	-	31	ATTTTTCTTGTTTAAAAATTACTGATCAATATCTAACGAAT	2.22	0.548	0.28	0.935	3
Fvb1	1074301	+	29	ATGAGAAATTTGGGAAGACAAGAAAAATTATTCGAAATTAA	2.04	0.391	0.088	0.685	4
Fvb1	1077636	-	31	TCCTCAAGGGAGATGTTTGGAGTTGGCAAGAAAGCATATAG	2.09	0.605	0.254	0.957	6
Fvb1	1082183	+	31	CTTCAAAGCAAACCTAAATGATCGATCAGGAAACCAGAAGA	5.04	0.914	0.666	1	21
Fvb1	1082213	+	31	AAACCAGAAGAGAGAGAGAGAGAGAGAGAGAGAGAGAGAGA	2.5	0.548	0.324	0.836	3
Fvb1	1082215	+	29	ACCAGAAGAGAGAGAGAGAGAGAGAGAGAGAGAGAGAGAGA	2.89	0.617	0.244	0.853	15
Fvb1	1082217	+	29	CAGAAGAGAGAGAGAGAGAGAGAGAGAGAGAGAGAGAGAGA	2.25	0.544	0.197	0.815	6
Fvb1	1082219	+	31	GAAGAGAGAGAGAGAGAGAGAGAGAGAGAGAGAGAGAGAGA	1.95	0.554	0.265	0.818	8
Fvb1	1082221	+	29	AGAGAGAGAGAGAGAGAGAGAGAGAGAGAGAGAGAGAGAGA	2.56	0.74	0.394	1	17
Fvb1	1082223	+	31	AGAGAGAGAGAGAGAGAGAGAGAGAGAGAGAGAGAGAGAGA	2.9	0.598	0.314	0.876	13
Fvb1	1082225	+	31	AGAGAGAGAGAGAGAGAGAGAGAGAGAGAGAGAGAGAGAGA	2.98	0.805	0.344	1	21
Fvb1	1091058	+	19	CCAATGTTCTAAAAGGCGCTAGGCGTTAGGCGGGCGGTAAC	2.99	0.669	0.319	1	3
Fvb1	1091431	+	20	CTTAGTAGCCTAGGCGGGCAAGGCGGCATCTAGGCAGGCTA	4.38	0.822	0.493	1	9
Fvb1	1091451	+	22	AGGCGGCATCTAGGCAGGCTAGGCGGCATTTAGGCGAGCTA	5.41	0.985	0.628	1	12
Fvb1	1097062	+	35	GATTATGAAAAGGAAAAAGGACTTACATATTTGATGTTTGA	2.92	0.778	0.445	1	7
Fvb1	1101018	-	30	CTGATTTGTTTTTCTTAAAGACTTGTCGATTTTCAAAATAA	2.07	0.545	0.235	0.919	6
Fvb1	1102908	-	29	GGTTGGGCTCGGCCCAGCCGACCCAACACTCCTTTTAACCC	4.82	1	1	1	15
Fvb1	1103063	-	29	TGTTGCTGGGAGGGAGACCGACCGAACGGGACCGGTCCGGC	2.72	1	0.821	1	13
Fvb1	1103067	-	29	GAAATGTTGCTGGGAGGGAGACCGACCGAACGGGACCGGTC	2.8	0.792	0.494	1	7
Fvb1	1103273	+	22	AGCTCCCTCCCTCTTGAGCTAGGTAAGGAGAAATGTGGAGT	3.24	0.726	0.405	1	12
Fvb1	1104573	-	23	ACGAGTAGGTTGAACAGGTAACCTACTGGCGAAAACTGGCA	2.04	0.732	0.158	1	4
Fvb1	1106116	-	22	GTTCAAAAACTCGCACGTCGAAGTTTTTGTTATCGTCTCCC	2.11	0.465	0.136	0.818	7
Fvb1	1113956	-	20	ATATATGATTTGGTCTTGCAAGGTACCACCCAATCTAAGTT	3.39	0.997	0.424	1	4
Fvb1	1118708	+	18	ATCAATTACCTAAAATAAGTAGGCAGCCATGCTAGGCATGT	2.61	0.673	0.274	1	4
Fvb1	1120005	+	21	TGGCAGAAATCATTCTATTCAGTGGACAGTAATAACAAGAC	2.64	0.939	0.515	1	7
Fvb1	1120775	-	25	CAGAACAATACCTTTGGAAGAGCGGTCACGAGCCGTAGCAT	2.47	0.637	0.24	1	3
Fvb1	1120951	+	27	CTGGCAATAAGGTCAGTTGCAGCGGACGGGGAAACACCTTC	4.22	0.661	0.432	0.988	4
Fvb1	1121396	+	27	TGAAAGTGGAAATTTTCATCATCGAACATTTGCTGCAACAT	3.25	0.986	0.625	1	18
Fvb1	1125068	+	36	CATGAGTTCAAACCTCATTGACATATGTAGGGTGTGTGAGT	2.12	0.575	0.147	0.916	17
Fvb1	1126776	+	31	TGAATGCTATCAGAGAGGGGAGATAGCACTTGAAACAGTAA	2.98	0.663	0.34	0.974	4
Fvb1	1127813	-	29	TCTGTTCTTCATCACACAAGAGGTGGCATAAAACGTGTTGG	2.32	0.708	0.256	1	12
Fvb1	1130083	+	32	GTTTTGAAGGACCCGGTGCGAGAAAAAAATTGGGGCCCTTT	3.11	0.674	0.359	0.935	11
Fvb1	1130713	-	29	AGCCGGCCCTGGGGCGGTCAAGGCGGCGCCGCCGCACAGGG	6.49	0.792	0.485	0.989	15
Fvb1	1133166	-	31	AGGATCTGGTTCGTTAAACGAGGCCACAGACAACCTCATCC	1.96	0.603	0.226	0.929	6
Fvb1	1134999	+	27	AATTGATCGATTTAATTATGACCGATAAGGTATTTCACCAA	3.6	1	0.909	1	7
Fvb1	1135131	+	28	GATTGATGATTTTGTTGTCGACCGACCATTCACAGGCCGCC	3.36	0.922	0.551	1	6
Fvb1	1136091	-	33	TAAAACATGTCATGATAAAGATGCAGTATTTGACAATATGA	2.1	0.534	0.245	0.858	22
Fvb1	1136233	+	28	CAATAATCATTTGATTATAAATTGAACGATGATAACCAAAA	2.91	0.82	0.443	1	5
Fvb1	1136414	-	30	CACCCCTTACTTAATACACTACCTATCAAGTTTTTCATTTC	2.82	0.565	0.156	0.903	9
Fvb1	1138982	+	18	GAAAAATCTCTGAATTTAGAAGAGAACAGCTTTTTAGATAA	2.54	0.7	0.332	1	4
Fvb1	1140882	-	30	TACTACTTGACGGAGGGCAAATCGGGCGGCTGGGGGCGGTC	3.31	0.788	0.518	1	20
Fvb1	1140945	+	26	AGAGATTGGAGGAGAATTTGAGCCAGCGGTCGTCCACTTCG	3	0.634	0.295	0.934	10
Fvb1	1141194	+	25	GGAAGTCGAGGAAGAAGCGGAGCCAGCGGTGGAGGTCTTTA	2.84	0.842	0.57	1	13
Fvb1	1150533	-	28	AAGTTAGCAACCATGAAGCTAAGTACTGTAAAAACTTAATG	2.44	0.683	0.296	1	7
Fvb1	1159775	+	30	ACCTTAAGATGACCACAGCTAATGAACATGGGACACGTGTC	3.04	0.745	0.335	1	6
Fvb1	1160371	+	29	ATAAGTCTTCAAAAAAAAGTAGGCGTCAATGAAAGTAAAAG	10.77	0.947	0.72	1	13
Fvb1	1162119	+	28	ACCTTAAGATGACTACAACTAATGAACATGAACATGGGACA	2.12	0.75	0.231	1	4
Fvb1	1162768	+	29	ATAAGTCTTCAAAAAAAAGTAAGCGCCAATGAAAGTAGAAG	2.22	0.401	0.088	0.729	6
Fvb1	1164265	-	15	CTGAAACCTCCATGTAATTGAGGCATGGGGTAATTGTGTTG	2.64	1	1	1	13
Fvb1	1167501	-	22	CTTGGGGTACAAGCCATAAGAGATAACATGATGCCACCATA	2.58	0.747	0.198	1	9
Fvb1	1167751	+	20	TCTTATTCATAGATGTAAACAGAGAGCGAGAAACAATACAT	2.43	0.59	0.199	1	11
Fvb1	1167945	-	21	ATGCATTGCTTGAAAAAGCGATCGACTATGGATCGGTAAGA	3.43	0.829	0.441	1	13
Fvb1	1167949	-	19	GGGAATGCATTGCTTGAAAAAGCGATCGACTATGGATCGGT	4.06	0.687	0.425	1	6
Fvb1	1168350	-	23	ATTAGAAAGTAACTGAACTGAGGCTTCGACTTTTCCAGATG	3.9	0.952	0.671	1	18
Fvb1	1169520	+	21	AATTCCAACCCTGAGCATCGAATTGTCGTCTCCAGAGCTAT	3.14	0.854	0.463	1	3
Fvb1	1171161	+	25	CTTATGCGCACCAAGAGGGAACCGAACAATCAATATGTATT	2.81	0.734	0.378	1	6
Fvb1	1171213	+	26	ATCAGCCGCGTTACATTATCATGCATATATACTAATACCGT	2.57	0.493	0.218	0.866	4
Fvb1	1173917	+	26	GATCCCAAATGAGGAAATTGAAGCAACAACAAGAGCAGCAC	2.49	0.893	0.366	1	17
Fvb1	1174917	-	21	TCTACAGTGATTAAAATTTGATTGGTCGTTTAGCTCAAGTT	3.31	0.706	0.332	1	5
Fvb1	1183613	+	22	TTGTGGAATAGGACGAAGGGAAGGGACATCTGGAGTAATAT	2.26	0.799	0.251	1	3
Fvb1	1184000	-	21	AAGCCTTAAACACACTAAAAAGGTATCGTCTTTGTTATTTG	2.66	0.755	0.381	1	15
Fvb1	1188423	+	25	AAAGAACCAAAAACTACTGCAGTGGTTATATGCTGATCACT	2.58	0.572	0.158	0.871	8
Fvb1	1190507	+	27	GGATTAGGGTTTATAAAACGAGGTGGGCTGTGCGAAGTCTA	3.05	0.653	0.275	0.952	8
Fvb1	1190674	-	34	TAAACACGTTTTAAAATTTTACCAAACAGAAAATCTATCTA	2.54	0.37	0.177	0.63	4
Fvb1	1194599	-	37	AGCAAAGAACCTTGGAGATTACTGCTCGGGCAAAAGAGGGC	1.97	0.729	0.453	1	15
Fvb1	1195576	-	30	GGATGTAAGCGATGTTTGCGAGAGGACCACGTTGGCAGGCG	1.89	0.416	0.087	0.736	3
Fvb1	1196587	-	26	TGATCTTTTCATTGATTATGACTGCTTGGATTTTCAAGACA	2.48	0.636	0.222	1	4
Fvb1	1198158	-	26	ATCCATCTTCAGAATGAGCCACCTGCCGTCGTTCTTGTTTG	7.56	1	1	1	25
Fvb1	1198814	+	19	ATCCATCTTCAGAATGAGCCACCTGCCGTCGTTCTTGTTTG	5.32	1	0.642	1	15
Fvb1	1199936	+	19	ATGTCCTATATTCTGTCCAAATCGGACGTTAATTGCTAATA	3.29	0.876	0.53	1	6
Fvb1	1200033	-	21	ATTGACCTTGAATTATCAACAGTTAAGGTCTGATTTGGACA	2.21	0.398	0	0.768	7
Fvb1	1202317	-	23	GAGTCACTCCAACTAAAAAGAAATAACAAATATACAAAAAC	2.19	0.55	0.213	0.994	4
Fvb1	1202394	+	26	TAAATGCAGGATGTGAGTCTAGGTACCTTGCTTTTGCCCTA	2.76	0.976	0.527	1	5
Fvb1	1205728	-	30	CATTAAATATGAAACAATCGAGGGGGTAGTAGACTTTGGAA	2.17	0.69	0.248	1	21
Fvb1	1206780	-	27	TCCCATATACCTTTATACCAAGTTACCAACCCAGTTCATGA	2.88	0.677	0.366	1	6
Fvb1	1207129	+	26	GAGAAGTGACCATTAATTTGAGATCTCGGCCCCAATTAGTT	2.31	0.636	0.208	0.987	4
Fvb1	1207457	+	27	GACAATAATTTCAATGCAAGAGTGAACATAAAAGAAGCTTG	2.18	0.983	0.418	1	7
Fvb1	1208685	-	27	TTTCGAGACACATGATTACGAGGCAATACCAGACGATTATA	2.27	0.862	0.432	1	13
Fvb1	1210808	+	28	ACAGAAGCACAGGCAAAACGACCTCATGGCAATCTTCGTAA	2.06	0.429	0.124	0.739	4
Fvb1	1211253	-	32	AGTTTTTCCGGCCGTAGCCGAGGCTTCAAAGCAGTCGTTCC	1.67	0.196	0	0.574	8
Fvb1	1214854	+	35	TATCAAAAGGTCATGGTGCGACCCAATAGAGTTGATCTTGG	2.05	0.528	0.238	0.852	6
Fvb1	1214911	-	31	ATGACACCATGTTTGCCACTATATGGCGTCAATACATCACC	2.26	0.695	0.293	1	7
Fvb1	1215946	+	34	TTTGATGAGGTTTTTTGACGAGGCGACATATCAGCACCACC	4.94	0.772	0.484	1	12
Fvb1	1219482	-	26	ATGGAAGGGTCCGCCAAGCTAGGCAAAATCCTTCTAAGCAA	1.82	0.19	0	0.446	4
Fvb1	1223007	-	30	ACTGAAGGTTGAAGAAAGCGAAGGGACATACTAGCACAAAA	2.89	0.842	0.518	1	16
Fvb1	1223901	-	20	AAGTTCCAACTGGTAAACAAAGGTACCAACGTCTAGTAGGG	2.37	1	1	1	9
Fvb1	1224304	-	20	AGAAGTCTCTGTATGGTTTGAAGCAGTCTCCTATTTGGAAA	3.12	0.62	0.232	0.929	4
Fvb1	1225123	-	17	AGATGGAGTCGGTAGAAACGAAACAGCGTCTTTACAAGGGG	2.84	0.866	0.437	1	10
Fvb1	1225817	+	24	AGGGATACGATTAATGAGGTAGGCAGCAGATGTCATAGCTT	5.48	0.781	0.409	1	6
Fvb1	1226290	+	23	TACGGTGGCTTTTGGCACCAACCTGCCAACAGACCCAACCT	3	0.633	0.252	0.936	6
Fvb1	1226641	+	29	CTGGTAACCGGAGTTGGAGTACCCAAGGATTAAAATCTCTG	2.95	0.691	0.329	0.967	4
Fvb1	1226701	+	28	TCCGATATCTCCCTTTTTCGAAGGACCGATATATCTTTAGG	3.35	0.889	0.633	1	25
Fvb1	1226705	+	27	ATATCTCCCTTTTTCGAAGGACCGATATATCTTTAGGGGTC	3.2	1	0.708	1	24
Fvb1	1226949	+	27	AGAAGTAACTAATTCCCTCGAGGTGTATCCCAATAACGAGT	2.02	0.435	0.131	0.787	4
Fvb1	1227400	+	24	ACCTCAAATGAATCCCAAGAAGGCAACAATCAATATGGCTA	2.73	0.869	0.383	1	7
Fvb1	1227518	-	21	ATAATCATATATGTCTTTGGAGCTGCCGACTGTTTCCCCTA	2.08	0.347	0	0.722	8
Fvb1	1228397	+	22	TTTTGGTGTAAATTCAAAAGATCGAACCTGACAAGCTCTGA	2.2	0.828	0.545	1	23
Fvb1	1233824	-	28	CTCAAGCCTCAGGCAAATCGACTCACCGGCAAAGGTGTGTT	2.89	0.708	0.343	1	20
Fvb1	1234491	-	25	GTAATCAGTTACTGACTCCCAGTGATCAGTTACTGACACCC	2.37	0.567	0.072	0.917	3
Fvb1	1234610	-	25	GGAATCTCAGGACTTTGGTCACCGGCCGTCGGACTCCGGTC	3.4	1	0.807	1	29
Fvb1	1235719	+	28	AAATGCAAAATAAACCTCGTACCTAACAGAGGTTTGATATG	3.05	0.941	0.544	1	12
Fvb1	1236250	+	33	GGGCACATAGGGACAGAATCAGGTACTTCAAATTTTTGAAG	3.72	0.948	0.523	1	28
Fvb1	1236257	-	27	GCAAAAACTTCAAAAATTTGAAGTACCTGATTCTGTCCCTA	3.37	1	0.664	1	12
Fvb1	1236408	-	26	TTTCGAAAATTCAGAATTAGAGGCCACAGATATTGGCCAAG	2.26	0.569	0.234	0.91	6
Fvb1	1236699	+	31	CCGGCCGCGGGACTCTGGACACCGGCCGCCGGATTCTGGTC	2.66	0.739	0.414	1	4
Fvb1	1236747	-	28	TGAGATTCCAACAATTTTTCAGCGGCCGGAAATTTTTTGGC	3.93	0.752	0.51	1	19
Fvb1	1236803	+	30	AAAAAATGTTACCGGAATCCATCGAATCTTGCCAGAAGTAT	2.13	0.509	0.241	0.912	7
Fvb1	1237594	+	27	ACGCGACCGCGTTGGTGAAGAAGCATCGACGAAGATTGTGC	2.54	0.698	0.271	1	9
Fvb1	1237663	+	29	GATGGATCTGAGAATGTTGCAGGCAACCTCAACCTCGTCAG	2.7	0.551	0.279	0.858	12
Fvb1	1237740	+	29	AATGGACTCGACGACGTTGCAGGTGGAGGAGATCGAGTGCG	2.14	0.517	0.043	0.832	10
Fvb1	1237886	+	27	TGAAAAGAGAGAGAGAGGAGATCGAGCAGAGAGAGAACTGA	4.11	1	0.772	1	26
Fvb1	1237906	+	27	ATCGAGCAGAGAGAGAACTGAGAGAGGAGATAAGAGAGAGG	2.52	0.751	0.406	1	15
Fvb1	1237953	-	24	TTGGGTGGAAAGACTTTTGTACCCATCATATAATTCCAACC	3.99	0.702	0.286	1	23
Fvb1	1239303	-	21	TTGAGCAAACAAAGCATTCAAGGCCACAGATATTGGCCAAG	2.25	0.54	0.228	1	5
Fvb1	1239373	+	27	AAGCAACGTATAAACAAATGAGGTGTCTTGGCAGGAGAGAA	3.43	0.827	0.561	1	19
Fvb1	1244596	-	21	ACAATTCAAAATTCAAGACGATCGGACGGCTCATGGCTTGA	5.4	1	0.639	1	4
Fvb1	1244886	-	24	CGCGGCCCTTCCGCACGCGCATCGCGCGTGCAGGAAGGCTA	3.19	0.902	0.51	1	22
Fvb1	1245699	+	29	GATGAGTGTGGGTAAAGTTGAAGTGCCAAAAAAATCACAGA	2.94	0.66	0.298	0.991	9
Fvb1	1247084	+	31	GAACCTACTAAGTAAAAGTGAAGCCAAAAATCAGTTAAAAT	6.06	0.775	0.479	1	8
Fvb1	1247119	+	30	TAAAATTCAACCAAAAAAAGAGGCAAATTTCTTAAACTAAA	2.67	0.512	0.201	0.838	7
Fvb1	1255411	+	20	AGATATAAGCTGACTCCTGCAGGCAACAGGAAACCTGTAAA	6.66	1	0.731	1	21
Fvb1	1255442	-	27	CCTATCCCTCAAAGGGAAATACCGAACTACCTTTACAGGTT	2.93	0.537	0.243	0.839	5
Fvb1	1257732	+	30	CTAGGCCGCAGAGCATGAAGACCGATCAGTACGGAATATTA	4.74	1	0.714	1	13
Fvb1	1258018	-	24	GCTCTTCATCACGAATTCGCACCGAACGACCCGCTTTAAAA	6.61	1	1	1	5
Fvb1	1258025	-	24	AGCCTTGGCTCTTCATCACGAATTCGCACCGAACGACCCGC	3.38	0.984	0.605	1	16
Fvb1	1258399	+	29	TAAAACCATCTTAGCCGACGAATTAAAGTGTATTTCGTCGG	2.62	0.541	0.22	0.851	5
Fvb1	1260168	-	16	ATGGAGAGGGAGGAGGGAGGAGGCAGAGACCGGGAGAAGGA	2.3	0.632	0	0.986	3
Fvb1	1261016	+	23	GTGGCCTCAGACCCAGACGGAGGTGTCTGCACCCCGTATGC	2.29	0.623	0.125	1	11
Fvb1	1261113	-	15	ATCCGCGGAAGGAACAGATGAGGCAACGGCATCTGTACCCC	2.79	1	0.431	1	4
Fvb1	1262100	+	25	TTTTTGAAGGCCGTTTCCCGAGCGAACTCTCAGAACCGGCA	2.16	0.443	0.072	0.782	5
Fvb1	1262209	-	15	CTTCTCGTACGTATAGACGTACCGGTTAACTTCTGGATGTT	2.52	1	1	1	5
Fvb1	1265670	+	26	CTTAGGGTTCAAATAATTCAAGTGCTCGAAACTTCAGGCTA	2.8	0.797	0.42	0.993	9
Fvb1	1266556	-	21	CTCCATTTTCATTAAACGCGATCCAACGGCTGTCGCACAAA	2.35	0.562	0.224	0.981	4
Fvb1	1266620	+	23	GCGGGTCACTCGGGTCGCTAAAACGAGAAGGCTGGTCTCGT	3.02	0.629	0.19	0.888	8
Fvb1	1267680	+	21	CGTGATCTTTATAATTATGGAAGCAGCATTCGTGAACAGAA	2.86	0.767	0.423	1	17
Fvb1	1270850	+	24	CTGCCAAAACATAGGCAACAACTCAATTACAATAAAGATGT	2.67	0.554	0.297	0.901	6
Fvb1	1271147	+	25	TCACTCTTTTACAAACCAACACTGACATCCATGGAAGCACC	2.39	0.631	0.137	1	7
Fvb1	1271358	-	19	TAGTCCATAAATATATCTGCAGGTCTTATTGTGTCTATTGA	3.38	0.873	0.513	1	7
Fvb1	1272133	+	27	AACAGTTACACAACATCACAACCCAATTCAAGTATTCAACC	2.93	0.827	0.438	1	15
Fvb1	1272479	+	27	AGAGAGAGCGCGACAGAGTGAGAGAGGGACGAGATCGATTT	3.04	0.761	0.442	1	9
Fvb1	1272629	+	25	TGAGAGAGAGAGAGAGATGGAGAGAGAGAGAGAGAGAGAGA	3.69	0.735	0.409	0.981	18
Fvb1	1272631	+	26	AGAGAGAGAGAGAGATGGAGAGAGAGAGAGAGAGAGAGAGA	3.83	0.713	0.42	1	14
Fvb1	1272633	+	25	AGAGAGAGAGAGATGGAGAGAGAGAGAGAGAGAGAGAGAGA	4.8	0.671	0.347	0.941	12
Fvb1	1272635	+	26	AGAGAGAGAGATGGAGAGAGAGAGAGAGAGAGAGAGAGAGA	3.99	0.599	0.261	0.897	9
Fvb1	1272639	+	28	AGAGAGATGGAGAGAGAGAGAGAGAGAGAGAGAGAGAGAGA	4.44	0.694	0.478	0.943	3
Fvb1	1272641	+	28	AGAGATGGAGAGAGAGAGAGAGAGAGAGAGAGAGAGAGAGA	3.26	0.646	0.383	0.979	4
Fvb1	1272643	+	28	AGATGGAGAGAGAGAGAGAGAGAGAGAGAGAGAGAGAGAGA	4.15	0.736	0.458	1	17
Fvb1	1272645	+	28	ATGGAGAGAGAGAGAGAGAGAGAGAGAGAGAGAGAGAGAGC	3.5	0.776	0.5	1	12
Fvb1	1272647	+	28	GGAGAGAGAGAGAGAGAGAGAGAGAGAGAGAGAGAGAGCGC	3.75	0.661	0.324	1	6
Fvb1	1272677	+	28	AGAGAGAGCGCAACAGAGTGAGAGAGGGACGAGACCAGCCT	2.52	0.739	0.372	0.974	10
Fvb1	1272759	+	27	AAATCCAGCCCTCCATTTTCATTAAACGCGATCCAACGGCT	2.42	0.585	0.188	0.909	4
Fvb1	1272769	+	26	CTCCATTTTCATTAAACGCGATCCAACGGCTGTCGCACAAA	3.24	0.834	0.367	1	6
Fvb1	1273909	+	29	AGTCACAACAGTAAAAAAACAATGAATATTTAGTTTTATCA	2.81	0.954	0.544	1	25
Fvb1	1275016	+	25	GAGGTCCAGCTAAGCCATCTAGGGAGCAGCTCAAGAAAATC	2.17	0.405	0.097	0.726	4
Fvb1	1278882	+	20	GTAAAGCGTTGACACTAAAGAGGCGCCTAGTTTTCTAATAG	2.3	0.525	0.196	0.989	11
Fvb1	1287612	+	17	TGAAAGGATTGATAAAGCTGAGGTAGCTGATGAAGGAACAT	2.72	0.743	0.417	1	9
Fvb1	1288078	+	20	ATAGCTCTTGCTGCACAACGAGGCTGGAACATATTTCAACT	3.32	0.727	0.451	1	6
Fvb1	1290743	-	23	CCATTGACCGAGCTGAAGGGAGGCGTCTATCTGCATAGGAT	3.53	0.849	0.547	1	8
Fvb1	1291438	-	24	AAACAGATCTAATGGTGTGGACCTATCCCTAAAAATGACAA	2.28	0.686	0.271	1	6
Fvb1	1293628	-	21	TATGTCACTCTAATTAATCTACTCAACATATCTATTATGAA	2.79	0.563	0.178	0.902	14
Fvb1	1294633	-	21	AAGTGTCTCCAGGACCTTCCAGGTGACAATGCTATTGCTAC	3.48	1	0.631	1	25
Fvb1	1296207	-	22	GCAACCTGATATACATTGGCACCCATTATGTTTTCTTGAAC	1.93	0.822	0.271	1	5
Fvb1	1300490	+	39	CGTAGCCTAAGTTTTTACCTAGGCGACGGAAAAATATTCCG	4.29	0.669	0.434	0.886	25
Fvb1	1300784	+	38	CGACTAAGTTCAAAAATTTTAAGCGGCAGTTATCCCGCCAA	3.86	0.464	0.197	0.703	8
Fvb1	1300974	+	39	ACGGCACCTCCTCCTCCTCCAAGCAGTGCCGCCTCCTCCTC	4.01	0.721	0.459	1	12
Fvb1	1301044	-	32	CGCGGCGAAGGAGGAGGAGGAGGCGCCGAGAAGCTAGAGGA	2.69	0.601	0.309	0.915	10
Fvb1	1301082	+	39	GCGGCACCTCCTCCTCCTCCAAGCAGCGCCGCCTCCTCCTC	4.52	0.719	0.459	1	18
Fvb1	1301095	-	33	CCGAGAAGAGGAGGAGGAGGAGGCGGCGCTGCTTGGAGGAG	6.24	0.829	0.536	1	30
Fvb1	1301205	-	34	AACTCGCCGGGAGGAGGAAGAGGTGCCGTCGAGAAGAGGAG	2.46	0.8	0.413	1	9
Fvb1	1302622	+	38	CCACTTCTTATTACAAGTCAAGTGCGCAGTGTTGGAGTCCT	2.13	0.57	0.305	0.944	8
Fvb1	1302847	+	38	GTCGACATTGATGGTGGCGCAGGGGGCGTTCTCTTGTCAAG	2.76	0.799	0.408	1	17
Fvb1	1303359	-	27	TCTTCAGACTTCATAAAACAACCGAATATGATAAATTATGG	3.15	0.825	0.533	1	5
Fvb1	1306927	-	25	TGACTAAGTTCAAAAATTTTAAGCGGCAGTTATCCCGCCAA	3.84	0.7	0.469	1	14
Fvb1	1308764	+	25	GATGCACCTAAACTATAGGGACTAAACAATATTTTACCTAT	2.53	0.528	0.218	0.801	7
Fvb1	1314360	+	26	CAAGTGGCGCGGAAGAAGCGAATTGGCGAGCGCGTGGCGCG	2.31	0.721	0.31	1	9
Fvb1	1314385	+	26	GCGAGCGCGTGGCGCGGACGAGCGACCTGGCAAGTGCGTGG	3.55	0.791	0.526	1	8
Fvb1	1314389	+	26	GCGCGTGGCGCGGACGAGCGACCTGGCAAGTGCGTGGAGCG	3.35	1	0.74	1	10
Fvb1	1314802	-	31	TTTCTATCGGAAGTAGATCCACCGGCCATGAATCGAAACAA	2.07	0.515	0.224	0.842	4
Fvb1	1314896	+	30	GCCACGATGCGGAAAAGGGCACCGATCAAAAGAAAGCGCAA	6.38	1	0.813	1	8
Fvb1	1315298	-	32	ACATTTGAAAACCTTCCACGACCGCGTAGCAATCTTGCGCT	2.01	0.436	0.069	0.748	4
Fvb1	1315619	+	30	ATCGAGGGAGAAACGCGACGAGGCATACGCAAAACAATTGC	2.2	0.545	0.238	0.902	5
Fvb1	1315781	-	35	AACCGCCAATAATCTTTTCTAGGCCCGGTGACATAGTACTT	2.26	0.38	0.129	0.639	10
Fvb1	1316036	-	35	TTGGTCAGGTTGGTCGAGTCACCGGTCGAAGGTGGTTGAGG	2.99	0.968	0.672	1	23
Fvb1	1316040	-	36	GAGATTGGTCAGGTTGGTCGAGTCACCGGTCGAAGGTGGTT	2.59	0.929	0.698	1	12
Fvb1	1316343	+	32	ACAGTCATTGCCACGTGGCAACCCAGAAACATAAATTGTGG	4.1	0.754	0.546	1	10
Fvb1	1317434	-	36	ACCAATGCAATCAACAATTTACCGAACAAATTCCAAATCAG	1.8	0.829	0.386	1	9
Fvb1	1317489	+	29	AGTTTACATATCTGAGGCAGAGATACCGTTTTGGATATGGA	2.32	0.688	0.3	1	15
Fvb1	1317622	+	26	GAACAAGTTTAAAATGCACGAGTTAAAAAATTGATCTTTGG	2.81	0.59	0.315	0.918	6
Fvb1	1317988	+	26	AAAAGCCCAATTTAAATGTTACCGAGTAGTGAGTGTTTAGT	3.36	0.927	0.56	1	11
Fvb1	1318219	+	25	AGGTTGGTGAAATCTTATGCATCGAATTCAATATCAGAATC	2.01	0.439	0.062	0.793	5
Fvb1	1319090	-	30	CGCACCCGGGTGCGCCGCACACCCGTCATCATCCACCGTCG	2.98	0.54	0.256	0.854	5
Fvb1	1321028	-	28	AGAGAGAGAGAGAGAGAGAGAGAGAGAGAGAGAGAGAGAGA	3.41	0.584	0.233	0.825	4
Fvb1	1321030	-	27	AGAGAGAGAGAGAGAGAGAGAGAGAGAGAGAGAGAGAGAGA	2.88	0.893	0.654	1	19
Fvb1	1321034	-	28	AGAGAGAGAGAGAGAGAGAGAGAGAGAGAGAGAGAGAGAGA	2.75	0.608	0.354	0.895	11
Fvb1	1321036	-	28	AGAGAGAGAGAGAGAGAGAGAGAGAGAGAGAGAGAGAGAGA	2.65	0.847	0.586	1	25
Fvb1	1321042	-	29	CAGAAAAGAGAGAGAGAGAGAGAGAGAGAGAGAGAGAGAGA	3.57	0.828	0.593	1	10
Fvb1	1321530	-	36	ACGAGAACTCAAAACACTACACTGACAATAATTATAATAAC	2.2	0.502	0.178	0.916	14
Fvb1	1326802	-	23	GCCAGGTACTGTTTGGCCAGATCTGACGGCAGCTGACCACC	3.14	0.892	0.506	1	6
Fvb1	1327307	+	17	CCAGCTTCACCATAGAAAAGAGTTGTCATTTAAAAATAGAA	2.63	0.672	0.295	1	5
Fvb1	1327345	+	18	GAATAAAATTCTTTCAAAGGAGAAAATTTTACCTAAAAACT	3.97	0.598	0.264	1	4
Fvb1	1332488	-	24	ATCGGTATTGGTTAAATCCGACCGAGTAAATCAAACCATCG	2.11	0.981	0.231	1	4
Fvb1	1349292	+	29	ATAACTAAGTTTGCGAGTTAATTTAGCGGTTTCTGATTTGA	1.95	0.663	0.333	1	17
Fvb1	1353376	+	25	ATGCAAAGAAAAAATATTTCAATGCTCATTTCGCACATAGC	1.98	0.523	0.143	0.913	5
Fvb1	1353822	+	26	CTTCACTAAATTGTTATGAGAGGTGTTATGGAACAGTTATC	2.46	0.683	0.334	1	23
Fvb1	1354416	+	34	CTTTATGGGATCAAGAATACAGGGGCACTTTTGTAGGCCGA	2.88	0.362	0.085	0.603	3
Fvb1	1354632	-	30	GGGCAAATGGAATAGATGCTACCGAGAGTGAAAAGGAAGCC	2.76	0.578	0.336	0.879	11
Fvb1	1360947	+	30	TCGATTTTGAAAAAGTCAAAAGTCAGCGTCAAAATCGACGG	3.85	0.922	0.681	1	31
Fvb1	1360981	-	23	CAAGAGAGCGTAGTCAACGCACCCGTCATCTCCACCGTCGA	2.8	0.697	0.357	1	3
Fvb1	1361779	+	29	GGATTCTGATATTGAATTCGATGCATAAGATTTCACCAACC	2.61	0.579	0.178	0.859	14
Fvb1	1362011	-	24	AAAAGCCCAATTTAAATGTTACCGAGTAGTGAGTGTTTAGT	3.6	1	0.875	1	22
Fvb1	1362565	+	28	ACCAATGCAATCAACAATTTACCGAACAAATTCCAAATCAG	3.39	1	0.841	1	18
Fvb1	1363654	-	22	ACAGTCATTGCCACGTGGCAACCCAGAAACATAAATCGTGG	3.15	0.769	0.388	1	3
Fvb1	1363957	+	30	GAGATTGGTCAGGTTGGTCGAGTCACCGGTCGAAGGTGGTT	3.15	0.925	0.675	1	15
Fvb1	1363961	+	31	TTGGTCAGGTTGGTCGAGTCACCGGTCGAAGGTGGTTGAGG	2.81	0.96	0.689	1	32
Fvb1	1364379	-	24	ATCGAGGGAGAAACGCGACGAGGCATACGCAATACAATTGC	2.67	0.66	0.261	1	11
Fvb1	1365102	-	27	GCCACGATGCGGAAAAGGGCACCGATCAAAAGAAAGCGCAA	2.53	0.823	0.394	1	4
Fvb1	1365196	+	34	TTTCTATCGGAAGTAGATCCACCGGCCATGAATCGAAACAA	2.5	0.985	0.713	1	32
Fvb1	1365607	-	28	GCGCGTGGCGCGGACGAGCGACCTGGCAAGCGCGTGGAGCG	4.81	1	0.915	1	26
Fvb1	1365611	-	28	GCGAGCGCGTGGCGCGGACGAGCGACCTGGCAAGCGCGTGG	4.03	0.923	0.693	1	31
Fvb1	1365628	-	26	GCAGAAGAAGCGAATTGGCGAGCGCGTGGCGCGGACGAGCG	5.14	1	0.972	1	17
Fvb1	1365636	-	29	CAAGTGGCGCAGAAGAAGCGAATTGGCGAGCGCGTGGCGCG	5.22	1	1	1	9
Fvb1	1365841	-	28	TTCCTCCACCTCAAAGGAAGACCCAGCAAAAAAAAGCCAAG	2.8	0.73	0.284	1	16
Fvb1	1367069	-	26	CTACAAATCCAATGTGCACTAGTGACGTAGTTGATATACCA	3.28	0.684	0.366	1	7
Fvb1	1368062	+	29	ATACAGTGATGAGAGAGTTCAGGTACTGGGTAAAAGCTCAT	2.22	1	0.66	1	3
Fvb1	1369477	+	37	TTTCTTGTACGGAGGAATTCAAGCACTATGATACTGTTCCC	1.98	0.421	0.1	0.707	5
Fvb1	1369716	-	27	TCCAAACTTGAAACTAAACAAGGTAAATCGAATAAGAGTAG	2.42	0.612	0.166	0.925	6
Fvb1	1370131	+	37	CCGAGTGAAGGGAAGCAAAAAGGTAAGAGTCGACCACCTCT	2.4	0.569	0.288	0.794	6
Fvb1	1372218	+	44	TTATCCAAAATTTTTAGCTAATTCGAGGGAGAGAGAATAAT	1.51	0.665	0.646	0.734	3
Fvb1	1373609	+	40	AGTGGCTACGATACTTTAAGAATGATCGAGACCGTAGGGAT	1.9	0.609	0.271	0.891	7
Fvb1	1373934	+	41	TAACCAATGATTTTTTCTGTAGGTGGCGAGGTGCCCTTTTG	4.02	0.835	0.522	1	15
Fvb1	1380695	+	34	AATTATTTAAAAGGGCAACTAGGCACCTATCATTTTAGATA	2.32	0.432	0.158	0.658	9
Fvb1	1380702	-	19	AAATTTGTATCTAAAATGATAGGTGCCTAGTTGCCCTTTTA	2.07	0.483	0.105	1	4
Fvb1	1385002	-	24	TATAAATAAAGTTAGTGGGCACCCAGAAAAAATCATTACAT	3.57	0.875	0.536	1	8
Fvb1	1385051	+	34	GACGAGAGGAACTGAAAATTATACAGCGCACCCGGGTGCGC	2.08	0.455	0.128	0.724	11
Fvb1	1385087	+	34	TGCGCCGCGCACCCGGGTGTATCCACCGTCCATTTTGACCC	4.69	0.85	0.532	1	8
Fvb1	1387881	-	28	AATATACATATCAAAAGGCGACTCATCGAGTTTGCATAGTG	2.74	0.759	0.299	1	20
Fvb1	1392228	-	35	CGGTGATGACCTCCTCGACGAAGTACCTCGTCGGACTGAAG	2.06	0.839	0.485	1	11
Fvb1	1392793	+	33	GCTTGAGGAAAAGGAAGCTCAGAGGATGACGAAGCGGCGTC	2.21	0.428	0.152	0.734	6
Fvb1	1393280	-	39	CCACCAGTATCAGAGTCACGACCGAGCTCCATATTTTCACC	2.53	0.691	0.406	0.93	22
Fvb1	1397897	-	38	GTGATGGAGAAGAAAAAAAGAATGCTTATGAAGACAGTATA	1.98	0.419	0.165	0.683	14
Fvb1	1402382	-	30	GAGATTGTTTAGGGCTGCTTAGGTAGTTTCGCATGGTTCAT	2.66	0.59	0.354	0.938	15
Fvb1	1404512	-	29	CCAGATTGTAAAAAAACTTGAGGTAGTGAAACATCTCTTCT	2.48	0.86	0.473	1	19
Fvb1	1404775	+	21	GGCAACCCCAAGAGTTGTGGAGGCAATTTACGCAGGGTGTG	2.52	0.602	0.257	1	4
Fvb1	1408659	+	29	AGTTCAAGCAAATTATAGCCAGGGAATAAGCAAAACTTAAG	3.59	0.729	0.437	1	16
Fvb1	1409059	+	30	CTTCTGTTTCAATCAAAAGGACTTAATTATTTCCACTAATA	2.88	0.71	0.356	0.982	15
Fvb1	1409856	+	29	CACCGAAGATTTTTATACAGAATCAGCAACTTGGCAGCCCT	1.75	0.434	0	0.777	7
Fvb1	1416810	-	40	AGGGAAAAGTGAAACCACCGACCTTTACAGGCGGCGTTGAG	2.84	0.57	0.203	0.826	15
Fvb1	1417303	-	44	AAATTATTTAGTCTAAGACGAAGCGATGTTACGTATACTAT	2.73	0.511	0.289	0.815	3
Fvb1	1419089	+	51	TCCTCAAGGGAGAGGTTTGGAGTTGGCGAGAAAGCATATAG	2.69	0.875	0.575	1	12
Fvb1	1419287	-	48	TTTTCCAACTAAGAATTTTTATTGCGCGTGGTGGTGTTGGA	2.11	0.585	0.361	0.848	7
Fvb1	1421469	+	36	TTCTGTTGATCAGGTAAACGAAAGGGAAAGAAGAAGAGGGA	2.18	0.453	0.212	0.833	6
Fvb1	1424917	-	45	AACATGTGCATTTACTATTTAGCGATCAAGATTTATTCTCG	2.19	0.353	0.168	0.595	5
Fvb1	1426580	-	32	GATTAAGTAAAAGATGACTTACCGCCCAGTTATGTGTCTTT	4.48	0.89	0.387	1	3
Fvb1	1427149	-	32	TAGGGAGAAGAAAGTTTCTTACTGGGCGATCCATCTCAACA	1.83	0.299	0.091	0.636	4
Fvb1	1439856	+	33	TAATTCATATAAATAAACCGACTCCTCAACATGTGAAGATA	2.03	0.407	0.145	0.685	9
Fvb1	1440141	-	36	TTTTTGTTATGAGTGGAGTTAGGTCCCTCCTATTATGGTGT	2.4	0.632	0.248	0.9	4
Fvb1	1440189	+	31	CAAACCTATAACTCACAACAAAACAACAAAAGTTAACAGAA	2.25	0.566	0.248	0.935	10
Fvb1	1440199	+	31	ACTCACAACAAAACAACAAAAGTTAACAGAAACGAAATGTG	2.25	0.5	0.205	0.835	4
Fvb1	1440230	+	34	ACGAAATGTGGAAAGCCCCAACCCATCGTTATTACAAAGAG	5.2	0.996	0.918	1	23
Fvb1	1440339	-	32	TCTTCTCACATATTTCGAGAAGGTAACAGAGTTGCAGATGC	3.15	0.65	0.388	0.953	20
Fvb1	1445153	-	28	GCACAGGCATTGTCCATAGTACCGAACAATCCACAAGCATC	5.29	1	0.717	1	9
Fvb1	1445896	+	23	GGAATGGTTCAGTAAGTACAAGGCATTAGCGAGACAGTGCC	3.97	1	0.637	1	18
Fvb1	1454863	+	31	GTTAGCATATCGTGCATCCGAGCGAGCAACTTTTTCTTTAA	5.9	0.984	0.638	1	17
Fvb1	1454952	+	31	ATAAATGTTGCATACAACAGAATCATCGATGTAAAATGCAA	2.21	0.573	0.265	0.912	10
Fvb1	1455881	+	28	AAAAGAAGAGAGAATAGAGGAGGTACCTTGGAGAGACTTAT	2.33	0.996	0.995	1	9
Fvb1	1456430	+	29	TTTATAGTAAATCAAATCCCACTGAATGGTAAGTTACCTTC	1.96	0.655	0.202	1	4
Fvb1	1457723	-	22	CTGGAAACTCGTGATAAACGACCGAAAACGCCTCGAAAACG	2.62	0.642	0.097	0.947	5
Fvb1	1457727	-	21	AACGCTGGAAACTCGTGATAAACGACCGAAAACGCCTCGAA	2.42	0.707	0.399	1	12
Fvb1	1457735	+	22	GTTTTCGGTCGTTTATCACGAGTTTCCAGCGTTTTCGAGCA	2.96	0.93	0.609	1	11
Fvb1	1460448	+	29	TTCGACCTTGAGTTGTACAGAGTGGACATAGAAATGGCTCA	2.02	0.764	0.206	1	7
Fvb1	1461146	-	23	TAGATATATATAGGCAAACAAGGCATCAAGGATGATGCAAG	4.28	1	0.947	1	24
Fvb1	1463648	+	31	GATGACAGAGGTTATCATCAAGTTGCCAACTGTTGTTCCAA	2.04	0.491	0.125	0.799	4
Fvb1	1468237	-	27	GGAACCACTGCAGACAATGGACTCACCGACTTTGATGTGTA	3.01	0.906	0.558	1	7
Fvb1	1468654	-	28	TTGAAACTGATCTTTGATGCATCGAACATCTTGACTACTAC	3.62	1	0.748	1	14
Fvb1	1470139	+	24	ATTGGCTCGTCCATTGGAGTAGGCACCGGCACTTGAACTTG	2.41	0.602	0.315	1	4
Fvb1	1470700	+	24	GTGGTTTTTTCTTGAAAAGGAGTGACCAGCTTCTCTTCAAC	3.2	1	0.712	1	10
Fvb1	1473438	-	27	CTGTGAAGAGGGAGAAAAACAACGCTCTGCAAGTGTTTCCT	2.72	0.671	0.265	1	24
Fvb1	1473795	-	25	GTAACAAACTAGATTAAATTAATGGACGAACCAAATCTGTC	3.71	0.748	0.432	1	16
Fvb1	1475814	-	33	CCGGAAGAATAGTGATGAGGAGGTAGTGTCGTGGAAGCAGT	2.69	0.88	0.572	1	9
Fvb1	1477849	-	26	TAGCAGTGGTCATGGATCCGAGGTACAAGATGAAGTATGTT	2.46	0.985	0.467	1	11
Fvb1	1478367	-	23	TCTGAGCAGTATTGCAAAAGAAGTACTGGGGAATTCCCATG	2.47	1	0.442	1	17
Fvb1	1478491	+	23	GATTAATGGCTGATCATTGTAGGTGACGGAAAATAACTTGC	3.74	0.815	0.456	1	9
Fvb1	1483475	+	25	TGGTCATTGAGTATCTTTTGACCGGGCAGAAACATTCATAT	2.43	0.763	0.405	1	5
Fvb1	1483936	-	41	ATTGCACCACATTAAGCCAAAGGTACTGAGACCACTAGACT	1.82	0.83	0.445	1	5
Fvb1	1494789	+	40	TAGCATATACAGGTGAAATTAATGATCAAGCAGCATGGTAT	2.08	0.574	0.239	0.834	4
Fvb1	1498201	+	38	CCACCTCCAACACCGTCATTATATAGCGAGCATTAATATAC	2.14	0.858	0.4	1	6
Fvb1	1498486	+	34	AGTTGTTAGTTAACACCTTAACCAACCAGGCCACGGCTGAA	2.32	0.674	0.321	1	17
Fvb1	1498493	+	34	AGTTAACACCTTAACCAACCAGGCCACGGCTGAATATGTAG	1.94	0.685	0.393	0.985	15
Fvb1	1498790	+	34	CCCGCCACGTACTCCAAAAGAGTTAATTTCCGTTCGTCGTT	1.86	0.315	0.053	0.586	4
Fvb1	1503462	+	17	CTTGCCACACATAAAAAAGAATGCAACACCTCCAAATGTCA	4.97	0.855	0.481	1	5
Fvb1	1506621	-	34	ATTATGTTTAACAATTTTTTAGGCACTATGCTGGAGCTTCT	2.1	0.563	0.302	0.907	21
Fvb1	1508609	+	36	GTTTTCCATTTAATTTAGCTAGGTAGCTAATACTATGAATC	2.39	0.56	0.318	0.903	14
Fvb1	1517588	-	24	TTTATTTCATTTGTCAAATGATCGACCTCATAACCCCTCAT	2.23	0.536	0.16	0.879	5
Fvb1	1517617	+	20	AAATGAAATAAATTTTAATTATCGAATAATAGTGTACCTTA	3.67	0.586	0.227	0.913	9
Fvb1	1519369	-	30	AAGCTGGCCCTGGAAAAAAGAGGTGGGGAGGAGGACAGAGC	3.75	0.986	0.681	1	18
Fvb1	1520356	+	23	AAGAAAAGCTCGAGCAAAGGAGAGGGTATTGTGTATTGAAC	1.86	0.56	0.103	1	20
Fvb1	1520912	-	37	CGCAAACTTGTGCGTCCTAGACCGCCCAGTTTGAGGGGGGG	2.89	0.707	0.405	1	6
Fvb1	1521152	+	27	TAAAGCATAATGGGAAAGCGAATGCGGGCACCAAGCTCATA	2.71	0.616	0.3	0.889	14
Fvb1	1521244	+	28	ATACTCAAATTCAGCACTTGAGCGAGCAATAGTGGGCTGCT	2.4	0.681	0.393	1	16
Fvb1	1521929	+	28	GCACGACTGTGACGAAACCCAGCGGACAGAAGAAACGCACT	2.95	0.523	0.281	0.894	4
Fvb1	1522369	-	39	CGGCAATGAACGAAGAAATTAATGCTCTCTTGAAGAACCAA	2.83	0.459	0.214	0.683	4
Fvb1	1522385	-	38	ACGCCTGAATGGCGTGCGGCAATGAACGAAGAAATTAATGC	2.05	0.777	0.409	1	14
Fvb1	1522589	+	28	ATGGGTTCTTCTACTTCTGCAGGTAATAGAGAAGAGTCCGA	2.27	0.923	0.537	1	17
Fvb1	1522709	+	30	TGATGGTCGACGGCGGCCGGACCGGGCGGCGGGCCGTTCTG	5.33	1	0.727	1	27
Fvb1	1522736	+	29	GGCGGGCCGTTCTGCATTAGAGTGGGCGGCAGCGGCGAGTT	2.2	0.844	0.53	1	27
Fvb1	1522791	+	30	CGTTGGGCAACGGAAGACAGAGTGAGCTGCTGGTAGGCAGA	2.53	0.562	0.209	0.893	16
Fvb1	1522985	+	29	AGAGAATCTCCAGAATTTTGATGTACCTGCAAGTTCTTATA	2.28	1	0.628	1	12
Fvb1	1523431	-	33	ATTTTTGTTCTTCCATGGGCATCCAACAACGGTTTTCTTGT	1.76	0.443	0	0.761	4
Fvb1	1523479	-	33	ACCTCCAAAGTGACAATGGCACCGAATATGTCAACCATGCA	4.1	1	1	1	23
Fvb1	1523810	+	30	CCAATAGAAGACGCTAGACGAGCTAAAACTGATGACGAGGG	2.49	0.391	0.133	0.643	5
Fvb1	1524045	+	31	TAAAACGAGCAACAGAAAGGAGGTTTTTACGAATAGACGGA	1.77	0.5	0.07	0.925	8
Fvb1	1524507	+	26	TTGGCGGCTGGGCATAAACGAACGAGCGCGGCTGGTTTTGT	3.51	0.976	0.723	1	8
Fvb1	1524585	+	26	TGGAGCCGCCGTTGCCGGAAAATGGGCGGCGACCGGAGCCG	2.54	0.898	0.563	1	25
Fvb1	1524707	-	33	CCGGATTTCACAGAACTTCGAGCGCGCATTTTGGCGTTCGA	2.89	0.711	0.453	1	11
Fvb1	1524957	+	26	TGGCAACGGACTTTTGGGAGAAGTGGCGTGCTAAGCAATCC	2.97	1	0.777	1	19
Fvb1	1525060	+	27	GGTAAGAATATTGACAGTCAATTGATCGTCGACGAACCATT	2.65	0.688	0.269	1	5
Fvb1	1525370	+	26	GAAGAGGAAGCGGCGGAAGCAGAGGCCATTGGAAAAGAAGA	2.21	0.682	0.349	1	4
Fvb1	1532597	-	28	TGCCCGGCACCGGAATCTGGAGGTCTGAGCGGCCGCAAAAG	2.62	0.541	0.2	0.854	4
Fvb1	1536352	-	25	CTTTTATTATTCTTTATTGGACTAAACAACTAATTTTCCTA	1.94	0.431	0.113	0.889	4
Fvb1	1536590	-	25	GCAGCATATTTGTATAATCGAGTCATCAATAATCAATAATC	3.08	0.839	0.495	1	22
Fvb1	1536633	-	20	GCGAAAGTCATCAATAATCGAGTCATCAATAATCAATTTCA	2.48	0.863	0.429	1	15
Fvb1	1536932	-	22	TGTACACCGCGCCAAGGCGCAGGTATCAGCTCTAGTTGTGT	2.77	0.78	0.345	1	5
Fvb1	1551634	+	27	ATGGAGAAACCAAGCAAATTAGGCATCATGGTTGGTCAGAT	2.29	0.604	0.289	0.999	4
Fvb1	1552800	+	22	TATATACATAGAGGATGTAGAGCGGACGTCCGCACTCGGCT	6.53	0.854	0.535	1	21
Fvb1	1553130	-	17	TATATATAGGCCGGATGTGGAGCGGACGTCCGCACCGGCCT	7.35	0.999	0.741	1	20
Fvb1	1561092	+	22	CCCAGCAAATTACTTAATGTACCCAGCAACATAATTTTTAT	3.96	0.586	0.241	0.878	6
Fvb1	1561370	-	28	CCAAAAACCAAAACATGAACATCGATCTACTGTTCAGGGTA	2.39	0.619	0.226	0.919	15
Fvb1	1563090	+	24	TTTGGATTATTGTAGGAGGGACCGAGCAAAAGCTGTGGATA	2.72	0.885	0.492	1	6
Fvb1	1563440	-	33	AAGTACCTCTGATTGATAAGAGTCCGCAATCTCGAGTTCTT	1.93	0.352	0.158	0.686	3
Fvb1	1564373	-	32	CGCGGCGCCGTACGGTGTCGAACGGACGGAAATCCGCACCG	5.2	0.741	0.434	0.983	13
Fvb1	1565714	-	30	GTCATTGGACAAAGTCGCCTATCGAACAATAAGAAGGCACA	3.5	0.833	0.561	1	10
Fvb1	1566487	-	25	AGCTCTCTACCATCTGTGCGACCCAAGGACTGGAAACTAGT	2.66	0.819	0.435	1	14
Fvb1	1570066	-	26	AGGCATTACCTTGGATTCGGAGGTAAATACGCAGCCGGTAA	2.22	0.727	0.101	1	5
Fvb1	1573224	+	29	TGAAAAAGGAAGAGTAGCCAAGGCAACAACATGCTGCAGCT	2.54	0.615	0.273	0.906	9
Fvb1	1575303	-	34	CTCCAAGCACATCAAAAACGAGATCACAACTCAGTAGAATG	1.97	0.432	0.182	0.766	4
Fvb1	1577097	-	31	AAATAAAATTTTAAAAAATGAGAGACTTATGTTATTAGACA	2.57	0.661	0.313	0.917	17
Fvb1	1577686	+	23	TTCTCTACTCGGAGCGGAAGAGGCGGTGACTAGCTGAAGAA	3.93	0.759	0.484	1	8
Fvb1	1578538	+	21	AGCCATATTATGATAAAGTTAATGAGCGGGATCGTTTTCAT	1.82	0.924	0.488	1	27
Fvb1	1580843	-	23	GGTTACGATGCAGGGAGAGAAGATAGCGGCACTCTTTTATG	2.1	0.573	0.234	1	5
Fvb1	1580918	-	22	AAATAAATAAAATACAGACTAGAGGTCGTCGCCAGCGACGA	2.9	0.591	0.213	0.987	8
Fvb1	1582661	+	15	GCTATTTGAACATATGAAGGAGGTGGTACAGCAAGGGAGGC	2.3	0.855	0.047	1	8
Fvb1	1582799	+	16	GCCACACTACTTGCACTCCCACCGCTCAATTGTGAGGCGCT	2.67	0.742	0.165	1	6
Fvb1	1584644	+	22	CGTGTAAATACACATCATGCATACTTTTGTTTTTAATATTT	2.92	0.858	0.465	1	22
Fvb1	1587983	+	19	AAAATGAGATCTAGTGAGCAAATGCTTATATTAAAAAGTTA	1.83	0.424	0.127	0.877	10
Fvb1	1589314	+	17	CGCCTCCAGAGGAAAAATGCACCGAATTGCCTAGTTGCCCT	3.43	0.929	0.482	1	14
Fvb1	1592560	+	23	AGTTCAGCAACTCTTGAATGAGTTACATGAGTAAGTTGAGA	2.21	0.522	0.21	0.863	3
Fvb1	1593772	-	31	TGGTTTTGTTACCTTCGTTGAAGCGTCTGTGGCTAAGAGTG	2.59	0.636	0.258	0.907	6
Fvb1	1595706	-	35	TACAGTCTATCAGCAAGTCGAGGAAACAATGTGCTTCCGCC	3.29	0.897	0.662	1	36
Fvb1	1595911	-	35	AACTTCAATAAAATGGAAGTAGGTACATGAGTAGTGTTATG	1.99	0.598	0.199	0.927	12
Fvb1	1597432	-	30	TGCAACTCCTGAACGCGCCAAAGTACCTTGTGCCACACTAA	2.1	0.612	0.221	0.982	3
Fvb1	1597942	-	28	GTCTTGCAACATTAACTTGCACTGCTCATTAGATTTACTAA	1.82	0.504	0.104	0.838	7
Fvb1	1601993	-	45	GTCTGGAAGAGAAAAGAAAGATGCAACAGTAAGTCATAAGT	1.85	0.565	0.22	0.862	5
Fvb1	1604868	+	19	TGCAAAAGCAAAGCTTTCGGAAGTGTCGTCTTGGGATCCAT	3.01	1	0.665	1	6
Fvb1	1606713	+	21	AAAAGAACTGTGTGTGTGCCAGTGGTCGTGAGTGTCATTAG	2.41	0.601	0.093	0.957	7
Fvb1	1607005	-	21	ACTGGAGGAGTTGAGATGGAAGTGAGTAAGAAATCTGAACA	2.3	0.792	0.236	1	4
Fvb1	1609003	+	21	AGATGACAATGTAGATCGTGAGATATCGTCGATATATATCA	5.9	0.977	0.684	1	4
Fvb1	1611645	+	30	TCTACGTTGCATGGAAGTGGAAGCAGAAACGGAAACGTGGA	2.77	0.619	0.312	0.891	12
Fvb1	1612165	+	29	TGTCTTTCCTTTCTCGATCAAGGGGTCGTCAAGGAGAGGAC	3.85	0.705	0.458	1	7
Fvb1	1613542	+	35	TTGGTAGTTGTTAGCTGGTCATCGGCCGAAACATGCTCGTT	2.75	0.681	0.448	0.968	9
Fvb1	1613603	-	34	CGAACTTAATGTACCTGAGCAGGCACTAGATAACATTACCA	2.54	0.633	0.288	0.956	4
Fvb1	1621421	+	27	CACTTTCAACTACGTGTTTGAGGAAACGATAAATTACTCTC	2.52	0.606	0.249	0.945	4
Fvb1	1622536	+	29	TATTGGGATGAGTTCAGTTGATTGAGCATGTAAACAACAAG	2.01	0.774	0.359	1	7
Fvb1	1622620	-	20	TGCTTAAAAAAGTCGAAAAGAAGTTGCATGTCAACCCCAAA	2.79	0.708	0.32	1	4
Fvb1	1623995	+	27	GATAGTCATTAAAAAAAACGAAGCAGTTTACATGAGATTTG	3.06	0.759	0.419	1	20
Fvb1	1624551	-	18	TGCAAGAGAGATTGTGAACGACTTGGTGCCGTCGTTGATGG	2.48	1	1	1	5
Fvb1	1625054	+	24	TGATGTAATCTCTACTTTTGATCGAATGAATATTTTTCTCT	3.1	0.706	0.332	1	9
Fvb1	1625290	-	18	TTGTTACTCGGAACTTTACGACCAAATAGATGAAATTACCC	5.07	1	0.822	1	6
Fvb1	1633589	+	28	AACTTAGAGAATGAATAAGGAGGTGGGGAAGAAATAGTGAC	3.34	0.855	0.469	1	5
Fvb1	1635462	-	35	CTACAAACCTGGCCCTGTAAATCGACCAGGAAACCGGTTGG	2.31	0.647	0.306	0.934	16
Fvb1	1635868	+	43	CACAATTTCCTCTCTCCAGGACCAAACGAACAATTATTATA	2.14	0.43	0.197	0.695	5
Fvb1	1635916	-	39	GTCGGTCGATAACTAAACGAACCGAAGAAAAAAAAATTCCT	3.16	0.743	0.44	1	9
Fvb1	1641038	-	39	TGGACATCGACCAGAAAAAGAGGCCACCGAGTTAAGAAGGG	1.84	0.286	0.065	0.552	12
Fvb1	1645331	-	23	TTGATCTAACTTGCTATCTTAACGAACACCAATTTGGCTGA	2.21	0.624	0.216	1	3
Fvb1	1645355	+	30	ATAGCAAGTTAGATCAAATTAACGGACGAACAAACTCTATC	3.19	0.753	0.475	1	14
Fvb1	1646926	-	21	AGTGCGGCTATTGTCACTCCACCGAATACTTTGTTCACCCC	4.31	1	0.77	1	7
Fvb1	1651376	+	30	TCAGGTTAAGCTAACCATGCAAGCAGTGACGAAATCAGGAT	2.92	0.625	0.332	0.966	7
Fvb1	1651467	-	28	CAGTTAAATCTAACCGCCGCACCGACCGCCGGTTACAAACC	3.3	1	0.986	1	7
Fvb1	1652093	-	28	TTCTTGGATCCAGATTTGCCAACCAGCAGCTTTTGCTAGTC	3	0.774	0.449	1	22
Fvb1	1667067	-	19	ATTTTTGGATCAAATAAACTACCGATATGCTACAATGAGGC	3.38	0.942	0.338	1	6
Fvb1	1669923	-	24	GCCAAAGTAGAAGCCATAAGAGTTAACGGTGTTACTAATAT	2.8	0.902	0.634	1	14
Fvb1	1669955	+	30	TACTTTGGCCCAACAAGGAAAGTGGGCGTCCTAGTGGCTCA	2.52	0.684	0.355	1	4
Fvb1	1673787	-	32	CTTAAATTTCTATCCAAAAGAGTTAACAAGGACGGCAACAA	2	0.48	0.178	0.779	9
Fvb1	1684340	+	20	GTGCGTAATGCATGGATAGGAATGGGCGTAAACTCTCTGAA	2.72	1	1	1	10
Fvb1	1686961	-	30	AAAGAGAGATGCAAAGAAGGAAGCAGCTGCTAGAGGATCAC	2.89	0.653	0.367	0.95	12
Fvb1	1687341	-	29	TGCATCAACATCAGTAACCCAGGTATCACCTTTAAACTACA	2.33	0.723	0.334	1	5
Fvb1	1688380	-	28	AATGTTGCCTCTTGCAGATCACCGATTTTGCGTCACACTTG	3.03	0.696	0.412	0.987	7
Fvb1	1688709	+	19	ACATACATTCTCTTGAAAGCAGGTAATCTATCTCCATGAGG	2.88	0.68	0.219	1	5
Fvb1	1688873	-	30	GAGTGTTAAATTACCAAATTACCGAGCACGGTTAAATTCTT	1.78	0.442	0.053	0.807	4
Fvb1	1689094	-	31	CGGTCCAGATCGAAACCCTAACCGATCAGATGGCCAAGATT	3.23	1	0.756	1	16
Fvb1	1689146	-	31	ATGTGAGTTTGACAAGGTCAACCCATCTGTTTTCCCTTTAT	2.68	0.697	0.291	0.977	8
Fvb1	1689351	-	35	ACACAGTCGAGCTACCCTCGACCGATCACCACCGAATCGCG	2.69	1	0.819	1	42
Fvb1	1689423	-	36	GAAGAGAAAGGCGAGCTGAGACTTACCATCGGCGTCCGATG	2	0.634	0.284	0.927	6
Fvb1	1689511	-	35	GGAACCCGGAACCCAGAAAGAGGCAGAGAAAAAAAGGGATT	2.91	0.594	0.292	0.849	7
Fvb1	1689723	+	23	GTGTGGTGCTGATTCGGTGGAGGTGGCGCCTAAGGAAGCAG	3.67	1	0.636	1	6
Fvb1	1689957	-	34	CCCATAAACTCCTATCACCAAGTTATCGACAAATATCAACC	3.7	0.694	0.438	0.972	10
Fvb1	1690261	+	40	CGGTTAAGGTTTGGTTTGGAACCGAATAAGTTTTAGATGCG	4.01	0.79	0.394	1	10
Fvb1	1691041	-	51	TCAATTTCCAAGGAAAATCGAATGCATGCTGCAAGCGATAA	2.05	0.424	0.229	0.644	6
Fvb1	1691816	-	51	CTTACCTAATAGAGAAGTTCAGCGAGCAAATTAAGTTAAAC	2.66	0.513	0.296	0.777	5
Fvb1	1691924	-	37	TTGAGCTATATGCCTCTAAGATGCAGCATGAAAGCACATTG	2.13	0.63	0.346	0.952	5
Fvb1	1691987	-	38	CTTCTTTTTACAAAACTGACAGCTGGCGAGTTGATGTGATC	3.4	0.627	0.41	0.905	16
Fvb1	1693501	-	36	GTTTCTCCTCTCGCTAGAGGACCGATTGGAGATTTCAACCG	2.9	0.818	0.371	1	10
Fvb1	1694592	+	36	ATAGCCTACAATTCCTTTGAACCTAACATGTATCTCCTCTT	1.79	0.757	0.257	1	3
Fvb1	1696007	+	37	ATACTTCAATAGTGCTTCATAGTCAACAGAGTACAAAGGAA	1.7	0.177	0	0.414	7
Fvb1	1698929	-	39	CTGATGATATCAACGAAGCGAGCGAGGAATTAAATGCATCC	2.97	0.628	0.299	0.939	16
Fvb1	1698933	-	39	AGACCTGATGATATCAACGAAGCGAGCGAGGAATTAAATGC	2.53	0.489	0.287	0.742	5
Fvb1	1701381	+	31	ACAATTCAAAATTCAAGACGATCGGACGACACACGGCTTGA	5.9	0.827	0.591	1	8
Fvb1	1703963	-	19	GGATGGTTAACTATCAAGCTAGGTAACTTGCAATCCAATCC	2.19	0.733	0.32	1	6
Fvb1	1710822	-	34	ATACTTCATTTCTTTTACCGAGATTACATCGTTTCCTGAAA	2.25	0.351	0.155	0.657	13
Fvb1	1711247	+	22	AATCTCACCGGACTCTAGTCACCGGCCGTCGGGCTCTGGTC	3.1	0.858	0.524	1	10
Fvb1	1711338	-	28	AAATTCGGGTGATCGGAGTCAGCGGTCGGAGAAATTCCGGT	4.17	0.797	0.557	1	9
Fvb1	1711964	+	21	AAGGAATAGAAAAAGAGATGAGATCTCGATCAGTAACTTGA	2.96	0.867	0.557	1	9
Fvb1	1711977	-	29	ATTGAAGATACTATCAAGTTACTGATCGAGATCTCATCTCT	2.05	0.539	0.133	0.832	12
Fvb1	1712543	+	15	AGAGAGAGAGAGAGAGAGAGAGAGAGAGAGAGAGAGAGAGA	4.45	1	0.683	1	17
Fvb1	1712551	+	15	AGAGAGAGAGAGAGAGAGAGAGAGAGAGAGAGAGAGAGAGA	5.4	1	0.532	1	7
Fvb1	1712681	-	29	CCCATTTAAATGAAAATAAGACCTAATAACCCATTCCAATG	3.26	0.778	0.435	1	15
Fvb1	1714194	+	19	TAACAGAACAAAAATTACCCAAGTACTGACTATCTTTACCA	2.69	0.792	0.378	1	3
Fvb1	1719981	+	28	ACCGGCCGGAAAGTCTCCGAACCGGCCGCCGGAAGATTGCA	3.02	1	0.863	1	13
Fvb1	1720279	+	27	GCTTGGGATTTTGTGCGTGCAGGTACCCAAATCCCGGAATT	2.45	0.789	0.402	1	5
Fvb1	1722879	-	21	CTCAATTGCTTGAGGAATTGACCGGACGACCTCCAGGAAGT	4.19	0.963	0.522	1	7
Fvb1	1725764	+	31	TCAGGGGGAGTCTAGCACATACATACATGTCACTATCAAAT	1.71	0.364	0.041	0.732	3
Fvb1	1725874	+	31	ACTTGACGAGGTTTTTGACGAGGCAACAGATCAGCACCATC	4.31	1	0.992	1	32
Fvb1	1726069	-	28	AGACAATGAGATAGTAAGAGAGTCATCATCTTATTCATTGA	2.66	0.424	0.186	0.74	9
Fvb1	1727072	+	27	CTCCGAATCAACAGCAGTTAAGGTAGTCTGTGGAAAAGCCT	2.37	0.659	0.244	0.944	4
Fvb1	1736500	+	15	AAAATAAAGGGAAGACAGCAAGGTAATCAACTGATTTTCAT	2.73	0.992	0.62	1	9
Fvb1	1738143	+	20	CTTCGAGTTACGAGAGATCGAGAGAGGAGATCTTGAGCCAT	2.56	0.785	0.294	1	5
Fvb1	1738867	+	20	TCTTTCTTTATTTTGAAGATATCGATCGTTGAGAAATTCAA	2.94	0.763	0.42	1	12
Fvb1	1740939	+	22	ATCGAGTATCGAGACACACGAGGTTCTTAAAAACTTAATTA	2.92	0.965	0.542	1	13
Fvb1	1741261	-	20	CACGTGCTCCAACGAATTTAAGACAACAATAAAATATTTTA	2.89	0.806	0.424	1	20
Fvb1	1743911	-	30	CCTCGCTCCACCATAAGGCGAGGTGAGAAAAAGCTTCCTCC	2.01	0.579	0.253	0.936	5
Fvb1	1743929	+	26	CCTCGCCTTATGGTGGAGCGAGGCGGCGGTGGGGGTTCCAG	9.55	0.997	0.555	1	14
Fvb1	1744302	-	31	CGGGTTATCGCCCGCCTACTACCTAGCGTATTTTAGAACAT	3.18	0.895	0.574	1	21
Fvb1	1744885	+	30	CCTAGAGCCTAGGTGGTTTTAGGCAGGGCCTTTTAAAAGCT	2.67	0.594	0.337	0.9	6
Fvb1	1747128	-	38	AAATCACAAGGAAAGCAAAGAGCGAATCAGTAATCAACCAC	2.34	0.439	0.162	0.685	4
Fvb1	1749784	-	36	TATAGATTTAAACAACTTTCAGGTAGCGCCATATGTAATAC	2.23	0.768	0.445	1	14
Fvb1	1753527	+	26	GATCTTATATCCACATCTTGACCGTTCAGTTTATAGGTATT	3.47	0.979	0.736	1	17
Fvb1	1753532	-	31	TCATAAATACCTATAAACTGAACGGTCAAGATGTGGATATA	3.99	0.719	0.483	1	21
Fvb1	1753541	+	25	ATCTTGACCGTTCAGTTTATAGGTATTTATGAGTAGATCAT	2.17	0.495	0.11	0.835	13
Fvb1	1753691	+	26	TTGATCTAGTTTGTTACCTTACCGATCACCGATTTGACTGA	2.7	0.831	0.494	1	12
Fvb1	1755504	+	25	AGTCTTCCATTCTCGAATGCAGAGGACGCCTAGAGAGGCGG	4.77	0.906	0.55	1	8
Fvb1	1755536	-	26	GTTTGAGAATTGAAATTTTCAGGCGGCGTCCTCCGCCTCTC	5.01	0.676	0.407	0.97	9
Fvb1	1755602	-	28	AACTAACACTAGTTTGGAGCAATCGGCGACCAGCAACCCAG	2.51	0.676	0.228	1	7
Fvb1	1772317	+	26	AAGACTTAAACTTTCTAAAAACCCAATAATAAATTTCTCAT	2.26	0.548	0.193	0.866	3
Fvb1	1775881	-	32	AATCAAATTCATTTCTACGTACCCACCAATAAACTAAGTTT	2.64	0.626	0.384	0.983	6
Fvb1	1776866	-	34	TAACAAATAAGAAGAAAGCTAGGTGTGTGATCGATGAGCTA	1.95	0.323	0.082	0.575	5
Fvb1	1777942	-	28	TGTTTATTCGACAAGAAATGATGTCACAAGCCACGAGAAAG	2.69	0.715	0.333	1	6
Fvb1	1786069	-	42	TACTGATCTGTGGTAAGACAACTCAACAGGATATGCTCCTG	2.65	0.665	0.387	0.973	14
Fvb1	1786612	-	34	ATCTTAGTACAAGAGAAATGAAGCGATGGTTCCATTTGCAG	2.36	0.493	0.193	0.779	3
Fvb1	1787499	-	33	TGCTCACCGAGTTTCATGCTATCGAACTATATAAGTATATA	2.69	0.532	0.242	0.817	4
Fvb1	1788119	+	31	TGCAACAGCTAATCCATTCTAGATGGCGGTAATCAACTAAG	4.54	0.835	0.577	1	13
Fvb1	1791496	-	22	GCATATTCGACCAAAAATAGACTAAACATAAAATATCGAAA	2.38	0.577	0.207	1	10
Fvb1	1791575	-	22	AAAAAGAAATCTCGATATAGATATATCGAGAAAATATCGAA	2.5	1	1	1	5
Fvb1	1791600	+	25	ATCGAGATTTCTTTTTTTCGAACCACCGATATTTCCATGAT	6.47	0.96	0.553	1	5
Fvb1	1792822	+	26	CGAATAATTTGGATATCCGAATCTAACAAGCAATGAATCTT	2.12	0.659	0.351	1	6
Fvb1	1793412	-	24	GGTATTTTGACAGCTCAACAACCGGTTATCTTCTCCATTAG	3.09	0.611	0.285	0.923	4
Fvb1	1793817	-	25	GAGCATGAATTGCTAAAGGAATACATATATTTTCCCTCCTT	2.16	0.573	0	0.954	3
Fvb1	1794447	+	24	CTCTCTCTCCCTCACTCCTCACCCACCTCTCTCTCTCTCTC	3.52	0.608	0.212	0.918	10
Fvb1	1799821	+	31	CACAGCTACCGGAAATTCTGACCCAACCATTAGCCAAGCAT	2.49	0.712	0.389	1	12
Fvb1	1805456	-	24	ATTTCCCAAGTAATAAAAGGACTAAACGGAAAGCCTGATCG	2.6	0.518	0.197	0.968	5
Fvb1	1810985	+	25	ATTTTTGTTGCCTGAAATTGAGTTAGCATGTGTTTCTTTGG	2.31	0.583	0.233	0.886	5
Fvb1	1816875	+	31	GACATTACAATTGAGCCAGGAAGTAAGATCGAATTGGCTAG	2.27	0.659	0.26	0.954	4
Fvb1	1819138	-	30	ACTTTGCTTTCTAATATTTCAATGATCGATATATAACTAGA	2.73	0.88	0.444	1	12
Fvb1	1821511	+	30	GAAGTGAGTTGGACAAGTTTAGGCAATACGGTTTGTGGGCA	2.71	0.675	0.374	0.966	19
Fvb1	1825985	+	31	AATGTAACCATTAGGAACCGAGGGAATGGAGTTTCGAATAC	2.01	0.719	0.391	1	10
Fvb1	1828255	+	29	TATGTCTTGTGCTGGGCCGGAGGTGGCACCGTATGTAATTG	2.75	0.724	0.345	1	5
Fvb1	1832007	-	26	TTGTTCAATCATCTAAGTCCACTTGTCGGCTAGACAAGAAT	2.62	0.593	0.233	0.865	7
Fvb1	1832840	+	39	TCTTCACCCTCTTGCTCATCAAGCAACAAAAATTGCAGAAC	1.71	0.287	0	0.501	5
Fvb1	1833205	+	40	TTGCCATGCATGTCAGTGCAACCTATATAAATCTTATTTAA	1.73	0.519	0.249	0.731	7
Fvb1	1842569	-	28	TTTGTTACTTTTGGAACCTTACCGAGTGTCTTATGATTCAC	2.05	0.683	0.238	1	18
Fvb1	1842867	+	45	ACCCTTAAAAGTGTATAGAGAGCGGTTAATAGATCTCTTCT	2.64	0.641	0.395	0.944	36
Fvb1	1848377	+	36	TTGGGGTAATTTGGAGAGCTACGTACCAACGACAAGTCGCT	2.45	0.739	0.361	1	8
Fvb1	1851356	-	27	TGTAATTGTCTCAAAACAATATGTAACGTTAAAGTGTTGAC	2.38	0.62	0.189	1	16
Fvb1	1851551	+	31	CAAATTTAATCATGAAATAGAACGGTTGGTTGCTACTAGTC	2.15	0.551	0.151	0.91	5
Fvb1	1851943	-	29	GCGACATATCAGCACCACCGACATACCGGCGCGCGGCATAA	2.37	0.79	0.478	1	14
Fvb1	1851947	-	28	CGAGGCGACATATCAGCACCACCGACATACCGGCGCGCGGC	5.57	0.743	0.492	1	17
Fvb1	1851965	-	28	ATCATTTTAGAAACAAAACGAGGCGACATATCAGCACCACC	5.04	0.96	0.632	1	27
Fvb1	1856400	+	20	CAAACGCCAGGCATAAGCTGACCGACTAGACACGGACCAAA	2.42	1	0.576	1	8
Fvb1	1859317	+	25	ACAAATTGCCCAGACAAATCAGTGGGCAATTTCCAGCAACC	2.1	0.635	0.066	1	4
Fvb1	1859458	+	27	TCCAATTGCACCATGGTGCAACTGCTCTAACAAATTTAACA	2.39	0.51	0.185	0.867	4
Fvb1	1864577	+	32	AACAAGGCAACGTCGAATGGAAGTGGCATCTTTCTCTTCCT	2.16	0.778	0.347	1	3
Fvb1	1868784	+	28	GATGGATAAACAATACGCGCAATTAAGGTAATTTATCCTTT	1.89	0.366	0.063	0.761	4
Fvb1	1869920	+	28	CTACATGTTTATCAAGGACAATATGGCACGGGAACATGTAT	2.06	0.704	0.222	0.998	10
Fvb1	1883276	+	26	TCCCAAAACACCTCCCGCTGACCGAGCGTTTCTGGAATTCT	5.39	1	0.588	1	7
Fvb1	1883969	-	37	CACGGTCATTCCATCACCCAAATGAACATTGCTACTTCCTT	2.23	0.985	0.497	1	3
Fvb1	1885322	-	32	CTGCCGGAATCAATGGCGGCAGAGGACAGTGTGGAGTTTTT	2.17	0.961	0.417	1	5
Fvb1	1885792	+	25	CTGATTCTAGAACCACCGCCACCGATTAGAGGACGCGCCGA	2.03	0.618	0.319	1	3
Fvb1	1886027	+	26	TTAGTCCCTAGAGGGGTTTTAGGGGACGATTATTTCAGAGA	2.4	0.588	0.238	0.882	5
Fvb1	1886530	-	29	GGGTGAGTCATTTTAAGACAAGGCAGCTGGGTTGGAGACCT	2.7	0.679	0.282	0.94	10
Fvb1	1887267	-	29	CACCGAAAATCTCATTTTCGAGATCTCTCCAAAGGAGGAAA	2.13	0.492	0.065	0.783	3
Fvb1	1888248	-	28	ATTACTGAAAATTCGGCATAACCAACCGTGAAAATGGACAA	2.99	0.833	0.501	0.97	10
Fvb1	1888653	-	28	AACGATTACAGTGGACAAGAACCGATAGTGTTCAACCGTAA	2.84	0.958	0.455	1	12
Fvb1	1903808	-	41	AAAAACAACAAGAATAAACGAATCAGTACATATATCATTCC	2.14	0.549	0.251	0.843	5
Fvb1	1904341	-	43	AGAAGAAAATGGGGATGTTAAAGTCCCATTGGAAGCATTGA	1.61	0.362	0.124	0.671	4
Fvb1	1905471	-	42	CTAAAAAAGAAAAGAGAGGGAGGCAGGGAGGGAGGAAGAAG	2.19	0.614	0.31	0.937	5
Fvb1	1909181	-	45	AACTCTATGGGTTGTAGCACAGAGAGCGATGCACTAAGATC	2.47	0.488	0.238	0.764	4
Fvb1	1909433	-	42	AGTCTAACTACTATAAAATGAGTTAACGTTGCATAGAAAAA	1.97	0.498	0.218	0.778	5
Fvb1	1909462	-	44	ATCATGGTCTCTAGAAAGTGAGTTAATTAAGTCTAACTACT	2.93	0.666	0.395	0.856	8
Fvb1	1909778	-	36	ACAAGTCAATATTAGTCCCGAGATGGCAAATGACGTTAAGG	2.13	0.535	0.28	0.899	7
Fvb1	1916520	+	22	ACATTATAAAAGTTTCTTTGACCGACTTGTTATAGATCTTA	3.71	0.783	0.474	1	6
Fvb1	1919540	-	30	ATCATAAGCGAAATAGTTGGAGGCAGCATATGGGATTACTC	1.91	0.66	0.289	1	5
Fvb1	1920928	-	33	ATGTTCACAGAATTGGTCGGACTGGACGTGCTGGTAAATCT	2.34	1	0.567	1	12
Fvb1	1921906	+	26	ATTTCATCAGGGAATGTTGCACTGAACAGTAATGTTTGCCT	2.32	1	0.548	1	9
Fvb1	1922244	+	23	CATAACTCAATGTGCAAACGAACGAAGAATTGTAATTGAGA	5.09	0.896	0.616	1	5
Fvb1	1924992	+	37	ACACGTGACACGGCCGTCGCACCGAATAATTTCTCTTGGTT	3.44	1	0.763	1	22
Fvb1	1925358	+	41	TCGAACAGAGGAGAATAATCATCCAATCTAATAAATGACAT	2.07	0.399	0.12	0.661	8
Fvb1	1927623	+	31	GAACATCACGTGGCACTGCCAGGTGTTGTACTCGACCAATT	2.38	0.543	0.163	0.838	8
Fvb1	1927626	-	37	TATAATTGGTCGAGTACAACACCTGGCAGTGCCACGTGATG	3.24	0.875	0.591	1	11
Fvb1	1931122	-	31	TAACTCTTACAAACAATAGAAGGTAATACAATTTGCAGGAG	1.82	0.596	0.141	0.945	6
Fvb1	1931940	+	29	TTCATCTTTATTCATATTCGAGTCAATAATGTGCAGGCAAA	3.37	0.759	0.446	1	4
Fvb1	1933113	+	26	TCGTAAACAACCCCAATGAAAGGCACCATTGCAGTGCTCAT	2.1	0.741	0.337	1	13
Fvb1	1935575	+	30	ATGCTAGACAGCACAAAATTAGGGGGCAAAGAGAGCACTGA	2.57	0.583	0.3	0.912	7
Fvb1	1937035	-	37	GAAGTTGCTAATGTGAACGGACTTGTTTATCATGAAGTTAT	2.53	0.508	0.24	0.78	3
Fvb1	1938382	+	36	TCAACCCTATTTACCAGAATATATATTATAGAGTGAGAGGC	1.9	0.789	0.384	1	11
Fvb1	1940022	-	32	CAAAGCATGTAGGAGAAATCAGGTAACTCAGTAGTCAGTAC	2.06	0.583	0.249	0.952	5
Fvb1	1940311	+	37	AAGTATAGGAAGTTTATGCTAGGTAATCATTTCTAATCCCA	2.74	0.825	0.507	1	8
Fvb1	1943069	-	28	ATTTTCATCCATTATAAAAGAGAGAGCTAGAGACCTGGAAA	2.17	0.533	0.206	0.83	4
Fvb1	1946175	+	34	AAATTGTATATGAGTATTGGAGCTAGCTACAAATCTATACA	1.98	0.276	0.019	0.517	4
Fvb1	1946445	+	36	TCATTTCCATTATTGATTTTAGGCAACAACAACAAAATAGG	3.29	0.783	0.513	1	18
Fvb1	1949899	-	28	AATATTACAACATGTGTATGACCGATTAACATGAGACTCGC	3.15	0.858	0.258	1	6
Fvb1	1954117	-	29	AAGAAAGCAGGAGATAATGGAGGTGGTATTAGGAAGTCGAG	2.19	0.603	0.257	0.96	4
Fvb1	1955221	-	29	ACGTTCTTGCATGACATTGAAGGTAGTGTATCAACTGGGAA	2.29	0.594	0.319	0.983	4
Fvb1	1956144	+	25	CAGAATTGGCCACGATCGATAGGTAACAGAGAGAGCGAGTG	2.97	0.58	0.153	0.916	7
Fvb1	1956731	-	30	TAAAGACTGGTCACAAGGAGAGGTAAGAAAGACATCGTGTT	2.2	0.67	0.273	0.942	8
Fvb1	1956760	-	29	ATGATGGAACACATATCTGGAGGCAAGGCTAAAGACTGGTC	3.08	0.716	0.409	0.985	4
Fvb1	1961245	-	28	AAGAATTGTTTTATGAAGGGACCTACCCCTTTGCTAGTTGA	2.13	0.663	0.257	1	5
Fvb1	1962044	-	28	TTTTCAATTTCATCAAAAACACCTCTCGACTCTCAATTTTC	2.08	0.538	0.132	0.884	7
Fvb1	1964510	-	27	CAAGCTTATATGGTATAAGGAGTACACAATCACTAGACTCG	3.16	0.679	0.385	1	4
Fvb1	1970671	+	23	ACAATCAAACTACTCAAACGAGGCCACATGAAAGAAGTCAA	3.24	0.619	0.138	0.985	3
Fvb1	1978344	+	21	ACACAGACATAGGAGAAAAAATATGGCAACTAAGATGTCGC	2.52	0.686	0.146	1	5
Fvb1	1982460	-	28	AAGAGACAGACAATGAGATGAGATATCAAGTTCTTACAAGA	2.64	0.583	0.313	0.963	3
Fvb1	1983488	+	21	AGGTAAGCTAAATGACCAAAACATACATCTATTATTAAAAA	2.5	0.861	0.425	1	12
Fvb1	1983490	+	23	GTAAGCTAAATGACCAAAACATACATCTATTATTAAAAAAA	3.53	1	0.652	1	29
Fvb1	1986429	+	28	AATTAATACTTCATATTGTCAGGCAACGGTTTGGAGGTTTC	2.91	0.826	0.527	1	9
Fvb1	1986897	+	24	CAATCGAGAGAGAGAGAGAGAGAGAGAGAGAGAGAGAGAGA	2.86	0.944	0.684	1	9
Fvb1	1986899	+	24	ATCGAGAGAGAGAGAGAGAGAGAGAGAGAGAGAGAGAGAGA	3.5	0.691	0.377	1	7
Fvb1	1986901	+	25	CGAGAGAGAGAGAGAGAGAGAGAGAGAGAGAGAGAGAGAGA	3.09	0.808	0.568	1	22
Fvb1	1986903	+	22	AGAGAGAGAGAGAGAGAGAGAGAGAGAGAGAGAGAGAGAGA	2.8	0.655	0.34	1	11
Fvb1	1986907	+	24	AGAGAGAGAGAGAGAGAGAGAGAGAGAGAGAGAGAGAGAGA	3.54	0.821	0.456	1	7
Fvb1	1986909	+	23	AGAGAGAGAGAGAGAGAGAGAGAGAGAGAGAGAGAGAGAGA	3.11	0.726	0.409	1	12
Fvb1	1986911	+	24	AGAGAGAGAGAGAGAGAGAGAGAGAGAGAGAGAGAGAGAGA	2.38	0.72	0.38	1	7
Fvb1	1986913	+	22	AGAGAGAGAGAGAGAGAGAGAGAGAGAGAGAGAGAGAGAGA	3.27	0.672	0.329	0.98	13
Fvb1	1986915	+	24	AGAGAGAGAGAGAGAGAGAGAGAGAGAGAGAGAGAGAGAGA	2.63	0.572	0.233	0.938	3
Fvb1	1987848	+	25	ATATTAGTATCAATAAACTGAGCGGGTATCGTTTTATATAT	5	0.978	0.692	1	19
Fvb1	1988233	-	24	TGAGGAAAACAGACACATTCAGGCGTCAAAATCATTGTCGC	3.29	0.603	0.33	1	4
Fvb1	1992473	+	27	GGACGGATTCAGGAATTGAAATCGGGCGGGACTTGATTTTC	2.93	0.846	0.424	1	9
Fvb1	1992867	-	15	AGCCAATTTGGTGATCATCAAGGTGTCGAACAAGATTAAAT	5.19	0.918	0.468	1	18
Fvb1	1993154	-	18	TAAAACATAGAGAGATAGAGACTTATCATCGTTTTCACTCC	2.06	0.606	0.193	1	13
Fvb1	1997374	+	20	GTTGCAATGTGTCCTATGCCATAACGGAATTGCATATTACA	2.15	0.517	0.058	1	4
Fvb1	2000172	-	26	AATAAATAATCATAAAAACTACCGATTAGTAGAACGAATAA	3.16	0.766	0.469	1	6
Fvb1	2000538	+	22	TTTTAACTTTTAGCTATTTTAGAGAGCGTGTTTAGCTTTTT	1.86	0.623	0.157	0.956	12
Fvb1	2001456	-	24	GTCAAGACTCAAGACCCAAGACCGAATATATTAATTAATGC	2.59	1	0.666	1	6
Fvb1	2001720	+	28	CTAAAAATGGTTCTATTTTGACTCAACTAGTTAGGAGGAAT	2.35	0.641	0.279	1	12
Fvb1	2002203	+	28	AATAGGGTCTATGATTTTTGAAGTTTCAGAAGACATAAGAA	2.09	0.452	0.048	0.681	8
Fvb1	2002456	-	27	TCAGTAGACGGCGCCTCACGAGGTAAGATGAAAACAACGTA	2.62	0.741	0.437	1	16
Fvb1	2002461	+	23	TGTTTTCATCTTACCTCGTGAGGCGCCGTCTACTGAAAAGA	4.79	0.838	0.498	1	7
Fvb1	2002944	+	23	ATAAAACATGGCGACGTGTGAGTGGTCGGTCGACAACAAAA	1.98	0.88	0.483	1	16
Fvb1	2002953	-	25	GATTGATGATTTTGTTGTCGACCGACCACTCACACGTCGCC	6.4	1	0.894	1	5
Fvb1	2015515	+	29	TATATAATTAGTGGGAAAACATATAGGAAATAAATTCTCAA	1.78	0.616	0.149	1	11
Fvb1	2018907	+	29	CATATATCACTTATTCATGTACTGATAATCAAGCTGGTCAA	2.15	0.591	0.227	1	9
Fvb1	2025095	+	22	TTTTCACAAAAAGACAAAACATATGTCATTAAAAACAAGAT	1.81	0.755	0	1	17
Fvb1	2025242	-	27	ATAGTGTTACTTGTGTCGCCATGTGGCGTTCTATAGTATTC	2.33	0.594	0.28	1	3
Fvb1	2028628	-	38	ATCTTTTATTGGTATTTGTCACCCATAAGTGATCATAGCTG	2.04	0.446	0.146	0.742	3
Fvb1	2028898	+	30	TCAGAGGCAGGCTTAAAACGAGGGATAGGCTATCCCGCTTT	2	0.469	0.091	0.833	4
Fvb1	2029573	-	36	CTTGAGGATCCTCCAAGGTGAAGCAGCAATGCCATTCACTG	2.79	0.849	0.479	1	5
Fvb1	2030665	-	31	AAGTGTTAGAGGTATTAGAGAAGCAGTAACTGGTCGGGATT	2.22	0.695	0.308	1	8
Fvb1	2030876	-	32	AATAAGCTAGTAACGTATCTAAGCACTAAAAATTATAGTCA	2.45	0.463	0.247	0.785	8
Fvb1	2031430	-	36	CTGGTACCTGATGACGAAGGAGGCAATGCCGGGGGAGAGAC	2.22	0.821	0.373	0.997	13
Fvb1	2033014	-	35	TTTTGATTGAGGTTTTAGCAAGGCGTCAGAAGTCACCACAC	2.36	0.5	0.212	0.745	6
Fvb1	2034112	-	32	CAATACCAGAAAGAATAAGGAGGTAATAGCATATCAGTTTA	2.27	1	0.56	1	9
Fvb1	2034766	-	34	AATTAGAATGAAACATGATCAGATAACTAGCCTGCATCCCT	2.11	0.443	0.215	0.822	3
Fvb1	2038136	-	27	TGTTAACAAAGAAAAAAATGATCGATAGATTGTGTGAATTA	2.36	0.616	0.012	0.915	3
Fvb1	2038558	-	23	GAGGTGGTAAACGGGGTACTAAGCACCGGCACGGCACGTTT	3.87	0.723	0.279	1	10
Fvb1	2045904	-	25	GAGTTCAACTGGATTTCAGGAAGTAACGTTCAAATCATACA	2.44	0.782	0.363	1	14
Fvb1	2046147	+	26	GCATAACAAAAGTGGAAAGGAGGCAGCACGCCTTGCAGCTT	2.42	0.841	0.471	1	8
Fvb1	2050268	-	25	GTGCTTCTTGAGATGATTGGAGGCAGAAGAAATGTGAGCTT	1.88	0.401	0	0.794	6
Fvb1	2052185	+	28	AACAAATTAGATGAACTTGCAGGTACTAATATGTTATAGCA	2.08	1	0.423	1	4
Fvb1	2052338	+	25	CATCAATACTAGGAAAATGAAGGTGATCTGATTTCTCATCA	2.17	0.473	0.156	0.858	4
Fvb1	2053993	-	28	TCATGATGAAGAAGAAGAAGAAGCAGAAGCAGAAGAAGAAG	2.65	0.681	0.372	1	18
Fvb1	2054345	-	27	CACAATTATAAAAAAAAAAGACCCAACTGCGCCAACCAGAC	3.16	0.69	0.372	1	11
Fvb1	2054414	-	27	ATACCAAACGGGACCTTACGATACGGCGCCTAAGGCCTAGG	4.9	1	0.789	1	38
Fvb1	2054906	+	27	GTTTAAATACAGAGTAAGAGAGGCAGGACACACCATGGACC	1.85	0.368	0	0.735	3
Fvb1	2056538	+	29	GCCTCTGATTTAATAAATTGATTGAGCAATATTTGTACACT	2.75	0.838	0.452	1	8
Fvb1	2056682	+	27	TCAAAAACAAAATGATTACGAGTCATCGATGGAAGAGTGGT	3.15	0.885	0.561	1	13
Fvb1	2057439	+	26	GGTGTACCAGGGACGCAAGGAGGTTCCGGCCCAGAATGAAG	5.31	1	0.684	1	31
Fvb1	2057806	+	22	TTCTTTTCTTTGGTCAAAACATACAACAGTTTCAGCAACCA	2.1	0.72	0.327	1	9
Fvb1	2059711	+	32	TTCGACCTTTATACTTTGCGAGGCAATAGCAAGAAATGCTT	2.48	0.836	0.426	1	21
Fvb1	2063114	+	29	GAAAATGGCAACCATTTCTGAGGTTTTAGGAAACAAGTACT	2.39	0.589	0.303	0.908	5
Fvb1	2064913	-	25	CATAAGCCATCCTGTAACTGAGAGAAAGCTGGCAATCCCCA	2.76	0.682	0.363	1	6
Fvb1	2065496	+	32	TGCTCATAGGCCTACCTACGATGCAACATACTCGTTGGTGA	1.92	0.55	0.204	0.948	16
Fvb1	2065511	-	27	TTCCAAATTTCAGAGTCACCAACGAGTATGTTGCATCGTAG	3.21	0.866	0.473	1	16
Fvb1	2066447	-	26	TGCATCAGATTGAACAAACTAGTGAGTAACGAGTAGAGCTG	1.73	0.337	0	0.756	4
Fvb1	2067699	-	28	AAAACATTGTTGAGGAGAGGAGGTGGGAGTGGTACTGGTAC	2.8	0.635	0.254	0.976	8
Fvb1	2067998	-	28	ACAGCAAACACATGTTTACTAGAGAATGGCACGAAGTAAGA	2.17	0.463	0.173	0.776	4
Fvb1	2070498	-	24	TTAGAAACCAAGTTGTTGGAACCCAAGAAAGAAAATGTTGC	2.79	0.664	0.338	1	4
Fvb1	2073210	+	26	GGAGGGAGAGAGAGAGAGAGAGAGAGAGAGAGAGAGAGAGA	2.9	0.801	0.541	1	10
Fvb1	2073212	+	25	AGGGAGAGAGAGAGAGAGAGAGAGAGAGAGAGAGAGAGAGA	3.7	0.718	0.405	0.985	6
Fvb1	2075359	-	34	CCACAAACCCATCAATTTTGAGGCCGCTATGGAAGACGGTG	3.89	0.837	0.523	1	8
Fvb1	2090073	-	30	AAAATAAATAAACATTTAGTATGTACTAATCATTTCCAACT	2.61	0.792	0.451	1	16
Fvb1	2090303	-	28	CCAGATGAGCACATATACACAACGAGCGTCAACTACAGAAA	2.69	0.663	0.369	0.985	4
Fvb1	2090679	-	25	CAAGCAGAAAAGAAAAAATGAGGTACTCTACTATCTATGAA	2.06	0.781	0.339	1	8
Fvb1	2093072	+	25	GGGACCCAGATGGCAACAAAAGGCAGCAGGTGCACGTGAAA	4.56	0.922	0.484	1	8
Fvb1	2095822	-	18	GAATTTTAAATTGTTAAACGATCGGACGACTCACGATTTGA	3.23	0.783	0.258	1	7
Fvb1	2098259	+	25	ATGATCGACAGGAAATCACAAGGTACCAGACGTGTCGCACA	3.08	1	0.538	1	6
Fvb1	2099007	-	32	ATGATGAACCCTTGCTAGCTAGTTGTTGGTTATTTGGTTAG	1.87	0.23	0	0.441	4
Fvb1	2099592	-	29	AAATCCACGTGTCAAAAATTAATTGGCAATGGAGGACCACG	2.76	0.681	0.331	0.984	25
Fvb1	2100295	-	30	TTGAAATTTCACCACATGTGAGGGGGCGTGTTGAGATATCA	2.3	0.783	0.302	1	8
Fvb1	2102206	+	28	GAATTTTAAATTGCTAAATGATCGGACAACTCACAGCTTGA	4.13	0.96	0.657	1	14
Fvb1	2102569	+	29	TTCTATCGAACATGCAAAACAATTGTCGATAACAAAGCTAC	2.77	0.47	0.126	0.794	4
Fvb1	2102707	+	30	TAGCTAACCAACAGATTACGACTCACCAAAAACTCTTAAGT	2.72	0.753	0.468	1	3
Fvb1	2103204	-	31	AAATACGTATCAAAAAAAAGAGATCGCTATAAATAAGGTGC	3.4	0.576	0.309	0.923	15
Fvb1	2104009	+	25	TCTTTAAAGGTGTACGTGTTAATGCTCTGTGATAAACGTAC	2.13	0.488	0.101	0.861	5
Fvb1	2107822	-	26	ATTTCACCCTAAACAATACGAATTAACAACTTATAAGTCGG	3.11	0.596	0.368	0.928	6
Fvb1	2109816	+	35	TTCTAAGTTCATGGAAAACTAATCACTGTGTGCAACTAACC	1.9	0.378	0.074	0.646	4
Fvb1	2111256	+	27	GAGAAAGGTTATTTACCTTAACCGAGCGCCAGTGATCAAGA	4.28	0.967	0.928	0.987	20
Fvb1	2111302	-	19	CGCCGTGCTTGTGCAAAGGCACCCAGCAGTTTGTGCACATA	2.48	0.844	0.446	1	6
Fvb1	2122117	-	21	CCCATCAGCAGTGGTGATGTATCGACCATCTTGACTGACTT	2.83	0.788	0.451	1	5
Fvb1	2123410	-	25	TGGCCAGTTGCCAAAGTCTGAGGTTCCGGTGAAGTCTTTTC	2.51	0.774	0.473	1	4
Fvb1	2125711	-	31	AGCCTCGGTAAGCCCTTCCGAAGTGGCTGATTCAAGGCATG	2.67	0.686	0.398	1	4
Fvb1	2125925	-	32	TCTAATTAATTGGAGAAAAAATGTAACGTTAATTTTCATGT	2.14	0.739	0.399	1	23
Fvb1	2126426	-	33	CCGCTTCTTTTGCATAATCGATACGGTATGATTTTCCCTCG	1.85	0.341	0.015	0.655	8
Fvb1	2128975	+	33	AAGCTACTGTTCAATAAATGAGGCTGCAGCTGCCAACCGAA	3.97	0.822	0.533	1	29
Fvb1	2129453	+	33	ATTTTGTGGCCACAAAATTTAGCGAAGAGAAAAAACTGCTA	2.88	0.616	0.365	0.905	12
Fvb1	2132275	+	27	GAACTTGATACTCTGATAAAAGGTACCATTGCTGGTGGAGG	2.65	0.878	0.473	1	14
Fvb1	2132843	-	33	ATTGATTAAGAGGAATGTGCAGTGAATATTGAGAAGGACAT	2.53	0.573	0.223	0.836	4
Fvb1	2133796	-	33	CATTGAACTGGTACTTTGGCAATGATCGTTCAAAGCTTGTT	2.56	0.722	0.315	1	5
Fvb1	2135885	-	23	CTACTCATATAAACCTAAAAACTGAACAGATAAGATGTCAA	2.68	0.998	0.995	1	8
Fvb1	2135907	-	24	GGTGAAAATTTGTAGAAATGATCTACTCATATAAACCTAAA	1.88	0.449	0	0.829	3
Fvb1	2136102	+	36	TCATAAATACCTATAAACTGAACGGTCAATATGTAGATATA	7.87	0.967	0.718	1	10
Fvb1	2136107	-	25	GATCTTATATCTACATATTGACCGTTCAGTTTATAGGTATT	2.63	0.789	0.412	1	5
Fvb1	2136160	+	33	AAACCGAAAAGTCTTTACCAAGTCCTCAACTTAAGGGTCCT	3.09	0.602	0.307	0.85	10
Fvb1	2138284	+	32	TTTTTGAGTTCTTTCCAAAGATGTACCTAAGCAAATCCCAT	2.23	0.71	0.372	1	6
Fvb1	2138945	-	27	TTTATAGTACAATGTAGATGATACAGCGTAATTTCTAAAAT	1.78	0.515	0.142	0.896	3
Fvb1	2142419	-	34	CATCAAAAACTAACAAATCAATCGACCAGATAATATGGTTG	2.77	0.913	0.601	1	19
Fvb1	2154434	+	27	CTCCATCAATCAATATTTTGAGGTATTCCATTCAATTTGGC	2.14	0.516	0.171	0.797	9
Fvb1	2155159	-	40	CCTTAACCAACCAGACCACAACTCATCAACTTATTATATAT	2.89	0.804	0.513	1	30
Fvb1	2167996	+	20	CTGCAGTTCAAACTCAGTCGACCGAAATGGTAGGGAGCTTT	4.71	1	0.594	1	5
Fvb1	2168587	-	32	CAGCTGATTAATTCTTTGCTACTCAATTATTGTGATTCACC	2.33	0.418	0.19	0.699	5
Fvb1	2169771	-	27	CCTACAAAAACAGCAATATCACCCAATGAGTTTTTCTCAAC	2.82	0.9	0.309	1	5
Fvb1	2174394	-	29	TGTTTGATAAAAACGAAAACATAGACTAGCTAGCTTGTTCG	1.88	0.649	0.24	1	9
Fvb1	2176303	+	26	TGTTAGGGAGAGGTATAGCGATAGGTCGATGGAGCGCGGCG	3.44	1	0.986	1	16
Fvb1	2176308	-	28	CCTATCGCCGCGCTCCATCGACCTATCGCTATACCTCTCCC	3.57	0.719	0.332	1	10
Fvb1	2176329	-	27	CTCCCTCGACCGAACAATGTACCTATCGCCGCGCTCCATCG	2.26	0.518	0.19	0.772	5
Fvb1	2176341	-	26	AACAGACCGCCGCTCCCTCGACCGAACAATGTACCTATCGC	3.29	0.999	0.748	1	21
Fvb1	2181914	+	23	AGAGAGAGAGAGAGAGAGAGAGAGAGAGAGAGAGAGAGAGA	4.58	0.767	0.532	1	9
Fvb1	2181916	+	23	AGAGAGAGAGAGAGAGAGAGAGAGAGAGAGAGAGAGAGAGA	5.35	0.61	0.239	0.926	4
Fvb1	2181918	+	24	AGAGAGAGAGAGAGAGAGAGAGAGAGAGAGAGAGAGAGAGA	3.37	0.859	0.528	1	26
Fvb1	2181920	+	21	AGAGAGAGAGAGAGAGAGAGAGAGAGAGAGAGAGAGAGAGA	4.43	0.644	0.371	0.962	14
Fvb1	2181924	+	20	AGAGAGAGAGAGAGAGAGAGAGAGAGAGAGAGAGAGAGTGA	4.11	0.685	0.384	1	5
Fvb1	2184274	+	27	GTAATTATGTCATTAAAAATAGGTTTTTTTTCGTAGTAAGT	1.83	0.211	0.015	0.49	4
Fvb1	2186367	-	32	TTCGTATCCATATTCAAAACATTGTTATTGGTCATACCAAT	1.55	0	0	0	6
Fvb1	2187320	+	20	AATTCGGAATCGGTCTTACTACCGATCTGAAGTTTCAACGT	2.93	0.69	0.356	1	3
Fvb1	2189853	-	23	ATCTGTGCATCAGGTTCGTAAGGCATTGCGGCGATCAGCCT	2.61	0.697	0.239	1	5
Fvb1	2190864	+	21	TTTTTTGTCGGGGCAGAGCAATTGAGTAATGAACTGAGTTA	3.23	0.961	0.679	1	6
Fvb1	2191134	-	20	TGTAGTGAAGCAACTCAAGCAAGTACCTCTTTTCTGGGTTT	2.1	1	1	1	4
Fvb1	2193469	+	29	CGGTAACCCGCGACTCGGTTAGGTGGCGTGGAGGTCCCGAA	3.76	0.925	0.624	1	22
Fvb1	2194577	-	17	CTTGCTGAGGGCCTCGGCGGAGGTGTTGGGTAAAGGAAGCG	2.35	0.918	0.355	1	5
Fvb1	2196716	+	30	AGTACACGACGTGTATCTTCACATACATACATGGATTGTCA	2.29	0.641	0.381	1	5
Fvb1	2196827	+	30	TGTATAAATACACGTCGTGCATACAATAATTATACCTCATA	2.31	0.703	0.143	1	12
Fvb1	2197890	+	28	ACATATGAAGCTGCATTTTGAGCTAGCAAGGGCTAATGCAT	3.19	0.46	0.238	0.751	4
Fvb1	2198702	+	27	TGACTAAAAAAATCATGGTTAATCACCGTTAGATGTAAATC	2.52	0.613	0.184	0.911	10
Fvb1	2198715	-	20	CTTTCCACCATTGGATTTACATCTAACGGTGATTAACCATG	3.09	0.813	0.381	1	11
Fvb1	2198891	+	29	TGACTAAGAGATTCATGGTCAGTTACCGTTAGATTTACGAT	3.17	0.811	0.48	1	25
Fvb1	2199509	-	22	GTGTTTATTCAAAACAATTTATCGAACATTTTGTCTTTATT	2.94	0.775	0.319	1	3
Fvb1	2199513	-	22	TGTTGTGTTTATTCAAAACAATTTATCGAACATTTTGTCTT	2.18	0.652	0.14	0.964	9
Fvb1	2207236	-	20	AGTCTAATACAGCAGACAAAAAATGGCGTTAGATCTCCATA	2.36	0.762	0.239	1	8
Fvb1	2208168	+	28	CCCAAGAGCTGCTGGTCCTGAAGGATCGTTGATGGGTCTCC	2.2	0.455	0.124	0.752	8
Fvb1	2219594	-	19	CCGAGCCGCCGTTGCCGTCGAGGCAGAGCCGCCGTTGTATT	4.53	0.684	0.348	1	27
Fvb1	2219617	-	19	GGGCAGAATTGTCTTCGTCGAGGCCGAGCCGCCGTTGCCGT	3.17	0.583	0.285	0.973	7
Fvb1	2219654	+	22	GCCCTGATGACGACTACTCCACCGATCCTCTCACTATACAT	2.36	0.627	0.261	1	6
Fvb1	2220339	+	19	TATATTGTGAAAACGTACGTAACTAGTATTCATTATCCGAC	2.04	0.508	0.02	0.908	3
Fvb1	2220773	+	18	AGTGCACCAGGGATCGGCTGAACGGACATCCAGCCGATCCC	6.29	0.708	0.389	1	6
Fvb1	2225682	+	24	TTCCAAGAATAGACTATGCAAGCGGATAGTGTTAAACACTC	2.89	0.69	0.393	1	8
Fvb1	2227890	+	33	AATAATTTAAAAGTCCAGGTAGGTAGTTATTCACAGCTTAC	1.99	0.612	0.301	1	6
Fvb1	2228037	+	33	TCACACAAAAGTATAACATCATCGAACAACTCGTAGGTCTC	3.04	0.648	0.353	0.984	10
Fvb1	2233122	+	24	AGCTATAACCCACAAATTTGAATGAAAAACGAAGATTGGGT	2.15	0.575	0.081	0.991	5
Fvb1	2234324	-	25	TTTACCTGGAGGACTTTGGGACCGAGAAGATGAGAGGACTT	2.27	0.986	0.395	1	8
Fvb1	2235348	-	23	TGCATTGCTATTAATGATCGACTGAACATCACTTTGAAAGA	2.37	0.91	0.399	1	8
Fvb1	2235923	-	24	ATCACGATGGGCATCTGCAGAAGGGGCGGTTAGGGAAGGCT	2.23	0.56	0.224	0.972	4
Fvb1	2238654	+	20	CTGCATTTACGTCTTTTGAGACCGACTGGTTCAACCTACTA	2.62	0.915	0.474	1	11
Fvb1	2240090	-	29	CTGTCTTTTCCGTTTCAAGTAGATGGCGATCATGCTTATGA	3.42	0.747	0.433	1	15
Fvb1	2240680	-	28	CATTTTCTTTCAGGTGGCTGAGCGAGCGCACTTGTTATGGA	4.48	0.746	0.426	1	4
Fvb1	2241431	-	24	TTACAGTTCGCTTGACATAAAGGTGGCGAAAAAGCATGTAG	3.56	0.769	0.342	1	20
Fvb1	2241459	+	20	AAGCGAACTGTAACTGATAAACCGAACAAGTAGATCATACA	2.89	0.982	0.519	1	5
Fvb1	2241557	-	26	TAGAGTTTTCCCACCCAAGTACCGATCTAATTTTACTGGTG	3.99	0.745	0.394	1	6
Fvb1	2252972	+	21	ACATGTCTCACAATTAAATAACCGATTGTGATTTGTTTCGA	5.87	0.988	0.731	1	4
Fvb1	2254906	+	16	TGTAATGCGTAGTTCATGCGATCGATTGATGTATACGAGTG	2.98	1	0.536	1	13
Fvb1	2255541	-	17	AAATACAAATGAGAGATGACAAGTATCAACAATAATCATAA	3.27	0.874	0.486	1	10
Fvb1	2256634	-	20	AATATTAAAGCAAGCTAACAACCTAGAAACCTTTGACCTAG	3.91	0.625	0.302	0.904	11
Fvb1	2257482	-	22	AGGAGGCCAAAATGAAAACGAGGTATTACGTAAAACTCATT	2.99	0.822	0.317	1	4
Fvb1	2260257	-	16	TTTAGCCGACGAATTATGGCATATTTCGTCGGCTATAATTA	2.46	0.736	0.23	1	6
Fvb1	2260745	-	15	CATTGCTGGATAGGTGGTGCATCGAGTGGCGCCGCCGTGAG	3.11	0.949	0.529	1	5
Fvb1	2261856	-	15	TCTTTCGTCATAATGATCATATCGGACGGTCGAATTTTGGT	3.42	0.727	0.161	1	12
Fvb1	2262692	+	26	ACAAACTTACTTAGCAATTGATCGAGCATCACTCAAACGAA	2.38	0.567	0.279	0.897	4
Fvb1	2262792	-	19	TAACGCCATCGAAATAGCACACCGACCAGGACACAACACCT	3.57	1	0.77	1	8
Fvb1	2264221	+	23	GCCCTCAAACTCGAAAAACAAATGGACGAACTGAATTCTGT	3.86	0.924	0.613	1	17
Fvb1	2267357	+	16	AGAGACAATGTAGGACGGGCAGCGGTCGGCGAGGGAGGGTG	12.49	1	0.723	1	9
Fvb1	2268633	-	27	AATAACAAACACATAATAACACCGATTATAAGTTTAGTGCT	2.28	0.698	0.367	1	12
Fvb1	2270126	+	17	TGGAGCTGCAGTTTTTTATAAAGCAATATGATTTTACCATA	3.52	0.879	0.562	0.984	6
Fvb1	2271636	-	30	ACTTGACGAGGTTTTTGACGAGGCAACAGATCAGCACCATC	3.21	0.944	0.568	1	9
Fvb1	2271667	-	30	ATGATTTTTGTGACTTGACGAGGTTTTTGTGACTTGACGAG	2.95	0.758	0.388	1	11
Fvb1	2271675	-	30	TTAGAAACATGATTTTTGTGACTTGACGAGGTTTTTGTGAC	2.5	0.691	0.335	1	5
Fvb1	2280581	-	17	AATGTCAATGTTGGAAGAAAAAGCACCAAGAACATGACCTT	2.56	0.787	0.357	1	5
Fvb1	2280739	-	19	CAACGGACACATAAATGCCAAGGTACAAGCAAAGGAGACCG	2.78	0.969	0.566	1	8
Fvb1	2283996	-	30	TATAAATAAATAAAAAAAACAGTTGTTATGGTAATCATCCT	2.16	0.414	0.167	0.739	3
Fvb1	2285708	-	33	GCTGAAAACCATACAAATCGAGTAAATATGTACATAATCAA	3.08	0.595	0.318	0.848	4
Fvb1	2295621	-	32	CTCTTGTATCCAGGTCGGGGAGGCGGCATTGTCCATATTGC	2.51	0.656	0.407	0.978	13
Fvb1	2297467	-	34	ATCGTGCAGATTTGATCTGGAATGAGCGTACCAGGCAAGAG	2.18	0.644	0.128	0.96	13
Fvb1	2298059	+	28	TGCAAATAAGCAACAAGTCCAGGTGGCAGAACTCTAGACAA	2.54	0.643	0.258	0.969	7
Fvb1	2298328	-	31	TACGCCAAGTAGCTGGTTTGAAGCGTCGTCTGTTTGCGTTG	3.66	0.798	0.529	0.999	19
Fvb1	2298339	+	27	GACGACGCTTCAAACCAGCTACTTGGCGTAATAGTTCAACA	1.93	0.324	0	0.611	5
Fvb1	2299079	+	26	GGTGGATCAATGCGATGGCCAGGCATCGTCAGTCTTGGTAA	3.27	0.787	0.403	1	19
Fvb1	2300518	+	25	AGTTTCCACAGTTAGTGACAACCCGACCATAGATTTTGCTG	2.94	0.593	0.309	0.977	5
Fvb1	2303223	+	49	CGATCACTTCTGTTTTCAGTACGTAGTGATCAACCAGTTTT	2.03	0.472	0.246	0.772	9
Fvb1	2303226	-	50	TTGAAAACTGGTTGATCACTACGTACTGAAAACAGAAGTGA	1.72	0.388	0.171	0.656	6
Fvb1	2305412	-	33	AAAATCGCTCCAAGAAATTGAGATAGCGCTCCTTCCACAAG	5.24	0.995	0.786	1	17
Fvb1	2307580	-	29	ACTATCTTAATTTATGTGTCAGGTGGCGTGTTTGCTTTTGG	2.7	0.867	0.529	1	9
Fvb1	2311394	+	28	CTGTTCATTTGTTTAATGCAATCGGTTGAGTTTTTACATTG	2.25	0.472	0.142	0.751	5
Fvb1	2311979	-	30	GAAAGCTTTTTGGCCACCGAATCTGTCGATGGCAGCTTGTT	2.09	0.673	0.348	1	11
Fvb1	2312021	+	29	CTCAGTGTCGCTGTATGAACAGAGGCTGAGGAAAAAGGGTG	2.43	0.534	0.124	0.837	8
Fvb1	2314411	+	27	GTAATAATATAGACATTGGGACTGCACAGAATATCTGATCA	1.91	0.503	0.164	1	8
Fvb1	2318021	-	26	CCTGCGTTGTGGACCACCTGAATGACCGTACTCAGGACTGT	2.49	1	0.602	1	9
Fvb1	2320056	+	30	TGAATATTATTTTTAAAAGCAACTGTCACTAAAAACACTAA	3.39	0.745	0.314	1	14
Fvb1	2327420	-	34	TCAAAGCTGAAAATCAGTAGAGTTACCAGTAACGACAATAG	1.85	0.519	0.099	0.866	12
Fvb1	2331432	+	28	TACCGGTGAGTTCTGTTTCGACCGACCCTTATATCCAACTT	3.24	0.878	0.412	1	11
Fvb1	2334878	+	28	AGGTGTTATATCTTTTTTGCAAGTAAGGTAAAGATGTTTGC	1.92	0.45	0.192	0.935	6
Fvb1	2336171	+	28	ATGAAGACTCAAATTATGACAATTGTCAACTTTCTATTGGA	2.29	0.696	0.274	1	4
Fvb1	2336388	+	29	TAAGCGAGAAATTATATGGTACCTACCCGTATGTGATACAA	3.65	0.926	0.545	1	15
Fvb1	2336978	+	27	TCATAAATACCTATAAACTGAACGGTCAAGATGTGGATATA	4.76	1	0.692	1	14
Fvb1	2338040	-	26	ATTTTCGTTCGGGCAATCGAAGGTGTCATGGTCAGTATTCT	2.31	0.617	0.288	1	5
Fvb1	2340410	+	27	TACTTTTGGCATAATCTTTGAGAGGGTAAGGTAAAGGAGCC	2.09	0.516	0.133	0.894	5
Fvb1	2343050	+	27	GATAACACATTACTAATTTGAAGTGCCGTCATTTTCAGGTA	5.24	1	0.808	1	23
Fvb1	2348233	+	28	TTTGGATTCTTATCTCGTGGAATTAGCAATTTTCACACGAA	2.34	0.527	0.168	0.86	7
Fvb1	2348861	-	25	AAAGTCAAAAGTCCGCGTCAAATGGACGGCGGAGATGGACG	2.4	0.604	0.291	0.998	8
Fvb1	2360702	+	36	AAAAGCGACCGGCCGAAGCCACCGAACCAGAAAAGCTCGTT	2.03	0.478	0.152	0.792	8
Fvb1	2361580	-	24	ATTTTCTTTGGGGCAATGGAAAGTGTTATGATCAGTGTTCT	1.92	0.408	0.031	0.727	4
Fvb1	2362907	-	26	CAAATTAGATTAAATCAACGAACGGACCATAAATCTGTCTA	2.82	0.689	0.447	0.983	9
Fvb1	2362911	-	26	ATACCAAATTAGATTAAATCAACGAACGGACCATAAATCTG	2.37	0.77	0.492	1	13
Fvb1	2364650	+	29	CAAAACAAGGAAAAAAAACGAACTAAGAATGCATTTGTCTG	2.05	0.414	0.143	0.67	4
Fvb1	2365327	-	26	ATGTACCAAATAAGTTGGTAACCGATATAGTTGGTAACCGA	5.51	0.884	0.693	1	4
Fvb1	2365398	-	30	TTCCAGCTTAATGTTGAACGAGGGATCGAAATTAAGGGTGG	4.3	0.719	0.391	0.964	6
Fvb1	2366349	-	29	ATCATATTGGTACTCAAACAATCGAACATAAATCACTTTTA	1.99	0.555	0.247	0.952	4
Fvb1	2373244	+	37	TTGGAGATGCTTTTACAGCGACCTAATGGATATCTATTTCT	2.33	1	0.526	1	7
Fvb1	2373864	-	22	TGTTGGGTTTTAATCACAAAAGGCATCGGTACAATTAGAAA	2.1	0.576	0	0.95	10
Fvb1	2374231	-	29	GGTACAATTAAGAATGACCCACCCACTTATGAGTTATATTT	2.54	0.853	0.521	1	23
Fvb1	2374235	-	31	TCTCGGTACAATTAAGAATGACCCACCCACTTATGAGTTAT	6.42	1	0.764	1	18
Fvb1	2374271	+	37	CGAGACGTTTTGTGATTAAAACCCAACACCTTAAAGGTGTT	3.31	0.647	0.311	0.913	9
Fvb1	2378334	+	31	AGTACTCTCGAAGATTTCATACCGAATGAAAATTCGGGACG	2.48	0.603	0.298	0.909	6
Fvb1	2379063	+	35	ATTAATTTGAGCTAGAAATCAATCACCGTTGTTAATGAATT	1.72	0.295	0	0.583	4
Fvb1	2381176	-	30	TATCTGTGATTCAATTCGGTAAGCAGCGCTATGCAAACTCA	4.17	0.753	0.488	1	8
Fvb1	2382955	+	39	TCACATCTTAGGCTCTTACGAGTGTTCAAGGTTCTTGTATT	2.25	0.473	0.21	0.721	9
Fvb1	2384861	-	26	AAGTTGGTAGGTAAATTCCGAGCTAAGAGCTAAAACAGGTT	2.79	0.561	0.265	0.982	7
Fvb1	2387972	-	27	AGTTGTCCCCTGTCTAATCGAGTGTGCGCAAGTTATAGACA	2.05	0.445	0.037	0.781	12
Fvb1	2388558	+	28	TGTGGTCATTTGGCTTCAGAAATGGACGTGGGTAACCTGCT	2.37	0.948	0.576	1	16
Fvb1	2388621	+	27	TGGGGTTCACATCCAAAACCAATTGGCAATGGGTGGAGTGA	3.58	0.784	0.423	1	10
Fvb1	2391303	+	29	CAGTAAGAGAGTAAATTTTGATGTGTCAAATAAGTTACTCA	4.97	0.978	0.601	1	21
Fvb1	2397848	+	28	CGCAGGCGGCAAAAGCGGGGAGGTGACTACCATAGTCATAA	1.88	0.617	0.172	0.906	14
Fvb1	2397909	-	30	ACATCCGCGCCATCAAATTGAGCCATCTATTGGAGAACAAG	2.98	0.606	0.336	0.868	6
Fvb1	2398322	+	26	ATAACCTTTTAGGCACGTTTACTTACATGAAATGAAATTGA	3.47	0.776	0.443	1	9
Fvb1	2399749	+	27	ACCAAAACCTCTCATAACAAAAATAACAACAAAACAAAACT	3.32	0.646	0.381	0.971	3
Fvb1	2403912	-	29	CTTTTAACATAAAAACATACATTGAACATCAAAAACAGAAA	1.93	0.777	0.32	1	5
Fvb1	2405727	-	30	CACAAAAACCATAACTTGACAGGTACTGACATTGATGGAAG	2.3	0.817	0.341	1	21
Fvb1	2409805	+	29	TCTTACAGATGATGAAGTCGAGAGCGTATTCAGTACACGAC	2.09	0.512	0.132	0.814	4
Fvb1	2409947	+	28	CGTGTAAATACACGTCGTGCATATAAGAATTTTCAGACGAA	1.75	0.598	0.195	0.987	5
Fvb1	2412585	-	29	GATAATCGAAGTGACCACGTAGTGAATTACAAAACAGTATG	1.77	0.324	0.065	0.68	6
Fvb1	2413213	-	28	CAGGAGAATTACAGATAGCGAGCCAACGAGGTCGATCTGTT	3.11	0.809	0.478	1	12
Fvb1	2414718	-	34	CAAGATCATCATACATAGGTAGAGGGCGAGGATTTAAAAGG	2.1	0.606	0.296	0.973	18
Fvb1	2417813	-	29	AATTCGAATGTCCTTAAACGATGCATCATGTGAGTTCTGAG	4.04	0.936	0.62	1	21
Fvb1	2420100	-	24	AGAGAGAGCGAAGCTGCGCGACCGCTAAGAAGAAAGTTGAA	7.02	0.8	0.401	1	6
Fvb1	2424513	+	25	GTACGAACTGAGGGCAAACAAGGTCGCAGGATCTTTCCGTC	2.83	0.737	0.421	1	9
Fvb1	2430272	+	17	ATCTCACTCAGAACTTCACGACCGATCATGGTGGACCTCCG	4.11	1	0.533	1	11
Fvb1	2431371	-	21	ATATATATATATATATATATATTATATATATATATATAGTC	3.07	0.712	0.323	1	9
Fvb1	2433957	+	22	TTGCGATTGAGATTGAACCAACCGAAGATAAAATTTCTAAG	2.85	0.601	0.26	0.941	4
Fvb1	2437468	-	26	CAATTTAGATGAGGAAAATCATATAAATATAGACTTTCTGG	2.68	0.869	0.461	1	10
Fvb1	2438359	-	23	CACACGTTAATTTCAAATCGAAGCTTCGCTCTGGATATGAA	2.54	0.519	0.21	0.946	4
Fvb1	2438556	-	24	GTATCGAATTAGATTAAATCAATGAACGGACCATAAATCTG	2.7	0.887	0.49	1	5
Fvb1	2438848	-	21	AACTTGATGATTGTTAAGGTACCGAATTAGATTAAATTAAT	5.14	1	0.819	1	18
Fvb1	2438992	+	25	CACACGTTAATCTCAAAACGAAGCTTCGCTCTGAATAAGAA	2.67	0.497	0.161	0.801	7
Fvb1	2446960	-	17	GTTGAGTGAGAAATATATAGAGCGATCAAGAATCTCTATTA	4.08	1	0.689	1	39
Fvb1	2447066	-	16	GACTTTTCTAGAGCAAATTCAGAGAGCGATGGAGTAGTTAT	3.58	0.816	0.479	1	15
Fvb1	2449549	-	22	GGTGTAGAGATAACGCTGAAACTGATATAGTTGAGTGCAAA	2.43	0.613	0.222	0.986	6
Fvb1	2449712	+	18	ATTAGCTGATTGCATCGTGAATACTGCAGTTGAAAAGGGCA	2.43	0.677	0.292	1	7
Fvb1	2449873	-	25	CTTGTGACTCATTATTGGGTAGGTACTTCATGCACTTCCTA	2.23	0.755	0.154	1	10
Fvb1	2452348	+	22	GATCGACCTAAAGTTGATGGAGGTAAACTGAAATTAGTCCT	2.32	0.648	0.141	1	3
Fvb1	2453478	-	33	AGCATCAAGATTGGACGACCAGGTAGTAGCAGCAACAACAT	3.01	0.961	0.564	1	7
Fvb1	2454053	+	26	CTGGTCGTCGTCTAGCATTGAGGCGGCGGCGCCGACATTTC	7.84	1	1	1	14
Fvb1	2454923	-	30	GAAGATCATGTTACGTGTCGAGTCGTCATTCGTCGAAAATC	2.55	0.388	0.072	0.663	10
Fvb1	2455230	-	33	ATGTCTGGGGTGATTAGGAGAGCGACCAGGACGCGAACCGC	4.16	0.964	0.666	1	13
Fvb1	2455290	+	26	GTCTCATGGTAGATTACTTCATCGAGCGTCCGATCTTTAGG	2.17	0.759	0.398	1	8
Fvb1	2455303	-	32	GAAATTCTTCCTCCCTAAAGATCGGACGCTCGATGAAGTAA	2.49	0.46	0.099	0.755	3
Fvb1	2455409	+	26	CCTTATTGGCATCAAAAAGCAGATGCCACTGGAAAACTAGG	2.13	0.445	0.138	0.807	6
Fvb1	2455707	+	27	GGGAGTGGAAGAACTGCCCAACCGGGTGGCATGGAGCTTAC	2.89	0.985	0.577	1	7
Fvb1	2455737	+	25	ATGGAGCTTACAGTGGCCGGAAGGGTCGTCCCACCATTATT	2.09	0.743	0.165	1	5
Fvb1	2457642	+	31	CAAATTGTCTTTGTTTTGATATCGACCGGTGATGTTGCAAG	3.23	0.765	0.481	1	21
Fvb1	2457646	+	30	TTGTCTTTGTTTTGATATCGACCGGTGATGTTGCAAGTGGA	3.95	1	1	1	11
Fvb1	2457651	-	27	GACAATCCACTTGCAACATCACCGGTCGATATCAAAACAAA	4.34	0.827	0.567	1	7
Fvb1	2458191	+	32	GGGAAGCAAGAAATGATCGCATAGAACGTAAATAATTAAAT	2.16	0.911	0.357	1	7
Fvb1	2458813	+	26	AACCAAGCGGGTTGTATCTGACCTACAATGTAAACTGACAA	1.8	0.687	0.175	1	4
Fvb1	2459419	+	30	GGTCGATGATTTACTTTACTACTGAACAAGATAACAACTAA	3.02	0.671	0.219	1	5
Fvb1	2459427	+	27	ATTTACTTTACTACTGAACAAGATAACAACTAACGATGCTA	2.56	0.691	0.305	0.986	8
Fvb1	2462656	-	28	CGTAGGAATGAATGACACTGACCGAGTTATTGCAGAAGAAA	2.49	0.786	0.417	1	4
Fvb1	2462660	-	29	TAGTCGTAGGAATGAATGACACTGACCGAGTTATTGCAGAA	2.17	0.794	0.483	1	19
Fvb1	2463068	-	31	TTATTCTTCAAAAATAAAAGAATGAAGAACTGGTACTTGAA	1.91	0.488	0.063	0.815	14
Fvb1	2463530	+	30	ATCTCACTCAGAACTTCACGACCGATCATGGTGGACCTCCG	6.51	1	1	1	52
Fvb1	2463560	-	30	AATGAAGAAGAAGGCCGGAGAGATGGCGATCGGAGGTCCAC	2.27	0.908	0.566	1	36
Fvb1	2468435	-	28	CTAGCTATATATCCAACTTCATGCAGTTGTGTGGGGATTCA	1.88	0.277	0	0.568	15
Fvb1	2468561	+	36	CACAAAGACTTGAAAGTTCAACCGGTCAACAAATCAAAGAA	5.29	0.875	0.576	1	12
Fvb1	2469076	+	29	GGACACTACTTTGATTCATCACCGGTCATTGGTAGCAGGTC	2.84	1	0.757	1	28
Fvb1	2469882	+	35	GTACAAGCGGTGGGAGGACCACCGCGAGTATCTGAAATCGA	2.95	0.882	0.57	1	19
Fvb1	2476834	+	31	TGCAGGCTGTGCATCAAACGAGGGACTTACAATCCTCATGA	2.64	0.7	0.353	1	19
Fvb1	2477236	-	26	CTTCCTAATGGGAAGGAAGTAGCGGTCAAGCAGTTGAAGGC	3.1	0.616	0.388	0.952	5
Fvb1	2477912	+	25	CCGGTAGGAGGCGGCGGCGGAGGCACATAGTACACAGGCTC	3.89	0.895	0.531	1	6
Fvb1	2479373	+	25	CTCCAATCTAATTAAAAATTAGGTATTTAGTATTTACCATT	3.29	0.865	0.515	1	21
Fvb1	2486022	-	30	CAAGTGATTGTCTTTAACCGACCTATATGATTCATGTTTAT	2.27	0.755	0.317	1	10
Fvb1	2486837	-	27	ATTTTCATGGTTGTAATCGCATCGCTTATGTATTGGTTGTT	3.08	0.702	0.306	0.983	14
Fvb1	2489186	-	17	AGTAATCTTCCAAGAATACGAGCTACCATGGTCTTACCTGT	2.88	0.853	0.459	1	13
Fvb1	2490489	-	17	AACTGATTAAAAAAAAAATGAGGTATCAGACTAATTTTAGA	4.66	0.999	0.666	1	7
Fvb1	2491019	+	16	TAATTGGGAGAGAGAGAGAGAGAGAGAGAGAGAGAGAGAGA	3.36	0.875	0.498	1	5
Fvb1	2491025	+	16	GGAGAGAGAGAGAGAGAGAGAGAGAGAGAGAGAGAGAGAGA	3.48	0.884	0.504	1	5
Fvb1	2491045	+	18	AGAGAGAGAGAGAGAGAGAGAGAGAGAGAGAGAGAGAGAGA	3.84	0.967	0.612	1	4
Fvb1	2491061	+	18	AGAGAGAGAGAGAGAGAGAGAGAGAGAGAGAGAGAGAGAGA	3.13	1	0.766	1	14
Fvb1	2491065	+	16	AGAGAGAGAGAGAGAGAGAGAGAGAGAGAGAGAGAGAGAGA	4.08	0.892	0.589	1	8
Fvb1	2496384	-	18	TTTGAAAATTTGAGAAAACGACATACATATTCTTTGTTAGC	2.83	0.728	0.408	1	3
Fvb1	2502786	+	24	ATGTCCTATATTATGTCCAAATCGGACGTTAACTACTGATA	2.93	0.683	0.289	0.946	5
Fvb1	2502799	-	26	TTAAGGTTAAAATTATCAGTAGTTAACGTCCGATTTGGACA	2.49	0.528	0.239	0.843	9
Fvb1	2502809	-	25	GGCCTCACAGTTAAGGTTAAAATTATCAGTAGTTAACGTCC	1.79	0.518	0	0.849	3
Fvb1	2502863	-	27	AGTTAAGGTCTGATTTGGACATATAAGGTCCGATTTGCCCA	2.47	0.632	0.198	0.981	4
Fvb1	2505222	-	32	GTGCATCATAACTTATTTTGAGTGAATTAAAAATCTTTGCA	1.89	0.59	0.195	0.9	9
Fvb1	2505693	+	28	GAGCCTATCAGAATTAGAAGAGGCAGATTCAAACTGGAATT	2.46	0.435	0	0.813	10
Fvb1	2506374	+	25	GAACATATGGTTGGTCTTGAAGTGCTCGATATGTCACGATG	1.9	0.81	0.388	1	22
Fvb1	2506512	-	27	AAAGACGGAAAAGCCCTTGGAGATGGCAACGAAGGCTCTAG	3.1	0.841	0.447	1	9
Fvb1	2506942	-	28	CACACACACACACAAATATGAGTGATCGATGTAACATACCT	2.07	0.755	0.35	1	6
Fvb1	2507180	-	29	TTACAATTTTTCCGATCCGGAGGCAGCTCCACAGTCAATGA	2.47	0.534	0.249	0.822	6
Fvb1	2507612	+	22	GAATTATGCGACTCAGAGGGAGGCAGAAGCAAGAGGAGAAG	3.42	1	0.649	1	19
Fvb1	2510445	-	26	TTATCCTTGTTTGAATCCAGAGGTGGAAATTGTGATGACAT	1.82	0.295	0	0.711	4
Fvb1	2511979	-	31	AATGTCATTGCCACCAAGCCACTCACCAATCGGTTCACCCC	2.04	0.508	0.203	0.866	5
Fvb1	2512581	-	31	GTTGAGGAGCACACCTAACTAGGCAAGAACCACTAGACTAC	7.71	0.92	0.621	1	22
Fvb1	2512813	-	36	GGGTAAAAATGTTTAAGTGGACCTATATAGGAGAAAATGTC	2.46	0.606	0.369	0.872	3
Fvb1	2512904	+	22	CAACAAAATTACAGACTGCCATCCAACAAAAAAATTAGATT	1.95	0.536	0	1	8
Fvb1	2513795	+	21	CAGTCGAGGCGTCAACGTCGAGTTGGCAGCGTTAAGGTCGA	6.74	0.848	0.408	1	8
Fvb1	2514615	-	33	GTGGTTGTTGAGGGTTGAAGAGGTATGTCGGTGGGAAAGTG	1.64	0.428	0	0.757	3
Fvb1	2519921	+	21	TTATTTTTTTGAAACAATTCATCGAACACTTTGTCTTAACT	4.07	0.783	0.285	1	4
Fvb1	2520598	+	25	CTAAATGCTCCGACGACCCGAAGCAACAACCCATCAACCAC	3.17	0.566	0.227	0.841	14
Fvb1	2521926	-	23	TGGTCTCAATGCAAGAACAGAGATAATGTTGAATCAGGGGG	3.57	0.955	0.603	1	21
Fvb1	2524236	-	24	AGTACTCTTAGCACTTTCGAAGGCCCCGAAAAATCAATGGC	2.38	0.665	0.285	1	6
Fvb1	2526603	-	25	AGCAGACATAGAAGTACCGTAGGCATTATAGATGGCAGGGG	2.32	0.674	0.259	1	6
Fvb1	2529364	-	24	GCTCCTTCATCCTTACAAAGAAGTGACACCTACATTCTTCG	1.78	0.66	0	1	7
Fvb1	2529694	+	25	GTGAAGAGAAAAAAAAAATGATTGAACAAGACAAGTTGAAG	2.85	0.914	0.495	1	8
Fvb1	2531347	+	31	TTCGATGGTTTAAAAAAAAGAAATCTCGATAGATATATCAA	3.69	0.858	0.482	1	18
Fvb1	2531367	+	31	AAATCTCGATAGATATATCAAGATAATATCGAATATCAATG	2.76	0.739	0.347	1	10
Fvb1	2531437	+	32	GTATATTCGACCAAAAATAGACTAAATATAAAATATCAGAA	2.84	0.675	0.394	0.975	16
Fvb1	2531483	-	32	GAAATTTTTTGTTTTTTTACAATTACCGATATTAATTTTCA	2.34	0.774	0.264	1	14
Fvb1	2534527	+	24	AACTAGTTAATTAATTTAGCAATTACCTCTTTTCATAAAAA	2.68	0.628	0.158	1	4
Fvb1	2536334	+	32	TAACAACTAAGTAGCTAGCGAGCTATTAGGTCGTTATCATC	1.83	0.335	0.083	0.618	15
Fvb1	2541282	+	29	GTTTGTTCTCACTTTTGATGAAGCAGTTATTTAAGAAATAA	2.35	0.46	0.176	0.763	3
Fvb1	2542488	-	26	GAATTAAATTGGAAAGTGGGACCGGTTGTGCCCTTACAAAC	2.35	0.705	0.286	1	3
Fvb1	2549910	-	26	AGCGAACAAAAATTAAAGCCATGTGCCGAAAGTTGGGCAGT	2.61	0.553	0.258	0.982	9
Fvb1	2549930	-	24	CAGGCCTTGTGCTGGTGTCTAGCGAACAAAAATTAAAGCCA	2.8	0.582	0.268	0.957	7
Fvb1	2551062	+	21	CGTCGTAAACATCACCTGCGAGAGGCCAGAGGACTGGAGCC	2.34	0.984	0.439	1	13
Fvb1	2552096	+	20	ATGTCCTATATCCTGTCCAAATCGAACGTTAACTGCTGATA	5.1	1	0.769	1	29
Fvb1	2552372	+	24	ATATAATATGAGTTCATTTGAGCGACCATTGAACTCGAATT	4.61	0.803	0.499	1	5
Fvb1	2553410	+	23	GTAAACTACTCACTAATCTTATGCAACACCAAAAATAAGTT	2.19	0.478	0.15	0.807	12
Fvb1	2553476	-	24	AAAAGACAACGTGATTTTTTAGGTATCAACAAACTCATGTG	2.93	0.878	0.437	1	8
Fvb1	2554386	-	22	CAGTGTGAGCGTGGCGTACAAGGTAAAAGCGCACTGTGGAG	2.54	0.639	0.296	0.898	8
Fvb1	2554737	-	21	ATTATGTGTTGTGGGAAAAGAGGTAAAAAAAAGATGAGAAA	2.59	0.726	0.415	1	7
Fvb1	2561924	+	25	CAAAATCCAAAATTTCAAAGAGTTACCATTTACTTATGAAG	2.14	0.607	0.204	0.944	7
Fvb1	2563591	+	27	GCTATATCGATAATCAGCTTAATCAACAGCTGGGTACATAT	1.7	0.32	0	0.694	3
Fvb1	2563777	-	20	CGGTGAGGTTTTAGATTTCGAGTGCGCGTGTGAGGTCTTTT	3.39	1	0.616	1	23
Fvb1	2566925	-	25	GTTCGGTTCAGATCGGTTTGAGGCTGAAACCGCAACCGAAC	2.7	0.639	0.402	0.885	4
Fvb1	2566929	+	33	GGTTGCGGTTTCAGCCTCAAACCGATCTGAACCGAACCGCA	3.44	0.909	0.612	1	26
Fvb1	2567058	-	26	TAAGGATATGTGAATGAATTACCGATTACCTAACAATTAAA	2.84	0.673	0.28	1	5
Fvb1	2570677	+	33	AATATAACACACCCGTAAACACCGAACGACAGTCTAACATA	3.62	0.984	0.652	1	30
Fvb1	2571774	+	30	GAGAACCTAACTCCCGCCGGAGCTAGCACCACCGTCCGGCC	2.05	0.592	0.278	0.847	10
Fvb1	2572547	-	32	TGTGATCCTTGAGTGATACCACTGATTATGTAAACTTGTGA	2.01	0.767	0.37	1	4
Fvb1	2579355	-	24	TCCTTTTCCGGTCAGAGCCCATTGCTCGTATCAAGGCCAAC	3.01	0.826	0.439	1	14
Fvb1	2579492	-	22	CTGTGACATTAGAAAAATAAACCCAACACAAATCCGACAAT	2.57	0.721	0.337	1	9
Fvb1	2579929	+	26	CGAGTGTGGGGATTGAGAGGAGGGGTCGAAAGGTTGAGGAC	2.67	0.717	0.299	1	22
Fvb1	2580473	-	22	TAACCACCCATGTAAAAATTAGGGGACGTTTACCTTCCGAT	4.52	0.751	0.457	1	13
Fvb1	2582116	-	23	CATCATGTTGTTTGGAAACGATGTGACCTATCATGCGAATT	3.06	0.696	0.357	1	10
Fvb1	2582500	-	23	TTTGCGATACCATTTCCACCATGTGACAGGTGGATGTTGAA	2.54	0.8	0.365	1	23
Fvb1	2582970	-	25	CCCTCTTTTCAGAAGATACGAGGCAGACCTGTTTTGCACCA	3.66	0.54	0.167	0.79	13
Fvb1	2583052	+	30	GATGAAAATTTACAAGAACTATCGAACAACTCATACTAGAA	2.09	0.513	0.134	0.804	4
Fvb1	2584093	+	26	TCGATTGTCATGGGAGGGCAAGGGAAGGTCTGATTTTAAAT	2.5	0.671	0.2	0.963	3
Fvb1	2584435	-	32	AAGTATCTCAGAAAGATTACAGAGAAGGTGATTCCTTTTCC	2.03	0.285	0	0.549	13
Fvb1	2584890	-	30	TATCTATTGAACTTCGTAAGAGCGGGCGGTTATACAACGAG	4.41	0.864	0.594	1	22
Fvb1	2584913	+	29	TACGAAGTTCAATAGATACGATTTAGCGCTATAGTGTTTCC	2.52	0.771	0.364	1	9
Fvb1	2584994	+	29	CCGTTTCCAGATCTACCTAAACCGATCTGCGAATTCGATCG	4.74	0.829	0.536	1	14
Fvb1	2585201	+	30	AAGTAAACATTTGTAATGTCACCGCTTGACAAAGTCAAACG	2.69	0.593	0.268	0.898	3
Fvb1	2585600	-	29	AAATCTGAGAAGAAAAATTGACTAAACATTGATTTTTAGTG	2.46	0.567	0.185	0.87	13
Fvb1	2585733	-	31	TAAAATACCGACGATTATGGAAGTATCGACTCTCATAAAAA	2.43	0.724	0.404	1	8
Fvb1	2586081	-	32	CATGGAGCACTAGCATCACGAGTCACCTAGGTAACAGGCCG	2.16	0.532	0.258	0.899	6
Fvb1	2587382	+	28	AATTTCAGACGATCAAAATGAGAGGTTGAATAATCTTGAGT	2.81	0.684	0.396	1	14
Fvb1	2587417	-	26	CTTCTAACCAAACCAAAAGGACTACACAATATTTTACTCAA	3.05	0.703	0.386	1	9
Fvb1	2587453	-	28	ATTAAAATAAAACTATAAGGACTAAACAGATGTCGACTTCT	3.3	0.557	0.233	0.817	11
Fvb1	2588277	+	24	GACGTCAACGAGTTTTAAGTACCGGACGTCGAACCTAAGAC	3.97	1	0.721	1	24
Fvb1	2588887	+	26	CACGACTCCCCACCAAGAACATCGATCGTAAATCGAATCTC	3.67	1	0.946	1	44
Fvb1	2589167	-	35	CCATGACCAAAACCCACTCGACCGACTTAGTAATGTCGGCT	4.07	1	0.876	1	35
Fvb1	2589808	-	33	TCTTCTTAGAAATAGAAAGTAGAGGTCGCCACGAGTTCGTC	2.04	0.406	0.174	0.74	4
Fvb1	2590396	-	36	TTTTGCTGACAATTGCAGTGATTGGGCGACGAAGAATAAAG	2	0.72	0.365	0.972	33
Fvb1	2590671	+	27	AATGTATTGGATTTTCATGAATCTGACGATAAAAGATTGCA	3.53	0.61	0.306	0.868	6
Fvb1	2591161	-	37	CAGTTTTAGTTACACAAATTAATGCGCGCGTGTGTATATAT	2.45	0.815	0.563	1	17
Fvb1	2591986	-	36	AATTACGCTATAAATTTAATACCTGGTGATAAAACTACATA	2.01	0.272	0.077	0.567	6
Fvb1	2592053	-	38	TAACATTGATTATTTAAAAGAACGCGCAATTGTTACACCAC	3.09	0.762	0.517	1	13
Fvb1	2592418	-	36	AAACCAATTTTGTTAGGCGGAGATTTCAGACAAATATTACC	2.63	0.535	0.275	0.813	5
Fvb1	2592986	-	34	CAATTCATTACAAAATTTTCAGTTACCAATGCCAGACGAAA	2.6	0.591	0.235	0.869	3
Fvb1	2593885	-	33	AAATAGATAGTGCTTTGGTTAGGTGACGCCAACACCCCAAG	1.85	0.469	0.151	0.761	8
Fvb1	2594182	-	33	GGGTTGTCCATTTTCAAGGGAGGTTATGCCAATTTTTCGGT	2.73	0.633	0.28	0.891	8
Fvb1	2594687	-	36	TGAGCGTTTTGAGCTGTCGCATGCAGCATATTTTTTTTTCT	2.28	0.557	0.263	0.879	5
Fvb1	2594696	-	38	TTTTCGTGTTGAGCGTTTTGAGCTGTCGCATGCAGCATATT	3.62	0.698	0.462	0.932	6
Fvb1	2594750	+	32	ACTGGCTCCGGCCAGTCTCCAACGCTCAATAAAATACAGCC	2.03	0.388	0.093	0.624	8
Fvb1	2595252	-	37	TGAGGAGGCTCGAGCTGACGAGGCCCCAGATCGACATCAGG	3.06	0.73	0.452	1	25
Fvb1	2596516	+	42	TTCTTCCTTTGCGAGTATGTATCGAACCAAGTGGCCTCCCC	2.35	0.442	0.185	0.652	12
Fvb1	2598982	-	25	TTGGACCACCAGTTATTATAAGGTGGCGTTTCTAAAGGCTA	2.87	1	1	1	5
Fvb1	2599065	+	31	TTAACATATAGCTTATGTAGATCGAACCATATGTGCAAGAC	2.83	0.798	0.511	1	11
Fvb1	2599123	+	29	GCCAACAATTGTGCATATCGAGGTCTTGACCATGAATTTAA	1.91	0.616	0.187	0.98	7
Fvb1	2599663	-	30	TCACGGTTTACGTTGAATTGAGTTACCATAAACCTTGGTCT	2.93	0.684	0.265	0.943	11
Fvb1	2601464	+	25	ATGGATGTTCAAAAACAAAAAGGTAACAAAAAAAAAACAAA	2.74	0.774	0.426	1	11
Fvb1	2602079	+	25	TATTAGCAGCCGACCTTGCCAAGCAGGAGGTGTCAAATTCT	2.24	0.398	0.098	0.667	5
Fvb1	2602114	-	23	CAAAATAGCTTGAAGGAGTCATCGATCGAGCTCTAAGAATT	3.31	1	1	1	14
Fvb1	2602161	+	22	CTGGAACCTTAGGAGCCTAGAGGTGGCGGGTCTAGGAGCTA	3.35	1	0.66	1	6
Fvb1	2604334	+	32	AAAAAAAAAAAAAAAAAAAGAGGTGTGACAATATTGAGCAA	2.93	0.759	0.446	1	13
Fvb1	2605451	-	33	GAGAACGTTGCCGGAAATTGAATCGTCGAGAGAAATTGACG	2.52	0.588	0.3	0.916	8
Fvb1	2605513	-	32	TTCGGATTTGAAGATTCGAGACCGATCTATTATGGTGCGTC	2.69	0.673	0.357	1	5
Fvb1	2605904	-	34	GCAACAAAAGTTACTACTGCATGCAACAAAAGCTACTACCG	2.42	0.456	0.152	0.715	9
Fvb1	2606346	-	24	TAGCTAGAAAAACTACTACCACCGACTACAAAAGCTACTAC	3.22	0.925	0.506	1	6
Fvb1	2609755	-	27	ACAATTTCATTAAGTAAATGAGGGGTCATTGAAAAAGTATG	3.21	0.769	0.422	1	5
Fvb1	2611204	+	19	TGTGATCCTTGAGTGATACCACTGATTATGCAAACTTGTGA	1.81	0.753	0.067	1	5
Fvb1	2612864	+	22	CCAGCCGGACGCGTCGCCACAGGCGGCGACGAGTGGGCCCC	4.62	0.942	0.433	1	24
Fvb1	2613162	-	17	CCACCGGTTGGAACCGTCGTATACGGCGGCGACCAGGGGCA	3	0.817	0.22	1	8
Fvb1	2616588	-	21	TACTTGTCCACTCCGAAACGATGTAACTGCTGCTTAGTCGC	2.87	0.749	0.309	1	11
Fvb1	2617489	+	28	TATATATATATATATATATTATTATAAGGGTGGGCACGGTT	2.83	0.623	0.302	1	6
Fvb1	2618507	-	24	CGACTCTGAGACTGGAAAAGATGCAGCGGGTCCGCCAAAGG	3.22	0.879	0.519	1	11
Fvb1	2619036	-	28	AACAAGCCGAAAATAACCGAACCGACCAGAATTATATAATG	2.58	1	0.822	1	10
Fvb1	2620745	-	31	GAAATATCTTCTTACTTGATAGGTGTCGGCCATGAAAGAAT	2.11	0.589	0.199	0.984	7
Fvb1	2621056	+	25	AAAGAAATTCACAATAAATTACCGAATACATTTCCAACGTA	2.5	1	1	1	12
Fvb1	2621242	-	26	CTCGCCGGAAAGGGAAAGTGACCGGGGACGCTGTTGGAGGC	4.04	0.994	0.666	1	12
Fvb1	2621937	+	25	ACATTTGGTACCTAATGTTGAGGTAGAAATTGAATGACGAT	2.54	0.827	0.485	1	20
Fvb1	2622485	+	25	CTCGAAGGTTTTTATTTTCGAAGTATCCACTTTGGGTCACA	2.76	0.589	0.235	0.916	12
Fvb1	2622577	+	25	AAAATTAAGAAATTAATAAGAAGGACCAGAAGCTTCTCCGT	2.28	0.656	0.191	1	6
Fvb1	2624942	-	25	GGGAGAGACGCAGCAAAGGGACCCAGCAATATTGGCATAGA	4.12	0.954	0.594	1	10
Fvb1	2628148	-	28	TTCCACATCTGCATAAGACAACCCACTGTGGATTAGGCCAA	2.1	0.635	0.173	0.982	7
Fvb1	2639338	-	31	AATTAAAGGAAGAGAATGATACTGACTGTAATTAAGGGGCC	1.72	0.374	0	0.724	3
Fvb1	2644927	-	20	AAAAAAAATCTGATTATGCTATACAGCGAAAATAATTAGCT	3.8	0.971	0.469	1	15
Fvb1	2645825	-	24	CGGATATGTGTTCCGAGTAGAGGTGGCAAACGGGCTGTTTA	2.27	0.804	0.268	1	8
Fvb1	2648919	-	24	TGTGAGGGTGAGCTACATCGAAGCAGCAGACAGGACCTGTT	1.87	0.621	0.05	0.983	3
Fvb1	2649763	+	21	GTCATCAATTTTTTTAACGGAGCTAACGGTTCTAGATACCA	3.23	0.567	0.251	0.88	4
Fvb1	2654719	+	27	GTATTTTCCTGTGATGATAGAGGTGGGAGGCAAACTGTATG	2.43	0.451	0.137	0.72	11
Fvb1	2656532	+	30	GTCTGAGCACCAGAAAATTGAATGGTCGAAGCCTGTCCAGA	4.23	0.978	0.649	1	7
Fvb1	2657558	-	27	TCCTAACATAGAAGTACCTGAGGTGACGTTGATGGCTTTAA	2.93	1	0.881	1	19
Fvb1	2658134	+	31	CATCTGGGGCTCCCCAGTAAACCGAACAAGGGCATTTACTG	2.4	0.732	0.302	1	9
Fvb1	2663757	+	29	TCTGCATTCTCAAAATTACTATGTGTTGCATCATGGGGCAT	2.8	0.589	0.259	0.877	4
Fvb1	2664047	-	41	CCAACCAGAAACAAAAGAATATCGATCTATTAAGGGCATTT	1.98	0.339	0.119	0.607	4
Fvb1	2665705	-	36	ATTCCATGAGTTGCAATCACATATAGAAGTTATTACAGTTA	1.89	0.684	0.248	1	7
Fvb1	2676434	+	26	TTTGAATAAGTCACATCGTCATCGAATCACAGTATTTGCTA	2.47	0.691	0.322	1	9
Fvb1	2678639	-	28	TTAAGATATTTGAAGAAACTACTGCTTATAGGACAAAACAA	2.35	0.51	0.222	0.873	3
Fvb1	2681191	-	39	AAGCTTTAAAGCAACCTACAACCGAATACAGATATACCGTT	2.43	0.727	0.277	0.985	11
Fvb1	2681385	-	40	ATCTCCCTGCTGACCTTTGTAATGAACGTGGGGAACTCCGT	2.33	0.862	0.471	1	17
Fvb1	2682117	-	41	CAGGTTTTTGATCATAATCGACATGACGTCCAGATGTTTCC	2.01	0.518	0.252	0.738	9
Fvb1	2682763	-	38	TTTAAGTAATTTGGTTCTTCATCGAATTTCATATTGGTCAC	2.11	0.441	0.137	0.669	4
Fvb1	2683745	-	38	ATGTCAAGTGAAAGCTTATGAGCGGGTATTTTCAAGAGAAG	2.26	0.551	0.229	0.828	9
Fvb1	2685101	-	38	AAGGGTGTAGTCAACAATCCACCGAACTGAATTTGTTAGGA	3.05	0.733	0.45	0.98	17
Fvb1	2685980	+	26	ATGAGACTGACCCTCATGTGAGCTCGCATTCAGCTAGATCA	2.08	0.368	0	0.672	8
Fvb1	2689599	+	29	AAGCGTTCGTATGGTAGTGGAGGCGGCGGTGGCGGCCGTGG	5.38	0.677	0.369	1	7
Fvb1	2691580	-	34	AAAAATAAAAGTCAGGAAGCAGCGAATAATAAAAAAGAATG	2.62	0.522	0.277	0.809	12
Fvb1	2691584	-	35	AGAAAAAAATAAAAGTCAGGAAGCAGCGAATAATAAAAAAG	4.19	0.851	0.604	1	35
Fvb1	2691608	-	36	GACGAGAATTGACCAAATTCATACAGAAAAAAATAAAAGTC	1.96	0.318	0	0.695	17
Fvb1	2692211	-	33	AGGAAGGTGCAAGGTAAAGAACCTGATAAAATATGGAGAAA	2.28	0.601	0.255	0.893	7
Fvb1	2692317	-	35	TAAATTCATTGAGATCATGAAGGTTCCAGATCACAAGCAGG	2.05	0.494	0.297	0.836	4
Fvb1	2697650	-	24	TGGTTACTTTGTCAATGTCCATATGATGAGTGACGGCAGCA	1.94	0.541	0.087	0.925	3
Fvb1	2700096	-	29	TAAAAGCACAACACAAGTTGAAGCAACAACCGCCTTCACCT	2.59	0.661	0.336	1	11
Fvb1	2701366	-	26	TAAAAGAGATGTTCATGAGGAGTTAATAATACACAAGCAGT	3.4	0.589	0.274	0.824	6
Fvb1	2703828	-	30	GCCGCCTGCATCACTTCACGACCTACTTCTGTGGAACCAGT	2.78	0.58	0.215	0.865	4
Fvb1	2705731	+	19	TGATTATGAAGAATTAAATGAGTTGGCGCACTTCCATTGGT	2.71	0.946	0.511	1	8
Fvb1	2707903	-	30	TCTACTCGCTAGTAAAAACTACCGATTACTTCTCTAGACAA	2.92	0.603	0.218	0.867	4
Fvb1	2713545	-	21	AATGCCGGGCAAACGAGGCCAGGTGCCATGGTCAAAGGCGG	2.97	0.809	0.384	1	10
Fvb1	2714165	+	21	CATAGTTGCTTTGTCATGCTATGTGGCGATAGTGTGACATG	3.91	0.908	0.532	1	13
Fvb1	2716128	-	25	CGGGAAGGCCGTGCCGAACCAGGCGGTGCTGGCGAAGATGG	4.82	0.69	0.324	0.944	18
Fvb1	2717287	-	28	AGAAAGTGAGAGAGAGAGAGAGAGAGAGAGAGAGAGAGAGA	3.37	0.642	0.397	0.986	11
Fvb1	2720912	+	29	ACTAGCAACACAAGAGTTGAAGGCAGCTGCCATAAGAGGTT	3.75	0.796	0.543	1	7
Fvb1	2722294	+	25	CTTAGACAAGAGCCGTGGGGAGGCGTCTGAAATGGCTAGCA	3.16	0.795	0.366	1	12
Fvb1	2722976	-	28	AACAAACAGTGATTCAAGTCACCTGGCGGCATTTCCCAACA	3.62	0.893	0.571	1	15
Fvb1	2724232	-	34	AAGGTGGAACTTGCAAAACAAGAGGACGTGCAGAAAAGAAA	2.86	0.635	0.397	0.929	4
Fvb1	2724343	+	30	TCAAAAGGCACTCAAAAAGTACTCAACAGGTTTGAAGACAT	2.04	0.557	0.229	0.873	4
Fvb1	2724777	-	36	GTGTCTGTCCATCCATTTTGAGGCAACCACTATAAACTTGG	3.17	0.622	0.298	0.934	6
Fvb1	2725151	-	33	CAATAGGAGGGAAGCTGACGACTGGACACTTGCCCTGACCC	2.81	0.876	0.542	1	12
Fvb1	2726146	+	31	GATCATGGTGCAACTGATTCAGATGCCGAAACACTCTCAAT	2.68	0.577	0.309	0.904	7
Fvb1	2726473	+	32	CGCACTTTACTATTAACTGGACCGAACATGGGTGGGAAATC	3.94	1	0.912	1	8
Fvb1	2728220	+	32	CTTACCTCAGGGGCATGCCCAGAGAGTTATGGATTGCAAGT	2.23	0.437	0.093	0.711	4
Fvb1	2728335	+	33	TTGGAGAAAGCTTCAAGTCTAGTGAACAGAGATCAGAGTTC	2.74	0.664	0.359	1	17
Fvb1	2728643	+	32	TTGGTGCATGATTTCGTGTGAGATACATTGCGATTCTGCAG	2.11	0.536	0.181	0.809	5
Fvb1	2730070	+	35	CATCAGCTCCAGGAGCAACAACCCAACTACAAGAAGTTGCA	2.54	0.508	0.245	0.749	7
Fvb1	2732474	+	30	CAGCAACTCCTCTTTAGACGAGGCAAGAGGTATAGGCTCTT	2.19	0.509	0.119	0.827	3
Fvb1	2732722	+	29	AGATGTTGGAGTACTCGCGTAGGGAACATGCAGAGAGGGAG	2.35	0.572	0.257	0.917	5
Fvb1	2733237	+	24	ATCTTGTATCTTATTCTGTAAGGTAAAGCATAATTATGCTG	2.09	0.544	0	0.862	4
Fvb1	2734798	-	29	ATACTTCTGCTGAAGATCTTACCGAATGATGGAGGTGGGAT	2.3	0.7	0.163	1	13
Fvb1	2734963	-	28	AGAATCTTGAGAGTAGAAAGAGGCAGCAGATGATGGAGTTG	2.39	0.711	0.346	1	6
Fvb1	2742090	+	28	ATTTCTGGCGGTAAATTTTCAGGTCGCACTTGGTCTCATGA	2.22	0.586	0.185	0.874	3
Fvb1	2743439	-	22	TACAAATTTTCAGAAAATTTAGTGATCGTTAAGTCATCCAA	5.78	0.958	0.691	1	19
Fvb1	2746707	+	23	TTGGACGCCCACCTGAAAGGAGTGAATTGCGTTGATTACTT	3.45	0.934	0.495	1	26
Fvb1	2746723	-	18	CTTATCACCACCAGTGAAGTAATCAACGCAATTCACTCCTT	2.31	0.539	0.217	1	13
Fvb1	2748051	+	24	ACAGATGGAGAAAGGTTACCATTGGCCGTGAAGGAGTTGGG	1.81	0.43	0	0.806	5
Fvb1	2749075	+	23	GTAAGGACTGCAAATTTACCACCGAATTAGAGAAGATATCA	2.89	0.718	0.369	1	9
Fvb1	2749852	-	20	GTAGTTGAGCCGCCAGGAGGAGTTATTATAAACAAAACAGT	2.46	0.585	0.105	0.953	4
Fvb1	2751940	-	18	AGGGCACAAAATGATTTATCAACGACCAATAACTTCAGTAA	2.35	0.632	0.142	0.979	5
Fvb1	2752142	+	18	AAATGGAGATCTGGATCATGAGGTACAATCAGCCAACTGAG	1.85	0.985	0	1	5
Fvb1	2756820	+	19	GATAATTTGAAAAGAAAAACATGTACATAGTGTTACAGAAG	1.94	0.737	0.226	1	10
Fvb1	2758113	+	23	TAGGGAAAGACTCAAGAAAAACCGATCGGCATAATCAGACT	3.98	0.824	0.448	1	12
Fvb1	2758202	+	28	AAACCCTAATGGTAAAAATGACCCAAGGTAAGCCATCAGGT	2.62	0.596	0.307	0.903	6
Fvb1	2760237	+	23	GTTGGTTGATAAAAAAAACTACCTAACGAAAATGAAAATGA	2.3	0.609	0.05	0.907	10
Fvb1	2765131	-	16	ACTCTACGACCCACCAAGAGAGGCAGAGAGACAAGAGGGAC	2.69	0.73	0.371	1	9
Fvb1	2765928	-	20	ATTCGGAGAGTGTGGATTTCAGATCTCTAATTTTATCACAT	2.79	0.477	0.219	0.861	3
Fvb1	2767204	+	29	CACCCGACACTAATGCGTCGAAAGGGCGGAGATTCGACCAT	1.95	0.608	0.271	1	5
Fvb1	2774231	-	28	GGAGAAGGTTAGAGAAATTGAACTACCGCCCAATAATGCTT	1.96	0.48	0.218	0.863	8
Fvb1	2774644	+	36	CAGGAATAAAAAACACGGGGACCCAATCATATCCACCTCTC	2.04	0.507	0.177	0.808	9
Fvb1	2775424	+	42	GATGGGTTTATGAATCAACCATCCAGAATCGATACTTATTC	2.37	0.572	0.273	1	11
Fvb1	2776595	+	45	GCAGGTCTCCAAACCATATTACCGATTATCACACTCCGGTT	2.89	0.664	0.435	0.951	9
Fvb1	2779009	+	44	TGGGGGTATGTGGTACATCTAGGTATCGTAGACGATCCTGA	1.99	0.43	0.23	0.763	8
Fvb1	2781012	+	33	GTTAGTCTATCTAATTAACCAGGTTGCGACTCACCCACAAA	3.77	0.716	0.47	0.98	22
Fvb1	2783607	+	25	TATTGATCGATGATTTAAGGAGGCAGGGTCTCCACATAGAT	3.13	0.722	0.349	1	23
Fvb1	2787254	+	25	TGTGGATACTACACCGAGCCAAAGGGCGGGTATACTGACCA	3.02	0.755	0.395	1	7
Fvb1	2802704	+	31	CTCGCCACGTATTCCAAGAGAGTCACCGGCAAAATCAACCA	1.91	0.45	0.077	0.794	4
Fvb1	2803645	+	32	CAAAACATAGATTTCTGCGTACTTACTAAGGAAAATCAACT	2.06	0.491	0.169	0.804	6
Fvb1	2806079	+	29	AATTTCCTTCTAAGGAAATTAGGTACCCATCTTCATCATCT	2.16	0.762	0.353	1	9
Fvb1	2809276	-	30	TTGTTAGTGGTCTTCAAAAGATCGGCCATCTTGTTTCTTGA	5.03	1	0.665	1	11
Fvb1	2809885	+	31	TGTTTTCTTTTTTCATTTCGAATTACTATTTTTTTTTTCAA	1.9	0.628	0.313	1	4
Fvb1	2810240	-	32	ATGAAGTTCTTTAAACCTTGAAGTCCCATCCAGAAGCTTAT	1.84	0.696	0.317	1	6
Fvb1	2814921	-	26	ATTCAAAAGTCTACCATATCATGTACTAGCGAATTCTAGAT	2.25	0.723	0.328	1	7
Fvb1	2815499	+	25	ATTGTAATATATGTGCAGGGAGGCGTGGGAAAATCTACTGT	3.33	0.541	0.229	0.84	14
Fvb1	2815624	+	22	AACGATGGTCTCCCCTGAAAACCGACTACTAGAAATGGTAA	2.44	0.848	0.425	1	8
Fvb1	2816457	+	26	GTCCAGATTATAAGAATTCCATCGATCAAGTTATGCATTCT	2.19	0.712	0.349	1	17
Fvb1	2816511	+	25	GTGATTAACTATTATTTTATATCGAGTATGTTATATGTGGA	2.1	0.485	0.128	0.856	8
Fvb1	2816599	+	26	GGACAAAATTCTGGATTTTCAGGTAGTTCCATTGACCGCTG	2.6	0.673	0.331	0.966	12
Fvb1	2816618	-	28	GGGGTGGTAACAATAACAGCAGCGGTCAATGGAACTACCTG	2.45	0.476	0.154	0.748	4
Fvb1	2816672	+	25	TTTATTGATGTGGCAAAAGGAGTTCGCATGTTTTCAAAGTT	2.38	0.686	0.29	1	4
Fvb1	2817920	+	34	TGCAACTGTGAGACGGAATGACCGCTCTGCCCAAAGTGTGG	3.08	0.681	0.321	0.985	28
Fvb1	2831921	-	33	CCACTGTGACAGAAACAACGACTCAGCAAGAATAAGTTTAA	2.41	0.576	0.249	0.874	13
Fvb1	2836868	+	21	AAACTGACCACTGTGTGACAACCTGACATAGATGAAGTACA	2.05	0.605	0.091	1	3
Fvb1	2842157	+	31	GTGTTAAACAAGGACAAAATAGGCCACGATGGATAGTCGTA	2.2	0.458	0.172	0.744	5
Fvb1	2843595	+	30	AAAGTTTTATTAATATTATCAGGTAGCATGCAATGCAGTGG	2.31	0.682	0.298	1	11
Fvb1	2843925	-	28	AGAGAGAGAGAGAGAGAGAGAGAGAGAGAGAGAGAGAGAGA	7	0.889	0.639	1	16
Fvb1	2843927	-	29	AGAGAGAGAGAGAGAGAGAGAGAGAGAGAGAGAGAGAGAGA	2.68	0.727	0.421	1	15
Fvb1	2843929	-	27	AGAGAGAGAGAGAGAGAGAGAGAGAGAGAGAGAGAGAGAGA	3.73	0.817	0.513	1	18
Fvb1	2843931	-	28	AGAGAGAGAGAGAGAGAGAGAGAGAGAGAGAGAGAGAGAGA	3.91	0.617	0.359	0.901	10
Fvb1	2843933	-	29	AGAGAGAGAGAGAGAGAGAGAGAGAGAGAGAGAGAGAGAGA	2.58	0.461	0.211	0.781	7
Fvb1	2843935	-	28	AGAGAGAGAGAGAGAGAGAGAGAGAGAGAGAGAGAGAGAGA	4.16	0.575	0.21	0.778	15
Fvb1	2843937	-	27	AGAGAGAGAGAGAGAGAGAGAGAGAGAGAGAGAGAGAGAGA	3	0.596	0.281	0.836	14
Fvb1	2843939	-	28	AGAGAGAGAGAGAGAGAGAGAGAGAGAGAGAGAGAGAGAGA	3.18	0.651	0.427	0.963	21
Fvb1	2843941	-	26	AGAGAGAGAGAGAGAGAGAGAGAGAGAGAGAGAGAGAGAGA	3.38	0.638	0.334	0.86	16
Fvb1	2843943	-	27	AGAGAGAGAGAGAGAGAGAGAGAGAGAGAGAGAGAGAGAGA	2.3	0.453	0.152	0.675	4
Fvb1	2843945	-	26	AGAGAGAGAGAGAGAGAGAGAGAGAGAGAGAGAGAGAGAGA	2.76	0.6	0.323	0.905	11
Fvb1	2843947	-	27	AGAGAGAGAGAGAGAGAGAGAGAGAGAGAGAGAGAGAGAGA	2.6	0.577	0.322	0.87	6
Fvb1	2843951	-	29	AGAGAGAGAGAGAGAGAGAGAGAGAGAGAGAGAGAGAGAGA	3.35	0.962	0.759	1	32
Fvb1	2846137	-	25	TTGTAAGCGTGAACATGGTCACCGACCTTGTTAATCTCTGC	3.08	0.977	0.581	1	5
Fvb1	2848104	+	29	CAAGAGAACCCAAAAAAATGAAGCATAAGTGATCTACCTAC	2.12	0.535	0.179	0.881	3
Fvb1	2852566	+	37	TGTTAGCTGCATTTTAAAAGAGTTGCCAATGGAAATAGTTA	2.03	0.539	0.223	0.856	12
Fvb1	2854275	+	33	TGCGTAACATTTTTACGTCGAGATAACGAGTTTTGGGTAAT	2.3	0.653	0.249	0.958	17
Fvb1	2854355	+	34	AGTCTCTCGACCATATTTTGAATTATCACATTCCGGTTTCT	2.08	0.467	0.113	0.721	6
Fvb1	2861851	-	41	AAAGAATGAAAATATAGTTGATATTTCGACGATAAATTTAA	1.59	0.301	0	0.586	4
Fvb1	2864026	-	39	AAATAGGTTTTAGTAATTTGATTGAACGAATAAAAGTACTG	2.79	0.849	0.55	1	14
Fvb1	2865473	-	38	ATGAAACCGTCGAATACAAGAGGGAACATAAAGCCTAAACA	1.97	0.554	0.229	0.867	14
Fvb1	2865635	-	37	AATAATTTTCACAATAAATTACCGAATATATTTCCAAAATA	3.7	1	0.884	1	9
Fvb1	2865778	+	32	AACGTTTTCAGAAATATCTCACCGAACACATTTTCATCTCG	4.4	1	1	1	16
Fvb1	2866023	-	31	CACCAAAATGGTGCAAGCTAAGATAACAATCGCAGAAGTAA	2.51	0.655	0.295	0.976	4
Fvb1	2870314	+	39	TGGGTCATGAGGAAATATGGAGTGAGCGAGTCTTGGACTAA	3.66	1	0.81	1	19
Fvb1	2870527	-	41	CTTGATCGATGAGGTAAGGTAGGCAGGGTCTCCACATAGAT	2.48	0.431	0.18	0.681	3
Fvb1	2870974	-	37	GCATATTAACTAATATTTTTAGTTACCTCCAACGTCTCAAC	1.67	0.183	0	0.412	7
Fvb1	2871064	-	31	TTTATTATTTAATCTAGACAATCGAATATCAATCGTCGATC	2.83	0.677	0.298	0.985	4
Fvb1	2872742	+	35	CAGTAGCAGTACATTTTAGTAAGCAGTAGCATCGACAGTAA	2.7	0.66	0.315	0.962	6
Fvb1	2872846	+	34	TTTCAGTCCGGAGCAGGAGAATGCAGTAGCAGAAGTGGAGG	2.41	0.726	0.325	1	12
Fvb1	2872894	+	34	AGTAGCAAAAGTGGAGGATGAGACAGTAGCAGAGTTAACCT	2.55	0.543	0.198	0.838	5
Fvb1	2873059	-	29	GTAGCAGTTAATTTCAATAGAAGTAGTAGCAGAGGTTAACA	2.57	0.663	0.312	1	4
Fvb1	2874622	-	22	ACAACACACACCAACATCACAGGCAGCAGCAGCACACAACA	3.2	0.891	0.325	1	15
Fvb1	2875163	-	22	TGATACAGAAGTTCAACAACAGGCAGTAACATCACACAACA	5.87	1	0.814	1	18
Fvb1	2878508	+	28	GTATCGAAAAGGGATGATCTACTGAATGAAAAGGTTGATCG	2.1	0.72	0.322	1	4
Fvb1	2882381	-	21	ACAAAACTGAAAATGGAGGAACCGGGCAGACTTGGCATGAC	3.02	0.966	0.385	1	5
Fvb1	2882411	-	19	CTTATAAAACCATCTTAACTATTGCTCGAAACAAAACTGAA	3.15	0.864	0.522	1	33
Fvb1	2882842	+	26	AGTGGCCAGGATGAATCTAGAGGTATGTAGTCTTGAACATT	1.83	0.472	0.062	0.886	3
Fvb1	2885977	+	31	AAAAGCTCAGCGAAAATGCAACCCAACGACCATAAATCAAC	7.63	1	0.782	1	6
Fvb1	2887519	+	29	AAAAAATGGGATTTAAATCCAATTAGCATCGGCTGAGATTC	1.79	0.477	0.143	0.874	9
Fvb1	2887881	+	26	CTCTGCCATTGGACTTGACAAGGCAATGTTAAGCTCTGTGG	2.18	0.596	0.134	0.943	12
Fvb1	2894090	+	21	AAACACCAAAGGTATAAAAGAAGGGATGTGAAATCCACACA	2.59	0.664	0.251	1	3
Fvb1	2899796	+	23	GCAGACAAGTTCTTGTTTGGAGGCACTTTGACATAGAGGAA	2.2	0.595	0.156	1	5
Fvb1	2902075	-	23	AGAACCTGTGGAGTTGACAGAGGTAGAAACTGAATATGCAG	2.21	0.591	0.104	0.925	4
Fvb1	2911788	+	29	ATTTTAAGCACAAGAAGAAGAGGTCTATGGTTTTGATATTA	1.86	0.461	0.16	0.935	3
Fvb1	2912370	+	32	ACTACGGTGACTGCATTTTGAGCTGCCAATGATGCGAAAGT	2.81	0.644	0.234	0.877	7
Fvb1	2916924	-	26	TGCAGTAAGTTAAATATACAAGTTACTCACTCCAATGCTAC	3.6	0.636	0.358	0.985	8
Fvb1	2917281	-	27	ATTCCTTCAGAATCAAATTGAGGTCACGTCTCTCTCTCCCT	4.43	1	0.733	1	8
Fvb1	2917522	-	26	TAATCTTAGCAGTTAAAATAAGAAAATTGATCTCCATATAT	2.92	0.587	0.221	0.957	5
Fvb1	2917611	-	26	CAGGTGAGGAAGGAGAAATTAGGTGACAGAATTACAGCTCT	4.09	0.801	0.494	1	8
Fvb1	2919869	+	30	AGTATTTGATTCAGCCACTCATGTGGCGCTATTATGCATAT	2.35	0.562	0.219	0.844	3
Fvb1	2921003	-	24	CATCCACTAATAGCCTTTCAAGATGACAACAAATCTAGTAA	2.03	0.456	0.174	0.832	4
Fvb1	2924067	-	31	GTACCTCTTATTTGACCTCAAGTCCTCGATCACCTCCTATG	2.82	0.537	0.228	0.905	8
Fvb1	2928719	+	42	TTCCAGATACCTTAATCCTGACTTGACGAGTTCGGATACAG	1.93	0.804	0.534	1	23
Fvb1	2928784	+	42	CATGCTTTATTTAGGAAACGAGGTCAGATATAGGATCAATT	3.35	0.752	0.425	1	8
Fvb1	2929082	+	41	AAGAAACAAAAAAACAAATGATGTAAGGTAGAAATTGTAAT	1.71	0.388	0.079	0.612	23
Fvb1	2930051	-	29	TGTAGAAGCCTTAGACAGCAACTCATAAACCCTTTTTCGAA	2.04	0.489	0.105	0.771	4
Fvb1	2930335	+	32	AAAACAGGAGGTCACAATCGAGTTAATGTGAAAGCTGTTAA	2.08	0.518	0.255	0.823	11
Fvb1	2930430	+	31	TTCCTTGAATTTAAAATTGTAGGTGTCAACCCTGGAGAACA	2.4	0.658	0.383	1	11
Fvb1	2930755	+	31	TTATATCCTATCTGGATCTCAGGTGTCCTTACAGATACACT	2.42	0.414	0	0.696	4
Fvb1	2931000	+	35	ATTAAACTTTACATGAAATGAGATGACATGAAAATTTATAT	2.91	0.73	0.4	1	10
Fvb1	2931100	+	34	CAGGTGTGGTTCCAAATGTTAGAGGGCGAGTTTTAAGTGAT	2.63	0.562	0.269	0.836	6
Fvb1	2934332	-	26	ACAATAAGCTCAAACATAAGAGGTACTAAACGAACGAATCG	2.51	0.912	0.464	1	13
Fvb1	2938399	+	35	TCCGCTCTCTCTCACAGTCTAGGTAATATAATAATTCTCTT	2.3	0.635	0.262	0.925	16
Fvb1	2939492	+	32	ATTAAACTTTATATGAAATGAGATGACATGAAAATTTATAT	3.43	0.674	0.348	0.967	16
Fvb1	2940956	-	20	TGATCCCCACATTCATTTTGAATTAACACTATCCAGTATAT	1.96	0.651	0.241	1	5
Fvb1	2942561	-	26	TTTTACTACGGTACAAAACGAATCAATGGTTCAGTGACTAA	2.37	0.771	0.364	1	14
Fvb1	2950411	-	27	GTTGTTGGCTTGATTTTTTGAGTGGTTATTGATCGATCTGT	1.99	0.625	0.266	1	4
Fvb1	2953340	+	35	TGGTGAGGTTCTAGCTCAATAGGTGTTAGCTAAGCAGCTTC	1.99	0.494	0.19	0.767	18
Fvb1	2953843	+	31	ATCTTAATCCTGACTTGACGAGTTCGGATACAGCTGTAATA	3.27	0.695	0.441	1	8
Fvb1	2954326	+	29	AAAAGTGAACTATGACTTAAAGCGAACCATAACTTGACGTC	2.66	0.433	0.214	0.758	9
Fvb1	2956127	+	30	ATTAAACTTTACATGAAATGAGATGACATGAAAATTTATAT	2.57	0.728	0.409	1	7
Fvb1	2956493	+	30	CTTCAATACAAAACAACAGAAGGTACTTGATGTATTCCCAA	1.87	0.742	0.186	1	7
Fvb1	2960261	-	32	GAATGTACCCCTAGCTAGCTAGGTTCGTACGTAGTTCATGT	2.41	0.444	0.219	0.74	19
Fvb1	2963632	-	31	GATGGTGCCGACGTGGAAGGAGCCGTCGTCTTGTTGGAAGA	3.12	0.484	0.201	0.751	4
Fvb1	2963822	-	33	GGTGATGAGGACCGACAGTGAGGCCGAGGAGGAGGTAGAGC	2.7	0.759	0.51	1	22
Fvb1	2963832	-	32	CGGGGATGTCGGTGATGAGGACCGACAGTGAGGCCGAGGAG	2.54	0.884	0.611	1	25
Fvb1	2967909	+	27	CTGTTCATTGTTGGCATGGCACTGAGTATTCAAATTCCCAT	1.96	0.616	0.158	0.962	4
Fvb1	2968880	+	32	TTCTCCTTAATGAAATGTCGATCGACCTCCACATGTTTTGT	2.46	0.653	0.271	0.952	6
Fvb1	2969168	-	31	TACACAGACTCAGACTGGGCAGGTAATATTACAGATCGCAG	3.14	0.811	0.504	1	6
Fvb1	2970905	+	32	GAGGCTAGACACTCAGACGGAGACAGCGCCGGCGAGCCTGG	4.99	1	0.902	1	14
Fvb1	2970929	+	31	AGCGCCGGCGAGCCTGGGCGATCGGACGGAGACAGCGTCGG	5.36	1	0.746	1	12
Fvb1	2970938	+	30	GAGCCTGGGCGATCGGACGGAGACAGCGTCGGCGAGCCTGG	5.28	0.947	0.693	1	25
Fvb1	2970991	+	30	AACACCGGTATCGGGTCTGAACTCAACAGATGACGACAGTC	2.57	0.709	0.375	1	4
Fvb1	2972105	-	33	CCTGGATTGCATGTACGTCGAGCCAGCAAAAGAACCGAAGC	2.67	0.425	0.112	0.678	5
Fvb1	2972789	+	32	ACAAACTCAACAACTAAACGAGCCAATGACGCCAACTTCCA	2.88	0.659	0.376	0.925	25
Fvb1	2972934	+	25	ACAAAGGCACCAAATAAACAAGAGAACCAACCAAATTGATT	2.23	0.502	0.18	0.777	11
Fvb1	2977921	-	25	GCAATGGCCAAGGAAAATTGACTGCACATTCAAAATATGGC	3.45	0.728	0.307	1	15
Fvb1	2980385	-	27	CAAAATTGATATCAGAATTGATCGATATATTTCTCGAAATA	2.54	0.672	0.334	0.989	6
Fvb1	2980667	-	29	CCGGTGACCGGAGTCCAGTGAGGTTCCGGCCAATTATTCTC	2.83	0.884	0.566	1	18
Fvb1	2980683	+	36	AACCTCACTGGACTCCGGTCACCGGCCGCCGGACTCCGGTC	2.44	0.569	0.327	0.957	8
Fvb1	2980704	+	36	CCGGCCGCCGGACTCCGGTCAACGGTCGCCAGACTCTGGTC	2.25	0.475	0.165	0.707	3
Fvb1	2981463	+	30	GGAGAAGAAAGAAAAAAACGAGAGGGAGAGGAGGAGAAGAA	3.97	0.731	0.382	1	16
Fvb1	2981506	+	26	AGAGGAAAGGAGGAGGAGGAAGGCAACGATGGAGAGGTAAA	2.24	0.765	0.245	1	6
Fvb1	2981772	+	29	TTATTGACCCCTAGTAACTGAGTTACTTTGGTCACCGGCCG	2.81	0.629	0.273	1	6
Fvb1	2981785	+	28	GTAACTGAGTTACTTTGGTCACCGGCCGTCAGAACTGAGTT	9.83	0.989	0.928	1	15
Fvb1	2984139	-	32	CAGGAATATCAACAAAAATAAGGCACTAGCCCTAAGGCACA	1.94	0.654	0.192	0.976	4
Fvb1	2988105	+	25	GCATATGGTATGCAAAAATTAGGTGGTTCCATATTTTTTGT	2.24	0.411	0.065	0.731	11
Fvb1	2989562	-	27	AAGACCTGGTAGGCAAAGCGAGATGCCGCCTGTTAAGAATG	3.07	0.782	0.384	1	8
Fvb1	2994933	+	29	GTTATATAAAGACGATCGAGACCGACCAGAGTATTATTTAA	2.26	0.824	0.436	1	4
Fvb1	3000548	-	34	TCAAAAATAGATTTGTGGCGAGTTGTTGATCCAGGTTTGCA	2.57	0.593	0.326	0.893	6
Fvb1	3006266	+	31	GGATAGTTTACCTATAAGGGATGTGACGATTGGTGGTGGAG	2.07	0.614	0.243	0.985	9
Fvb1	3012102	-	25	ACTATAGTTTACATAACAACAGTGAACAAGTGAATCCCTAC	2.28	0.674	0.262	1	4
Fvb1	3013162	+	38	TTTAGATCCTTTTCTCGAGAAGTGAACTACCAATAGCTGCG	2.57	0.655	0.32	0.969	15
Fvb1	3016102	+	32	GATGCATGTTTAGACATGACAATTACCGGACGAAGTAGTCT	2.25	0.772	0.455	1	12
Fvb1	3016106	+	30	CATGTTTAGACATGACAATTACCGGACGAAGTAGTCTCCAT	3.46	0.865	0.511	1	7
Fvb1	3016114	+	32	GACATGACAATTACCGGACGAAGTAGTCTCCATATCTTAGA	2.55	0.62	0.306	0.919	4
Fvb1	3018376	+	38	TTTACATTAAGTGAAGAAAGACCGAACATCTTGTCCCATCG	3.93	1	0.86	1	23
Fvb1	3019326	+	36	ACTGTACCAGAAACAAGCAAAGGCACCGAATAACAAAATAT	3.32	0.664	0.418	0.904	4
Fvb1	3019330	+	36	TACCAGAAACAAGCAAAGGCACCGAATAACAAAATATTATC	4.03	1	0.811	1	21
Fvb1	3021179	+	34	AGTGAAGCTTACCGCTGGCGAGGTGGAAGAAGGAGAGCCGC	2.82	0.682	0.334	0.957	4
Fvb1	3022501	-	25	CATGAAATCAAAATTGAAGGAGGTAACTAAAAACAGAGCAG	2.58	0.766	0.386	1	7
Fvb1	3026955	+	27	CAGTGCTGGGGGACTGAGGAAGGTGATGATGGTGATCCACC	2.32	0.586	0.233	0.843	10
Fvb1	3029119	+	28	TGTTGGCAATGGAGAATTTGAGGTGTCGGCGATCCAGGTTT	4.54	1	0.79	1	33
Fvb1	3030669	-	22	CATCAAGTAGGTAGAAGACCAGGTAACCAAAAGAATGGATA	2.15	0.811	0.356	1	9
Fvb1	3040529	-	17	TCTTTAAAAACAAAATATCGAAGCAGCAAACACCACTTAGA	2.36	0.728	0.221	1	7
Fvb1	3054301	-	15	CGTCTAGGGCTGCCAAGGGGATGCCGAGACCTACTTAAGCC	4.42	0.918	0.406	1	20
Fvb1	3054636	-	16	AGACACATCTTGGGTCGCCAAGGGAGCGTCTTGACCCGCCT	3.47	0.96	0.505	1	6
Fvb1	3056035	-	17	GGTCATGACAGCGCAAGGCGACCCAAGGCGAGTCAAGGCGG	2.93	0.699	0.326	1	19
Fvb1	3056239	-	17	GGCAGCCACTTGGCGGGTCAAGGCAGCCCCTTGGCAGCCTT	5.26	0.954	0.594	1	20
Fvb1	3057115	-	21	TAACGGCCCTAGGCGGGTCAAGGCAGCCCCTTGGTGGCTCT	2.26	0.589	0.297	0.827	8
Fvb1	3057400	-	20	TGGTGGGTCAAAGAGGGTCAAGGCAGCCACTTGGAAGGTCA	3.49	0.799	0.456	1	7
Fvb1	3057716	-	21	AGTTGGATCAAGGCGGGTCAAGGTGTCTCCTTGGAGGCCTC	3.38	0.841	0.338	1	14
Fvb1	3058146	-	21	TTGCGGGCCTAGGAGGGTCAAGGCAGCAACTTAGCGGGTCA	2.17	0.608	0.135	0.985	3
Fvb1	3058182	-	22	GTTAATGCAGCCACTTAGCGAGTCAAAGCGGCCCCTTTGCG	2.01	0.426	0	0.847	12
Fvb1	3059337	-	22	GGGTTGTCCATTTTCAAGGGAGGTTATGCCAATTTTTCGGT	2.38	0.524	0.214	0.992	8
Fvb1	3059419	-	22	TTGTGATTTGGGGAGCACGGAGGCTCCAGGAGTTTAAGGTT	2.2	0.477	0.154	0.962	6
Fvb1	3062104	+	16	AAACTATCCACACTGGTGAGAGGCGTCGACGCTGCCGGAAT	4.41	0.895	0.562	1	9
Fvb1	3068833	+	19	AGGCCCTCTTAGGGCCACCAAGGGACCGCCTTGACCCGTCT	2.25	0.703	0.027	1	3
Fvb1	3068864	+	19	TGACCCGTCTAGGGCCGCCAAGGGGCCGGCTTCTCCCGCCT	2.75	1	0.613	1	11
Fvb1	3070490	+	23	TTGACCCGCCTAGGCCGCCAAGGGGCCGGCGTGACCTGCCT	2.22	0.605	0.241	0.863	4
Fvb1	3070721	+	22	TGTCCCTCCTAGGGCCGCCAAGAGGTCGCCTTAACCCATCT	2.45	0.668	0.295	1	4
Fvb1	3072201	-	18	GCCCAAAGCGGGTTAAGGCGACCCAAGGCGGGTTAAGGCGG	4.11	0.728	0.389	1	6
Fvb1	3072326	-	16	AGGCAACCCAAGGCGGATCAAGGCAGTCCATGGCGGGCCAA	2.05	0.57	0.098	0.942	9
Fvb1	3072341	-	17	GGCCAAAACGGGTCAAGGCAACCCAAGGCGGATCAAGGCAG	2.71	0.888	0.533	1	15
Fvb1	3072865	-	17	GGCGACCCCTTAGCGGGTCAAAGCAGCAACAGACAGATCAA	5.24	0.844	0.524	1	4
Fvb1	3072876	+	24	GTTGCTGCTTTGACCCGCTAAGGGGTCGCCTTGGCCCGCCG	2.48	0.628	0.225	0.835	6
Fvb1	3073166	-	16	CTAGAAGGGTTAAGGCAGCAACTTAGCGGGTCAAGGCGGCC	4.62	0.977	0.633	1	13
Fvb1	3073195	+	22	TAACCCTTCTAGGCCCGCCAAGGGGCCGTCTTGACCCGCCT	2.26	0.712	0.203	1	9
Fvb1	3073532	+	19	CCAAGAGGCCGCCTTAACCCATCTAGGGCCACCAAGAGGCC	2.58	0.731	0.323	1	4
Fvb1	3073546	+	18	TAACCCATCTAGGGCCACCAAGAGGCCACCTTAACCCATCT	2.24	0.726	0.336	1	5
Fvb1	3073911	-	18	TAGTTTCAAGAAAAAAAATGAGGTATTGCCCCCATTTCAAG	4.37	0.997	0.724	1	12
Fvb1	3076862	+	27	GGTAGGCTCCATACGAAACCAGGCACCATATGGAACGTTGC	2.22	0.587	0.21	0.91	5
Fvb1	3077286	+	26	CTTTGTGCCACCATTTTTTGAGGTTTTGAACTGGGAGGCTT	2.6	0.664	0.318	1	6
Fvb1	3078014	+	25	ATCGAACTTTTGAAAGCCTTAACGATCACCAAATCATATGA	2.26	0.624	0.329	1	8
Fvb1	3078149	+	23	ATAAATAGCTTAAAATAGGGATCCCTCGTTGGAAGGGCCTG	2.65	0.53	0.198	0.795	4
Fvb1	3078154	-	16	ATAATCAGGCCCTTCCAACGAGGGATCCCTATTTTAAGCTA	2.83	0.689	0.294	1	6
Fvb1	3089703	-	29	AGAGTACATTTCAAATTAATACCCAACAACTAATTTCAGCT	2.14	0.516	0.218	0.844	6
Fvb1	3092600	+	25	TTCTTCTATGTACCATATGCACCGAGCAACTAATATACAGT	2.64	0.829	0.497	1	7
Fvb1	3093287	-	21	GATCCTGGTCAATCAATTCGAGCGGATACAAAGGTTTAGGG	2	0.388	0	0.755	11
Fvb1	3093898	-	20	AATAGTTTTTTAGCTGTGCAATCTGACATGAATTAAAGACA	3.22	0.674	0.206	0.943	8
Fvb1	3094853	+	18	TCTCATAACCAGGTAAGACGAGACAACAGTCACTACTAGCA	3.34	0.958	0.51	1	9
Fvb1	3095483	+	18	AACTCAAAGATGTAGTGCCAACCCAACATCTGCTTTGTCAA	3.35	0.908	0.44	1	5
Fvb1	3097641	+	24	TTTCAAATCACAACATCTAGAATGAGCATACCGAAACAAAT	1.99	0.716	0.29	1	14
Fvb1	3097683	+	24	TTTTCCATTAGAAACACCACAATGCGCATATATCAACCGAT	1.84	0.473	0.017	0.816	9
Fvb1	3099230	+	17	CATACGTAACCTAACAACCAAGAGGCTGGTGATACGTGCAT	2.27	0.565	0	1	10
Fvb1	3100532	+	22	GTGCATGTTTCGGCATTACAAGTGATCAAGAATCGAACACG	2.64	0.697	0.262	1	6
Fvb1	3101047	-	27	TGTATTCGGCTAATCATATAACTCATATTCATGTGGGGACT	6.07	0.885	0.598	1	18
Fvb1	3103935	-	26	CCTCACCGGAAGGGCACAGCACCGCCCAACTTTTCACCGCC	1.9	0.595	0.229	1	10
Fvb1	3104412	-	24	CATTGAGAACTTTCCAGTGGATCGATCAGACCCATATGTCG	3.36	0.992	0.974	1	15
Fvb1	3105867	-	23	ACAACAAATGAGATCCTCGGAAGCCTCAATATCTTTAATTC	2.85	1	0.623	1	7
Fvb1	3109226	-	26	GAACTTGCCTGAGCAAAAGCAGTGCGCATTGATGATCTTAC	2.13	0.553	0.229	1	6
Fvb1	3110243	-	25	AGACTGAAAACTTCAAATTCAATGCACAAGAGCAAGCTTTG	1.81	0.337	0.016	0.768	7
Fvb1	3116267	-	26	ATGTGCTTATGTGCATTGTAACTGGTCGATACTCATCACGG	2.73	0.958	0.677	1	11
Fvb1	3119054	+	21	CAACATAATTACAGACTGCCATCCAACAAAAAAAATTAGAT	2.8	0.714	0.371	1	21
Fvb1	3119114	+	22	AGAATGCCACTAGTATAAAAAGTCAACAACCACTCTCATTT	2.57	0.647	0.259	1	8
Fvb1	3120107	+	23	CACAAAACCATAGCCCTTGGATCGGCCGGTGTCCTTGTCAG	4.02	0.879	0.577	1	23
Fvb1	3120472	+	22	GGTCGAAGCGGAGGTCGTCGAGGAGTCGTCGACGGTGGATC	3.21	0.621	0.344	0.981	7
Fvb1	3120491	-	24	GCCTTAACGATGACATCTGGATCCACCGTCGACGACTCCTC	3.75	0.866	0.57	1	6
Fvb1	3120566	+	21	CTGAGTCGGAAGTAGCGCCGAGGCGGCGGCGGCTTCGCCAT	5.58	1	0.853	1	36
Fvb1	3120780	-	26	TCTGTTATTTTACTTTTACGATGTACCTAAAATACCCTCCT	2.58	0.998	0.666	1	9
Fvb1	3122264	-	27	GGGGAATGCAGGACAGGCACAGGTGGGGACCCGGATGCCCT	2.03	0.505	0.229	0.887	6
Fvb1	3123223	+	29	AGCTGATCCATTTGGTCTCGACCGGTTTATGGTAAATGTAA	3.68	0.979	0.698	1	27
Fvb1	3123475	-	30	TTATACAACCAGAGAAAACAAGGCAGTACGGTAAAAACATG	3.02	0.998	0.997	1	18
Fvb1	3125179	-	34	GAAGATTAGCTTGCAAAGCAATCGGTTAACTTCCATGACTG	2.73	0.735	0.451	1	11
Fvb1	3127678	+	36	AACTAAAAATAGGAAATGATACCGAATGTTTTTTTTGATAG	3.07	0.595	0.336	0.843	5
Fvb1	3127743	-	31	AAATTAGGCCCGATGACCCGAGGTACCCTACTTGGTGGGAT	2.83	1	1	1	5
Fvb1	3127868	+	36	TGAAGCATGCACCATAATTGAGCGCTCAGGCGATAGTATGT	3.9	0.785	0.536	1	21
Fvb1	3127873	-	31	AGTAGACATACTATCGCCTGAGCGCTCAATTATGGTGCATG	2.22	0.469	0.162	0.721	3
Fvb1	3127951	+	37	CTATTTAGGCTCACAAAATAAGTGAGCGGGAATTTTCAAGT	2.1	0.632	0.303	0.951	5
Fvb1	3128180	+	38	CAGAAAAAAGAAAATGCCGGACCGCCCAGTGCTAGCTCTGC	2.71	1	0.671	1	21
Fvb1	3128812	+	38	ATAACTTCCATATGTAGTAGACCTAGAAAAGAAAAAGGAAT	1.86	0.336	0.11	0.633	7
Fvb1	3129205	-	30	AAAAAAAAATCAAGGAATAGAGGTCTCGATGATAGCATGTA	1.89	0.587	0.099	0.984	37
Fvb1	3129292	+	40	ATTTCCCATAGAATGTCACCAAACAGGGCGGTTGGCGGTGT	3.13	0.475	0.234	0.694	5
Fvb1	3129329	+	39	GTGTGGTCTAGCTCGGTGAGACTCAGCGGTAACTTGATCGA	1.84	0.473	0.126	0.731	10
Fvb1	3129363	+	39	TGATCGAGTTGAGGTCGTGGAGTTGGCAGCTGGGGAGATCG	3.5	0.857	0.522	1	16
Fvb1	3131352	+	28	GTTGAGTGGTGGTGGAGGAGAGGCAGCGGAGGAGAGAGCAA	4.06	0.796	0.483	1	6
Fvb1	3132026	+	28	GAAATTGTTTTAATTCCGTCACCTAAGTAGTTTTTTCAAAT	2.13	0.549	0.131	0.931	5
Fvb1	3133417	+	32	TCCTTTTTTATATCATCTCGACTTAGAAAGAAAACAAAAAC	2.49	0.434	0.165	0.686	4
Fvb1	3135561	-	38	ATTTTTTGTCACTTTTAGGGATAGGTCTACACCATTGGATC	1.77	0.588	0.262	0.884	5
Fvb1	3136300	+	35	GCTTCGAACTAGCTTAAATCAATGGACGGTTCAAATCTGCC	2.27	0.462	0.195	0.71	15
Fvb1	3136818	-	31	GTTCATTTTTAGGGATAGCAACTCACCATTAGATATGTTTT	2.99	0.703	0.366	1	6
Fvb1	3140845	-	15	TGGCACAAGAGCTCGTATCAACTGATCGCTTAGCTCCTCAG	2.5	0.855	0.418	1	6
Fvb1	3142478	-	17	GTTCTATCTATTAACTTTTCAGCGAATAATAGTGAAATCTA	3.51	0.606	0.209	0.916	4
Fvb1	3144651	-	18	AAGCCCGTATAGACTTAGCGATTGAATGCATGCCAAACAGC	2.77	0.975	0.524	1	7
Fvb1	3146731	-	26	ATTTTTCTTATTGCAAATTGAGTTAAAATGTGTTTTTCTGT	2.72	0.709	0.243	1	7
Fvb1	3146764	+	27	AGAAAAATGTTATGTGGTGCAGGCAGCAGGATTTGTGGCTT	2.55	0.667	0.311	1	9
Fvb1	3153982	+	28	ATGCACCAAGGTGCAAATGAATCGAGCAATTAATATACAAT	3.01	0.785	0.402	1	4
Fvb1	3154223	+	27	AGTCTTCATTCGATCTTCCCATACAGCGATTTGAGCACTTA	2.19	0.798	0.437	1	7
Fvb1	3159207	-	33	ATAATCTCTTTTAAGAGTGGACCCCGCAAGACTTGCCTATT	2.17	0.417	0.192	0.749	4
Fvb1	3161227	-	29	ATCCCATCTCGCCGGCGTTAAGGCGTCGGAGGCCATAGAAG	3.07	0.797	0.393	0.97	20
Fvb1	3161698	+	30	TTCGTCCTCGAAATTTTCATACCTGTCAATAAAAGAGGTGG	2.52	0.68	0.245	1	40
Fvb1	3162033	+	27	CGCTCCGTAATTTCATAAGGACCGATGTACCTTGGGCTAAG	3.31	0.988	0.771	1	16
Fvb1	3162170	-	28	GACTCAAGGCAGCTCAGAGTAGGCAGAAGAGTTATGCAGAT	3.47	0.765	0.431	1	28
Fvb1	3163082	+	28	ACCACGTGTTCTTTCAATCAAGCGAACAATGGAAGGGTCCT	4.94	0.922	0.671	1	18
Fvb1	3164162	+	32	CTCATAGTGACCATAGCGTGACCGAAAGGCAGTCTTGGCTA	4.28	0.957	0.677	1	16
Fvb1	3165164	-	29	CCCAGCAGGGTAGAGGTCAGAGAGGACGTCCTACCACTCAG	3.1	0.744	0.375	1	7
Fvb1	3165421	+	35	TACCACCCCTAAACTGACTAAAGGGGCGTCTGCCTGCCGAT	4.31	0.918	0.606	0.997	17
Fvb1	3165553	-	27	CCCTAGTCAGGGGCCATCAAAGAGAGCAGCATCTACATCCG	2.9	0.672	0.338	0.982	14
Fvb1	3165693	+	36	TTTTCCTCATATTCACCCCCAAGTCCCCGAACAAACCTATA	2.05	0.35	0.054	0.621	7
Fvb1	3165790	+	36	AATGCTGCTCAAACTCCAAGACTGACATATCTCCCTTCTGC	2.32	0.719	0.387	1	10
Fvb1	3166065	+	35	TGGGCCTCAATGGGATCCTTAGCTGTCGAAAACTTCTCAGC	2.12	0.269	0.061	0.474	6
Fvb1	3166801	+	35	ATGCCTCAATTCCTAGTGAAACCGAACAGGAGCTCTGCAAT	2.7	0.771	0.448	1	7
Fvb1	3167145	+	36	CTCCCTGTACCTTCACGTCGAGTTGACGGATAGGGCACAGG	2.17	0.561	0.235	0.832	15
Fvb1	3168144	+	31	AATTCCGAGCAAAAATAGCTAGGCATATACCAAACTCTTCC	3.16	0.699	0.451	0.985	17
Fvb1	3168424	-	30	ATCCCATCTCGCCGGCGTTAAGGCGTCGGAGGCCATAGAAG	2.03	0.625	0.421	0.798	14
Fvb1	3168543	+	32	GCGGCGGTCCGCCAAGGTGAACCGGACGGGTCGGGGTCGAG	2.72	0.852	0.526	0.997	11
Fvb1	3169629	+	28	CATTTCCTAGTGAGCACGGTAGGTGGGAGTTAGTGCAAGGA	2.91	0.776	0.482	1	21
Fvb1	3173210	-	37	AATATTCATGTTAATTAGCTAGTGAAGAGTTTCTTTCGTAG	1.85	0.328	0.062	0.626	3
Fvb1	3174139	-	38	TTTTAAATTGTTAATTAATGATCGGACGGTTCACGGCTTGA	4.99	0.916	0.684	1	7
Fvb1	3175615	+	39	TCTTGATTTCAAACGTCAAGATCCATCGACGTAAACGTGTC	1.84	0.58	0.301	0.879	20
Fvb1	3177376	+	32	TGTTTGTGACATCCTTCCAGAAGCCTCTAATGGGCAAGGAT	2.48	0.641	0.314	0.966	4
Fvb1	3177703	-	39	ATTTGGATCACAGGATTTTCAGAGGGTGTCCCATTATTGTC	1.93	0.373	0.156	0.773	9
Fvb1	3177728	+	36	ATCCTGTGATCCAAATAATCAACGAACAACAAAAGGATTTT	3.01	0.625	0.366	0.901	16
Fvb1	3178736	+	33	TTTGTCATCATCCAAAAGCGAAGTGACAAGAATAGAGTCAA	4.94	1	0.78	1	23
Fvb1	3178771	-	36	TTCAGAATTCTTTGCTGCTAAGGCCTCGACCATATTTGACT	2.72	0.83	0.501	1	22
Fvb1	3178796	+	32	AGCAAAGAATTCTGAAATTGAGGCACTTGTCAGTTCCATGG	2.11	0.671	0.218	1	9
Fvb1	3181062	+	38	AAATCGTCTCCAGGAAGCACAGGTAGAGGCAGAAAGAAGTA	2.21	0.702	0.297	0.977	5
Fvb1	3181598	-	37	CCTGCATGGTTGCCCCAACCATATGACGGTGATACAAGGGA	1.95	0.869	0.662	1	21
Fvb1	3183386	+	35	ATTTAGGAGTCTAAAAAAAAAGGTATCAGTCTGCTTTAATA	2.24	0.586	0.209	0.878	9
Fvb1	3183778	+	40	TTGATCTAGTTTGTTACCTTAACGATCACCGATTTGGCTAA	2.19	0.506	0.22	0.808	7
Fvb1	3185399	+	38	TAAGGATTTTGGTGCAGGTGAGGCAGTTAGTGACAGGTCAC	2.1	0.452	0.182	0.828	8
Fvb1	3186508	-	33	ATCAGAGAACCCGATGAATAAGGTGATTGACCACTAACAGG	2.07	0.605	0.301	0.836	12
Fvb1	3189458	-	34	CATACAAGACAGTATTCTTCATCGATTATCTCAACCTTGAC	1.88	0.441	0.1	0.779	5
Fvb1	3191135	+	31	TCTTCGCATAACAGATTTCGATGCAGTTATGATATAGTTGG	2.42	0.537	0.287	0.86	8
Fvb1	3193239	-	29	ACTATAGCCACTAGCCAGAGACTCAGCACAATAACATGAGA	2.09	0.452	0.123	0.73	4
Fvb1	3193678	+	30	TGACGTCCCAAAAGAATTGAAGGTCTCATGTTTCCCCCATT	2.03	0.588	0.212	0.882	4
Fvb1	3197036	+	24	GCAGTAATGTGGGTATTTCTACCTATCGTGAAACATGGTAT	2.21	0.464	0.12	0.821	4
Fvb1	3198480	-	35	CAATTATTTCAACCTTCACGACTGACCAATCCAATTCCAAG	3	1	0.758	1	25
Fvb1	3198694	-	32	CTTTTGGCAATCCTTGGACAAAGCAACGCCAAATCCTCAGA	3.02	0.743	0.421	1	11
Fvb1	3199468	-	30	ATGAAAACAAAAGCAAAAGGAAGTGAAAATATATTTGTCTC	1.87	0.375	0.025	0.69	4
Fvb1	3200449	+	23	ATGGTGACTTTAGTAATACGAATTAGTCATGAATAAGAACG	2.46	0.549	0.263	0.987	3
Fvb1	3204924	+	32	TGAGCGGCCGTGGACGAACAAGTTCGAGACACAAAGCATTA	2.47	0.511	0.22	0.755	5
Fvb1	3212292	-	26	TTTTCTGCTCATTGAAAACGAATGCTTACAATTTCAGCCGC	2.08	0.521	0.173	0.83	3
Fvb1	3212401	+	29	AATGCTCTGCAAATAAAAAGAGAGAGAAAGAAAAACAATGT	2.27	0.538	0.205	0.881	5
Fvb1	3214977	+	29	GCGTCGCACTGCAGCGGCAGAGAGGGCAAGAATCGGACCTG	2.64	0.959	0.541	1	6
Fvb1	3225657	+	21	TGGCTAGACATATTTTAAGAAGGCGGCGAAGGTCCATGTTT	4.97	0.72	0.456	1	12
Fvb1	3225972	-	22	CAGTTGGAAGAGATTGATCGAGTCAGCTCTGTAGTCTGTAC	2.59	0.568	0.266	0.988	6
Fvb1	3227314	+	25	TTTTACATCAGGGTATTTCGACCTTTTAATAAATTAACAAT	2.32	0.49	0.035	0.778	4
Fvb1	3227548	+	23	GAATTTAATTGCAAATCTGTATCGATTATGAAAAACGAGAA	2.56	0.737	0.324	1	6
Fvb1	3227607	+	23	ACGCATTTATTTCAAAATCTACCGAACATGTACCGGGACAT	2.95	1	1	1	4
Fvb1	3228735	-	27	CTCACATGTATCAATGGACAAGTTAATTCATTAATCACCTA	2.77	0.671	0.23	0.933	15
Fvb1	3229320	+	25	ACAGCTAGCAAGGTTGAAGAAGGCACCGCGCTTGTGCTTGA	2.73	0.627	0.177	0.898	6
Fvb1	3237033	-	19	TGTTAGGCTCAAATCTTGCTAGCTAATCTTAGGGAAGAAGC	2.46	0.346	0	0.656	4
Fvb1	3239960	+	31	CTATTACACTGTGACAAATTAGGTAATAGAAGGCGTGTCCT	2.43	0.627	0.316	0.94	6
Fvb1	3241692	+	33	TGTGGCCGTCGGTGGACTTGAAGTAACACGTGGCGTGGAAC	2.23	0.86	0.476	1	14
Fvb1	3241935	-	31	ACCTTTTCCGGCGAAAAAGTACCGACCAGAAAAACAGAACT	1.86	0.629	0.23	1	6
Fvb1	3244415	+	39	GTTAGTTGTACATGCCCTGGAGTCACCAAATTCTCACACCA	2.39	0.55	0.282	0.787	4
Fvb1	3245630	-	43	GTGGCCCTTGACGAAAGACGAGCCAGTAGTGAAGATAGATG	2.13	0.534	0.28	0.759	6
Fvb1	3246770	+	33	GAATTTTGTTAAAGAAGTCTAGGCACCATAAATTTATGGAT	2.31	0.582	0.288	0.863	14
Fvb1	3252530	-	24	AAAGGTTAACTGGATTATGAACCGCGCATTATTTACTGTCC	3	0.619	0.255	0.982	4
Fvb1	3256625	-	20	AGAGAGAGAGAGAGAGAGAGAGAGAGAGAGAGAGAGAGAGA	3.4	0.779	0.424	1	6
Fvb1	3256629	-	19	AGAGAGAGAGAGAGAGAGAGAGAGAGAGAGAGAGAGAGAGA	4.25	0.874	0.576	1	10
Fvb1	3256631	-	21	AGAGAGAGAGAGAGAGAGAGAGAGAGAGAGAGAGAGAGAGA	3.48	0.761	0.414	1	7
Fvb1	3256639	-	21	AGAGAGAGAGAGAGAGAGAGAGAGAGAGAGAGAGAGAGAGA	3.55	0.686	0.359	1	12
Fvb1	3256641	-	19	AGAGAGAGAGAGAGAGAGAGAGAGAGAGAGAGAGAGAGAGA	4.2	0.731	0.419	1	11
Fvb1	3256643	-	21	AGAGAGAGAGAGAGAGAGAGAGAGAGAGAGAGAGAGAGAGA	5.03	0.846	0.561	1	12
Fvb1	3256645	-	22	AGAGAGAGAGAGAGAGAGAGAGAGAGAGAGAGAGAGAGAGA	2.49	0.783	0.477	1	12
Fvb1	3256647	-	20	AGAGAGAGAGAGAGAGAGAGAGAGAGAGAGAGAGAGAGAGA	2.42	0.726	0.452	1	8
Fvb1	3256651	-	19	AGAGAGAGAGAGAGAGAGAGAGAGAGAGAGAGAGAGAGAGA	4.52	0.76	0.447	1	10
Fvb1	3256653	-	19	AGAGAGAGAGAGAGAGAGAGAGAGAGAGAGAGAGAGAGAGA	3.27	0.647	0.374	1	8
Fvb1	3256655	-	18	AGAGAGAGAGAGAGAGAGAGAGAGAGAGAGAGAGAGAGAGA	4.4	0.891	0.616	1	16
Fvb1	3256661	-	19	GAAGAGAGAGAGAGAGAGAGAGAGAGAGAGAGAGAGAGAGA	2.85	0.951	0.657	1	10
Fvb1	3256774	-	21	GACGCAGCTGCCGGCGTCGAAGATGACGGCGTAGGAGGTCT	3.25	0.633	0.397	0.982	17
Fvb1	3257670	-	26	CTGGGGGTAGTAATCTTGCAAAATAATATCTCCAAGGCTAT	2.1	0.541	0.221	0.925	3
Fvb1	3258587	-	23	CTGGCCGCCGGATTCCGGTCACCGGTCGCCGGAAAATTGAT	4.35	0.867	0.556	1	5
Fvb1	3259710	-	25	GGTTCTCATGGTTTAAAACGACATACCAACAACATAACATG	4.98	1	0.824	1	13
Fvb1	3260121	+	19	GGGGTTCTCGTCACGTGGCAAAATATCAGCCACAAATTTGA	2.6	0.733	0.312	1	4
Fvb1	3260259	-	23	AGAGAGAGAGAGAGAGAGAGAGAGAGAGAGAGAGAGAGTCA	3.98	0.605	0.365	0.962	5
Fvb1	3260261	-	21	AGAGAGAGAGAGAGAGAGAGAGAGAGAGAGAGAGAGAGAGT	5.48	0.903	0.588	1	13
Fvb1	3260263	-	22	AGAGAGAGAGAGAGAGAGAGAGAGAGAGAGAGAGAGAGAGA	4.77	0.832	0.522	1	14
Fvb1	3260265	-	23	AGAGAGAGAGAGAGAGAGAGAGAGAGAGAGAGAGAGAGAGA	4.33	0.901	0.658	1	25
Fvb1	3260267	-	24	AGAGAGAGAGAGAGAGAGAGAGAGAGAGAGAGAGAGAGAGA	2.74	0.572	0.248	0.876	7
Fvb1	3260269	-	23	AGAGAGAGAGAGAGAGAGAGAGAGAGAGAGAGAGAGAGAGA	5.31	0.778	0.535	1	16
Fvb1	3260271	-	23	AGAGAGAGAGAGAGAGAGAGAGAGAGAGAGAGAGAGAGAGA	3.01	0.572	0.242	0.846	12
Fvb1	3260273	-	24	AGAGAGAGAGAGAGAGAGAGAGAGAGAGAGAGAGAGAGAGA	3.12	0.648	0.367	0.88	10
Fvb1	3260277	-	23	AGAGAGAGAGAGAGAGAGAGAGAGAGAGAGAGAGAGAGAGA	3.68	0.594	0.348	0.926	9
Fvb1	3260279	-	24	AGAGAGAGAGAGAGAGAGAGAGAGAGAGAGAGAGAGAGAGA	2.92	0.691	0.427	0.929	10
Fvb1	3260283	-	23	AGAGAGAGAGAGAGAGAGAGAGAGAGAGAGAGAGAGAGAGA	3.37	0.535	0.159	0.821	4
Fvb1	3260285	-	22	AGAGAGAGAGAGAGAGAGAGAGAGAGAGAGAGAGAGAGAGA	2.45	0.806	0.497	1	12
Fvb1	3260287	-	23	AGAGAGAGAGAGAGAGAGAGAGAGAGAGAGAGAGAGAGAGA	3.22	0.723	0.296	0.983	3
Fvb1	3260291	-	22	AGAGAGAGAGAGAGAGAGAGAGAGAGAGAGAGAGAGAGAGA	2.9	0.952	0.419	1	5
Fvb1	3260303	-	24	GGTCTTTGAGAGAGAGAGAGAGAGAGAGAGAGAGAGAGAGA	3.04	0.718	0.309	0.987	6
Fvb1	3262384	+	36	ACAAGAATGGTTGGTTCACTAGGTACTATCTCATTCAAAGG	2.26	0.708	0.345	1	9
Fvb1	3262987	+	34	ACACCTTGGCCAACCAGTCTAGGTACCGACGATTCACTAGC	3.49	1	0.67	1	16
Fvb1	3263442	+	35	TGCAGACACCTCCCAAGAAGACCGCTCAGTTTTCGGCTTCC	3.14	0.74	0.459	1	16
Fvb1	3266682	+	35	AATAGATGAATCACAAAATGAGGCAGAGACAACTTATGAAG	3.4	0.814	0.405	1	20
Fvb1	3267525	-	26	TCATTTTTAATCTACAACAGAGGCACTTAATTAATAAAAAT	2.1	0.458	0.143	0.805	14
Fvb1	3267918	-	24	GAGGCCGGAGAGGGCGCCGGAGGTGGGGTCGAGGAGGACGG	2.3	0.648	0.151	0.965	3
Fvb1	3274161	+	25	CGACATGGTCAAGAAGGCAAACCTATCGCCGATGCTCTGGA	2.6	0.846	0.365	1	11
Fvb1	3274339	+	23	CACCAGTTCGAAGGGAAAAGACCGAGTATGCTGCTGCTCCT	4.61	1	0.687	1	3
Fvb1	3275338	+	23	ACAAGAATGGTTGGTTCACTAGGTACTATCTCATTCAAGGG	2.7	1	0.726	1	5
Fvb1	3276348	-	26	AGAAAGGAAGCCGAAAACTGAGCGATCTTCTTGGGAGGTGT	2.73	0.744	0.346	1	14
Fvb1	3276352	-	25	AGGAAGAAAGGAAGCCGAAAACTGAGCGATCTTCTTGGGAG	1.98	0.686	0.35	1	6
Fvb1	3280828	+	15	CAAAATCCATCACAAAAATGAGATAATTCTGTTAGGGGAGT	2.44	0.871	0.236	1	4
Fvb1	3288023	+	16	CTAGATAATGAAAACTTCTGACACACCGCAATTGAGCGTCT	2.95	0.706	0.122	1	3
Fvb1	3288163	+	15	ACTTGATAGGAGTCCTAGGAACCCATCGACTCAGGCCTAGA	2.64	0.974	0.121	1	7
Fvb1	3289259	+	20	ACGAAGACGGAAGAGGAGCTAGGTGGCATGCAGAGGCAAAC	2.74	0.755	0.355	1	5
Fvb1	3289370	+	17	GAAGAGAGAGAGAGAGAGAGAGAGAGAGAGAGAGAGAGAGA	5.39	0.82	0.455	1	5
Fvb1	3289372	+	17	AGAGAGAGAGAGAGAGAGAGAGAGAGAGAGAGAGAGAGAGA	3.29	0.712	0.403	1	4
Fvb1	3289374	+	15	AGAGAGAGAGAGAGAGAGAGAGAGAGAGAGAGAGAGAGAGA	4.05	0.759	0.329	1	7
Fvb1	3289376	+	16	AGAGAGAGAGAGAGAGAGAGAGAGAGAGAGAGAGAGAGAGA	3.49	0.632	0.203	0.921	4
Fvb1	3289378	+	15	AGAGAGAGAGAGAGAGAGAGAGAGAGAGAGAGAGAGAGAGA	3.43	0.828	0.482	1	7
[truncated: 178,911 more rows]
