# Supplementary material for: N6-Methyladenine DNA Modification in the Woodland Strawberry (Fragaria vesca) Genome Reveals a Positive Relationship With Gene Transcription
Source: Front Genet. 2020 Jan 10;10:1288. doi: 10.3389/fgene.2019.01288 (PMC6967393; doi:10.3389/fgene.2019.01288)
Supplement: Data Sheet 4 — Supplementary_Inf03: The levels of 6mA methylation and expression of all genes from v1.0 and v4.0 genome. [file DataSheet_4.xlsx]

## Sheet: total genes from v1.0
gene_symbol	gene_ID	reference	start	end	A	6mA	density	type	fpkm
psaI	10251529	NC_015206.1	60548	60662	75	1	0.0133333	PROTEIN_CODING_GENE	0
LOC101300576	101300576	NC_020491.1	21102730	21121186	10423	1	9.59e-05	PROTEIN_CODING_GENE	3.91562
LOC101295796	101295796	NC_020493.1	27336437	27355754	9336	1	0.000107112	PROTEIN_CODING_GENE	0.967127
LOC101302789	101302789	NC_020497.1	588170	592046	2374	3	0.00126369	PROTEIN_CODING_GENE	0
LOC101300545	101300545	NC_020495.1	21238366	21250798	8008	1	0.000124875	PROTEIN_CODING_GENE	5.6789
LOC101298366	101298366	NC_020491.1	21699539	21711827	7826	1	0.000127779	PROTEIN_CODING_GENE	7.72937
LOC101306558	101306558	NC_020491.1	9540904	9553658	7656	1	0.000130617	PROTEIN_CODING_GENE	11.5865
LOC101297213	101297213	NC_020492.1	31604534	31628563	15100	2	0.00013245	PROTEIN_CODING_GENE	6.3286
LOC101314193	101314193	NC_020496.1	13563613	13575281	7326	1	0.0001365	PROTEIN_CODING_GENE	8.34458
LOC101312807	101312807	NC_020492.1	27705418	27717099	7092	1	0.000141004	PROTEIN_CODING_GENE	7.02001
LOC101300809	101300809	NC_020493.1	26284374	26295385	6913	1	0.000144655	PROTEIN_CODING_GENE	1.7953
LOC101308109	101308109	NC_020496.1	33131480	33163095	19566	3	0.000153327	PROTEIN_CODING_GENE	4.0627
LOC101299168	101299168	NC_020493.1	21689420	21699462	6446	1	0.000155135	PROTEIN_CODING_GENE	18.0715
LOC101304521	101304521	NC_020491.1	17085065	17105130	12836	2	0.000155812	PROTEIN_CODING_GENE	40.347
LOC101301881	101301881	NC_020495.1	27699520	27719237	12706	2	0.000157406	PROTEIN_CODING_GENE	0.359879
LOC101310340	101310340	NC_020496.1	8765295	8769035	2335	1	0.000428266	PROTEIN_CODING_GENE	0
LOC101292933	101292933	NC_020497.1	14033775	14043906	6313	1	0.000158403	PROTEIN_CODING_GENE	9.00081
LOC101293876	101293876	NC_020494.1	5105853	5111259	3378	0	0	PROTEIN_CODING_GENE	27.4913
LOC101303127	101303127	NC_020495.1	16076270	16086639	6266	1	0.000159591	PROTEIN_CODING_GENE	14.2367
LOC101311868	101311868	NC_020495.1	27507754	27529972	12007	2	0.00016657	PROTEIN_CODING_GENE	2.13168
LOC101308649	101308649	NC_020493.1	10648066	10657579	5988	1	0.000167001	PROTEIN_CODING_GENE	4.61067
LOC101305913	101305913	NC_020492.1	30627936	30637573	5970	1	0.000167504	PROTEIN_CODING_GENE	22.5788
LOC101297592	101297592	NC_020497.1	5276555	5282648	3764	2	0.00053135	PROTEIN_CODING_GENE	0
LOC101310409	101310409	NC_020494.1	6135382	6147784	5939	1	0.000168379	PROTEIN_CODING_GENE	29.8136
LOC101309959	101309959	NC_020497.1	1005273	1009270	2370	0	0	PROTEIN_CODING_GENE	15.0111
LOC101291867	101291867	NC_020491.1	22440590	22449892	5864	1	0.000170532	PROTEIN_CODING_GENE	27.5489
LOC101296851	101296851	NC_020494.1	4132263	4135925	2370	0	0	PROTEIN_CODING_GENE	12.436
LOC101291366	101291366	NC_020491.1	2072334	2077179	2721	0	0	PROTEIN_CODING_GENE	0
LOC101300065	101300065	NC_020495.1	24619388	24629064	5841	1	0.000171204	PROTEIN_CODING_GENE	25.6841
LOC101292394	101292394	NC_020493.1	10865845	10874674	5594	1	0.000178763	PROTEIN_CODING_GENE	7.48919
LOC101314185	101314185	NC_020495.1	20338837	20347608	5585	1	0.000179051	PROTEIN_CODING_GENE	10.055
LOC101302443	101302443	NC_020493.1	27769567	27777409	4768	0	0	PROTEIN_CODING_GENE	6.12809
LOC101305474	101305474	NC_020495.1	23938641	23947418	5537	1	0.000180603	PROTEIN_CODING_GENE	41.0616
LOC105352971	105352971	NC_020497.1	13343388	13352451	5512	1	0.000181422	PROTEIN_CODING_GENE	0.524261
LOC101295987	101295987	NC_020493.1	4174143	4182678	5503	1	0.000181719	PROTEIN_CODING_GENE	7.42748
LOC101306181	101306181	NC_020497.1	2672488	2681598	5442	1	0.000183756	PROTEIN_CODING_GENE	11.3419
LOC101314502	101314502	NC_020491.1	12472879	12481563	5433	1	0.00018406	PROTEIN_CODING_GENE	22.7363
LOC101291132	101291132	NC_020493.1	27011974	27020825	5407	1	0.000184945	PROTEIN_CODING_GENE	2.48722
LOC101306385	101306385	NC_020491.1	21603319	21611580	5246	1	0.000190621	PROTEIN_CODING_GENE	9.32462
LOC105352760	105352760	NC_020496.1	36322558	36323251	397	0	0	PROTEIN_CODING_GENE	0
LOC101305644	101305644	NC_020493.1	2044046	2052736	5241	1	0.000190803	PROTEIN_CODING_GENE	0.857995
LOC101299642	101299642	NC_020492.1	12898029	12906528	5166	1	0.000193573	PROTEIN_CODING_GENE	0.121242
LOC101306808	101306808	NC_020494.1	14668944	14677155	5136	1	0.000194704	PROTEIN_CODING_GENE	9.29707
LOC101313311	101313311	NC_020495.1	7639366	7643192	2331	0	0	PROTEIN_CODING_GENE	1.25253
LOC105351350	105351350	NC_020494.1	15575616	15576897	783	1	0.00127714	PROTEIN_CODING_GENE	0
LOC101300127	101300127	NC_020493.1	11567011	11574995	5081	1	0.000196812	PROTEIN_CODING_GENE	2.89944
LOC105351391	105351391	NC_020494.1	22447414	22448716	783	1	0.00127714	PROTEIN_CODING_GENE	0
LOC101314743	101314743	NC_020494.1	16639610	16647708	5053	1	0.000197902	PROTEIN_CODING_GENE	1.71426
LOC105349313	105349313	NC_020497.1	22740915	22741601	397	0	0	PROTEIN_CODING_GENE	0
LOC105352990	105352990	NC_020497.1	14508723	14510142	709	0	0	PROTEIN_CODING_GENE	6.78038
LOC101298315	101298315	NC_020495.1	8845385	8865212	9991	2	0.00020018	PROTEIN_CODING_GENE	1.47832
LOC101309200	101309200	NC_020497.1	6073755	6075554	783	0	0	PROTEIN_CODING_GENE	6.16187
LOC101301950	101301950	NC_020493.1	20812892	20821015	4976	1	0.000200965	PROTEIN_CODING_GENE	3.83346
LOC101306821	101306821	NC_020495.1	13474653	13482658	4970	1	0.000201207	PROTEIN_CODING_GENE	9.48305
LOC101300613	101300613	NC_020494.1	11940379	11941070	397	0	0	PROTEIN_CODING_GENE	1568.64
LOC101307630	101307630	NC_020491.1	5132471	5133849	783	0	0	PROTEIN_CODING_GENE	0
LOC101304621	101304621	NC_020491.1	2103684	2104881	748	1	0.0013369	PROTEIN_CODING_GENE	0
LOC101292623	101292623	NC_020496.1	29557023	29558246	783	2	0.00255428	PROTEIN_CODING_GENE	0
LOC101307815	101307815	NC_020496.1	3364888	3366159	787	0	0	PROTEIN_CODING_GENE	0
LOC101310212	101310212	NC_020494.1	4631659	4633210	748	7	0.00935829	PROTEIN_CODING_GENE	0
LOC101310086	101310086	NC_020492.1	30790090	30797978	4946	1	0.000202184	PROTEIN_CODING_GENE	16.1599
LOC101296284	101296284	NC_020494.1	22690901	22699091	4862	1	0.000205677	PROTEIN_CODING_GENE	7.96176
LOC101294388	101294388	NC_020496.1	19673851	19681336	4766	1	0.00020982	PROTEIN_CODING_GENE	0.545522
LOC101311036	101311036	NC_020491.1	19123516	19131031	4759	1	0.000210128	PROTEIN_CODING_GENE	22.3589
LOC101306654	101306654	NC_020496.1	29707202	29708539	783	0	0	PROTEIN_CODING_GENE	11.6516
LOC101296985	101296985	NC_020496.1	33920928	33928559	4746	1	0.000210704	PROTEIN_CODING_GENE	19.9602
LOC101308942	101308942	NC_020493.1	17313320	17314504	709	1	0.00141044	PROTEIN_CODING_GENE	0
LOC101292926	101292926	NC_020491.1	4865802	4873364	4727	1	0.000211551	PROTEIN_CODING_GENE	4.7381
LOC101310830	101310830	NC_020491.1	9714015	9715159	709	1	0.00141044	PROTEIN_CODING_GENE	0
LOC101294808	101294808	NC_020497.1	13475109	13482575	4698	1	0.000212857	PROTEIN_CODING_GENE	2.35473
LOC101293041	101293041	NC_020497.1	15994236	16001609	4642	1	0.000215424	PROTEIN_CODING_GENE	50.0296
LOC101311983	101311983	NC_020496.1	34696833	34697596	358	0	0	PROTEIN_CODING_GENE	173.759
LOC101301890	101301890	NC_020496.1	30482714	30483266	319	0	0	PROTEIN_CODING_GENE	0
LOC105352213	105352213	NC_020496.1	15109605	15110821	709	0	0	PROTEIN_CODING_GENE	1.63617
LOC101312753	101312753	NC_020496.1	12598157	12598781	358	1	0.0027933	PROTEIN_CODING_GENE	0
LOC101291621	101291621	NC_020494.1	9221262	9221848	358	0	0	PROTEIN_CODING_GENE	0
LOC101296286	101296286	NC_020494.1	15312492	15320275	4639	1	0.000215564	PROTEIN_CODING_GENE	6.47889
LOC101296867	101296867	NC_020495.1	19584183	19591506	4637	1	0.000215657	PROTEIN_CODING_GENE	84.6973
LOC105352734	105352734	NC_020496.1	31509319	31509995	358	0	0	PROTEIN_CODING_GENE	0.907843
LOC101312164	101312164	NC_020495.1	26732384	26733827	709	0	0	PROTEIN_CODING_GENE	118.297
LOC101312047	101312047	NC_020494.1	11459764	11467225	4627	1	0.000216123	PROTEIN_CODING_GENE	5.14266
LOC101311251	101311251	NC_020492.1	30589917	30590562	319	0	0	PROTEIN_CODING_GENE	0.976181
LOC101313851	101313851	NC_020491.1	18197630	18205105	4760	2	0.000420168	PROTEIN_CODING_GENE	0
LOC101301441	101301441	NC_020497.1	13932933	13934129	705	0	0	PROTEIN_CODING_GENE	0
LOC101307711	101307711	NC_020496.1	37609529	37610123	354	0	0	PROTEIN_CODING_GENE	0
LOC105352705	105352705	NC_020496.1	27922758	27924045	709	0	0	PROTEIN_CODING_GENE	0
LOC101314387	101314387	NC_020496.1	936396	937902	787	0	0	PROTEIN_CODING_GENE	24.4288
LOC101302012	101302012	NC_020497.1	17103739	17111513	4616	1	0.000216638	PROTEIN_CODING_GENE	8.47756
LOC101312332	101312332	NC_020493.1	13531043	13531592	319	0	0	PROTEIN_CODING_GENE	0
LOC101291426	101291426	NC_020494.1	6535093	6543329	4562	1	0.000219202	PROTEIN_CODING_GENE	0.425773
LOC101298534	101298534	NC_020496.1	31092802	31100148	4561	1	0.00021925	PROTEIN_CODING_GENE	4.3859
LOC101300392	101300392	NC_020497.1	14387456	14388585	705	0	0	PROTEIN_CODING_GENE	0
LOC101297576	101297576	NC_020496.1	37253444	37254107	358	2	0.00558659	PROTEIN_CODING_GENE	0
LOC101305233	101305233	NC_020492.1	18786169	18793460	4549	1	0.000219829	PROTEIN_CODING_GENE	19.275
LOC101314790	101314790	NC_020491.1	10738493	10745642	4527	1	0.000220897	PROTEIN_CODING_GENE	5.45757
LOC101305957	101305957	NC_020496.1	11989715	11992764	1868	0	0	PROTEIN_CODING_GENE	17.8425
LOC101310319	101310319	NC_020495.1	18887919	18889291	748	0	0	PROTEIN_CODING_GENE	1.41204
LOC105351871	105351871	NC_020495.1	14378155	14379435	740	0	0	PROTEIN_CODING_GENE	0
LOC105351453	105351453	NC_020495.1	2920696	2921507	393	0	0	PROTEIN_CODING_GENE	92.8814
LOC105351420	105351420	NC_020495.1	1431702	1432286	354	0	0	PROTEIN_CODING_GENE	0
LOC105351052	105351052	NC_020494.1	11242682	11243835	705	1	0.00141844	PROTEIN_CODING_GENE	0
LOC101300998	101300998	NC_020494.1	7142976	7150980	4760	0	0	PROTEIN_CODING_GENE	42.1008
LOC105349677	105349677	NC_020492.1	10834203	10841561	4524	1	0.000221043	PROTEIN_CODING_GENE	15.664
LOC101294679	101294679	NC_020496.1	20670643	20677873	4494	1	0.000222519	PROTEIN_CODING_GENE	13.0061
LOC101315009	101315009	NC_020492.1	12831836	12832604	397	0	0	PROTEIN_CODING_GENE	4.13423
LOC101312022	101312022	NC_020492.1	279338	280011	358	1	0.0027933	PROTEIN_CODING_GENE	0
LOC101294794	101294794	NC_020491.1	16338564	16341669	1868	0	0	PROTEIN_CODING_GENE	23.3041
LOC101314555	101314555	NC_020494.1	3757477	3764991	4479	1	0.000223264	PROTEIN_CODING_GENE	9.209
LOC105352834	105352834	NC_020497.1	4033612	4034984	744	3	0.00403226	PROTEIN_CODING_GENE	0
LOC101314306	101314306	NC_020496.1	28147253	28148318	393	0	0	PROTEIN_CODING_GENE	0
LOC101315367	101315367	NC_020496.1	19398447	19399059	358	0	0	PROTEIN_CODING_GENE	0
LOC101293330	101293330	NC_020496.1	11136234	11143547	4478	1	0.000223314	PROTEIN_CODING_GENE	50.6716
LOC101307494	101307494	NC_020495.1	8307365	8308615	744	0	0	PROTEIN_CODING_GENE	0
LOC101300436	101300436	NC_020494.1	620543	621824	748	0	0	PROTEIN_CODING_GENE	0
LOC101303012	101303012	NC_020492.1	20187084	20188430	740	3	0.00405405	PROTEIN_CODING_GENE	0
LOC101296544	101296544	NC_020492.1	17072079	17085078	8231	38	0.00461669	PROTEIN_CODING_GENE	0
LOC101304140	101304140	NC_020497.1	22887662	22888875	701	0	0	PROTEIN_CODING_GENE	29.2679
LOC101292170	101292170	NC_020497.1	17858827	17860042	701	3	0.0042796	PROTEIN_CODING_GENE	0
LOC101315133	101315133	NC_020493.1	15745435	15752359	4452	1	0.000224618	PROTEIN_CODING_GENE	4.12757
LOC101294835	101294835	NC_020493.1	4087726	4095129	4437	1	0.000225378	PROTEIN_CODING_GENE	0.178924
LOC101291343	101291343	NC_020495.1	8594213	8597109	1868	1	0.000535332	PROTEIN_CODING_GENE	0
LOC101297560	101297560	NC_020496.1	19708218	19715278	4413	1	0.000226603	PROTEIN_CODING_GENE	61.3368
LOC101295128	101295128	NC_020494.1	15244525	15251585	4408	1	0.00022686	PROTEIN_CODING_GENE	6.57955
LOC105353188	105353188	NC_020497.1	22570982	22572302	744	1	0.00134409	PROTEIN_CODING_GENE	0
LOC101291643	101291643	NC_020496.1	25168548	25175689	4398	1	0.000227376	PROTEIN_CODING_GENE	8.74721
LOC105353048	105353048	NC_020497.1	16967862	16969161	744	0	0	PROTEIN_CODING_GENE	0
LOC101294349	101294349	NC_020493.1	22768838	22775831	4391	1	0.000227739	PROTEIN_CODING_GENE	2.94981
LOC105353281	105353281	NC_020497.1	16483528	16484723	701	0	0	PROTEIN_CODING_GENE	0
LOC101297290	101297290	NC_020491.1	13553339	13560355	4386	1	0.000227998	PROTEIN_CODING_GENE	37.9074
LOC101305785	101305785	NC_020496.1	18490245	18492814	1478	0	0	PROTEIN_CODING_GENE	0.289384
LOC101314390	101314390	NC_020496.1	14753139	14759909	4382	1	0.000228206	PROTEIN_CODING_GENE	10.5498
LOC101291094	101291094	NC_020497.1	18593027	18600198	4374	1	0.000228624	PROTEIN_CODING_GENE	3.0281
LOC101301576	101301576	NC_020494.1	8812866	8819765	4355	1	0.000229621	PROTEIN_CODING_GENE	31.1089
LOC101314918	101314918	NC_020492.1	32871386	32873740	1478	2	0.00135318	PROTEIN_CODING_GENE	0
YUC5	101308331	NC_020492.1	7068198	7069690	787	0	0	PROTEIN_CODING_GENE	1.54351
LOC101302447	101302447	NC_020494.1	10806247	10813259	4351	1	0.000229832	PROTEIN_CODING_GENE	21.6162
LOC101305513	101305513	NC_020491.1	2187534	2188394	354	0	0	PROTEIN_CODING_GENE	0.320677
LOC101291380	101291380	NC_020497.1	19356618	19359767	1864	0	0	PROTEIN_CODING_GENE	0.0706826
LOC101310758	101310758	NC_020497.1	9270740	9271922	709	0	0	PROTEIN_CODING_GENE	9.7652
LOC101313152	101313152	NC_020497.1	1360017	1366630	4303	1	0.000232396	PROTEIN_CODING_GENE	19.0949
LOC101305893	101305893	NC_020497.1	2637678	2639034	740	0	0	PROTEIN_CODING_GENE	1.07857
LOC101295945	101295945	NC_020497.1	9628911	9635869	4284	1	0.000233427	PROTEIN_CODING_GENE	108.795
LOC101301393	101301393	NC_020495.1	16017849	16018479	315	0	0	PROTEIN_CODING_GENE	4413.48
LOC101300855	101300855	NC_020491.1	21719295	21726070	4272	1	0.000234082	PROTEIN_CODING_GENE	11.19
LOC101304183	101304183	NC_020494.1	14185034	14185664	315	0	0	PROTEIN_CODING_GENE	0
LOC101291219	101291219	NC_020493.1	24402686	24409489	4261	1	0.000234687	PROTEIN_CODING_GENE	108.61
LOC105350139	105350139	NC_020492.1	25259287	25259946	393	0	0	PROTEIN_CODING_GENE	0
LOC101312937	101312937	NC_020495.1	18025492	18032448	4245	1	0.000235571	PROTEIN_CODING_GENE	14.3909
LOC101292047	101292047	NC_020491.1	4841431	4848093	4217	1	0.000237135	PROTEIN_CODING_GENE	45.3363
LOC105351396	105351396	NC_020491.1	10408438	10409031	354	0	0	PROTEIN_CODING_GENE	0
LOC105352441	105352441	NC_020491.1	307861	309051	740	1	0.00135135	PROTEIN_CODING_GENE	0
psbL	10251534	NC_015206.1	65226	65343	79	1	0.0126582	PROTEIN_CODING_GENE	0
LOC101314170	101314170	NC_020493.1	22428300	22435487	4204	1	0.000237869	PROTEIN_CODING_GENE	11.0076
LOC101314125	101314125	NC_020497.1	5590642	5592165	705	0	0	PROTEIN_CODING_GENE	20.5799
LOC105352697	105352697	NC_020496.1	24760301	24761042	354	2	0.00564972	PROTEIN_CODING_GENE	0
LOC101313145	101313145	NC_020496.1	6066071	6066839	354	0	0	PROTEIN_CODING_GENE	0
LOC101298632	101298632	NC_020496.1	1342254	1342815	315	0	0	PROTEIN_CODING_GENE	0
LOC101296300	101296300	NC_020495.1	28767866	28768391	311	1	0.00321543	PROTEIN_CODING_GENE	0
LOC101304754	101304754	NC_020493.1	2010041	2040928	16772	4	0.000238493	PROTEIN_CODING_GENE	0.81025
LOC101315081	101315081	NC_020497.1	179870	186607	4176	1	0.000239464	PROTEIN_CODING_GENE	22.6882
LOC105349330	105349330	NC_020496.1	28721229	28727933	4170	1	0.000239808	PROTEIN_CODING_GENE	1.39373
LOC101315215	101315215	NC_020493.1	8334489	8335828	705	0	0	PROTEIN_CODING_GENE	0
LOC101302230	101302230	NC_020492.1	24787361	24787887	311	0	0	PROTEIN_CODING_GENE	0
LOC101303426	101303426	NC_020495.1	29085324	29091884	4142	1	0.000241429	PROTEIN_CODING_GENE	19.6167
LOC101301280	101301280	NC_020493.1	12743299	12750201	4122	1	0.000242601	PROTEIN_CODING_GENE	5.77098
LOC101310058	101310058	NC_020491.1	6478343	6480962	1478	0	0	PROTEIN_CODING_GENE	13.1664
LOC101292982	101292982	NC_020493.1	288217	295224	4107	1	0.000243487	PROTEIN_CODING_GENE	18.0656
LOC101295566	101295566	NC_020491.1	3004921	3005475	319	0	0	PROTEIN_CODING_GENE	0
LOC101305514	101305514	NC_020497.1	19865490	19866084	350	0	0	PROTEIN_CODING_GENE	6.68493
LOC101309303	101309303	NC_020497.1	18827387	18829297	1088	2	0.00183824	PROTEIN_CODING_GENE	0
LOC101307732	101307732	NC_020497.1	19127912	19134566	4096	1	0.000244141	PROTEIN_CODING_GENE	40.6318
LOC101312737	101312737	NC_020495.1	11237288	11239030	1088	0	0	PROTEIN_CODING_GENE	0
LOC101305458	101305458	NC_020494.1	17194523	17195809	705	0	0	PROTEIN_CODING_GENE	44.1686
LOC101303510	101303510	NC_020494.1	10107924	10109774	1088	0	0	PROTEIN_CODING_GENE	0
LOC101305931	101305931	NC_020494.1	6069883	6072969	1864	0	0	PROTEIN_CODING_GENE	46.1854
LOC101292278	101292278	NC_020492.1	24512918	24519678	4094	1	0.00024426	PROTEIN_CODING_GENE	5.58388
LOC101295319	101295319	NC_020493.1	16042941	16044778	1088	3	0.00275735	PROTEIN_CODING_GENE	0
LOC105350786	105350786	NC_020493.1	6773252	6776312	1864	0	0	PROTEIN_CODING_GENE	111.283
LOC101305137	101305137	NC_020492.1	32626421	32628492	1088	1	0.000919118	PROTEIN_CODING_GENE	0
LOC101302782	101302782	NC_020491.1	8654785	8661447	4075	1	0.000245399	PROTEIN_CODING_GENE	28.6403
LOC101301353	101301353	NC_020492.1	21014848	21016923	1088	0	0	PROTEIN_CODING_GENE	1.14742
LOC101308680	101308680	NC_020495.1	16294776	16301145	4061	1	0.000246245	PROTEIN_CODING_GENE	12.205
LOC105351454	105351454	NC_020491.1	10799269	10801948	1439	0	0	PROTEIN_CODING_GENE	0
LOC105353096	105353096	NC_020497.1	19622466	19625391	1825	1	0.000547945	PROTEIN_CODING_GENE	0
LOC105353252	105353252	NC_020497.1	10533615	10534203	311	0	0	PROTEIN_CODING_GENE	0
LOC101299858	101299858	NC_020494.1	7286170	7292627	4059	1	0.000246366	PROTEIN_CODING_GENE	2.22034
LOC105352725	105352725	NC_020496.1	30359641	30360331	350	0	0	PROTEIN_CODING_GENE	0
LOC101295983	101295983	NC_020493.1	5823662	5830097	4033	1	0.000247954	PROTEIN_CODING_GENE	25.998
LOC101302968	101302968	NC_020496.1	22254252	22256847	1474	0	0	PROTEIN_CODING_GENE	0.34043
LOC101296756	101296756	NC_020493.1	399085	405642	4014	1	0.000249128	PROTEIN_CODING_GENE	0.394169
LOC101299600	101299600	NC_020496.1	23274312	23280670	4008	1	0.000249501	PROTEIN_CODING_GENE	2.34589
LOC101313333	101313333	NC_020496.1	3566146	3566761	350	0	0	PROTEIN_CODING_GENE	0
LOC101299507	101299507	NC_020496.1	1390879	1391988	705	3	0.00425532	PROTEIN_CODING_GENE	0
LOC101301097	101301097	NC_020494.1	8686486	8687968	705	0	0	PROTEIN_CODING_GENE	82.4459
LOC101309810	101309810	NC_020493.1	26514982	26517355	1474	0	0	PROTEIN_CODING_GENE	0.307394
LOC101293277	101293277	NC_020493.1	22549706	22555974	4008	1	0.000249501	PROTEIN_CODING_GENE	4.23815
LOC101293013	101293013	NC_020496.1	2030818	2037291	4002	1	0.000249875	PROTEIN_CODING_GENE	29.7781
LOC101295200	101295200	NC_020492.1	24029516	24032040	1474	0	0	PROTEIN_CODING_GENE	2.15672
LOC101309409	101309409	NC_020497.1	21117426	21124019	3980	1	0.000251256	PROTEIN_CODING_GENE	35.9852
LOC105349809	105349809	NC_020492.1	19123865	19126187	1474	5	0.00339213	PROTEIN_CODING_GENE	0
LOC101306707	101306707	NC_020493.1	26184074	26190348	3975	1	0.000251572	PROTEIN_CODING_GENE	22.9068
LOC101312514	101312514	NC_020492.1	25598106	25605188	3930	1	0.000254453	PROTEIN_CODING_GENE	105.556
LOC101294177	101294177	NC_020495.1	22082300	22088614	3902	1	0.000256279	PROTEIN_CODING_GENE	19.1371
LOC101307892	101307892	NC_020495.1	24035588	24041648	3899	1	0.000256476	PROTEIN_CODING_GENE	10.0643
LOC101312330	101312330	NC_020493.1	3822447	3828663	3881	1	0.000257666	PROTEIN_CODING_GENE	2.38377
LOC105352234	105352234	NC_020496.1	16566624	16569552	1860	0	0	PROTEIN_CODING_GENE	0
LOC101313865	101313865	NC_020492.1	8226853	8233149	3880	1	0.000257732	PROTEIN_CODING_GENE	11.4043
LOC101304420	101304420	NC_020497.1	18430506	18436897	3880	1	0.000257732	PROTEIN_CODING_GENE	34.4475
LOC101306355	101306355	NC_020496.1	17013215	17019240	3880	1	0.000257732	PROTEIN_CODING_GENE	45.2348
LOC101309063	101309063	NC_020495.1	19804191	19804788	311	0	0	PROTEIN_CODING_GENE	0
LOC101291337	101291337	NC_020495.1	15417847	15428541	6764	0	0	PROTEIN_CODING_GENE	18.5833
LOC101310984	101310984	NC_020494.1	19708560	19714786	3856	1	0.000259336	PROTEIN_CODING_GENE	20.3397
LOC101301062	101301062	NC_020492.1	19573062	19579116	3791	1	0.000263783	PROTEIN_CODING_GENE	1.08243
LOC101313320	101313320	NC_020495.1	16394164	16400343	3756	1	0.000266241	PROTEIN_CODING_GENE	4.22374
LOC101302361	101302361	NC_020495.1	14739933	14745852	3732	1	0.000267953	PROTEIN_CODING_GENE	18.2669
LOC101307805	101307805	NC_020496.1	4679649	4685547	3695	1	0.000270636	PROTEIN_CODING_GENE	45.1816
LOC105350345	105350345	NC_020493.1	4728020	4728598	315	0	0	PROTEIN_CODING_GENE	0
LOC101307377	101307377	NC_020493.1	4383376	4384604	740	0	0	PROTEIN_CODING_GENE	283.614
LOC101309224	101309224	NC_020493.1	3601525	3603369	1088	0	0	PROTEIN_CODING_GENE	2.1326
LOC101314146	101314146	NC_020492.1	16458230	16464188	3684	1	0.000271444	PROTEIN_CODING_GENE	2.95723
LOC101307753	101307753	NC_020492.1	3534267	3540206	3684	1	0.000271444	PROTEIN_CODING_GENE	10.8949
LOC101299929	101299929	NC_020492.1	7371526	7374120	1439	2	0.00138985	PROTEIN_CODING_GENE	0
LOC105349625	105349625	NC_020492.1	6073012	6073566	315	0	0	PROTEIN_CODING_GENE	0
LOC101299859	101299859	NC_020494.1	13854196	13860218	3681	1	0.000271665	PROTEIN_CODING_GENE	0.0847991
LOC101312350	101312350	NC_020495.1	12459071	12465091	3666	1	0.000272777	PROTEIN_CODING_GENE	2.38371
LOC101294482	101294482	NC_020496.1	17612763	17614711	1049	0	0	PROTEIN_CODING_GENE	50.1658
LOC101293026	101293026	NC_020496.1	34972694	34978356	3662	1	0.000273075	PROTEIN_CODING_GENE	5.97839
LOC101310472	101310472	NC_020492.1	620799	626606	3645	1	0.000274348	PROTEIN_CODING_GENE	11.2348
LOC101313421	101313421	NC_020495.1	14780629	14782340	1049	2	0.00190658	PROTEIN_CODING_GENE	0
LOC101315244	101315244	NC_020495.1	637819	638401	315	1	0.0031746	PROTEIN_CODING_GENE	0
LOC101294556	101294556	NC_020494.1	18740241	18742093	1049	0	0	PROTEIN_CODING_GENE	3.91134
LOC101303641	101303641	NC_020497.1	3116367	3122336	3632	1	0.00027533	PROTEIN_CODING_GENE	4.42198
LOC101295709	101295709	NC_020494.1	3337357	3340208	1825	2	0.00109589	PROTEIN_CODING_GENE	0
LOC101309237	101309237	NC_020493.1	26797222	26803221	3617	1	0.000276472	PROTEIN_CODING_GENE	4.89866
LOC101313969	101313969	NC_020493.1	9400359	9403479	1825	2	0.00109589	PROTEIN_CODING_GENE	0
LOC101293673	101293673	NC_020493.1	7835895	7838439	1474	1	0.000678426	PROTEIN_CODING_GENE	0
LOC101299737	101299737	NC_020492.1	26364403	26365155	350	0	0	PROTEIN_CODING_GENE	318.08
LOC101315346	101315346	NC_020495.1	21877126	21883335	3613	1	0.000276778	PROTEIN_CODING_GENE	2.6797
LOC101297990	101297990	NC_020492.1	10568937	10570668	1049	7	0.00667302	PROTEIN_CODING_GENE	0
LOC101293053	101293053	NC_020492.1	2616270	2618781	1474	0	0	PROTEIN_CODING_GENE	12.9199
LOC101298932	101298932	NC_020491.1	10136570	10138349	1049	0	0	PROTEIN_CODING_GENE	42.3297
LOC101314370	101314370	NC_020495.1	157440	163319	3589	1	0.000278629	PROTEIN_CODING_GENE	18.5769
LOC101291225	101291225	NC_020493.1	15823795	15829684	3572	1	0.000279955	PROTEIN_CODING_GENE	0.951369
LOC101300487	101300487	NC_020497.1	5435660	5436257	315	0	0	PROTEIN_CODING_GENE	0
LOC101303196	101303196	NC_020493.1	760446	766242	3565	1	0.000280505	PROTEIN_CODING_GENE	5.24403
LOC101311309	101311309	NC_020496.1	31433210	31434890	1084	3	0.00276753	PROTEIN_CODING_GENE	0
LOC101300352	101300352	NC_020495.1	9085688	9091431	3561	1	0.00028082	PROTEIN_CODING_GENE	0.783705
LOC101300152	101300152	NC_020495.1	3411770	3417418	3542	1	0.000282326	PROTEIN_CODING_GENE	0.352474
LOC101304783	101304783	NC_020496.1	11752855	11754593	1084	0	0	PROTEIN_CODING_GENE	0.643318
LOC101295716	101295716	NC_020495.1	19535553	19539979	2829	0	0	PROTEIN_CODING_GENE	68.1244
LOC101300447	101300447	NC_020495.1	18457232	18473798	10598	3	0.000283072	PROTEIN_CODING_GENE	8.71173
LOC101295666	101295666	NC_020497.1	8248445	8254045	3526	1	0.000283607	PROTEIN_CODING_GENE	2.03245
LOC101297838	101297838	NC_020495.1	15907667	15913335	3506	1	0.000285225	PROTEIN_CODING_GENE	15.9996
LOC101299267	101299267	NC_020492.1	20084061	20089615	3481	1	0.000287274	PROTEIN_CODING_GENE	0.195266
LOC101306038	101306038	NC_020494.1	5861020	5864314	1860	0	0	PROTEIN_CODING_GENE	1.24776
LOC101297170	101297170	NC_020496.1	35141674	35147670	3481	1	0.000287274	PROTEIN_CODING_GENE	35.3357
LOC105350435	105350435	NC_020493.1	10098847	10100658	1084	0	0	PROTEIN_CODING_GENE	0
LOC101301304	101301304	NC_020495.1	12108807	12114360	3475	1	0.00028777	PROTEIN_CODING_GENE	0.211989
LOC101295396	101295396	NC_020492.1	33228696	33231121	1435	0	0	PROTEIN_CODING_GENE	13.3274
LOC101300724	101300724	NC_020495.1	7179446	7185020	3443	1	0.000290444	PROTEIN_CODING_GENE	15.8162
LOC101306397	101306397	NC_020492.1	18849697	18851455	1084	0	0	PROTEIN_CODING_GENE	17.7393
LOC101302041	101302041	NC_020492.1	17449886	17451664	1084	0	0	PROTEIN_CODING_GENE	0.342193
LOC101315121	101315121	NC_020492.1	12064697	12066447	1084	1	0.000922509	PROTEIN_CODING_GENE	0
LOC101307063	101307063	NC_020492.1	306557	308945	1439	0	0	PROTEIN_CODING_GENE	14.885
LOC101292556	101292556	NC_020491.1	18391262	18393074	1084	1	0.000922509	PROTEIN_CODING_GENE	0
LOC101310222	101310222	NC_020495.1	20161216	20166812	3441	1	0.000290613	PROTEIN_CODING_GENE	17.495
LOC101291419	101291419	NC_020494.1	1187301	1192760	3436	1	0.000291036	PROTEIN_CODING_GENE	56.7419
LOC101295012	101295012	NC_020492.1	29893886	29899185	3426	1	0.000291886	PROTEIN_CODING_GENE	0.259228
LOC101300762	101300762	NC_020497.1	19716480	19718930	1470	0	0	PROTEIN_CODING_GENE	44.9871
LOC101293435	101293435	NC_020497.1	15028288	15032699	2864	5	0.00174581	PROTEIN_CODING_GENE	0
LOC101300854	101300854	NC_020497.1	15403111	15409091	3417	1	0.000292654	PROTEIN_CODING_GENE	25.5347
LOC101303888	101303888	NC_020493.1	1981627	1987175	3407	1	0.000293513	PROTEIN_CODING_GENE	0.403864
LOC101313874	101313874	NC_020493.1	12755047	12760539	3407	1	0.000293513	PROTEIN_CODING_GENE	4.13065
LOC101308481	101308481	NC_020496.1	21076902	21079400	1470	0	0	PROTEIN_CODING_GENE	11.0648
LOC101309751	101309751	NC_020496.1	19320713	19323045	1470	0	0	PROTEIN_CODING_GENE	31.9956
LOC101304397	101304397	NC_020496.1	18014934	18019503	2864	0	0	PROTEIN_CODING_GENE	94.549
LOC101310341	101310341	NC_020496.1	14337557	14340782	1821	2	0.0010983	PROTEIN_CODING_GENE	0
LOC101299769	101299769	NC_020495.1	25679963	25685757	3407	1	0.000293513	PROTEIN_CODING_GENE	35.3815
LOC101304576	101304576	NC_020495.1	8241118	8242915	1049	0	0	PROTEIN_CODING_GENE	37.407
LOC101300827	101300827	NC_020495.1	6525831	6527022	701	1	0.00142653	PROTEIN_CODING_GENE	0
LOC101315341	101315341	NC_020495.1	7755839	7761308	3406	1	0.0002936	PROTEIN_CODING_GENE	35.0806
LOC101296021	101296021	NC_020496.1	29367172	29372674	3390	1	0.000294985	PROTEIN_CODING_GENE	10.6095
LOC105350894	105350894	NC_020493.1	22401745	22405239	1821	11	0.00604064	PROTEIN_CODING_GENE	0
LOC101300888	101300888	NC_020493.1	4793621	4795339	1049	0	0	PROTEIN_CODING_GENE	15.1488
LOC101308860	101308860	NC_020494.1	16395508	16401213	3389	1	0.000295072	PROTEIN_CODING_GENE	20.0307
LOC101295562	101295562	NC_020491.1	13507271	13512269	3385	1	0.000295421	PROTEIN_CODING_GENE	6.1531
LOC101311513	101311513	NC_020491.1	15712451	15718064	3385	1	0.000295421	PROTEIN_CODING_GENE	8.79798
LOC101305095	101305095	NC_020496.1	13905301	13910633	3375	1	0.000296296	PROTEIN_CODING_GENE	2.725
LOC101294811	101294811	NC_020492.1	9551357	9553073	1049	0	0	PROTEIN_CODING_GENE	22.5842
LOC101299935	101299935	NC_020493.1	6140767	6146236	3366	1	0.000297089	PROTEIN_CODING_GENE	9.93255
LOC101308304	101308304	NC_020496.1	369485	374956	3356	1	0.000297974	PROTEIN_CODING_GENE	13.4909
LOC101307186	101307186	NC_020493.1	23062315	23067580	3343	1	0.000299133	PROTEIN_CODING_GENE	20.5569
LOC101313310	101313310	NC_020495.1	6761448	6766787	3341	1	0.000299312	PROTEIN_CODING_GENE	43.4791
LOC101310094	101310094	NC_020493.1	3957635	3959979	1435	0	0	PROTEIN_CODING_GENE	0
LOC101307760	101307760	NC_020493.1	3333254	3335671	1435	0	0	PROTEIN_CODING_GENE	0
LOC101293314	101293314	NC_020496.1	2025184	2030583	3326	1	0.000300661	PROTEIN_CODING_GENE	7.89292
LOC101314267	101314267	NC_020494.1	3725536	3736047	6637	2	0.000301341	PROTEIN_CODING_GENE	5.62198
LOC101312035	101312035	NC_020493.1	14964965	14970292	3307	1	0.000302389	PROTEIN_CODING_GENE	13.4061
LOC101292442	101292442	NC_020496.1	23388136	23391549	2088	0	0	PROTEIN_CODING_GENE	4.99948
LOC101292739	101292739	NC_020491.1	13383332	13388800	3302	1	0.000302847	PROTEIN_CODING_GENE	17.6649
LOC101308895	101308895	NC_020496.1	8674448	8676995	1470	1	0.000680272	PROTEIN_CODING_GENE	0
LOC105349898	105349898	NC_020492.1	24315513	24320820	3286	1	0.000304321	PROTEIN_CODING_GENE	9.61614
LOC101291374	101291374	NC_020497.1	11049977	11055555	3282	1	0.000304692	PROTEIN_CODING_GENE	12.8437
LOC101305857	101305857	NC_020495.1	24948212	24950100	1045	2	0.00191388	PROTEIN_CODING_GENE	0
LOC105349332	105349332	NC_020497.1	508741	514149	3279	1	0.000304971	PROTEIN_CODING_GENE	2.82073
LOC105349668	105349668	NC_020492.1	10265627	10271209	3271	1	0.000305717	PROTEIN_CODING_GENE	0.18674
LOC101295409	101295409	NC_020493.1	24226166	24227925	1045	0	0	PROTEIN_CODING_GENE	0.746786
LOC101304737	101304737	NC_020492.1	26647477	26652614	3266	1	0.000306185	PROTEIN_CODING_GENE	81.3367
LOC101293885	101293885	NC_020495.1	22058209	22063376	3261	1	0.000306654	PROTEIN_CODING_GENE	50.7326
LOC101294462	101294462	NC_020494.1	16600322	16610702	6503	2	0.00030755	PROTEIN_CODING_GENE	4.62735
LOC101302907	101302907	NC_020492.1	21834261	21836112	1045	0	0	PROTEIN_CODING_GENE	0
LOC101311632	101311632	NC_020492.1	8287532	8289931	1470	2	0.00136054	PROTEIN_CODING_GENE	0
LOC101300195	101300195	NC_020492.1	11853551	11858755	3249	1	0.000307787	PROTEIN_CODING_GENE	23.3697
LOC101306858	101306858	NC_020491.1	16998005	16999650	1045	0	0	PROTEIN_CODING_GENE	44.7148
LOC101311395	101311395	NC_020496.1	21388199	21399591	6482	2	0.000308547	PROTEIN_CODING_GENE	8.06942
LOC101313313	101313313	NC_020495.1	13912582	13917904	3241	1	0.000308547	PROTEIN_CODING_GENE	33.5052
LOC101291661	101291661	NC_020491.1	5534793	5537276	1470	0	0	PROTEIN_CODING_GENE	12.2251
LOC101302292	101302292	NC_020491.1	5158360	5160780	1470	0	0	PROTEIN_CODING_GENE	35.2083
LOC101304615	101304615	NC_020497.1	11898832	11904058	3233	1	0.00030931	PROTEIN_CODING_GENE	1.509
LOC101301887	101301887	NC_020496.1	20918239	20923535	3222	1	0.000310366	PROTEIN_CODING_GENE	2.89309
LOC101304816	101304816	NC_020497.1	739044	741422	1435	0	0	PROTEIN_CODING_GENE	2.55543
LOC101291431	101291431	NC_020495.1	2727641	2732868	3217	1	0.000310849	PROTEIN_CODING_GENE	50.1822
LOC101297655	101297655	NC_020496.1	17747355	17749727	1431	0	0	PROTEIN_CODING_GENE	4.4923
LOC101312620	101312620	NC_020493.1	19145744	19155836	6426	2	0.000311236	PROTEIN_CODING_GENE	4.39475
LOC101313127	101313127	NC_020495.1	20209716	20211558	1080	1	0.000925926	PROTEIN_CODING_GENE	0
LOC101291800	101291800	NC_020493.1	10837167	10842464	3199	1	0.000312598	PROTEIN_CODING_GENE	17.3013
LOC101299963	101299963	NC_020495.1	19788922	19791314	1431	0	0	PROTEIN_CODING_GENE	4.80875
LOC101309346	101309346	NC_020494.1	19615176	19617478	1431	2	0.00139762	PROTEIN_CODING_GENE	0
LOC101293296	101293296	NC_020494.1	16545870	16551460	3198	1	0.000312695	PROTEIN_CODING_GENE	6.49272
LOC101308276	101308276	NC_020494.1	16386968	16388815	1080	3	0.00277778	PROTEIN_CODING_GENE	0
LOC101301420	101301420	NC_020496.1	35988917	35994158	3192	1	0.000313283	PROTEIN_CODING_GENE	16.3773
LOC101292671	101292671	NC_020493.1	1091504	1096878	3189	1	0.000313578	PROTEIN_CODING_GENE	11.4027
LOC101295897	101295897	NC_020493.1	10691113	10696343	3182	1	0.000314268	PROTEIN_CODING_GENE	6.64282
LOC101295687	101295687	NC_020493.1	537016	539432	1435	0	0	PROTEIN_CODING_GENE	606.545
LOC101294919	101294919	NC_020492.1	31223578	31225541	1080	0	0	PROTEIN_CODING_GENE	9.41234
LOC101313485	101313485	NC_020493.1	2508242	2513235	3169	1	0.000315557	PROTEIN_CODING_GENE	43.247
LOC101299502	101299502	NC_020496.1	28518464	28534260	9498	3	0.000315856	PROTEIN_CODING_GENE	6.41743
LOC105353455	105353455	NC_020491.1	351723	352286	311	0	0	PROTEIN_CODING_GENE	6.70381
LOC101299191	101299191	NC_020495.1	19671799	19676912	3161	1	0.000316356	PROTEIN_CODING_GENE	26.7142
LOC101313431	101313431	NC_020496.1	16138676	16143350	2860	0	0	PROTEIN_CODING_GENE	11.093
LOC105352102	105352102	NC_020496.1	7688692	7690459	1045	1	0.000956938	PROTEIN_CODING_GENE	0
LOC101302396	101302396	NC_020497.1	13203261	13208552	3156	1	0.000316857	PROTEIN_CODING_GENE	23.2883
LOC101305854	101305854	NC_020495.1	9344478	9349502	3151	1	0.00031736	PROTEIN_CODING_GENE	0.750444
LOC101301859	101301859	NC_020493.1	23138295	23148660	6298	2	0.000317561	PROTEIN_CODING_GENE	2.00596
LOC105352829	105352829	NC_020497.1	3681683	3686767	3147	1	0.000317763	PROTEIN_CODING_GENE	19.9811
LOC105350302	105350302	NC_020493.1	3539768	3541791	1045	0	0	PROTEIN_CODING_GENE	44.9225
LOC101310900	101310900	NC_020495.1	25269198	25274385	3142	1	0.000318269	PROTEIN_CODING_GENE	4.70788
LOC101302825	101302825	NC_020494.1	13129540	13134573	3141	1	0.00031837	PROTEIN_CODING_GENE	1231.64
LOC101309965	101309965	NC_020491.1	13033850	13039081	3127	1	0.000319795	PROTEIN_CODING_GENE	31.147
LOC101309372	101309372	NC_020496.1	10475191	10485158	6236	2	0.000320718	PROTEIN_CODING_GENE	0.546697
LOC101293935	101293935	NC_020497.1	3475362	3485606	6233	2	0.000320873	PROTEIN_CODING_GENE	12.5732
LOC101296369	101296369	NC_020494.1	16871586	16876692	3116	1	0.000320924	PROTEIN_CODING_GENE	0.31214
LOC101299551	101299551	NC_020492.1	15446660	15451645	3108	1	0.00032175	PROTEIN_CODING_GENE	0.72592
LOC101310460	101310460	NC_020497.1	15775513	15780526	3108	1	0.00032175	PROTEIN_CODING_GENE	35.6972
LOC101307717	101307717	NC_020496.1	26280230	26285526	3104	1	0.000322165	PROTEIN_CODING_GENE	28.6896
LOC101292439	101292439	NC_020496.1	6280439	6281048	311	0	0	PROTEIN_CODING_GENE	26.7422
LOC105349282	105349282	NC_020491.1	8429257	8434455	3100	1	0.000322581	PROTEIN_CODING_GENE	3.63147
LOC101298121	101298121	NC_020494.1	17698804	17704078	3100	1	0.000322581	PROTEIN_CODING_GENE	76.0606
LOC105351257	105351257	NC_020494.1	22851051	22855814	3098	1	0.000322789	PROTEIN_CODING_GENE	0.197278
LOC101313251	101313251	NC_020491.1	16064273	16069495	3094	1	0.000323206	PROTEIN_CODING_GENE	32.1307
LOC101311191	101311191	NC_020495.1	10210579	10212358	1006	0	0	PROTEIN_CODING_GENE	0
LOC101291520	101291520	NC_020494.1	21931428	21933150	1006	0	0	PROTEIN_CODING_GENE	39.5777
LOC101301154	101301154	NC_020492.1	9854402	9859388	3091	1	0.00032352	PROTEIN_CODING_GENE	23.744
LOC101299069	101299069	NC_020493.1	20709160	20711100	1006	0	0	PROTEIN_CODING_GENE	17.9007
LOC101311368	101311368	NC_020494.1	13573562	13578343	3090	1	0.000323625	PROTEIN_CODING_GENE	10.4237
LOC101310972	101310972	NC_020493.1	24034876	24040067	3086	1	0.000324044	PROTEIN_CODING_GENE	4.77391
LOC101301701	101301701	NC_020496.1	22262835	22267844	3086	1	0.000324044	PROTEIN_CODING_GENE	93.6911
LOC101302661	101302661	NC_020495.1	13868181	13873199	3081	1	0.00032457	PROTEIN_CODING_GENE	2.26314
LOC101294193	101294193	NC_020496.1	21869704	21874504	3075	1	0.000325203	PROTEIN_CODING_GENE	12.6765
LOC101294988	101294988	NC_020497.1	21773703	21775364	1041	0	0	PROTEIN_CODING_GENE	1.09418
LOC101313336	101313336	NC_020496.1	19308066	19313134	3065	1	0.000326264	PROTEIN_CODING_GENE	1.41149
LOC101311833	101311833	NC_020493.1	247612	252764	3062	1	0.000326584	PROTEIN_CODING_GENE	9.04683
LOC101294029	101294029	NC_020492.1	9471317	9476210	3062	1	0.000326584	PROTEIN_CODING_GENE	11.442
LOC101295997	101295997	NC_020494.1	22682511	22687561	3057	1	0.000327118	PROTEIN_CODING_GENE	12.9554
LOC105351885	105351885	NC_020495.1	18177898	18179573	1041	3	0.00288184	PROTEIN_CODING_GENE	0
LOC101309732	101309732	NC_020495.1	10160357	10162211	1041	0	0	PROTEIN_CODING_GENE	0.92886
LOC101297092	101297092	NC_020497.1	19603492	19608441	3057	1	0.000327118	PROTEIN_CODING_GENE	20.9084
LOC101303133	101303133	NC_020495.1	15629936	15640744	3052	1	0.000327654	PROTEIN_CODING_GENE	0.300369
LOC101301462	101301462	NC_020492.1	31850721	31855568	3051	1	0.000327761	PROTEIN_CODING_GENE	42.7498
LOC101295504	101295504	NC_020493.1	22859718	22863127	2084	2	0.000959693	PROTEIN_CODING_GENE	0
LOC101294355	101294355	NC_020494.1	18399286	18404319	3047	1	0.000328192	PROTEIN_CODING_GENE	34.0322
LOC101312707	101312707	NC_020493.1	18547866	18553157	3043	1	0.000328623	PROTEIN_CODING_GENE	14.7146
LOC101315270	101315270	NC_020491.1	5503781	5508709	3033	1	0.000329707	PROTEIN_CODING_GENE	1.47057
LOC101312203	101312203	NC_020497.1	23188004	23193039	3032	1	0.000329815	PROTEIN_CODING_GENE	188.038
LOC105349632	105349632	NC_020492.1	6687895	6692864	3022	1	0.000330907	PROTEIN_CODING_GENE	1.28912
LOC101300303	101300303	NC_020492.1	16878110	16879845	1041	0	0	PROTEIN_CODING_GENE	27.7464
LOC101297015	101297015	NC_020492.1	6518527	6523157	2860	0	0	PROTEIN_CODING_GENE	7.51646
LOC101291173	101291173	NC_020497.1	5642047	5645442	2049	0	0	PROTEIN_CODING_GENE	63.7743
LOC101312069	101312069	NC_020496.1	9341071	9346060	3016	1	0.000331565	PROTEIN_CODING_GENE	2.25433
LOC101303895	101303895	NC_020494.1	12211909	12216846	3014	1	0.000331785	PROTEIN_CODING_GENE	24.5074
LOC101300125	101300125	NC_020493.1	7528870	7533721	3000	1	0.000333333	PROTEIN_CODING_GENE	9.33963
LOC101296310	101296310	NC_020496.1	1223395	1225368	1006	1	0.000994036	PROTEIN_CODING_GENE	0
LOC101300984	101300984	NC_020492.1	32045344	32050549	3000	1	0.000333333	PROTEIN_CODING_GENE	11.3635
LOC101301534	101301534	NC_020497.1	20555006	20569396	8999	3	0.00033337	PROTEIN_CODING_GENE	12.9467
LOC101313892	101313892	NC_020495.1	2613551	2618389	2999	1	0.000333444	PROTEIN_CODING_GENE	14.4714
LOC101309528	101309528	NC_020494.1	652128	657458	2998	1	0.000333556	PROTEIN_CODING_GENE	0.103644
LOC101292757	101292757	NC_020492.1	12966255	12975477	5965	2	0.000335289	PROTEIN_CODING_GENE	38.7737
LOC101291133	101291133	NC_020494.1	1173786	1175581	1006	0	0	PROTEIN_CODING_GENE	25.1041
LOC101301296	101301296	NC_020495.1	13307838	13312642	2980	1	0.00033557	PROTEIN_CODING_GENE	30.0337
LOC101311952	101311952	NC_020493.1	20945084	20949946	2821	0	0	PROTEIN_CODING_GENE	1.75184
LOC101308767	101308767	NC_020495.1	21494172	21498910	2979	1	0.000335683	PROTEIN_CODING_GENE	18.8028
LOC101293460	101293460	NC_020492.1	4256247	4259643	2049	3	0.00146413	PROTEIN_CODING_GENE	0
LOC101293070	101293070	NC_020492.1	25893050	25897829	2974	1	0.000336247	PROTEIN_CODING_GENE	8.36331
LOC101309012	101309012	NC_020497.1	9044957	9051092	3829	6	0.00156699	PROTEIN_CODING_GENE	0
LOC101314684	101314684	NC_020496.1	9055646	9059715	2435	2	0.000821355	PROTEIN_CODING_GENE	0
LOC101305093	101305093	NC_020496.1	4405534	4407488	1041	0	0	PROTEIN_CODING_GENE	2.53759
LOC101293097	101293097	NC_020495.1	19374718	19379763	2962	1	0.00033761	PROTEIN_CODING_GENE	42.6937
LOC101309225	101309225	NC_020493.1	7097635	7099260	1041	2	0.00192123	PROTEIN_CODING_GENE	0
LOC101296183	101296183	NC_020493.1	5938002	5939705	1041	3	0.00288184	PROTEIN_CODING_GENE	0
LOC105350309	105350309	NC_020493.1	3626247	3629611	2084	6	0.00287908	PROTEIN_CODING_GENE	0
LOC101303586	101303586	NC_020492.1	9266827	9268627	1041	0	0	PROTEIN_CODING_GENE	0
LOC101314470	101314470	NC_020495.1	24486950	24491898	2960	1	0.000337838	PROTEIN_CODING_GENE	7.10669
psbM	10251500	NC_015206.1	29735	29840	71	4	0.056338	PROTEIN_CODING_GENE	0
LOC101312201	101312201	NC_020497.1	20493921	20495626	1002	0	0	PROTEIN_CODING_GENE	304.465
LOC101307539	101307539	NC_020497.1	20034753	20036474	1002	0	0	PROTEIN_CODING_GENE	0
LOC101304336	101304336	NC_020497.1	14173420	14175113	1002	0	0	PROTEIN_CODING_GENE	0
LOC101309588	101309588	NC_020491.1	10452495	10471706	11828	4	0.000338181	PROTEIN_CODING_GENE	6.3381
LOC101306139	101306139	NC_020495.1	22630372	22635316	2956	1	0.000338295	PROTEIN_CODING_GENE	21.6445
LOC101314629	101314629	NC_020492.1	21059458	21064334	2952	1	0.000338753	PROTEIN_CODING_GENE	0.545161
LOC101314280	101314280	NC_020495.1	17878913	17888184	5895	2	0.000339271	PROTEIN_CODING_GENE	3.1445
LOC101304078	101304078	NC_020493.1	23882092	23886732	2939	1	0.000340252	PROTEIN_CODING_GENE	77.7897
LOC101303661	101303661	NC_020492.1	11674252	11678982	2937	1	0.000340483	PROTEIN_CODING_GENE	5.74988
LOC101298641	101298641	NC_020491.1	6167108	6171955	2935	1	0.000340716	PROTEIN_CODING_GENE	29.3381
LOC101290779	101290779	NC_020496.1	13675670	13680298	2921	1	0.000342349	PROTEIN_CODING_GENE	11.0938
LOC101301804	101301804	NC_020496.1	27534684	27536391	1002	4	0.00399202	PROTEIN_CODING_GENE	0
LOC101293571	101293571	NC_020493.1	5181379	5190901	5833	2	0.000342877	PROTEIN_CODING_GENE	5.5203
LOC101309649	101309649	NC_020496.1	10711176	10714378	2045	0	0	PROTEIN_CODING_GENE	3.5567
LOC101298703	101298703	NC_020494.1	13806356	13817598	5832	2	0.000342936	PROTEIN_CODING_GENE	27.198
LOC101297854	101297854	NC_020496.1	20776073	20780760	2912	1	0.000343407	PROTEIN_CODING_GENE	4.12059
LOC101308694	101308694	NC_020496.1	25850278	25859964	5823	2	0.000343466	PROTEIN_CODING_GENE	0.308586
LOC101299944	101299944	NC_020493.1	5555668	5560573	2902	1	0.00034459	PROTEIN_CODING_GENE	2.49059
LOC101314367	101314367	NC_020494.1	22515564	22518939	2045	0	0	PROTEIN_CODING_GENE	46.8614
LOC101312536	101312536	NC_020494.1	16209381	16210973	1002	0	0	PROTEIN_CODING_GENE	0
LOC101301209	101301209	NC_020495.1	24744948	24754063	5795	2	0.000345125	PROTEIN_CODING_GENE	17.7636
LOC101305719	101305719	NC_020492.1	23900201	23905620	3439	3	0.000872347	PROTEIN_CODING_GENE	0
LOC105349694	105349694	NC_020492.1	12067793	12071291	2045	0	0	PROTEIN_CODING_GENE	0.747016
LOC101293248	101293248	NC_020492.1	9463715	9467894	2470	0	0	PROTEIN_CODING_GENE	5.56055
LOC101312192	101312192	NC_020497.1	10798935	10803445	2895	1	0.000345423	PROTEIN_CODING_GENE	2.66704
LOC101302981	101302981	NC_020491.1	21635595	21637396	1002	0	0	PROTEIN_CODING_GENE	8.46177
LOC101311541	101311541	NC_020492.1	8020800	8025881	2895	1	0.000345423	PROTEIN_CODING_GENE	9.06879
LOC101313195	101313195	NC_020493.1	15062186	15067147	2895	1	0.000345423	PROTEIN_CODING_GENE	21.3165
LOC101299504	101299504	NC_020496.1	32277115	32282939	3474	0	0	PROTEIN_CODING_GENE	8.55132
LOC101303905	101303905	NC_020495.1	17346155	17351005	2895	1	0.000345423	PROTEIN_CODING_GENE	72.8834
LOC101299488	101299488	NC_020495.1	29174114	29178744	2884	1	0.000346741	PROTEIN_CODING_GENE	3.109
LOC101304694	101304694	NC_020496.1	10064189	10068956	2874	1	0.000347947	PROTEIN_CODING_GENE	24.6827
LOC105351137	105351137	NC_020494.1	17304929	17308430	2080	7	0.00336538	PROTEIN_CODING_GENE	0
LOC101301515	101301515	NC_020496.1	16131680	16137526	2868	1	0.000348675	PROTEIN_CODING_GENE	1.12192
LOC101298794	101298794	NC_020494.1	11741720	11747341	3474	2	0.000575705	PROTEIN_CODING_GENE	0
LOC101306732	101306732	NC_020496.1	7387792	7392510	2865	1	0.00034904	PROTEIN_CODING_GENE	1.12335
LOC101292544	101292544	NC_020491.1	12270774	12277069	3825	11	0.00287582	PROTEIN_CODING_GENE	0
LOC101308335	101308335	NC_020492.1	13671982	13676420	2862	1	0.000349406	PROTEIN_CODING_GENE	38.6595
LOC101314880	101314880	NC_020491.1	3006282	3007812	887	1	0.0011274	PROTEIN_CODING_GENE	0
LOC101291320	101291320	NC_020493.1	17748051	17752486	2861	1	0.000349528	PROTEIN_CODING_GENE	27.7273
LOC101291547	101291547	NC_020496.1	16236231	16240704	2860	1	0.00034965	PROTEIN_CODING_GENE	312.894
LOC105352070	105352070	NC_020496.1	6022004	6025105	2045	9	0.00440098	PROTEIN_CODING_GENE	0
LOC101303043	101303043	NC_020495.1	23272712	23274233	887	1	0.0011274	PROTEIN_CODING_GENE	0
LOC105351690	105351690	NC_020495.1	21922478	21923311	497	0	0	PROTEIN_CODING_GENE	0
LOC101313123	101313123	NC_020495.1	1620822	1624154	2045	0	0	PROTEIN_CODING_GENE	1.05803
LOC101297414	101297414	NC_020493.1	8590212	8594766	2847	1	0.000351247	PROTEIN_CODING_GENE	15.9143
LOC101296685	101296685	NC_020496.1	17750030	17754574	2841	1	0.000351989	PROTEIN_CODING_GENE	110.704
LOC101291555	101291555	NC_020496.1	17375893	17380544	2832	1	0.000353107	PROTEIN_CODING_GENE	1.11472
LOC105352558	105352558	NC_020491.1	19507330	19512039	2831	1	0.000353232	PROTEIN_CODING_GENE	0.269459
LOC101304939	101304939	NC_020492.1	1900738	1905249	2831	1	0.000353232	PROTEIN_CODING_GENE	0.363188
LOC101311035	101311035	NC_020497.1	12303642	12308189	2831	1	0.000353232	PROTEIN_CODING_GENE	3.79791
LOC101301297	101301297	NC_020495.1	18541503	18544841	2006	0	0	PROTEIN_CODING_GENE	31.6049
LOC101309818	101309818	NC_020494.1	3363261	3366561	2080	0	0	PROTEIN_CODING_GENE	26.9307
LOC101303885	101303885	NC_020493.1	17078336	17082965	2822	1	0.000354359	PROTEIN_CODING_GENE	28.2298
LOC101298694	101298694	NC_020493.1	1656696	1660599	2431	5	0.00205677	PROTEIN_CODING_GENE	0
LOC101304444	101304444	NC_020492.1	21100348	21103617	2006	4	0.00199402	PROTEIN_CODING_GENE	0
LOC105350091	105350091	NC_020492.1	15386106	15387004	497	0	0	PROTEIN_CODING_GENE	0
LOC101304832	101304832	NC_020492.1	23884212	23888638	2807	1	0.000356252	PROTEIN_CODING_GENE	18.4113
LOC101305613	101305613	NC_020492.1	4761928	4766118	2431	0	0	PROTEIN_CODING_GENE	6.96249
LOC101292158	101292158	NC_020491.1	16176732	16181912	3049	0	0	PROTEIN_CODING_GENE	4.97984
LOC101305730	101305730	NC_020493.1	6003394	6007948	2802	1	0.000356888	PROTEIN_CODING_GENE	34.9931
LOC101296587	101296587	NC_020496.1	25381296	25385480	2802	1	0.000356888	PROTEIN_CODING_GENE	47.192
LOC101313854	101313854	NC_020497.1	16142238	16145533	2041	4	0.00195982	PROTEIN_CODING_GENE	0
LOC101313752	101313752	NC_020497.1	17667025	17671747	2798	1	0.000357398	PROTEIN_CODING_GENE	4.37463
LOC101313818	101313818	NC_020496.1	17317512	17321921	2789	1	0.000358551	PROTEIN_CODING_GENE	60.5091
LOC101299172	101299172	NC_020494.1	162225	166614	2784	1	0.000359195	PROTEIN_CODING_GENE	12.6243
LOC101309536	101309536	NC_020494.1	20851450	20855812	2781	1	0.000359583	PROTEIN_CODING_GENE	12.4785
LOC101312333	101312333	NC_020493.1	19112086	19115522	2041	3	0.00146987	PROTEIN_CODING_GENE	0
LOC101290906	101290906	NC_020497.1	23306617	23311142	2779	1	0.000359842	PROTEIN_CODING_GENE	9.79723
LOC101307942	101307942	NC_020497.1	12642862	12647967	2776	1	0.000360231	PROTEIN_CODING_GENE	9.57941
LOC101307934	101307934	NC_020491.1	9082194	9086971	2772	1	0.00036075	PROTEIN_CODING_GENE	0.267403
LOC101301830	101301830	NC_020497.1	7048517	7053640	2006	0	0	PROTEIN_CODING_GENE	27.1978
LOC101310922	101310922	NC_020496.1	20887690	20889198	883	0	0	PROTEIN_CODING_GENE	0
LOC101310427	101310427	NC_020496.1	787465	791853	2772	1	0.00036075	PROTEIN_CODING_GENE	10.4418
LOC101310501	101310501	NC_020493.1	9094090	9098993	3049	0	0	PROTEIN_CODING_GENE	23.1186
LOC101303495	101303495	NC_020493.1	22857282	22871012	8313	3	0.000360881	PROTEIN_CODING_GENE	1.24603
LOC101301269	101301269	NC_020493.1	700479	704000	2080	0	0	PROTEIN_CODING_GENE	4.51616
LOC101311295	101311295	NC_020496.1	796983	801485	2769	1	0.000361141	PROTEIN_CODING_GENE	41.8937
LOC105353225	105353225	NC_020497.1	5178044	5201485	11072	4	0.000361272	PROTEIN_CODING_GENE	1.74383
LOC105351666	105351666	NC_020495.1	20049447	20054064	2768	1	0.000361272	lncRNA	58.6123
LOC105352321	105352321	NC_020496.1	24000300	24001586	809	3	0.00370828	PROTEIN_CODING_GENE	0
LOC101291533	101291533	NC_020495.1	27943997	27948450	2766	1	0.000361533	PROTEIN_CODING_GENE	0.753738
LOC101306150	101306150	NC_020496.1	10536937	10537886	493	0	0	PROTEIN_CODING_GENE	3.65048
LOC101303589	101303589	NC_020492.1	32263068	32267688	2765	1	0.000361664	PROTEIN_CODING_GENE	0.300819
LOC101300334	101300334	NC_020494.1	11936074	11936938	497	0	0	PROTEIN_CODING_GENE	7.3288
LOC101307919	101307919	NC_020497.1	3315553	3319974	2762	1	0.000362056	PROTEIN_CODING_GENE	189.057
LOC101292241	101292241	NC_020491.1	123837	128042	2760	1	0.000362319	PROTEIN_CODING_GENE	67.2888
LOC101313942	101313942	NC_020492.1	5110741	5112085	848	0	0	PROTEIN_CODING_GENE	19.811
LOC101308320	101308320	NC_020491.1	16986435	16987812	844	0	0	PROTEIN_CODING_GENE	20.4251
LOC105349853	105349853	NC_020491.1	4473142	4476336	2041	0	0	PROTEIN_CODING_GENE	0
LOC101299252	101299252	NC_020497.1	20537033	20538509	809	0	0	PROTEIN_CODING_GENE	104.377
LOC101299816	101299816	NC_020497.1	18141292	18144623	2002	0	0	PROTEIN_CODING_GENE	15.452
LOC101303481	101303481	NC_020492.1	31967770	31972217	2759	1	0.00036245	PROTEIN_CODING_GENE	6.73909
LOC105350245	105350245	NC_020493.1	2455333	2460135	2752	1	0.000363372	PROTEIN_CODING_GENE	1.37326
LOC101306890	101306890	NC_020493.1	5343849	5348345	2751	1	0.000363504	PROTEIN_CODING_GENE	18.5792
LOC101308589	101308589	NC_020496.1	10631540	10634914	2002	0	0	PROTEIN_CODING_GENE	0.852272
LOC101293861	101293861	NC_020493.1	22559869	22564257	2751	1	0.000363504	PROTEIN_CODING_GENE	57.5844
LOC101310804	101310804	NC_020495.1	26260397	26263825	2002	0	0	PROTEIN_CODING_GENE	7.14203
LOC101302892	101302892	NC_020492.1	16988704	16993149	2742	1	0.000364697	PROTEIN_CODING_GENE	20.6583
LOC105351492	105351492	NC_020495.1	6146385	6147884	883	1	0.0011325	PROTEIN_CODING_GENE	0
LOC101293945	101293945	NC_020492.1	18415487	18420439	2739	1	0.000365097	PROTEIN_CODING_GENE	27.1697
LOC101307739	101307739	NC_020497.1	15900208	15904666	2736	1	0.000365497	PROTEIN_CODING_GENE	8.20281
LOC101291627	101291627	NC_020495.1	20473508	20477779	2733	1	0.000365898	PROTEIN_CODING_GENE	31.6023
LOC101296606	101296606	NC_020497.1	9775614	9780095	2732	1	0.000366032	PROTEIN_CODING_GENE	4.8079
LOC101295224	101295224	NC_020494.1	13605782	13607216	883	2	0.00226501	PROTEIN_CODING_GENE	0
LOC101299165	101299165	NC_020493.1	4690189	4700510	5462	2	0.000366166	PROTEIN_CODING_GENE	11.6676
LOC101302958	101302958	NC_020496.1	25571329	25575819	2727	1	0.000366703	PROTEIN_CODING_GENE	49.4604
LOC101295116	101295116	NC_020493.1	11168343	11173287	3045	0	0	PROTEIN_CODING_GENE	18.0735
LOC101297882	101297882	NC_020491.1	11325787	11330119	2721	1	0.000367512	PROTEIN_CODING_GENE	4.99259
LOC101300410	101300410	NC_020492.1	13365979	13369328	2002	0	0	PROTEIN_CODING_GENE	28.4104
LOC101296478	101296478	NC_020494.1	8271218	8279463	5435	2	0.000367985	PROTEIN_CODING_GENE	21.1315
LOC101314879	101314879	NC_020496.1	28169770	28171138	887	0	0	PROTEIN_CODING_GENE	0
LOC101294785	101294785	NC_020496.1	11238712	11240267	883	0	0	PROTEIN_CODING_GENE	3.55996
LOC101300360	101300360	NC_020496.1	4381861	4382715	493	0	0	PROTEIN_CODING_GENE	120.371
LOC101295908	101295908	NC_020494.1	14002750	14015643	8149	3	0.000368143	PROTEIN_CODING_GENE	14.0671
LOC101306243	101306243	NC_020495.1	17437418	17445927	5432	2	0.000368189	PROTEIN_CODING_GENE	16.1588
LOC101310742	101310742	NC_020497.1	12280180	12284514	2713	1	0.000368596	PROTEIN_CODING_GENE	21.453
LOC101313976	101313976	NC_020494.1	16616831	16618265	848	0	0	PROTEIN_CODING_GENE	2.68056
LOC105350542	105350542	NC_020493.1	15714009	15722114	4474	3	0.000670541	PROTEIN_CODING_GENE	0
LOC101296398	101296398	NC_020496.1	11284966	11289372	2707	1	0.000369413	PROTEIN_CODING_GENE	2.69528
LOC101298885	101298885	NC_020494.1	22741746	22750169	5385	2	0.000371402	PROTEIN_CODING_GENE	17.0508
LOC101315403	101315403	NC_020492.1	25744469	25753213	5365	2	0.000372787	PROTEIN_CODING_GENE	6.75692
LOC101297017	101297017	NC_020497.1	19343249	19344743	848	1	0.00117925	PROTEIN_CODING_GENE	0
LOC101302694	101302694	NC_020497.1	8756568	8758416	883	0	0	PROTEIN_CODING_GENE	44.5628
LOC101302627	101302627	NC_020493.1	9741387	9745556	2681	1	0.000372995	PROTEIN_CODING_GENE	41.4589
LOC101313774	101313774	NC_020493.1	1018278	1022639	2680	1	0.000373134	PROTEIN_CODING_GENE	23.3963
LOC101304688	101304688	NC_020496.1	25663351	25667622	2674	1	0.000373972	PROTEIN_CODING_GENE	8.58139
LOC101293029	101293029	NC_020496.1	6302856	6307634	3045	0	0	PROTEIN_CODING_GENE	0
LOC101306774	101306774	NC_020492.1	11410664	11414884	2674	1	0.000373972	PROTEIN_CODING_GENE	9.12026
LOC105349367	105349367	NC_020494.1	22964517	22965334	497	0	0	PROTEIN_CODING_GENE	0.812441
LOC105351143	105351143	NC_020494.1	17679972	17680834	493	0	0	PROTEIN_CODING_GENE	0
LOC105351291	105351291	NC_020494.1	4649363	4650667	844	0	0	PROTEIN_CODING_GENE	0
LOC105353223	105353223	NC_020497.1	5144012	5149034	3080	4	0.0012987	PROTEIN_CODING_GENE	0
LOC101291271	101291271	NC_020496.1	35334750	35336106	805	0	0	PROTEIN_CODING_GENE	0
LOC101291023	101291023	NC_020493.1	365945	370298	2669	1	0.000374672	PROTEIN_CODING_GENE	4.05685
LOC105352291	105352291	NC_020496.1	21533236	21534243	454	0	0	PROTEIN_CODING_GENE	4.93543
LOC101300391	101300391	NC_020497.1	13127848	13136067	5336	2	0.000374813	PROTEIN_CODING_GENE	5.2412
LOC101309181	101309181	NC_020496.1	14259827	14261179	805	0	0	PROTEIN_CODING_GENE	0.223138
LOC101308202	101308202	NC_020496.1	10333707	10334385	419	0	0	PROTEIN_CODING_GENE	0
LOC101299813	101299813	NC_020491.1	22031622	22035856	2659	1	0.000376081	PROTEIN_CODING_GENE	9.13768
LOC101295243	101295243	NC_020496.1	9388716	9392982	2645	1	0.000378072	PROTEIN_CODING_GENE	35.8032
LOC105351087	105351087	NC_020494.1	14239244	14244120	3006	0	0	PROTEIN_CODING_GENE	0.142619
LOC101297228	101297228	NC_020493.1	23599519	23600442	497	0	0	PROTEIN_CODING_GENE	28.9933
LOC101301475	101301475	NC_020493.1	20471311	20472718	809	0	0	PROTEIN_CODING_GENE	0
LOC101313008	101313008	NC_020493.1	17510593	17512235	848	0	0	PROTEIN_CODING_GENE	0
LOC105350564	105350564	NC_020493.1	17482010	17483460	844	1	0.00118483	PROTEIN_CODING_GENE	0
LOC105350804	105350804	NC_020493.1	9842221	9856722	3431	0	0	PROTEIN_CODING_GENE	0
LOC101309801	101309801	NC_020492.1	30519935	30520925	454	0	0	PROTEIN_CODING_GENE	0
LOC105350030	105350030	NC_020492.1	3266374	3267229	419	3	0.0071599	PROTEIN_CODING_GENE	0
LOC105349517	105349517	NC_020491.1	19531099	19532465	883	0	0	PROTEIN_CODING_GENE	0
LOC101292833	101292833	NC_020491.1	8335590	8336381	458	0	0	PROTEIN_CODING_GENE	6.23968
LOC101308223	101308223	NC_020491.1	5178175	5179051	458	0	0	PROTEIN_CODING_GENE	0
LOC101314431	101314431	NC_020492.1	22200908	22209615	5284	2	0.000378501	PROTEIN_CODING_GENE	10.2484
LOC101312492	101312492	NC_020497.1	23193820	23195144	805	0	0	PROTEIN_CODING_GENE	31.3529
LOC101299913	101299913	NC_020497.1	19461508	19462195	419	0	0	PROTEIN_CODING_GENE	0
LOC101291292	101291292	NC_020497.1	17827998	17829463	805	0	0	PROTEIN_CODING_GENE	22.1924
LOC101313058	101313058	NC_020497.1	10835848	10840002	2641	1	0.000378644	PROTEIN_CODING_GENE	26.6864
LOC101295655	101295655	NC_020497.1	11378502	11379865	844	0	0	PROTEIN_CODING_GENE	13.1397
LOC101295155	101295155	NC_020496.1	15370111	15373217	1968	0	0	PROTEIN_CODING_GENE	0
LOC101310393	101310393	NC_020493.1	27786882	27791204	2636	1	0.000379363	PROTEIN_CODING_GENE	9.91007
LOC101312929	101312929	NC_020495.1	12483790	12487193	1968	0	0	PROTEIN_CODING_GENE	31.0433
LOC101292021	101292021	NC_020495.1	7814428	7815168	419	0	0	PROTEIN_CODING_GENE	8.4985
LOC101297535	101297535	NC_020494.1	22917300	22922156	3041	0	0	PROTEIN_CODING_GENE	0.265461
LOC101301661	101301661	NC_020493.1	26524864	26529694	2636	1	0.000379363	PROTEIN_CODING_GENE	12.6643
LOC101298076	101298076	NC_020497.1	6890970	6895360	2636	1	0.000379363	PROTEIN_CODING_GENE	153.376
LOC101296262	101296262	NC_020492.1	33303306	33304684	805	2	0.00248447	PROTEIN_CODING_GENE	0
LOC101309033	101309033	NC_020492.1	17891716	17892438	419	0	0	PROTEIN_CODING_GENE	1.0783
LOC101307848	101307848	NC_020492.1	15016202	15019197	1968	2	0.00101626	PROTEIN_CODING_GENE	0
LOC105350067	105350067	NC_020492.1	9430818	9432312	848	1	0.00117925	PROTEIN_CODING_GENE	0
LOC101306377	101306377	NC_020491.1	18910648	18913843	1968	0	0	PROTEIN_CODING_GENE	2.45318
LOC101300512	101300512	NC_020493.1	6710079	6718292	5266	2	0.000379795	PROTEIN_CODING_GENE	31.6111
LOC105352881	105352881	NC_020497.1	7070966	7072321	805	5	0.00621118	PROTEIN_CODING_GENE	0
LOC101298039	101298039	NC_020496.1	12732107	12736326	2632	1	0.000379939	PROTEIN_CODING_GENE	4.67838
LOC101291824	101291824	NC_020495.1	8548920	8549843	493	0	0	PROTEIN_CODING_GENE	616.656
LOC101293522	101293522	NC_020497.1	14075256	14087435	7878	3	0.000380807	PROTEIN_CODING_GENE	20.2458
LOC105351107	105351107	NC_020494.1	15819270	15819983	458	2	0.00436681	PROTEIN_CODING_GENE	0
LOC101302647	101302647	NC_020494.1	15691815	15692594	458	0	0	PROTEIN_CODING_GENE	0.73653
LOC101314654	101314654	NC_020494.1	8882725	8884129	844	0	0	PROTEIN_CODING_GENE	12.2148
LOC101306616	101306616	NC_020493.1	22095427	22096266	493	0	0	PROTEIN_CODING_GENE	0.331793
LOC101290805	101290805	NC_020497.1	10996562	11000879	2626	1	0.000380807	PROTEIN_CODING_GENE	44.4066
LOC101305728	101305728	NC_020493.1	2226271	2227298	497	0	0	PROTEIN_CODING_GENE	18380.3
LOC101296301	101296301	NC_020496.1	1239716	1252132	7876	3	0.000380904	PROTEIN_CODING_GENE	3.83039
LOC101311052	101311052	NC_020497.1	9283927	9292359	5237	2	0.000381898	PROTEIN_CODING_GENE	4.93965
LOC101300131	101300131	NC_020493.1	6673653	6678101	2613	1	0.000382702	PROTEIN_CODING_GENE	13.3936
LOC101312291	101312291	NC_020491.1	9250112	9250901	454	0	0	PROTEIN_CODING_GENE	0
LOC101311611	101311611	NC_020491.1	11688539	11696731	5222	2	0.000382995	PROTEIN_CODING_GENE	4.30485
LOC101311411	101311411	NC_020497.1	1260642	1269785	4084	0	0	PROTEIN_CODING_GENE	115.839
LOC101310641	101310641	NC_020491.1	15615748	15619918	2603	1	0.000384172	PROTEIN_CODING_GENE	5.68118
LOC105351610	105351610	NC_020495.1	15695749	15696473	450	0	0	PROTEIN_CODING_GENE	164.631
LOC101311282	101311282	NC_020495.1	6671542	6673013	805	0	0	PROTEIN_CODING_GENE	20.6201
LOC101311481	101311481	NC_020495.1	25281175	25285621	2603	1	0.000384172	PROTEIN_CODING_GENE	16.3988
LOC101315140	101315140	NC_020494.1	21918613	21919418	450	0	0	PROTEIN_CODING_GENE	802.231
LOC105350945	105350945	NC_020494.1	1743236	1744714	844	0	0	PROTEIN_CODING_GENE	0
LOC101300708	101300708	NC_020493.1	6725596	6728797	1968	0	0	PROTEIN_CODING_GENE	25.5565
LOC101302077	101302077	NC_020495.1	21007975	21012117	2599	1	0.000384763	PROTEIN_CODING_GENE	28.8624
LOC101294246	101294246	NC_020493.1	4779167	4782589	1968	0	0	PROTEIN_CODING_GENE	10.9367
LOC101305339	101305339	NC_020492.1	9350684	9351455	497	0	0	PROTEIN_CODING_GENE	0
LOC101297385	101297385	NC_020491.1	6077833	6078638	493	0	0	PROTEIN_CODING_GENE	0
LOC101306988	101306988	NC_020492.1	11178861	11187302	5195	2	0.000384986	PROTEIN_CODING_GENE	15.9807
LOC101306579	101306579	NC_020497.1	23147399	23149894	1578	0	0	PROTEIN_CODING_GENE	196.044
LOC101299619	101299619	NC_020497.1	374910	384120	5194	2	0.00038506	PROTEIN_CODING_GENE	21.5204
LOC101305771	101305771	NC_020496.1	6859010	6863550	2594	1	0.000385505	PROTEIN_CODING_GENE	17.0079
LOC101296214	101296214	NC_020496.1	23082842	23085411	1578	0	0	PROTEIN_CODING_GENE	31.6748
LOC101297459	101297459	NC_020496.1	15155767	15157054	809	0	0	PROTEIN_CODING_GENE	0
LOC101294735	101294735	NC_020493.1	9661526	9665718	2590	1	0.0003861	PROTEIN_CODING_GENE	11.2125
LOC101309265	101309265	NC_020496.1	707093	711600	2589	1	0.00038625	PROTEIN_CODING_GENE	3.11659
LOC101304960	101304960	NC_020494.1	22375370	22377829	1578	0	0	PROTEIN_CODING_GENE	24.3275
LOC101311275	101311275	NC_020494.1	17327501	17328897	805	3	0.00372671	PROTEIN_CODING_GENE	0
LOC101305676	101305676	NC_020496.1	15309427	15313685	2588	1	0.000386399	PROTEIN_CODING_GENE	3.17053
LOC101298592	101298592	NC_020494.1	98193	99666	844	0	0	PROTEIN_CODING_GENE	0.324253
LOC101293916	101293916	NC_020496.1	28363885	28368074	2586	1	0.000386698	PROTEIN_CODING_GENE	5.33838
LOC101313981	101313981	NC_020494.1	11007172	11011388	2586	1	0.000386698	PROTEIN_CODING_GENE	29.5944
LOC101305768	101305768	NC_020496.1	1611808	1616159	2586	1	0.000386698	PROTEIN_CODING_GENE	49.1353
LOC101291325	101291325	NC_020493.1	13953997	13954758	454	1	0.00220264	PROTEIN_CODING_GENE	0
LOC101311788	101311788	NC_020496.1	30437136	30441278	2581	1	0.000387447	PROTEIN_CODING_GENE	31.4683
LOC105349844	105349844	NC_020492.1	20663280	20664607	840	1	0.00119048	PROTEIN_CODING_GENE	0
LOC101312983	101312983	NC_020492.1	13856875	13861251	2579	1	0.000387747	PROTEIN_CODING_GENE	10.7265
LOC101300759	101300759	NC_020497.1	6063755	6067986	2579	1	0.000387747	PROTEIN_CODING_GENE	10.7839
LOC105352049	105352049	NC_020496.1	5033322	5037727	2576	1	0.000388199	PROTEIN_CODING_GENE	1.73236
LOC101294126	101294126	NC_020492.1	11849340	11850065	419	2	0.00477327	PROTEIN_CODING_GENE	0
LOC101302672	101302672	NC_020496.1	24623749	24628134	2575	1	0.00038835	PROTEIN_CODING_GENE	13.1026
LOC101297153	101297153	NC_020495.1	869285	873624	2574	1	0.0003885	PROTEIN_CODING_GENE	4.42559
LOC101314899	101314899	NC_020497.1	13185617	13186418	493	2	0.0040568	PROTEIN_CODING_GENE	0
LOC101297942	101297942	NC_020496.1	31272329	31279413	4431	0	0	PROTEIN_CODING_GENE	30.823
LOC101305197	101305197	NC_020496.1	29681034	29681720	419	0	0	PROTEIN_CODING_GENE	3.55118
LOC101310710	101310710	NC_020495.1	6920602	6921483	450	0	0	PROTEIN_CODING_GENE	71.5529
LOC101313478	101313478	NC_020492.1	30991588	30996007	2571	1	0.000388954	PROTEIN_CODING_GENE	2.80646
LOC101298712	101298712	NC_020495.1	18391055	18395092	2571	1	0.000388954	PROTEIN_CODING_GENE	66.3479
LOC101306980	101306980	NC_020492.1	21927749	21932009	2570	1	0.000389105	PROTEIN_CODING_GENE	14.6546
LOC101306956	101306956	NC_020491.1	11415068	11419340	2566	1	0.000389712	PROTEIN_CODING_GENE	4.12001
LOC101310545	101310545	NC_020497.1	1025762	1029764	2561	1	0.000390472	PROTEIN_CODING_GENE	725.145
LOC105349909	105349909	NC_020492.1	25594469	25595225	493	0	0	PROTEIN_CODING_GENE	0
LOC101313089	101313089	NC_020492.1	24167533	24169149	844	0	0	PROTEIN_CODING_GENE	6.6866
LOC101314211	101314211	NC_020491.1	8244280	8248463	2556	1	0.000391236	PROTEIN_CODING_GENE	44.6995
LOC101313244	101313244	NC_020496.1	37968147	37972689	2549	1	0.000392311	PROTEIN_CODING_GENE	0.266517
LOC101314129	101314129	NC_020497.1	15859843	15863910	2549	1	0.000392311	PROTEIN_CODING_GENE	9.81393
LOC101314936	101314936	NC_020494.1	7927704	7935898	5098	2	0.000392311	PROTEIN_CODING_GENE	18.3943
LOC101302145	101302145	NC_020493.1	23787921	23796614	5096	2	0.000392465	PROTEIN_CODING_GENE	1.04989
LOC105352616	105352616	NC_020496.1	7402327	7403083	419	0	0	PROTEIN_CODING_GENE	0
LOC101297131	101297131	NC_020493.1	20113628	20117989	2547	1	0.000392619	PROTEIN_CODING_GENE	5.1205
LOC101312257	101312257	NC_020495.1	21718391	21719197	454	0	0	PROTEIN_CODING_GENE	0
LOC101313221	101313221	NC_020495.1	8445654	8450727	3002	1	0.000333111	PROTEIN_CODING_GENE	0
LOC105350603	105350603	NC_020493.1	20502330	20503059	450	0	0	PROTEIN_CODING_GENE	0
LOC101309945	101309945	NC_020496.1	7217611	7222030	2547	1	0.000392619	PROTEIN_CODING_GENE	26.3972
LOC101295475	101295475	NC_020492.1	13118344	13126629	5089	2	0.000393005	PROTEIN_CODING_GENE	9.44527
LOC101304256	101304256	NC_020493.1	7702944	7707196	2541	1	0.000393546	PROTEIN_CODING_GENE	6.37486
LOC101294511	101294511	NC_020497.1	20272217	20274889	1539	4	0.00259909	PROTEIN_CODING_GENE	0
LOC105353311	105353311	NC_020497.1	20208439	20210798	1188	0	0	PROTEIN_CODING_GENE	0
LOC101292056	101292056	NC_020497.1	13969078	13971019	1188	0	0	PROTEIN_CODING_GENE	0
LOC101298934	101298934	NC_020497.1	8588064	8595014	4431	0	0	PROTEIN_CODING_GENE	88.5483
LOC105350751	105350751	NC_020493.1	2080450	2084620	2537	1	0.000394166	PROTEIN_CODING_GENE	3.36665
LOC101307321	101307321	NC_020496.1	35694521	35696521	1188	0	0	PROTEIN_CODING_GENE	0.113768
LOC101306849	101306849	NC_020496.1	32385467	32386352	419	0	0	PROTEIN_CODING_GENE	0
LOC101297175	101297175	NC_020496.1	15653656	15654361	415	0	0	PROTEIN_CODING_GENE	0
LOC101296582	101296582	NC_020496.1	1234880	1239147	2535	1	0.000394477	PROTEIN_CODING_GENE	4.62571
LOC105351899	105351899	NC_020495.1	21355033	21358213	1539	15	0.00974659	PROTEIN_CODING_GENE	0
LOC101312559	101312559	NC_020496.1	31741327	31745494	2533	1	0.000394789	PROTEIN_CODING_GENE	17.312
LOC101311864	101311864	NC_020495.1	10970930	10973013	1188	0	0	PROTEIN_CODING_GENE	11.6785
LOC101294184	101294184	NC_020496.1	1972192	1976114	2533	1	0.000394789	PROTEIN_CODING_GENE	109.562
LOC101307489	101307489	NC_020494.1	17187084	17187840	419	1	0.00238663	PROTEIN_CODING_GENE	0
LOC101304177	101304177	NC_020493.1	27827762	27830367	1539	0	0	PROTEIN_CODING_GENE	0
LOC101291418	101291418	NC_020493.1	27050295	27052137	1188	0	0	PROTEIN_CODING_GENE	7.3062
LOC105350699	105350699	NC_020493.1	26150617	26151250	419	0	0	PROTEIN_CODING_GENE	3.46792
LOC101301161	101301161	NC_020492.1	20295391	20299719	2532	1	0.000394945	PROTEIN_CODING_GENE	6.41607
LOC101294038	101294038	NC_020492.1	24519752	24522384	1539	0	0	PROTEIN_CODING_GENE	27.052
LOC101306009	101306009	NC_020492.1	3466844	3471038	2527	1	0.000395726	PROTEIN_CODING_GENE	0.433615
LOC101307927	101307927	NC_020491.1	20475860	20479810	2526	1	0.000395883	PROTEIN_CODING_GENE	24.6802
LOC101307057	101307057	NC_020497.1	22164164	22167417	1925	2	0.00103896	PROTEIN_CODING_GENE	0
LOC101298558	101298558	NC_020497.1	21785381	21786763	840	0	0	PROTEIN_CODING_GENE	0
LOC101303465	101303465	NC_020497.1	18459093	18461821	1574	3	0.00190597	PROTEIN_CODING_GENE	0
LOC101309010	101309010	NC_020497.1	4638276	4642376	2522	1	0.000396511	PROTEIN_CODING_GENE	1.40178
LOC101310475	101310475	NC_020497.1	14485629	14488815	1925	1	0.000519481	PROTEIN_CODING_GENE	0
LOC101297954	101297954	NC_020497.1	4014114	4014838	415	0	0	PROTEIN_CODING_GENE	68.04
LOC101292518	101292518	NC_020496.1	15366070	15367460	840	0	0	PROTEIN_CODING_GENE	37.7141
LOC101296515	101296515	NC_020491.1	11917592	11921463	2517	1	0.000397298	PROTEIN_CODING_GENE	5.03225
LOC101306641	101306641	NC_020495.1	15765557	15768543	1925	0	0	PROTEIN_CODING_GENE	0
LOC101311383	101311383	NC_020495.1	5741221	5742081	450	0	0	PROTEIN_CODING_GENE	56.2085
LOC101294225	101294225	NC_020497.1	13445875	13449975	2516	1	0.000397456	PROTEIN_CODING_GENE	2.52588
LOC101309630	101309630	NC_020494.1	22460477	22463787	1925	0	0	PROTEIN_CODING_GENE	4.43566
LOC105351167	105351167	NC_020494.1	19223335	19226416	1925	3	0.00155844	PROTEIN_CODING_GENE	0
LOC101313889	101313889	NC_020494.1	17397222	17398626	805	0	0	PROTEIN_CODING_GENE	0
LOC101308461	101308461	NC_020494.1	15997194	16000129	1574	0	0	PROTEIN_CODING_GENE	41.3675
LOC105350926	105350926	NC_020494.1	405350	407970	1578	0	0	PROTEIN_CODING_GENE	0.264342
LOC101296645	101296645	NC_020493.1	23583257	23584101	450	0	0	PROTEIN_CODING_GENE	48.2097
LOC101306022	101306022	NC_020493.1	15844706	15847364	1574	0	0	PROTEIN_CODING_GENE	39.784
LOC101308055	101308055	NC_020492.1	30253555	30254275	450	2	0.00444444	PROTEIN_CODING_GENE	0
LOC101308591	101308591	NC_020496.1	14364886	14368916	2512	1	0.000398089	PROTEIN_CODING_GENE	21.5304
LOC101297621	101297621	NC_020493.1	11244830	11248911	2508	1	0.000398724	PROTEIN_CODING_GENE	11.93
LOC105350026	105350026	NC_020492.1	2896335	2897733	840	2	0.00238095	PROTEIN_CODING_GENE	0
LOC101303974	101303974	NC_020493.1	9128829	9132866	2506	1	0.000399042	PROTEIN_CODING_GENE	7.42876
LOC105349338	105349338	NC_020491.1	1813123	1813860	419	0	0	PROTEIN_CODING_GENE	0
LOC101296159	101296159	NC_020497.1	22769829	22771150	840	1	0.00119048	PROTEIN_CODING_GENE	0
LOC101310290	101310290	NC_020492.1	9691438	9699228	5008	2	0.000399361	PROTEIN_CODING_GENE	2.65812
LOC101301409	101301409	NC_020496.1	29538056	29539436	840	0	0	PROTEIN_CODING_GENE	115.708
LOC101296886	101296886	NC_020496.1	15650075	15651465	801	1	0.00124844	PROTEIN_CODING_GENE	0
LOC101294233	101294233	NC_020492.1	19236912	19240927	2503	1	0.000399521	PROTEIN_CODING_GENE	2.21772
LOC105349357	105349357	NC_020496.1	1921490	1923023	840	0	0	PROTEIN_CODING_GENE	4.33614
LOC101295152	101295152	NC_020496.1	1187348	1193974	4006	4	0.000998502	PROTEIN_CODING_GENE	0
LOC101300804	101300804	NC_020493.1	26196384	26204212	5003	2	0.00039976	PROTEIN_CODING_GENE	6.16146
LOC105352061	105352061	NC_020496.1	5663008	5667065	2500	1	0.0004	PROTEIN_CODING_GENE	0.0918341
LOC105351424	105351424	NC_020495.1	1500438	1501165	450	0	0	PROTEIN_CODING_GENE	0
LOC105351126	105351126	NC_020494.1	16726595	16727306	450	0	0	PROTEIN_CODING_GENE	0
LOC101312052	101312052	NC_020494.1	2252053	2253846	1188	0	0	PROTEIN_CODING_GENE	0
LOC101291712	101291712	NC_020494.1	1297999	1299921	1188	0	0	PROTEIN_CODING_GENE	196.644
LOC101311147	101311147	NC_020492.1	18199628	18200443	415	0	0	PROTEIN_CODING_GENE	35.2388
LOC101313866	101313866	NC_020492.1	14290440	14293776	1960	0	0	PROTEIN_CODING_GENE	0
LOC101305550	101305550	NC_020494.1	19500404	19504642	2500	1	0.0004	PROTEIN_CODING_GENE	43.7828
LOC105351992	105351992	NC_020496.1	1430964	1435190	2499	1	0.00040016	PROTEIN_CODING_GENE	0.829796
LOC105353294	105353294	NC_020491.1	5082757	5083673	450	3	0.00666667	PROTEIN_CODING_GENE	0
LOC101298661	101298661	NC_020497.1	6916989	6920065	1925	0	0	PROTEIN_CODING_GENE	12.0251
LOC101301983	101301983	NC_020496.1	2394034	2398172	2498	1	0.00040032	PROTEIN_CODING_GENE	30.8852
LOC101292797	101292797	NC_020495.1	14156787	14157716	450	0	0	PROTEIN_CODING_GENE	38.4207
LOC101306883	101306883	NC_020492.1	7675271	7679478	2491	1	0.000401445	PROTEIN_CODING_GENE	2.7791
LOC101314672	101314672	NC_020495.1	28394441	28398373	2491	1	0.000401445	PROTEIN_CODING_GENE	7.1558
LOC101304840	101304840	NC_020492.1	23075685	23077648	1149	1	0.000870322	PROTEIN_CODING_GENE	0
LOC101310703	101310703	NC_020495.1	6600962	6604836	2491	1	0.000401445	PROTEIN_CODING_GENE	25.6159
LOC105350986	105350986	NC_020494.1	5937089	5941080	2489	1	0.000401768	PROTEIN_CODING_GENE	0.604574
LOC101291556	101291556	NC_020496.1	23271086	23273813	1535	0	0	PROTEIN_CODING_GENE	5.64218
LOC101311016	101311016	NC_020496.1	36803723	36807709	2485	1	0.000402414	PROTEIN_CODING_GENE	1.47549
LOC101291226	101291226	NC_020493.1	21130374	21134415	2484	1	0.000402576	PROTEIN_CODING_GENE	0.329719
LOC105352113	105352113	NC_020496.1	8739279	8740017	411	3	0.00729927	PROTEIN_CODING_GENE	0
LOC101292929	101292929	NC_020491.1	9913819	9917791	2484	1	0.000402576	PROTEIN_CODING_GENE	17.6514
LOC101315066	101315066	NC_020496.1	21657270	21661330	2480	1	0.000403226	PROTEIN_CODING_GENE	10.0513
LOC101295143	101295143	NC_020496.1	1154248	1158292	2480	1	0.000403226	PROTEIN_CODING_GENE	35.0458
LOC101308375	101308375	NC_020495.1	2397750	2401905	2479	1	0.000403388	PROTEIN_CODING_GENE	5.3411
LOC101293191	101293191	NC_020494.1	19963365	19965306	1184	0	0	PROTEIN_CODING_GENE	0
LOC101299895	101299895	NC_020496.1	37364466	37368561	2476	1	0.000403877	PROTEIN_CODING_GENE	0.75737
LOC101296949	101296949	NC_020494.1	19250516	19252443	1184	0	0	PROTEIN_CODING_GENE	0.739801
LOC101313689	101313689	NC_020494.1	12527538	12530051	1535	0	0	PROTEIN_CODING_GENE	0
LOC101298690	101298690	NC_020493.1	17434621	17437323	1535	0	0	PROTEIN_CODING_GENE	2.22993
LOC101309029	101309029	NC_020492.1	30756161	30761116	2929	0	0	PROTEIN_CODING_GENE	5.37849
LOC101303301	101303301	NC_020492.1	30442869	30445436	1535	0	0	PROTEIN_CODING_GENE	4.03421
LOC101294430	101294430	NC_020492.1	29789983	29792548	1535	0	0	PROTEIN_CODING_GENE	0.573972
LOC101307295	101307295	NC_020494.1	6150621	6154640	2476	1	0.000403877	PROTEIN_CODING_GENE	19.9979
LOC101306062	101306062	NC_020496.1	8473610	8477690	2474	1	0.000404204	PROTEIN_CODING_GENE	6.028
LOC101303112	101303112	NC_020494.1	9180414	9184482	2474	1	0.000404204	PROTEIN_CODING_GENE	39.9237
LOC101296427	101296427	NC_020497.1	12950410	12954256	2465	1	0.00040568	PROTEIN_CODING_GENE	6.70685
LOC101310949	101310949	NC_020492.1	9230246	9231649	840	0	0	PROTEIN_CODING_GENE	179.813
LOC101303380	101303380	NC_020497.1	23036259	23040696	2462	1	0.000406174	PROTEIN_CODING_GENE	0.161029
LOC101312555	101312555	NC_020496.1	21457789	21460439	1570	0	0	PROTEIN_CODING_GENE	885.882
LOC101291092	101291092	NC_020497.1	14931409	14935374	2461	1	0.000406339	PROTEIN_CODING_GENE	38.499
LOC101293205	101293205	NC_020495.1	26612319	26616342	2456	1	0.000407166	PROTEIN_CODING_GENE	82.8575
LOC101300933	101300933	NC_020496.1	10237481	10240040	1570	0	0	PROTEIN_CODING_GENE	35.112
LOC101298525	101298525	NC_020496.1	7204239	7206084	1149	0	0	PROTEIN_CODING_GENE	106.258
LOC101315424	101315424	NC_020494.1	3823933	3828182	2447	1	0.000408664	PROTEIN_CODING_GENE	21.2412
LOC101303488	101303488	NC_020493.1	769834	773945	2446	1	0.000408831	PROTEIN_CODING_GENE	2.03057
LOC101290984	101290984	NC_020491.1	6626792	6630713	2445	1	0.000408998	PROTEIN_CODING_GENE	17.9768
LOC101301912	101301912	NC_020491.1	7524300	7528213	2442	1	0.0004095	PROTEIN_CODING_GENE	1.43658
LOC101302340	101302340	NC_020493.1	22879988	22883822	2441	1	0.000409668	PROTEIN_CODING_GENE	69.3674
LOC101299788	101299788	NC_020496.1	28546451	28550367	2436	1	0.000410509	PROTEIN_CODING_GENE	36.7543
LOC101300327	101300327	NC_020493.1	4422552	4424166	801	4	0.00499376	PROTEIN_CODING_GENE	0
LOC101293754	101293754	NC_020492.1	23926131	23929357	1921	6	0.00312337	PROTEIN_CODING_GENE	0
LOC101311458	101311458	NC_020493.1	3772419	3776375	2432	1	0.000411184	PROTEIN_CODING_GENE	0.982069
LOC101310833	101310833	NC_020497.1	10737464	10745193	4852	2	0.000412201	PROTEIN_CODING_GENE	15.0291
LOC101297116	101297116	NC_020492.1	10482288	10499599	5080	7	0.00137795	PROTEIN_CODING_GENE	0
LOC101304567	101304567	NC_020494.1	20602492	20606898	2422	1	0.000412882	PROTEIN_CODING_GENE	8.02487
LOC101307623	101307623	NC_020497.1	6334306	6336477	1184	1	0.000844595	PROTEIN_CODING_GENE	0
LOC101312420	101312420	NC_020493.1	12043655	12047671	2422	1	0.000412882	PROTEIN_CODING_GENE	25.8165
LOC101303074	101303074	NC_020497.1	5598867	5602903	2578	7	0.00271528	PROTEIN_CODING_GENE	0
LOC105352629	105352629	NC_020496.1	9231359	9232064	415	0	0	PROTEIN_CODING_GENE	0
LOC101300638	101300638	NC_020496.1	4376757	4377563	450	0	0	PROTEIN_CODING_GENE	234.758
LOC101304682	101304682	NC_020496.1	2473003	2475076	1184	0	0	PROTEIN_CODING_GENE	0
LOC101305926	101305926	NC_020493.1	13020154	13035767	9675	4	0.000413437	PROTEIN_CODING_GENE	10.9186
LOC101300453	101300453	NC_020495.1	7654491	7657203	1535	0	0	PROTEIN_CODING_GENE	1.37854
LOC101307787	101307787	NC_020495.1	6487741	6491974	2578	0	0	PROTEIN_CODING_GENE	3.58203
LOC101294847	101294847	NC_020495.1	2872831	2875442	1535	0	0	PROTEIN_CODING_GENE	6.07106
LOC101303496	101303496	NC_020493.1	23866004	23869989	2417	1	0.000413736	PROTEIN_CODING_GENE	12.0548
LOC105349238	105349238	NC_020494.1	5443758	5445029	801	0	0	PROTEIN_CODING_GENE	30.471
LOC101304129	101304129	NC_020497.1	10232958	10236967	2417	1	0.000413736	PROTEIN_CODING_GENE	48.4334
LOC101301536	101301536	NC_020491.1	8748722	8750802	1184	3	0.00253378	PROTEIN_CODING_GENE	0
LOC101311504	101311504	NC_020496.1	32597062	32598958	1145	0	0	PROTEIN_CODING_GENE	0
LOC101296506	101296506	NC_020496.1	30998510	31000523	1145	0	0	PROTEIN_CODING_GENE	7.34093
LOC101305094	101305094	NC_020496.1	8533103	8535780	1570	0	0	PROTEIN_CODING_GENE	1.80954
LOC101310421	101310421	NC_020495.1	27443745	27445654	1145	1	0.000873362	PROTEIN_CODING_GENE	0
LOC101309292	101309292	NC_020497.1	17679088	17682937	2417	1	0.000413736	PROTEIN_CODING_GENE	54.2227
LOC101297439	101297439	NC_020495.1	8829393	8832069	1570	0	0	PROTEIN_CODING_GENE	12.3057
LOC101301615	101301615	NC_020491.1	12516047	12523932	4832	2	0.000413907	PROTEIN_CODING_GENE	5.92029
LOC105351419	105351419	NC_020495.1	1298803	1301341	1570	0	0	PROTEIN_CODING_GENE	0
LOC101296000	101296000	NC_020494.1	15301756	15306047	2539	8	0.00315085	PROTEIN_CODING_GENE	0
LOC101292590	101292590	NC_020494.1	6865680	6870397	2964	0	0	PROTEIN_CODING_GENE	51.6207
LOC101307767	101307767	NC_020493.1	23095314	23099164	2188	1	0.000457038	PROTEIN_CODING_GENE	0
LOC101312453	101312453	NC_020495.1	22017914	22021746	2412	1	0.000414594	PROTEIN_CODING_GENE	0.43124
LOC101312078	101312078	NC_020496.1	8832614	8836558	2407	1	0.000415455	PROTEIN_CODING_GENE	0.795641
LOC105350468	105350468	NC_020493.1	10776021	10777913	1145	1	0.000873362	PROTEIN_CODING_GENE	0
LOC101304700	101304700	NC_020491.1	4540982	4544739	2406	1	0.000415628	PROTEIN_CODING_GENE	15.7953
LOC101297558	101297558	NC_020496.1	14132443	14136376	2402	1	0.00041632	PROTEIN_CODING_GENE	13.5519
LOC101307744	101307744	NC_020492.1	12440648	12444756	2402	1	0.00041632	PROTEIN_CODING_GENE	16.6093
LOC101297496	101297496	NC_020497.1	20500363	20502931	1531	0	0	PROTEIN_CODING_GENE	3.15041
LOC101295061	101295061	NC_020496.1	26331204	26335090	2400	1	0.000416667	PROTEIN_CODING_GENE	35.0945
LOC105352241	105352241	NC_020496.1	17133463	17135370	1180	4	0.00338983	PROTEIN_CODING_GENE	0
LOC105351139	105351139	NC_020494.1	17446759	17450844	2394	1	0.000417711	PROTEIN_CODING_GENE	3.86172
LOC101308568	101308568	NC_020494.1	22436308	22438389	1180	1	0.000847458	PROTEIN_CODING_GENE	0
LOC101299183	101299183	NC_020494.1	15438009	15440471	1531	4	0.00261267	PROTEIN_CODING_GENE	0
LOC101301666	101301666	NC_020494.1	234801	237465	1535	0	0	PROTEIN_CODING_GENE	0
LOC101300962	101300962	NC_020497.1	21932442	21936442	2394	1	0.000417711	PROTEIN_CODING_GENE	45.4643
LOC101300800	101300800	NC_020493.1	19407912	19414488	3968	0	0	PROTEIN_CODING_GENE	0
LOC101295248	101295248	NC_020496.1	17659683	17663523	2389	1	0.000418585	PROTEIN_CODING_GENE	314.177
LOC101310777	101310777	NC_020492.1	32200979	32205257	2385	1	0.000419287	PROTEIN_CODING_GENE	5.64122
LOC101299957	101299957	NC_020495.1	2999006	3002862	2385	1	0.000419287	PROTEIN_CODING_GENE	10.3789
LOC101307600	101307600	NC_020496.1	2741758	2745843	2539	0	0	PROTEIN_CODING_GENE	5.58102
LOC101301122	101301122	NC_020496.1	30470109	30473815	2385	1	0.000419287	PROTEIN_CODING_GENE	17.2502
LOC101291968	101291968	NC_020497.1	20235081	20239123	2384	1	0.000419463	PROTEIN_CODING_GENE	34.1881
LOC101314361	101314361	NC_020493.1	23847724	23851632	2381	1	0.000419992	PROTEIN_CODING_GENE	0.4874
LOC101295341	101295341	NC_020495.1	1949753	1957680	4762	2	0.000419992	PROTEIN_CODING_GENE	61.6315
LOC105352854	105352854	NC_020497.1	5929332	5933116	2380	1	0.000420168	PROTEIN_CODING_GENE	8.64455
LOC101310687	101310687	NC_020494.1	679937	683747	2379	1	0.000420345	PROTEIN_CODING_GENE	15.8842
LOC101298435	101298435	NC_020496.1	3337894	3341837	2371	1	0.000421763	PROTEIN_CODING_GENE	0.916393
LOC101312872	101312872	NC_020497.1	3144422	3148319	2370	1	0.000421941	PROTEIN_CODING_GENE	0.811436
LOC101306937	101306937	NC_020496.1	17079009	17082899	2366	1	0.000422654	PROTEIN_CODING_GENE	26.5302
LOC101294086	101294086	NC_020495.1	27014051	27018186	2365	1	0.000422833	PROTEIN_CODING_GENE	4.19562
LOC101305682	101305682	NC_020496.1	35577319	35584849	4727	2	0.000423101	PROTEIN_CODING_GENE	17.8537
LOC105352366	105352366	NC_020496.1	27571143	27572913	1106	0	0	PROTEIN_CODING_GENE	0
LOC101314066	101314066	NC_020493.1	13460943	13464673	2361	1	0.000423549	PROTEIN_CODING_GENE	0.337571
LOC101308476	101308476	NC_020495.1	25200924	25202830	1106	0	0	PROTEIN_CODING_GENE	0
LOC101302366	101302366	NC_020495.1	13852615	13856026	2149	7	0.00325733	PROTEIN_CODING_GENE	0
LOC101292932	101292932	NC_020491.1	14604305	14608221	2361	1	0.000423549	PROTEIN_CODING_GENE	2.72623
LOC101292346	101292346	NC_020491.1	20900854	20904549	2359	1	0.000423908	PROTEIN_CODING_GENE	3.33606
LOC105351083	105351083	NC_020494.1	13829116	13832451	2149	1	0.000465333	PROTEIN_CODING_GENE	0
LOC101303516	101303516	NC_020495.1	9127879	9135163	4717	2	0.000423998	PROTEIN_CODING_GENE	9.61638
LOC101314021	101314021	NC_020497.1	4611621	4615446	2352	1	0.00042517	PROTEIN_CODING_GENE	7.41017
LOC101308451	101308451	NC_020493.1	4797871	4799879	1180	0	0	PROTEIN_CODING_GENE	0
LOC101297500	101297500	NC_020492.1	17805356	17807209	1106	3	0.00271248	PROTEIN_CODING_GENE	0
LOC101297192	101297192	NC_020497.1	18044910	18048808	2352	1	0.00042517	PROTEIN_CODING_GENE	9.27061
LOC101313692	101313692	NC_020494.1	18990056	18993976	2351	1	0.000425351	PROTEIN_CODING_GENE	23.908
LOC101295015	101295015	NC_020492.1	2723584	2731012	4694	2	0.000426076	PROTEIN_CODING_GENE	3.94574
LOC101301976	101301976	NC_020495.1	28938337	28942289	2346	1	0.000426257	PROTEIN_CODING_GENE	3.63444
LOC101311955	101311955	NC_020494.1	18913379	18917479	2346	1	0.000426257	PROTEIN_CODING_GENE	4.62115
LOC101298508	101298508	NC_020494.1	17684148	17687733	2184	0	0	PROTEIN_CODING_GENE	30.5668
LOC101300659	101300659	NC_020497.1	1962561	1966743	2346	1	0.000426257	PROTEIN_CODING_GENE	31.4614
LOC101290728	101290728	NC_020492.1	16632406	16636167	2345	1	0.000426439	PROTEIN_CODING_GENE	7.35067
LOC101297858	101297858	NC_020496.1	34059662	34063646	2342	1	0.000426985	PROTEIN_CODING_GENE	2.19416
LOC101293378	101293378	NC_020493.1	12835596	12838016	1141	0	0	PROTEIN_CODING_GENE	3.76864
LOC101303560	101303560	NC_020497.1	20458517	20462542	2336	1	0.000428082	PROTEIN_CODING_GENE	13.8636
LOC101301553	101301553	NC_020492.1	33152656	33156660	2336	1	0.000428082	PROTEIN_CODING_GENE	16.7977
LOC101301532	101301532	NC_020491.1	228739	232589	2333	1	0.000428633	PROTEIN_CODING_GENE	8.96788
LOC101293529	101293529	NC_020491.1	11003418	11005364	1141	4	0.0035057	PROTEIN_CODING_GENE	0
LOC101305705	101305705	NC_020492.1	204709	208462	2333	1	0.000428633	PROTEIN_CODING_GENE	11.9857
LOC101309512	101309512	NC_020492.1	30447852	30453196	2331	1	0.000429	PROTEIN_CODING_GENE	29.6929
LOC105352874	105352874	NC_020497.1	6853931	6855684	1106	2	0.00180832	PROTEIN_CODING_GENE	0
LOC101295403	101295403	NC_020493.1	11189619	11196891	4633	2	0.000431686	PROTEIN_CODING_GENE	14.9861
LOC101292621	101292621	NC_020496.1	12883837	12891269	4631	2	0.000431872	PROTEIN_CODING_GENE	1.74218
LOC101315295	101315295	NC_020492.1	6311003	6314737	2313	1	0.000432339	PROTEIN_CODING_GENE	5.79755
LOC101291030	101291030	NC_020493.1	15278154	15283127	2312	1	0.000432526	PROTEIN_CODING_GENE	54.5796
LOC101301512	101301512	NC_020496.1	1522478	1526129	2309	1	0.000433088	PROTEIN_CODING_GENE	0.281559
LOC101291192	101291192	NC_020492.1	9337894	9341500	2308	1	0.000433276	PROTEIN_CODING_GENE	1.29346
LOC101291691	101291691	NC_020492.1	22680814	22684808	2306	1	0.000433651	PROTEIN_CODING_GENE	12.354
LOC101304427	101304427	NC_020497.1	22889087	22892974	2302	1	0.000434405	PROTEIN_CODING_GENE	8.70865
LOC101303318	101303318	NC_020494.1	4496164	4499554	2149	4	0.00186133	PROTEIN_CODING_GENE	0
LOC101312244	101312244	NC_020494.1	19759670	19763633	2300	1	0.000434783	PROTEIN_CODING_GENE	2.62368
LOC101298107	101298107	NC_020493.1	6545514	6547456	1106	3	0.00271248	PROTEIN_CODING_GENE	0
LOC101315212	101315212	NC_020493.1	5619597	5622995	2149	0	0	PROTEIN_CODING_GENE	102.695
LOC101314440	101314440	NC_020493.1	338092	340790	1531	0	0	PROTEIN_CODING_GENE	13.7006
LOC101308000	101308000	NC_020496.1	12013098	12016814	2298	1	0.000435161	PROTEIN_CODING_GENE	84.6407
LOC101296650	101296650	NC_020493.1	22884674	22891739	4590	2	0.00043573	PROTEIN_CODING_GENE	3.42473
LOC101306647	101306647	NC_020496.1	8507715	8511411	2295	1	0.00043573	PROTEIN_CODING_GENE	14.7567
LOC101291254	101291254	NC_020496.1	1884919	1888782	2290	1	0.000436681	PROTEIN_CODING_GENE	481.548
LOC101313347	101313347	NC_020497.1	5575640	5579075	2184	4	0.0018315	PROTEIN_CODING_GENE	0
LOC101307417	101307417	NC_020496.1	30676390	30680091	2289	1	0.000436872	PROTEIN_CODING_GENE	5.8588
LOC101297932	101297932	NC_020495.1	9795686	9799237	2184	0	0	PROTEIN_CODING_GENE	1.12868
LOC101309071	101309071	NC_020496.1	30729848	30733592	2289	1	0.000436872	PROTEIN_CODING_GENE	7.48196
LOC101312058	101312058	NC_020495.1	10233490	10237383	2289	1	0.000436872	PROTEIN_CODING_GENE	15.3898
LOC105350297	105350297	NC_020493.1	3501011	3503023	1141	0	0	PROTEIN_CODING_GENE	0
LOC101310302	101310302	NC_020493.1	2201242	2203099	1141	1	0.000876424	PROTEIN_CODING_GENE	0
LOC101293538	101293538	NC_020492.1	9468518	9470447	1141	0	0	PROTEIN_CODING_GENE	7.51217
LOC101291539	101291539	NC_020496.1	128836	132479	2289	1	0.000436872	PROTEIN_CODING_GENE	24.5212
LOC101310792	101310792	NC_020494.1	14726962	14730564	2289	1	0.000436872	PROTEIN_CODING_GENE	24.9516
LOC101290759	101290759	NC_020494.1	14840481	14847961	4576	2	0.000437063	PROTEIN_CODING_GENE	1.91665
LOC101300183	101300183	NC_020497.1	6022852	6027937	2570	0	0	PROTEIN_CODING_GENE	0
LOC101308315	101308315	NC_020496.1	37752570	37756002	2145	2	0.000932401	PROTEIN_CODING_GENE	0
LOC105352368	105352368	NC_020496.1	27766205	27767879	1102	2	0.00181488	PROTEIN_CODING_GENE	0
LOC101294374	101294374	NC_020495.1	16779133	16782997	2288	1	0.000437063	PROTEIN_CODING_GENE	4.41479
LOC101313148	101313148	NC_020496.1	23008624	23012390	2288	1	0.000437063	PROTEIN_CODING_GENE	11.2458
LOC101291628	101291628	NC_020495.1	21965258	21968611	2145	0	0	PROTEIN_CODING_GENE	15.5401
LOC105351847	105351847	NC_020495.1	10045027	10052817	3539	14	0.00395592	PROTEIN_CODING_GENE	0
LOC101304550	101304550	NC_020493.1	9158478	9162103	2284	1	0.000437828	PROTEIN_CODING_GENE	6.39093
LOC101300337	101300337	NC_020494.1	22208275	22210022	1102	0	0	PROTEIN_CODING_GENE	8.02973
LOC101301471	101301471	NC_020493.1	12084997	12086792	1102	0	0	PROTEIN_CODING_GENE	36.0892
LOC101314197	101314197	NC_020496.1	30067808	30071524	2280	1	0.000438596	PROTEIN_CODING_GENE	0.368442
LOC105350379	105350379	NC_020493.1	6791591	6795493	2279	1	0.000438789	PROTEIN_CODING_GENE	0.0561348
LOC101311414	101311414	NC_020497.1	13653952	13664593	6827	3	0.000439432	PROTEIN_CODING_GENE	53.6754
LOC105351457	105351457	NC_020491.1	10816579	10818546	1102	0	0	PROTEIN_CODING_GENE	0
LOC105353042	105353042	NC_020497.1	16869319	16873404	2531	0	0	PROTEIN_CODING_GENE	6.0775
LOC101305364	101305364	NC_020494.1	17991732	17995376	2275	1	0.00043956	PROTEIN_CODING_GENE	2.20188
LOC101305566	101305566	NC_020495.1	14147682	14151828	2531	0	0	PROTEIN_CODING_GENE	9.57778
LOC101313807	101313807	NC_020495.1	27766336	27773900	4545	2	0.000440044	PROTEIN_CODING_GENE	21.9351
LOC101299178	101299178	NC_020494.1	18517266	18521362	2531	0	0	PROTEIN_CODING_GENE	31.9246
LOC101311300	101311300	NC_020496.1	24957436	24964810	4539	2	0.000440626	PROTEIN_CODING_GENE	7.76858
LOC101297081	101297081	NC_020491.1	8502625	8506784	2266	1	0.000441306	PROTEIN_CODING_GENE	7.1391
LOC101305726	101305726	NC_020492.1	23102205	23105986	2180	5	0.00229358	PROTEIN_CODING_GENE	0
LOC101306816	101306816	NC_020494.1	18043121	18046761	2262	1	0.000442087	PROTEIN_CODING_GENE	2.37264
LOC101292057	101292057	NC_020491.1	20897184	20900623	2180	0	0	PROTEIN_CODING_GENE	24.3494
LOC101296434	101296434	NC_020491.1	16166251	16170389	2531	11	0.00434611	PROTEIN_CODING_GENE	0
LOC101314498	101314498	NC_020497.1	2570814	2572665	1102	3	0.00272232	PROTEIN_CODING_GENE	0
LOC101311984	101311984	NC_020496.1	35976183	35982539	3960	0	0	PROTEIN_CODING_GENE	20.5647
LOC101307827	101307827	NC_020491.1	7222735	7226449	2262	1	0.000442087	PROTEIN_CODING_GENE	21.6156
LOC101311746	101311746	NC_020493.1	19082254	19094304	7470	2	0.000267738	PROTEIN_CODING_GENE	0
LOC101291985	101291985	NC_020492.1	21459120	21462810	2261	1	0.000442282	PROTEIN_CODING_GENE	4.45485
LOC101299463	101299463	NC_020494.1	178089	181809	2259	1	0.000442674	PROTEIN_CODING_GENE	4.90585
LOC105350025	105350025	NC_020492.1	2613093	2614989	1102	0	0	PROTEIN_CODING_GENE	0
LOC101301438	101301438	NC_020491.1	21162132	21168524	3960	0	0	PROTEIN_CODING_GENE	35.12
LOC105350434	105350434	NC_020491.1	6806825	6811786	3188	8	0.00250941	PROTEIN_CODING_GENE	0
LOC101296274	101296274	NC_020493.1	19932384	19935836	2255	1	0.000443459	PROTEIN_CODING_GENE	0.955348
LOC101308764	101308764	NC_020495.1	5586884	5590301	2180	0	0	PROTEIN_CODING_GENE	41.7044
LOC101299671	101299671	NC_020495.1	2987103	2991280	2531	0	0	PROTEIN_CODING_GENE	71.0864
LOC101310100	101310100	NC_020493.1	24025296	24028689	2106	0	0	PROTEIN_CODING_GENE	295.517
LOC101312240	101312240	NC_020493.1	20960697	20962682	983	0	0	PROTEIN_CODING_GENE	0.229485
LOC101295855	101295855	NC_020491.1	13523841	13527629	2252	1	0.00044405	PROTEIN_CODING_GENE	2.77871
LOC101290831	101290831	NC_020492.1	21410736	21411756	597	0	0	PROTEIN_CODING_GENE	0
LOC101290823	101290823	NC_020492.1	6338925	6342335	2180	0	0	PROTEIN_CODING_GENE	29.033
LOC101304994	101304994	NC_020496.1	27678118	27688975	6755	3	0.000444115	PROTEIN_CODING_GENE	0.0897396
LOC101297498	101297498	NC_020492.1	13242437	13249585	4499	2	0.000444543	PROTEIN_CODING_GENE	11.4295
LOC101297968	101297968	NC_020497.1	3803943	3807559	2249	1	0.000444642	PROTEIN_CODING_GENE	353.452
LOC101306183	101306183	NC_020497.1	7283973	7287857	2247	1	0.000445038	PROTEIN_CODING_GENE	7.79386
LOC105349273	105349273	NC_020496.1	21857835	21865095	4494	2	0.000445038	PROTEIN_CODING_GENE	9.32578
LOC101306452	101306452	NC_020496.1	16408545	16410167	948	0	0	PROTEIN_CODING_GENE	0
LOC101301012	101301012	NC_020495.1	25777659	25779227	948	0	0	PROTEIN_CODING_GENE	1.24486
LOC101310085	101310085	NC_020492.1	29194489	29198076	2242	1	0.00044603	PROTEIN_CODING_GENE	53.2047
LOC101298745	101298745	NC_020497.1	9948831	9955917	4476	2	0.000446828	PROTEIN_CODING_GENE	20.5971
LOC105351352	105351352	NC_020494.1	16148928	16149971	597	0	0	PROTEIN_CODING_GENE	0.296112
LOC101311088	101311088	NC_020494.1	16101386	16104904	2141	2	0.000934143	PROTEIN_CODING_GENE	0
LOC105352808	105352808	NC_020497.1	2327427	2331013	2233	1	0.000447828	PROTEIN_CODING_GENE	0.670739
LOC105351030	105351030	NC_020494.1	8643958	8645056	597	0	0	PROTEIN_CODING_GENE	3.11309
LOC101313200	101313200	NC_020493.1	13649818	13653398	2141	4	0.00186829	PROTEIN_CODING_GENE	0
LOC101297044	101297044	NC_020493.1	24754828	24758462	2232	1	0.000448029	PROTEIN_CODING_GENE	6.03427
LOC101311593	101311593	NC_020496.1	25965640	25972671	4461	2	0.00044833	PROTEIN_CODING_GENE	9.4087
LOC101315049	101315049	NC_020495.1	6880147	6887193	4452	2	0.000449236	PROTEIN_CODING_GENE	24.0206
LOC101297822	101297822	NC_020494.1	5532673	5539837	4451	2	0.000449337	PROTEIN_CODING_GENE	8.47503
LOC101303552	101303552	NC_020497.1	6129595	6136710	4446	2	0.000449843	PROTEIN_CODING_GENE	16.1433
LOC101306276	101306276	NC_020491.1	20410615	20414543	2223	1	0.000449843	PROTEIN_CODING_GENE	77.4181
LOC101313821	101313821	NC_020496.1	34738339	34742224	2217	1	0.00045106	PROTEIN_CODING_GENE	15.1999
LOC101302178	101302178	NC_020496.1	15549617	15556826	4433	2	0.000451162	PROTEIN_CODING_GENE	6.71907
LOC101295900	101295900	NC_020493.1	370468	374195	2216	1	0.000451264	PROTEIN_CODING_GENE	25.8142
LOC101312151	101312151	NC_020495.1	2557405	2559177	948	0	0	PROTEIN_CODING_GENE	0.914374
LOC101295320	101295320	NC_020493.1	21430538	21431473	558	0	0	PROTEIN_CODING_GENE	0
LOC101306768	101306768	NC_020492.1	299353	302834	2213	1	0.000451875	PROTEIN_CODING_GENE	147.514
LOC101309205	101309205	NC_020492.1	9140560	9144028	2207	1	0.000453104	PROTEIN_CODING_GENE	0.908976
LOC105349524	105349524	NC_020491.1	21307895	21314224	3921	0	0	PROTEIN_CODING_GENE	0
LOC101314411	101314411	NC_020491.1	16273745	16291337	9868	17	0.00172274	PROTEIN_CODING_GENE	0
LOC101292834	101292834	NC_020491.1	9126214	9129590	2106	0	0	PROTEIN_CODING_GENE	0.113064
LOC101303154	101303154	NC_020491.1	5183995	5187661	2203	1	0.000453926	PROTEIN_CODING_GENE	24.7813
LOC101299011	101299011	NC_020495.1	17078289	17081908	2199	1	0.000454752	PROTEIN_CODING_GENE	21.3292
LOC105349291	105349291	NC_020496.1	32138868	32139869	558	0	0	PROTEIN_CODING_GENE	0
LOC101304562	101304562	NC_020494.1	7384496	7388369	2199	1	0.000454752	PROTEIN_CODING_GENE	28.4246
LOC101304282	101304282	NC_020495.1	3129916	3133573	2195	1	0.000455581	PROTEIN_CODING_GENE	42.9169
LOC101307034	101307034	NC_020496.1	1798564	1802106	2195	1	0.000455581	PROTEIN_CODING_GENE	43.9132
LOC101314103	101314103	NC_020496.1	9415421	9418995	2194	1	0.000455789	PROTEIN_CODING_GENE	15.2041
LOC101291573	101291573	NC_020491.1	5619034	5627623	4578	0	0	PROTEIN_CODING_GENE	4.94742
LOC101297091	101297091	NC_020497.1	18787462	18789026	944	2	0.00211864	PROTEIN_CODING_GENE	0
LOC101293814	101293814	NC_020497.1	1544300	1550541	3921	0	0	PROTEIN_CODING_GENE	14.6639
LOC101296599	101296599	NC_020491.1	4359982	4374960	8770	4	0.0004561	PROTEIN_CODING_GENE	14.2586
LOC101304006	101304006	NC_020495.1	10688436	10692005	2191	1	0.000456413	PROTEIN_CODING_GENE	1.06013
LOC101304339	101304339	NC_020492.1	8042385	8045908	2191	1	0.000456413	PROTEIN_CODING_GENE	2.33909
LOC101295125	101295125	NC_020494.1	22669438	22672991	2189	1	0.00045683	PROTEIN_CODING_GENE	11.5862
LOC101312553	101312553	NC_020496.1	12256348	12259778	2186	1	0.000457457	PROTEIN_CODING_GENE	1.94775
LOC101304892	101304892	NC_020496.1	23474045	23477494	2186	1	0.000457457	PROTEIN_CODING_GENE	9.49492
LOC101292368	101292368	NC_020492.1	23513018	23516830	2185	1	0.000457666	PROTEIN_CODING_GENE	27.9873
LOC101292776	101292776	NC_020493.1	2593240	2600121	4362	2	0.000458505	PROTEIN_CODING_GENE	10.9931
LOC101299031	101299031	NC_020497.1	5993567	6000457	4356	2	0.000459137	PROTEIN_CODING_GENE	18.5398
LOC101300915	101300915	NC_020495.1	17195271	17197031	948	0	0	PROTEIN_CODING_GENE	34.901
LOC105351091	105351091	NC_020494.1	14338953	14339974	593	3	0.00505902	PROTEIN_CODING_GENE	0
LOC101311781	101311781	NC_020496.1	29975341	29978961	2176	1	0.000459559	PROTEIN_CODING_GENE	155.088
LOC101299887	101299887	NC_020496.1	64219	67998	2175	1	0.00045977	PROTEIN_CODING_GENE	83.8381
LOC105350441	105350441	NC_020493.1	10218756	10220323	944	0	0	PROTEIN_CODING_GENE	0
LOC101298976	101298976	NC_020493.1	7491528	7493322	987	2	0.00202634	PROTEIN_CODING_GENE	0
LOC105350240	105350240	NC_020493.1	2302200	2303130	558	0	0	PROTEIN_CODING_GENE	1.92999
LOC101302806	101302806	NC_020492.1	23794812	23798513	2172	1	0.000460405	PROTEIN_CODING_GENE	9.53482
LOC101300382	101300382	NC_020491.1	6252716	6256207	2171	1	0.000460617	PROTEIN_CODING_GENE	0.909203
LOC105350112	105350112	NC_020492.1	20507655	20509189	909	2	0.00220022	PROTEIN_CODING_GENE	0
LOC105349742	105349742	NC_020492.1	14806156	14809312	2102	4	0.00190295	PROTEIN_CODING_GENE	0
LOC101314584	101314584	NC_020496.1	21651593	21655015	2171	1	0.000460617	PROTEIN_CODING_GENE	24.3398
LOC101296279	101296279	NC_020494.1	14737401	14740976	2171	1	0.000460617	PROTEIN_CODING_GENE	36.1625
LOC101315343	101315343	NC_020495.1	14024641	14028199	2169	1	0.000461042	PROTEIN_CODING_GENE	9.76984
LOC101306288	101306288	NC_020497.1	23135109	23146230	7041	0	0	PROTEIN_CODING_GENE	70.8741
LOC101304107	101304107	NC_020496.1	9452934	9454543	987	0	0	PROTEIN_CODING_GENE	22.3414
LOC101292606	101292606	NC_020495.1	26597119	26598190	597	0	0	PROTEIN_CODING_GENE	17.842
LOC101294670	101294670	NC_020495.1	22559224	22565095	3531	0	0	PROTEIN_CODING_GENE	0
LOC101311570	101311570	NC_020495.1	2540916	2541856	593	0	0	PROTEIN_CODING_GENE	2.36577
LOC105350784	105350784	NC_020493.1	5978126	5979151	597	3	0.00502513	PROTEIN_CODING_GENE	0
LOC101313680	101313680	NC_020492.1	27833811	27834837	519	0	0	PROTEIN_CODING_GENE	0
LOC101291112	101291112	NC_020492.1	21420010	21421084	593	0	0	PROTEIN_CODING_GENE	1.1953
LOC101305776	101305776	NC_020496.1	18193794	18197293	2169	1	0.000461042	PROTEIN_CODING_GENE	41.518
LOC101312754	101312754	NC_020496.1	19299695	19303292	2166	1	0.000461681	PROTEIN_CODING_GENE	2.0921
LOC101301343	101301343	NC_020492.1	8813977	8815611	983	0	0	PROTEIN_CODING_GENE	327.407
LOC101293440	101293440	NC_020491.1	8256847	8258523	944	4	0.00423729	PROTEIN_CODING_GENE	0
LOC101291370	101291370	NC_020491.1	5526893	5528458	944	3	0.00317797	PROTEIN_CODING_GENE	0
LOC101292537	101292537	NC_020491.1	3573487	3575140	987	1	0.00101317	PROTEIN_CODING_GENE	0
LOC101295871	101295871	NC_020492.1	7707119	7710879	2166	1	0.000461681	PROTEIN_CODING_GENE	21.5468
LOC101299107	101299107	NC_020496.1	31295933	31297545	948	0	0	PROTEIN_CODING_GENE	43.2985
LOC101314686	101314686	NC_020496.1	21109022	21110835	983	0	0	PROTEIN_CODING_GENE	0
LOC101306931	101306931	NC_020495.1	26417898	26418279	168	0	0	PROTEIN_CODING_GENE	6.78593
LOC101292800	101292800	NC_020495.1	686953	688474	909	2	0.00220022	PROTEIN_CODING_GENE	0
LOC101295464	101295464	NC_020491.1	8310980	8314853	2166	1	0.000461681	PROTEIN_CODING_GENE	59.0087
LOC101292400	101292400	NC_020494.1	13397379	13398600	554	0	0	PROTEIN_CODING_GENE	1.4244
LOC101307135	101307135	NC_020496.1	30680316	30684142	2165	1	0.000461894	PROTEIN_CODING_GENE	8.80053
LOC105350346	105350346	NC_020493.1	4812843	4816246	2102	1	0.000475737	PROTEIN_CODING_GENE	0
LOC101299056	101299056	NC_020492.1	24625931	24627557	983	0	0	PROTEIN_CODING_GENE	0
LOC101304360	101304360	NC_020492.1	21902277	21903545	554	0	0	PROTEIN_CODING_GENE	7.18703
LOC101298509	101298509	NC_020494.1	20199083	20202669	2165	1	0.000461894	PROTEIN_CODING_GENE	23.7801
LOC101298978	101298978	NC_020493.1	13853756	13857276	2162	1	0.000462535	PROTEIN_CODING_GENE	16.7393
LOC105349687	105349687	NC_020492.1	11436167	11437148	597	0	0	PROTEIN_CODING_GENE	15.5899
LOC101291964	101291964	NC_020497.1	16751016	16754473	2161	1	0.000462749	PROTEIN_CODING_GENE	84.2377
LOC101300486	101300486	NC_020491.1	16556813	16558559	983	0	0	PROTEIN_CODING_GENE	3.32422
LOC101294593	101294593	NC_020491.1	10931346	10932525	593	0	0	PROTEIN_CODING_GENE	150.724
LOC101312002	101312002	NC_020491.1	5348843	5350377	909	0	0	PROTEIN_CODING_GENE	0
LOC101294125	101294125	NC_020497.1	22679912	22681636	909	0	0	PROTEIN_CODING_GENE	7.41568
LOC101308805	101308805	NC_020497.1	13543304	13544291	558	0	0	PROTEIN_CODING_GENE	0.533302
LOC101302584	101302584	NC_020497.1	4212166	4220201	4925	0	0	PROTEIN_CODING_GENE	24.7742
LOC101311080	101311080	NC_020493.1	16100157	16103849	2157	1	0.000463607	PROTEIN_CODING_GENE	14.6624
LOC101297865	101297865	NC_020496.1	25460829	25461848	558	0	0	PROTEIN_CODING_GENE	1.53476
LOC101306204	101306204	NC_020492.1	32105880	32109685	2157	1	0.000463607	PROTEIN_CODING_GENE	16.314
LOC101298419	101298419	NC_020495.1	4672657	4676112	2157	1	0.000463607	PROTEIN_CODING_GENE	85.5325
LOC101312066	101312066	NC_020496.1	1825706	1826823	597	0	0	PROTEIN_CODING_GENE	4589.74
LOC101302761	101302761	NC_020495.1	23177365	23178303	554	2	0.00361011	PROTEIN_CODING_GENE	0
LOC105351543	105351543	NC_020495.1	10548959	10552485	2155	1	0.000464037	PROTEIN_CODING_GENE	0.359321
LOC101292004	101292004	NC_020493.1	22619353	22620345	593	1	0.00168634	PROTEIN_CODING_GENE	0
LOC101302055	101302055	NC_020493.1	20536188	20537079	558	2	0.00358423	PROTEIN_CODING_GENE	0
LOC101300514	101300514	NC_020493.1	18105308	18106275	593	0	0	PROTEIN_CODING_GENE	14.5648
LOC105350769	105350769	NC_020493.1	3807513	3809298	987	0	0	PROTEIN_CODING_GENE	0
LOC101295978	101295978	NC_020492.1	21402149	21403229	597	0	0	PROTEIN_CODING_GENE	6.40891
LOC101300694	101300694	NC_020492.1	9036820	9041946	3180	5	0.00157233	PROTEIN_CODING_GENE	0
LOC101296442	101296442	NC_020492.1	8600871	8602607	944	0	0	PROTEIN_CODING_GENE	11.0151
LOC101304740	101304740	NC_020492.1	4839430	4839760	168	0	0	PROTEIN_CODING_GENE	162.625
LOC101307434	101307434	NC_020491.1	15341682	15343215	944	0	0	PROTEIN_CODING_GENE	15.1351
LOC101303574	101303574	NC_020497.1	20829980	20833636	2154	1	0.000464253	PROTEIN_CODING_GENE	2.54051
LOC105351056	105351056	NC_020491.1	9140315	9141794	948	0	0	PROTEIN_CODING_GENE	52.6991
LOC101310863	101310863	NC_020492.1	9770822	9774510	2153	1	0.000464468	PROTEIN_CODING_GENE	12.4419
LOC101298717	101298717	NC_020495.1	7599782	7603335	2152	1	0.000464684	PROTEIN_CODING_GENE	3.5916
LOC101297234	101297234	NC_020494.1	15812001	15815517	2152	1	0.000464684	PROTEIN_CODING_GENE	19.0698
LOC101303916	101303916	NC_020496.1	2453447	2460238	4302	2	0.0004649	PROTEIN_CODING_GENE	24.7307
LOC101314710	101314710	NC_020497.1	16198498	16202304	2149	1	0.000465333	PROTEIN_CODING_GENE	0.56852
LOC101305181	101305181	NC_020495.1	6769996	6773711	2149	1	0.000465333	PROTEIN_CODING_GENE	10.0184
LOC101299723	101299723	NC_020492.1	8732038	8733654	944	0	0	PROTEIN_CODING_GENE	48.5681
LOC101302021	101302021	NC_020492.1	4576239	4577135	519	0	0	PROTEIN_CODING_GENE	11.2206
LOC101300950	101300950	NC_020491.1	10191325	10201559	6443	3	0.000465622	PROTEIN_CODING_GENE	17.4743
LOC101297280	101297280	NC_020496.1	25228642	25232189	2147	1	0.000465766	PROTEIN_CODING_GENE	0.234985
LOC105353187	105353187	NC_020497.1	22518196	22519716	909	0	0	PROTEIN_CODING_GENE	1.50226
LOC101313043	101313043	NC_020496.1	7653714	7657249	2147	1	0.000465766	PROTEIN_CODING_GENE	24.8222
LOC105352644	105352644	NC_020496.1	13875284	13875683	168	0	0	PROTEIN_CODING_GENE	0
LOC101304473	101304473	NC_020494.1	1038028	1042052	2146	1	0.000465983	PROTEIN_CODING_GENE	19.6251
LOC101311211	101311211	NC_020496.1	8806545	8808060	905	1	0.00110497	PROTEIN_CODING_GENE	0
LOC101292809	101292809	NC_020496.1	5022227	5032656	6435	3	0.0004662	PROTEIN_CODING_GENE	7.574
LOC101314259	101314259	NC_020493.1	24312077	24318907	4290	2	0.0004662	PROTEIN_CODING_GENE	21.0538
LOC101296200	101296200	NC_020494.1	16672091	16675287	2141	1	0.000467071	PROTEIN_CODING_GENE	58.9622
LOC105350847	105350847	NC_020493.1	16583145	16584678	909	2	0.00220022	PROTEIN_CODING_GENE	0
LOC105350450	105350450	NC_020493.1	10478227	10479109	515	3	0.00582524	PROTEIN_CODING_GENE	0
LOC101307282	101307282	NC_020493.1	141903	143506	944	4	0.00423729	PROTEIN_CODING_GENE	0
LOC101310332	101310332	NC_020496.1	15999977	16006735	4280	2	0.00046729	PROTEIN_CODING_GENE	26.7944
LOC101315118	101315118	NC_020492.1	32887607	32891051	2133	1	0.000468823	PROTEIN_CODING_GENE	15.4732
LOC101304695	101304695	NC_020496.1	16321073	16330818	6388	3	0.000469631	PROTEIN_CODING_GENE	1.88404
LOC101298658	101298658	NC_020497.1	22674455	22675517	558	0	0	PROTEIN_CODING_GENE	40.9862
LOC101313078	101313078	NC_020492.1	9261652	9265369	2127	1	0.000470146	PROTEIN_CODING_GENE	3.656
LOC101314084	101314084	NC_020495.1	1732140	1735792	2127	1	0.000470146	PROTEIN_CODING_GENE	73.9079
LOC101290795	101290795	NC_020491.1	743	14149	8489	4	0.000471198	PROTEIN_CODING_GENE	16.8082
LOC101295466	101295466	NC_020497.1	2167753	2172789	3141	4	0.00127348	PROTEIN_CODING_GENE	0
LOC101311625	101311625	NC_020497.1	23175027	23178747	2120	1	0.000471698	PROTEIN_CODING_GENE	13.734
LOC105352115	105352115	NC_020496.1	8938698	8939680	593	0	0	PROTEIN_CODING_GENE	0
LOC101308306	101308306	NC_020496.1	8617618	8619343	909	0	0	PROTEIN_CODING_GENE	0
LOC101297358	101297358	NC_020496.1	7270865	7272478	983	0	0	PROTEIN_CODING_GENE	0
LOC101303818	101303818	NC_020496.1	1552716	1554486	983	0	0	PROTEIN_CODING_GENE	7.39424
LOC101298425	101298425	NC_020495.1	15922697	15923536	519	0	0	PROTEIN_CODING_GENE	54.903
LOC101298064	101298064	NC_020491.1	18306882	18310366	2120	1	0.000471698	PROTEIN_CODING_GENE	970.47
LOC101305260	101305260	NC_020494.1	15767623	15768636	550	0	0	PROTEIN_CODING_GENE	0
LOC101305453	101305453	NC_020494.1	409167	410652	944	0	0	PROTEIN_CODING_GENE	0.364865
LOC105350537	105350537	NC_020493.1	14973821	14974960	593	0	0	PROTEIN_CODING_GENE	5.10385
LOC101311250	101311250	NC_020492.1	23376869	23383793	4236	2	0.000472144	PROTEIN_CODING_GENE	3.64089
LOC105350187	105350187	NC_020493.1	313030	314625	948	1	0.00105485	PROTEIN_CODING_GENE	0
LOC101299831	101299831	NC_020492.1	33131740	33132736	515	0	0	PROTEIN_CODING_GENE	2.19734
LOC101304061	101304061	NC_020492.1	23226118	23227057	515	0	0	PROTEIN_CODING_GENE	19.6502
LOC105349609	105349609	NC_020492.1	5270506	5272038	948	0	0	PROTEIN_CODING_GENE	0.501758
LOC105349586	105349586	NC_020492.1	3759246	3760684	909	0	0	PROTEIN_CODING_GENE	0
LOC101299627	101299627	NC_020497.1	22925921	22928812	1678	1	0.000595948	PROTEIN_CODING_GENE	0
LOC101292161	101292161	NC_020491.1	962906	966440	2116	1	0.00047259	PROTEIN_CODING_GENE	5.66801
LOC101290743	101290743	NC_020493.1	25549688	25553100	2116	1	0.00047259	PROTEIN_CODING_GENE	237.814
LOC101303045	101303045	NC_020496.1	12007836	12012812	3102	0	0	PROTEIN_CODING_GENE	3.60914
LOC105351753	105351753	NC_020495.1	26224378	26227041	1678	0	0	PROTEIN_CODING_GENE	0
LOC101313698	101313698	NC_020494.1	19851929	19853450	944	0	0	PROTEIN_CODING_GENE	0
LOC105351322	105351322	NC_020494.1	9863515	9865304	940	3	0.00319149	PROTEIN_CODING_GENE	0
LOC101309726	101309726	NC_020494.1	8208443	8209412	593	2	0.00337268	PROTEIN_CODING_GENE	0
LOC101302064	101302064	NC_020494.1	4006503	4007466	519	0	0	PROTEIN_CODING_GENE	0
LOC101303408	101303408	NC_020494.1	314990	321610	4149	0	0	PROTEIN_CODING_GENE	19.1367
LOC101299223	101299223	NC_020491.1	3183284	3186809	2115	1	0.000472813	PROTEIN_CODING_GENE	11.122
LOC101303105	101303105	NC_020493.1	11484737	11486319	905	3	0.00331492	PROTEIN_CODING_GENE	0
LOC101310779	101310779	NC_020492.1	2116978	2120486	2114	1	0.000473037	PROTEIN_CODING_GENE	3.33398
LOC101307466	101307466	NC_020493.1	7078841	7079868	593	2	0.00337268	PROTEIN_CODING_GENE	0
LOC101312617	101312617	NC_020493.1	3831981	3845398	8431	0	0	PROTEIN_CODING_GENE	2.38377
LOC101302912	101302912	NC_020493.1	10827426	10831096	2114	1	0.000473037	PROTEIN_CODING_GENE	7.83973
LOC105349868	105349868	NC_020492.1	22318435	22319425	593	0	0	PROTEIN_CODING_GENE	3.71832
LOC101300120	101300120	NC_020492.1	15545254	15548120	1678	1	0.000595948	PROTEIN_CODING_GENE	0
LOC101302330	101302330	NC_020492.1	10844201	10847109	1678	2	0.0011919	PROTEIN_CODING_GENE	0
LOC101297329	101297329	NC_020493.1	11249048	11252453	2113	1	0.000473261	PROTEIN_CODING_GENE	1.61274
LOC101295587	101295587	NC_020492.1	23588964	23592334	2113	1	0.000473261	PROTEIN_CODING_GENE	2.24721
LOC101296612	101296612	NC_020491.1	22624130	22627605	2113	1	0.000473261	PROTEIN_CODING_GENE	29.2343
LOC101313810	101313810	NC_020495.1	8516325	8517864	901	1	0.00110988	PROTEIN_CODING_GENE	0
LOC105349889	105349889	NC_020492.1	23818020	23819600	944	1	0.00105932	PROTEIN_CODING_GENE	0
LOC101308390	101308390	NC_020496.1	651361	652433	515	0	0	PROTEIN_CODING_GENE	73.2568
LOC101308869	101308869	NC_020495.1	9320954	9322494	909	0	0	PROTEIN_CODING_GENE	0
LOC101297394	101297394	NC_020492.1	4223731	4227185	2112	1	0.000473485	PROTEIN_CODING_GENE	44.6025
LOC101300526	101300526	NC_020494.1	8613124	8615922	1678	0	0	PROTEIN_CODING_GENE	0.1892
LOC101304748	101304748	NC_020493.1	17649447	17656457	4217	2	0.000474271	PROTEIN_CODING_GENE	0.130233
LOC101301473	101301473	NC_020493.1	4458000	4464964	4213	2	0.000474721	PROTEIN_CODING_GENE	4.84181
LOC105349767	105349767	NC_020492.1	16986964	16988502	905	0	0	PROTEIN_CODING_GENE	0.308101
LOC101310553	101310553	NC_020491.1	671892	675346	2106	1	0.000474834	PROTEIN_CODING_GENE	1.68769
LOC101291937	101291937	NC_020496.1	19093416	19096752	2106	1	0.000474834	PROTEIN_CODING_GENE	5.25822
LOC101306692	101306692	NC_020492.1	20425649	20432478	4212	2	0.000474834	PROTEIN_CODING_GENE	19.4343
LOC101296689	101296689	NC_020496.1	26384032	26387568	2104	1	0.000475285	PROTEIN_CODING_GENE	3.93911
LOC101305023	101305023	NC_020497.1	17032522	17034542	1288	1	0.000776398	PROTEIN_CODING_GENE	0
LOC101303949	101303949	NC_020497.1	15663772	15665825	1288	0	0	PROTEIN_CODING_GENE	0
LOC105352499	105352499	NC_020496.1	34021948	34024711	1639	1	0.000610128	PROTEIN_CODING_GENE	0
LOC101314979	101314979	NC_020491.1	903487	906904	2104	1	0.000475285	PROTEIN_CODING_GENE	15.3557
LOC101301416	101301416	NC_020496.1	23889187	23891846	1639	0	0	PROTEIN_CODING_GENE	0
LOC101291733	101291733	NC_020495.1	22266855	22269481	1639	4	0.00244051	PROTEIN_CODING_GENE	0
LOC101296001	101296001	NC_020494.1	18768468	18772088	2104	1	0.000475285	PROTEIN_CODING_GENE	19.4592
LOC101295024	101295024	NC_020493.1	19000106	19003677	2102	1	0.000475737	PROTEIN_CODING_GENE	68.2632
LOC101295718	101295718	NC_020495.1	28372508	28379112	4203	2	0.000475851	PROTEIN_CODING_GENE	5.95787
LOC101292698	101292698	NC_020494.1	16517368	16518286	554	3	0.00541516	PROTEIN_CODING_GENE	0
LOC101307597	101307597	NC_020495.1	14275400	14285340	6300	3	0.00047619	PROTEIN_CODING_GENE	5.9648
LOC101305770	101305770	NC_020496.1	4606563	4609842	2100	1	0.00047619	PROTEIN_CODING_GENE	17.5325
LOC101312619	101312619	NC_020493.1	13567914	13570614	1639	0	0	PROTEIN_CODING_GENE	41.3308
LOC101296272	101296272	NC_020493.1	7992159	7993182	550	0	0	PROTEIN_CODING_GENE	0
LOC101299611	101299611	NC_020491.1	2383716	2387250	2099	1	0.000476417	PROTEIN_CODING_GENE	6.53461
LOC101303567	101303567	NC_020491.1	19515495	19517750	1288	3	0.00232919	PROTEIN_CODING_GENE	0
LOC101295805	101295805	NC_020494.1	13652410	13655626	2098	1	0.000476644	PROTEIN_CODING_GENE	60.6038
LOC101313356	101313356	NC_020497.1	19289722	19290572	515	0	0	PROTEIN_CODING_GENE	40.1354
LOC101294139	101294139	NC_020492.1	29786242	29789541	2098	1	0.000476644	PROTEIN_CODING_GENE	124.755
LOC101314947	101314947	NC_020495.1	1775479	1776385	554	0	0	PROTEIN_CODING_GENE	0
LOC101313799	101313799	NC_020495.1	142987	145845	1678	0	0	PROTEIN_CODING_GENE	12.2175
LOC101312363	101312363	NC_020496.1	15158212	15161662	2096	1	0.000477099	PROTEIN_CODING_GENE	1.58977
LOC101315222	101315222	NC_020493.1	19266735	19269490	1674	1	0.000597372	PROTEIN_CODING_GENE	0
LOC101303405	101303405	NC_020493.1	11492234	11493793	901	1	0.00110988	PROTEIN_CODING_GENE	0
LOC101294632	101294632	NC_020492.1	24008580	24015304	4189	2	0.000477441	PROTEIN_CODING_GENE	27.5724
LOC101305349	101305349	NC_020493.1	22007290	22010585	2094	1	0.000477555	PROTEIN_CODING_GENE	3.02536
LOC101311119	101311119	NC_020491.1	781969	788636	4186	2	0.000477783	PROTEIN_CODING_GENE	6.41011
LOC101307226	101307226	NC_020496.1	19567288	19570750	2093	1	0.000477783	PROTEIN_CODING_GENE	17.1259
LOC101296744	101296744	NC_020492.1	7290971	7291800	515	3	0.00582524	PROTEIN_CODING_GENE	0
LOC101309658	101309658	NC_020496.1	10493448	10496850	2091	1	0.00047824	PROTEIN_CODING_GENE	1.02148
LOC101308678	101308678	NC_020495.1	8340596	8342042	905	0	0	PROTEIN_CODING_GENE	17.0294
LOC101292984	101292984	NC_020493.1	10898277	10908086	6256	3	0.00047954	PROTEIN_CODING_GENE	18.2456
LOC101315437	101315437	NC_020495.1	1743852	1747407	2085	1	0.000479616	PROTEIN_CODING_GENE	3.35949
LOC101313212	101313212	NC_020495.1	5764643	5768035	2084	1	0.000479846	PROTEIN_CODING_GENE	18.7005
LOC101304467	101304467	NC_020493.1	27830676	27830997	164	0	0	PROTEIN_CODING_GENE	0
LOC101304462	101304462	NC_020493.1	2013437	2015499	1288	0	0	PROTEIN_CODING_GENE	1.57335
LOC101312834	101312834	NC_020495.1	26352793	26356283	2082	1	0.000480307	PROTEIN_CODING_GENE	18.1132
LOC101302388	101302388	NC_020491.1	4345093	4348411	2081	1	0.000480538	PROTEIN_CODING_GENE	0.43442
LOC101305409	101305409	NC_020491.1	3605513	3607552	1288	0	0	PROTEIN_CODING_GENE	0
LOC101308990	101308990	NC_020496.1	34611706	34613914	1249	0	0	PROTEIN_CODING_GENE	60.4607
LOC101302579	101302579	NC_020496.1	28731545	28731875	129	0	0	PROTEIN_CODING_GENE	0
LOC101297868	101297868	NC_020491.1	2317493	2320861	2080	1	0.000480769	PROTEIN_CODING_GENE	26.1494
LOC101309453	101309453	NC_020495.1	312154	313900	901	0	0	PROTEIN_CODING_GENE	0
LOC101295798	101295798	NC_020494.1	10431449	10432307	515	0	0	PROTEIN_CODING_GENE	0
LOC101298497	101298497	NC_020493.1	26064773	26066896	1249	0	0	PROTEIN_CODING_GENE	102.282
LOC101307451	101307451	NC_020492.1	13634892	13644851	6237	3	0.000481	PROTEIN_CODING_GENE	6.41292
LOC101293873	101293873	NC_020494.1	16785666	16789045	2076	1	0.000481696	PROTEIN_CODING_GENE	8.56849
LOC101300503	101300503	NC_020492.1	28353726	28357196	2076	1	0.000481696	PROTEIN_CODING_GENE	8.68935
LOC101303288	101303288	NC_020492.1	8850703	8852612	940	0	0	PROTEIN_CODING_GENE	21.5903
LOC101295178	101295178	NC_020491.1	8310201	8311721	940	0	0	PROTEIN_CODING_GENE	59.0087
LOC101313935	101313935	NC_020497.1	20746912	20748012	511	0	0	PROTEIN_CODING_GENE	32.6966
LOC101315284	101315284	NC_020497.1	20216857	20219627	1635	0	0	PROTEIN_CODING_GENE	39.0284
LOC101291161	101291161	NC_020496.1	36954830	36958328	2071	1	0.000482859	PROTEIN_CODING_GENE	14.51
LOC101299233	101299233	NC_020497.1	14353983	14356780	1635	0	0	PROTEIN_CODING_GENE	5.26193
LOC101294591	101294591	NC_020491.1	9215184	9218595	2069	1	0.000483325	PROTEIN_CODING_GENE	26.8988
LOC101299706	101299706	NC_020497.1	11648373	11663366	9006	0	0	PROTEIN_CODING_GENE	6.04475
LOC101298047	101298047	NC_020496.1	35203841	35205960	1284	0	0	PROTEIN_CODING_GENE	3.89006
LOC105349711	105349711	NC_020492.1	12852872	12856363	2066	1	0.000484027	PROTEIN_CODING_GENE	1.81802
LOC101303489	101303489	NC_020493.1	1349631	1353122	2066	1	0.000484027	PROTEIN_CODING_GENE	18.4731
LOC101297069	101297069	NC_020496.1	31185575	31189099	2065	1	0.000484262	PROTEIN_CODING_GENE	113.615
LOC101291890	101291890	NC_020492.1	31240329	31243725	2062	1	0.000484966	PROTEIN_CODING_GENE	3.80125
LOC101309127	101309127	NC_020492.1	24757769	24761118	2059	1	0.000485673	PROTEIN_CODING_GENE	5.41409
LOC101291001	101291001	NC_020497.1	21441779	21445113	2059	1	0.000485673	PROTEIN_CODING_GENE	7.29042
LOC101290941	101290941	NC_020493.1	15802306	15808849	4117	2	0.000485791	PROTEIN_CODING_GENE	0.241711
LOC101302543	101302543	NC_020493.1	26387906	26391542	2057	1	0.000486145	PROTEIN_CODING_GENE	3.21569
LOC101292991	101292991	NC_020494.1	19120737	19124288	2056	1	0.000486381	PROTEIN_CODING_GENE	40.7081
LOC101304457	101304457	NC_020493.1	14326217	14328419	1284	1	0.000778816	PROTEIN_CODING_GENE	0
LOC101291508	101291508	NC_020493.1	25563816	25567042	2053	1	0.000487092	PROTEIN_CODING_GENE	0.73458
LOC101296340	101296340	NC_020492.1	16741795	16744417	1635	0	0	PROTEIN_CODING_GENE	10.7809
LOC105350078	105350078	NC_020492.1	11670694	11671705	550	0	0	PROTEIN_CODING_GENE	0.775271
LOC105349547	105349547	NC_020492.1	1087172	1088076	515	0	0	PROTEIN_CODING_GENE	16.78
LOC101314499	101314499	NC_020491.1	8251351	8252898	940	0	0	PROTEIN_CODING_GENE	0
LOC101315406	101315406	NC_020492.1	32892747	32896128	2053	1	0.000487092	PROTEIN_CODING_GENE	7.25577
LOC101305890	101305890	NC_020497.1	22111961	22114719	1670	0	0	PROTEIN_CODING_GENE	5.58802
LOC105353115	105353115	NC_020497.1	20050444	20053274	1670	6	0.00359281	PROTEIN_CODING_GENE	0
LOC105352739	105352739	NC_020496.1	32426708	32427623	550	0	0	PROTEIN_CODING_GENE	0
LOC105352289	105352289	NC_020496.1	21369016	21370710	901	0	0	PROTEIN_CODING_GENE	0
LOC101307023	101307023	NC_020495.1	25077895	25080891	1670	0	0	PROTEIN_CODING_GENE	9.93849
LOC101304390	101304390	NC_020495.1	19329953	19332870	1670	1	0.000598802	PROTEIN_CODING_GENE	0
LOC101295925	101295925	NC_020496.1	7565329	7568759	2053	1	0.000487092	PROTEIN_CODING_GENE	34.7948
LOC101308151	101308151	NC_020492.1	30720012	30723407	2053	1	0.000487092	PROTEIN_CODING_GENE	904.664
LOC101300547	101300547	NC_020496.1	6445493	6449050	2051	1	0.000487567	PROTEIN_CODING_GENE	32.7856
LOC101306894	101306894	NC_020493.1	17074358	17077564	2051	1	0.000487567	PROTEIN_CODING_GENE	403.252
LOC101302438	101302438	NC_020493.1	1853329	1855565	1249	0	0	PROTEIN_CODING_GENE	1.15137
LOC105349933	105349933	NC_020492.1	27144909	27147687	1670	0	0	PROTEIN_CODING_GENE	3.80927
LOC105349919	105349919	NC_020492.1	26426184	26427108	550	0	0	PROTEIN_CODING_GENE	4.36453
LOC101304914	101304914	NC_020497.1	14568680	14575300	4100	2	0.000487805	PROTEIN_CODING_GENE	0.723866
LOC101295916	101295916	NC_020495.1	22178777	22182057	2049	1	0.000488043	PROTEIN_CODING_GENE	50.7718
LOC101307728	101307728	NC_020497.1	13500675	13503918	2049	1	0.000488043	PROTEIN_CODING_GENE	172.352
LOC105350472	105350472	NC_020493.1	10817972	10821354	2046	1	0.000488759	PROTEIN_CODING_GENE	2.81559
LOC101312638	101312638	NC_020495.1	27661143	27664553	2046	1	0.000488759	PROTEIN_CODING_GENE	10.5954
LOC101311153	101311153	NC_020492.1	25393401	25399976	4092	2	0.000488759	PROTEIN_CODING_GENE	15.2303
LOC101308310	101308310	NC_020496.1	30223837	30227176	2046	1	0.000488759	PROTEIN_CODING_GENE	148.468
LOC101311526	101311526	NC_020492.1	6177405	6179649	1284	3	0.00233645	PROTEIN_CODING_GENE	0
LOC101297284	101297284	NC_020491.1	3147952	3150236	1284	3	0.00233645	PROTEIN_CODING_GENE	0
LOC101291387	101291387	NC_020497.1	11609826	11613290	2045	1	0.000488998	PROTEIN_CODING_GENE	0.287602
LOC101295550	101295550	NC_020496.1	13234656	13238281	2045	1	0.000488998	PROTEIN_CODING_GENE	0.829679
LOC101310546	101310546	NC_020497.1	2366405	2369813	2045	1	0.000488998	PROTEIN_CODING_GENE	19.7648
LOC101290798	101290798	NC_020491.1	3533149	3539767	4089	2	0.000489117	PROTEIN_CODING_GENE	16.1864
LOC101314404	101314404	NC_020496.1	38042710	38046009	2043	1	0.000489476	PROTEIN_CODING_GENE	0.381634
LOC101312367	101312367	NC_020496.1	647270	648734	901	1	0.00110988	PROTEIN_CODING_GENE	0
LOC101302174	101302174	NC_020495.1	27761471	27763473	1245	0	0	PROTEIN_CODING_GENE	0
LOC101312704	101312704	NC_020493.1	6811429	6814877	2043	1	0.000489476	PROTEIN_CODING_GENE	20.2068
LOC101307211	101307211	NC_020495.1	20039467	20042309	1245	0	0	PROTEIN_CODING_GENE	9.57353
LOC101295186	101295186	NC_020492.1	8562879	8566344	2042	1	0.000489716	PROTEIN_CODING_GENE	2.8373
LOC101311755	101311755	NC_020494.1	18177504	18180852	2042	1	0.000489716	PROTEIN_CODING_GENE	26.9356
LOC105351327	105351327	NC_020494.1	10870146	10872230	1245	0	0	PROTEIN_CODING_GENE	0
LOC101302633	101302633	NC_020493.1	4568068	4570912	1670	0	0	PROTEIN_CODING_GENE	0
LOC101294330	101294330	NC_020492.1	24389943	24393357	2036	1	0.000491159	PROTEIN_CODING_GENE	407.171
LOC101307190	101307190	NC_020493.1	5859136	5862398	2032	1	0.000492126	PROTEIN_CODING_GENE	0.324777
LOC101298969	101298969	NC_020492.1	8931618	8932500	550	9	0.0163636	PROTEIN_CODING_GENE	0
LOC101313719	101313719	NC_020496.1	12295063	12298262	2032	1	0.000492126	PROTEIN_CODING_GENE	128.329
LOC101304924	101304924	NC_020497.1	18520643	18522850	1280	0	0	PROTEIN_CODING_GENE	0
LOC105352757	105352757	NC_020496.1	36096491	36099787	2027	1	0.00049334	PROTEIN_CODING_GENE	24.3408
LOC101304597	101304597	NC_020496.1	20217677	20219969	1280	1	0.00078125	PROTEIN_CODING_GENE	0
LOC101315366	101315366	NC_020496.1	12763452	12765433	1280	3	0.00234375	PROTEIN_CODING_GENE	0
LOC101300399	101300399	NC_020497.1	22733419	22736908	2023	1	0.000494315	PROTEIN_CODING_GENE	30.6037
LOC101306510	101306510	NC_020494.1	3186796	3193668	4046	2	0.000494315	PROTEIN_CODING_GENE	51.8228
LOC101305273	101305273	NC_020495.1	19428570	19431241	1631	0	0	PROTEIN_CODING_GENE	65.6038
LOC101295755	101295755	NC_020491.1	21174839	21184570	6061	3	0.000494968	PROTEIN_CODING_GENE	16.6052
LOC101295719	101295719	NC_020495.1	797475	799601	1284	2	0.00155763	PROTEIN_CODING_GENE	0
LOC101309174	101309174	NC_020496.1	18914279	18927030	8081	4	0.000494988	PROTEIN_CODING_GENE	24.8963
LOC101305935	101305935	NC_020494.1	18022406	18026810	2674	0	0	PROTEIN_CODING_GENE	44.1577
LOC101313296	101313296	NC_020493.1	6104744	6108112	2018	1	0.00049554	PROTEIN_CODING_GENE	6.18393
LOC101297789	101297789	NC_020492.1	5571448	5574964	2018	1	0.00049554	PROTEIN_CODING_GENE	18.3324
LOC101312003	101312003	NC_020497.1	21435045	21441683	4036	2	0.00049554	PROTEIN_CODING_GENE	26.7728
LOC105350648	105350648	NC_020493.1	23418962	23421135	1280	0	0	PROTEIN_CODING_GENE	0
LOC105350883	105350883	NC_020493.1	21163348	21165573	1280	5	0.00390625	PROTEIN_CODING_GENE	0
LOC101295313	101295313	NC_020493.1	15632037	15634636	1631	3	0.00183936	PROTEIN_CODING_GENE	0
LOC105350525	105350525	NC_020493.1	14199435	14202113	1631	0	0	PROTEIN_CODING_GENE	1.13149
LOC101300307	101300307	NC_020492.1	22658847	22662191	2018	1	0.00049554	PROTEIN_CODING_GENE	39.8719
LOC101313648	101313648	NC_020497.1	20179704	20183028	2017	1	0.000495786	PROTEIN_CODING_GENE	2.32914
LOC101302520	101302520	NC_020492.1	23790940	23794252	2013	1	0.000496771	PROTEIN_CODING_GENE	19.2385
LOC101299298	101299298	NC_020495.1	7158865	7162147	2012	1	0.000497018	PROTEIN_CODING_GENE	15.7896
LOC101292540	101292540	NC_020491.1	7578561	7581952	2012	1	0.000497018	PROTEIN_CODING_GENE	16.2629
LOC101301029	101301029	NC_020496.1	35296924	35300236	2010	1	0.000497512	PROTEIN_CODING_GENE	11.6785
LOC101315071	101315071	NC_020496.1	36154952	36158325	2010	1	0.000497512	PROTEIN_CODING_GENE	104.764
LOC101306622	101306622	NC_020494.1	21620122	21623246	2008	1	0.000498008	PROTEIN_CODING_GENE	14.0433
LOC101295984	101295984	NC_020493.1	8542030	8544057	1245	0	0	PROTEIN_CODING_GENE	12.3546
LOC101306480	101306480	NC_020497.1	17115820	17117829	1206	0	0	PROTEIN_CODING_GENE	256.732
LOC101295367	101295367	NC_020497.1	11344399	11350996	4013	2	0.00049838	PROTEIN_CODING_GENE	14.168
LOC101311491	101311491	NC_020496.1	9315284	9318246	1631	0	0	PROTEIN_CODING_GENE	602.681
LOC101301761	101301761	NC_020493.1	18126182	18129494	2006	1	0.000498504	PROTEIN_CODING_GENE	8.13487
LOC101309551	101309551	NC_020495.1	10973291	10975276	1206	1	0.000829187	PROTEIN_CODING_GENE	0
LOC101298293	101298293	NC_020493.1	4710242	4713701	2006	1	0.000498504	PROTEIN_CODING_GENE	27.7932
LOC101306540	101306540	NC_020496.1	15711908	15715150	2006	1	0.000498504	PROTEIN_CODING_GENE	43.1162
LOC101305661	101305661	NC_020494.1	18011622	18013662	1206	2	0.00165837	PROTEIN_CODING_GENE	0
LOC101294097	101294097	NC_020496.1	7938508	7941776	2004	1	0.000499002	PROTEIN_CODING_GENE	1.14481
LOC101309491	101309491	NC_020491.1	17794694	17797951	2004	1	0.000499002	PROTEIN_CODING_GENE	15.1657
LOC101295911	101295911	NC_020494.1	21100052	21103327	2003	1	0.000499251	PROTEIN_CODING_GENE	0.3472
LOC101310913	101310913	NC_020496.1	16036989	16040275	2003	1	0.000499251	PROTEIN_CODING_GENE	10.2244
LOC105349698	105349698	NC_020492.1	12299888	12303417	2249	0	0	PROTEIN_CODING_GENE	9.91319
LOC101307306	101307306	NC_020495.1	21327870	21331280	2003	1	0.000499251	PROTEIN_CODING_GENE	29.1155
LOC101300883	101300883	NC_020492.1	6222487	6224629	1280	1	0.00078125	PROTEIN_CODING_GENE	0
LOC101298948	101298948	NC_020491.1	19152662	19154603	1206	0	0	PROTEIN_CODING_GENE	7.69251
LOC101296423	101296423	NC_020491.1	5928413	5930898	1280	0	0	PROTEIN_CODING_GENE	7.96347
LOC101313454	101313454	NC_020491.1	5421990	5426431	2674	14	0.0052356	PROTEIN_CODING_GENE	0
LOC101307414	101307414	NC_020496.1	15793638	15796936	2002	1	0.0004995	PROTEIN_CODING_GENE	0.356138
LOC101314478	101314478	NC_020496.1	7877201	7880419	2002	1	0.0004995	PROTEIN_CODING_GENE	10.4636
LOC101291216	101291216	NC_020493.1	11026044	11038772	8006	4	0.000499625	PROTEIN_CODING_GENE	71.2667
LOC101303754	101303754	NC_020497.1	14045419	14049650	2635	2	0.000759013	PROTEIN_CODING_GENE	0
LOC101310211	101310211	NC_020494.1	22467306	22476910	6002	3	0.000499833	PROTEIN_CODING_GENE	19.0679
LOC101307510	101307510	NC_020496.1	8586493	8589886	2000	1	0.0005	PROTEIN_CODING_GENE	23.0691
LOC105352388	105352388	NC_020496.1	28542833	28545065	1241	0	0	PROTEIN_CODING_GENE	0
LOC101295402	101295402	NC_020493.1	8521506	8528279	3999	2	0.000500125	PROTEIN_CODING_GENE	27.8293
LOC101307614	101307614	NC_020496.1	16453618	16459355	3678	0	0	PROTEIN_CODING_GENE	1.54931
LOC101300347	101300347	NC_020495.1	17172930	17175066	1241	0	0	PROTEIN_CODING_GENE	9.38669
LOC101291526	101291526	NC_020495.1	10332531	10336758	2635	0	0	PROTEIN_CODING_GENE	12.5208
LOC101314835	101314835	NC_020493.1	131983	135207	1998	1	0.000500501	PROTEIN_CODING_GENE	1.25696
LOC101304310	101304310	NC_020496.1	3236372	3245289	5989	3	0.000500918	PROTEIN_CODING_GENE	0.0973922
LOC101292007	101292007	NC_020494.1	6716197	6722641	3991	2	0.000501128	PROTEIN_CODING_GENE	11.7201
LOC101315005	101315005	NC_020492.1	5171373	5174746	1995	1	0.000501253	PROTEIN_CODING_GENE	17.1662
LOC101307516	101307516	NC_020496.1	29809898	29816984	3990	2	0.000501253	PROTEIN_CODING_GENE	20.6971
LOC101300096	101300096	NC_020497.1	10028929	10032150	1994	1	0.000501505	PROTEIN_CODING_GENE	8.80801
LOC101309581	101309581	NC_020491.1	11575899	11577961	1241	0	0	PROTEIN_CODING_GENE	295.776
LOC101304965	101304965	NC_020495.1	1409698	1412825	1991	1	0.00050226	PROTEIN_CODING_GENE	33.2007
LOC101306185	101306185	NC_020492.1	1957778	1974649	5960	3	0.000503356	PROTEIN_CODING_GENE	3.23668
LOC101292010	101292010	NC_020494.1	17481527	17484817	1985	1	0.000503778	PROTEIN_CODING_GENE	9.58256
LOC101290967	101290967	NC_020496.1	7068995	7071329	1206	0	0	PROTEIN_CODING_GENE	20.2843
LOC101298248	101298248	NC_020491.1	6878643	6880623	1206	5	0.00414594	PROTEIN_CODING_GENE	0
LOC101312697	101312697	NC_020492.1	14157252	14173122	9923	5	0.00050388	PROTEIN_CODING_GENE	1.40721
LOC101298553	101298553	NC_020497.1	3894133	3896279	1241	0	0	PROTEIN_CODING_GENE	0
LOC101300912	101300912	NC_020495.1	8987010	8989087	1241	5	0.00402901	PROTEIN_CODING_GENE	0
LOC101291613	101291613	NC_020493.1	7777608	7780990	1984	1	0.000504032	PROTEIN_CODING_GENE	1.03579
LOC101297909	101297909	NC_020492.1	22793496	22797046	1984	1	0.000504032	PROTEIN_CODING_GENE	18.7215
LOC101300765	101300765	NC_020497.1	439393	449043	5939	3	0.000505136	PROTEIN_CODING_GENE	0.512527
LOC105351459	105351459	NC_020495.1	3532426	3535566	1976	1	0.000506073	PROTEIN_CODING_GENE	2.83926
LOC101314133	101314133	NC_020497.1	22420829	22424065	1974	1	0.000506586	PROTEIN_CODING_GENE	15.3667
LOC101313434	101313434	NC_020496.1	27137937	27141614	2245	0	0	PROTEIN_CODING_GENE	4.31131
LOC101303413	101303413	NC_020494.1	20557249	20560522	1974	1	0.000506586	PROTEIN_CODING_GENE	30.4624
LOC101305091	101305091	NC_020496.1	35547409	35553709	3946	2	0.000506842	PROTEIN_CODING_GENE	21.3594
LOC101313996	101313996	NC_020495.1	25574072	25577321	1972	1	0.000507099	PROTEIN_CODING_GENE	2.46655
YUC4	101305359	NC_020494.1	4637161	4648385	6539	1	0.000152929	PROTEIN_CODING_GENE	0
LOC101296761	101296761	NC_020493.1	26085161	26087149	1202	0	0	PROTEIN_CODING_GENE	0.864715
LOC101292101	101292101	NC_020493.1	25608260	25612105	2245	0	0	PROTEIN_CODING_GENE	62.0219
LOC101301944	101301944	NC_020492.1	29498896	29502362	2245	5	0.00222717	PROTEIN_CODING_GENE	0
LOC101307177	101307177	NC_020492.1	23206287	23212926	3639	0	0	PROTEIN_CODING_GENE	14.3287
LOC101303778	101303778	NC_020492.1	17543995	17547612	2245	0	0	PROTEIN_CODING_GENE	0.0897431
LOC101303718	101303718	NC_020496.1	4540780	4543991	1971	1	0.000507357	PROTEIN_CODING_GENE	21.0315
LOC101307438	101307438	NC_020497.1	18473403	18477726	2631	2	0.000760167	PROTEIN_CODING_GENE	0
CGS	101310722	NC_020496.1	31663548	31667022	1971	1	0.000507357	PROTEIN_CODING_GENE	104.792
LOC101291654	101291654	NC_020496.1	26966428	26972771	3941	2	0.000507485	PROTEIN_CODING_GENE	0.802336
LOC101293619	101293619	NC_020496.1	11172135	11175881	2280	0	0	PROTEIN_CODING_GENE	2.03984
LOC101307484	101307484	NC_020494.1	20354604	20357896	1970	1	0.000507614	PROTEIN_CODING_GENE	0.429546
LOC101297265	101297265	NC_020496.1	11357996	11361338	1970	1	0.000507614	PROTEIN_CODING_GENE	10.0888
LOC101315149	101315149	NC_020495.1	19273577	19276765	1970	1	0.000507614	PROTEIN_CODING_GENE	12.2906
LOC101298418	101298418	NC_020495.1	355686	359265	1970	1	0.000507614	PROTEIN_CODING_GENE	64.0666
LOC101291856	101291856	NC_020496.1	30735138	30738341	1969	1	0.000507872	PROTEIN_CODING_GENE	2.02127
LOC101291222	101291222	NC_020493.1	166529	170213	2284	5	0.00218914	PROTEIN_CODING_GENE	0
LOC101292173	101292173	NC_020492.1	10705195	10708718	2280	0	0	PROTEIN_CODING_GENE	6.91687
LOC101296037	101296037	NC_020497.1	14189084	14192431	1968	1	0.00050813	PROTEIN_CODING_GENE	3.20923
LOC101292001	101292001	NC_020493.1	6271326	6274888	1968	1	0.00050813	PROTEIN_CODING_GENE	8.33304
LOC101297639	101297639	NC_020494.1	21281516	21287998	3933	2	0.000508518	PROTEIN_CODING_GENE	5.57099
LOC101298660	101298660	NC_020491.1	19136087	19137414	697	0	0	PROTEIN_CODING_GENE	7.7182
LOC101301629	101301629	NC_020492.1	14669935	14673120	1966	1	0.000508647	PROTEIN_CODING_GENE	0.671419
LOC101310203	101310203	NC_020493.1	16051278	16057749	3929	2	0.000509035	PROTEIN_CODING_GENE	37.4562
LOC101307483	101307483	NC_020494.1	15037606	15044095	3926	2	0.000509424	PROTEIN_CODING_GENE	3.35896
LOC101293016	101293016	NC_020496.1	8905151	8908519	1962	1	0.000509684	PROTEIN_CODING_GENE	11.0971
LOC101302634	101302634	NC_020493.1	8445806	8449100	1961	1	0.000509944	PROTEIN_CODING_GENE	1.66836
LOC101303906	101303906	NC_020495.1	18633298	18636986	2206	0	0	PROTEIN_CODING_GENE	8.97542
LOC101315351	101315351	NC_020495.1	16475183	16476417	697	0	0	PROTEIN_CODING_GENE	4.82023
LOC101297357	101297357	NC_020495.1	25904017	25913180	5880	3	0.000510204	PROTEIN_CODING_GENE	0.153863
LOC101311669	101311669	NC_020495.1	9428614	9431897	1960	1	0.000510204	PROTEIN_CODING_GENE	94.8752
LOC101291345	101291345	NC_020495.1	18369342	18372656	1959	1	0.000510465	PROTEIN_CODING_GENE	21.4233
LOC101295618	101295618	NC_020494.1	5144698	5153863	5874	3	0.000510725	PROTEIN_CODING_GENE	6.14264
LOC101297844	101297844	NC_020495.1	11941138	11944503	1956	1	0.000511247	PROTEIN_CODING_GENE	0.487268
LOC101305713	101305713	NC_020492.1	17096576	17099856	1956	1	0.000511247	PROTEIN_CODING_GENE	2.02626
LOC101307245	101307245	NC_020491.1	11431124	11434749	2206	0	0	PROTEIN_CODING_GENE	7.03764
LOC101303740	101303740	NC_020497.1	8779532	8782648	1955	1	0.000511509	PROTEIN_CODING_GENE	16.5191
LOC101307549	101307549	NC_020492.1	10265646	10269025	1953	1	0.000512033	PROTEIN_CODING_GENE	0.18674
LOC101310216	101310216	NC_020495.1	736643	739855	1952	1	0.000512295	PROTEIN_CODING_GENE	67.2251
LOC101306261	101306261	NC_020496.1	30138313	30145433	4678	7	0.00149637	PROTEIN_CODING_GENE	0
LOC101294639	101294639	NC_020493.1	27195508	27198864	1951	1	0.000512558	PROTEIN_CODING_GENE	16.5524
LOC101313977	101313977	NC_020494.1	18245967	18249520	2241	0	0	PROTEIN_CODING_GENE	74.5706
LOC101305065	101305065	NC_020494.1	17971713	17974943	1951	1	0.000512558	PROTEIN_CODING_GENE	21.6518
LOC105350592	105350592	NC_020493.1	19385223	19386464	697	3	0.00430416	PROTEIN_CODING_GENE	0
LOC101298473	101298473	NC_020492.1	7828066	7831151	1951	1	0.000512558	PROTEIN_CODING_GENE	45.5438
LOC101314161	101314161	NC_020493.1	12583625	12586753	1950	1	0.000512821	PROTEIN_CODING_GENE	124.901
LOC101311209	101311209	NC_020496.1	588256	613363	15594	8	0.000513018	PROTEIN_CODING_GENE	78.4204
LOC101310943	101310943	NC_020497.1	11190671	11200132	5846	3	0.000513171	PROTEIN_CODING_GENE	2.82387
LOC101308987	101308987	NC_020496.1	29893643	29896773	1946	1	0.000513875	PROTEIN_CODING_GENE	0.797764
LOC101305708	101305708	NC_020492.1	6951987	6955403	1946	1	0.000513875	PROTEIN_CODING_GENE	10.8314
LOC101293594	101293594	NC_020495.1	25486715	25489783	1945	1	0.000514139	PROTEIN_CODING_GENE	6.2872
LOC101302271	101302271	NC_020495.1	6619792	6628874	5826	3	0.000514933	PROTEIN_CODING_GENE	1.98002
LOC101309668	101309668	NC_020497.1	6508060	6511208	1941	1	0.000515198	PROTEIN_CODING_GENE	2.82884
LOC101302970	101302970	NC_020491.1	1204996	1208287	1941	1	0.000515198	PROTEIN_CODING_GENE	17.4803
LOC101303930	101303930	NC_020496.1	37578922	37580074	693	0	0	PROTEIN_CODING_GENE	0
LOC101294115	101294115	NC_020491.1	11025010	11031106	3878	2	0.00051573	PROTEIN_CODING_GENE	15.8128
LOC101313155	101313155	NC_020497.1	14792170	14795270	1937	1	0.000516262	PROTEIN_CODING_GENE	21.0519
LOC105352570	105352570	NC_020496.1	383569	384832	697	2	0.00286944	PROTEIN_CODING_GENE	0
LOC101301663	101301663	NC_020493.1	5615887	5619461	2241	0	0	PROTEIN_CODING_GENE	101.611
LOC101311276	101311276	NC_020494.1	22231262	22237921	3872	2	0.000516529	PROTEIN_CODING_GENE	4.96581
LOC101308159	101308159	NC_020493.1	14541961	14548299	3871	2	0.000516662	PROTEIN_CODING_GENE	7.07356
LOC101297137	101297137	NC_020494.1	20162249	20165381	1934	1	0.000517063	PROTEIN_CODING_GENE	0.275502
LOC101315235	101315235	NC_020495.1	1781343	1784547	1932	1	0.000517598	PROTEIN_CODING_GENE	42.6582
LOC101298764	101298764	NC_020492.1	18607991	18611152	1931	1	0.000517866	PROTEIN_CODING_GENE	47.7418
LOC101304589	101304589	NC_020496.1	528801	531985	1929	1	0.000518403	PROTEIN_CODING_GENE	2.86977
LOC101309280	101309280	NC_020496.1	24448014	24451411	1929	1	0.000518403	PROTEIN_CODING_GENE	9.73746
LOC101297104	101297104	NC_020492.1	14410415	14413514	1929	1	0.000518403	PROTEIN_CODING_GENE	52.4989
LOC101308489	101308489	NC_020496.1	10373442	10376598	1927	1	0.000518941	PROTEIN_CODING_GENE	1.55402
LOC101312615	101312615	NC_020493.1	15551103	15556329	3245	0	0	PROTEIN_CODING_GENE	20.769
LOC101296181	101296181	NC_020493.1	542232	543338	697	0	0	PROTEIN_CODING_GENE	0
LOC101294826	101294826	NC_020492.1	26071602	26075072	2202	0	0	PROTEIN_CODING_GENE	0
LOC101314983	101314983	NC_020491.1	5493826	5495241	697	0	0	PROTEIN_CODING_GENE	32.7944
LOC101314636	101314636	NC_020493.1	7257450	7260846	1927	1	0.000518941	PROTEIN_CODING_GENE	14.0229
LOC101294386	101294386	NC_020496.1	7943548	7946921	1923	1	0.000520021	PROTEIN_CODING_GENE	1.25885
LOC101301922	101301922	NC_020497.1	22972602	22976037	1922	1	0.000520291	PROTEIN_CODING_GENE	1.15295
LOC101291373	101291373	NC_020497.1	6727261	6730419	1922	1	0.000520291	PROTEIN_CODING_GENE	8.23223
LOC101293415	101293415	NC_020496.1	5121992	5123213	697	0	0	PROTEIN_CODING_GENE	0
LOC105352024	105352024	NC_020496.1	3617503	3621086	2202	1	0.000454133	PROTEIN_CODING_GENE	0
LOC105351442	105351442	NC_020495.1	2436376	2437743	658	0	0	PROTEIN_CODING_GENE	0
LOC105351305	105351305	NC_020494.1	7081472	7085367	2202	2	0.000908265	PROTEIN_CODING_GENE	0
LOC101306248	101306248	NC_020496.1	15080220	15083336	1922	1	0.000520291	PROTEIN_CODING_GENE	10.821
LOC105353072	105353072	NC_020497.1	18492475	18493549	619	0	0	PROTEIN_CODING_GENE	0
LOC101303753	101303753	NC_020497.1	8782944	8783971	658	1	0.00151976	PROTEIN_CODING_GENE	0
LOC101292750	101292750	NC_020497.1	8097256	8102661	3280	9	0.0027439	PROTEIN_CODING_GENE	0
LOC101303086	101303086	NC_020492.1	23801859	23804958	1922	1	0.000520291	PROTEIN_CODING_GENE	33.1634
LOC101308763	101308763	NC_020494.1	19606751	19609867	1921	1	0.000520562	PROTEIN_CODING_GENE	7.17949
LOC101298321	101298321	NC_020495.1	26757975	26760993	1921	1	0.000520562	PROTEIN_CODING_GENE	27.0895
LOC101315216	101315216	NC_020493.1	13491853	13500302	3206	0	0	PROTEIN_CODING_GENE	8.29663
LOC101295693	101295693	NC_020493.1	8533107	8538366	3280	0	0	PROTEIN_CODING_GENE	5.05368
LOC105350220	105350220	NC_020493.1	2067115	2068140	619	0	0	PROTEIN_CODING_GENE	3.30011
LOC101305693	101305693	NC_020491.1	10309024	10312197	1917	1	0.000521648	PROTEIN_CODING_GENE	5.19987
LOC101292959	101292959	NC_020492.1	23522423	23525553	1917	1	0.000521648	PROTEIN_CODING_GENE	9.95665
LOC101303446	101303446	NC_020496.1	36151537	36152746	658	1	0.00151976	PROTEIN_CODING_GENE	0
LOC101313094	101313094	NC_020492.1	6801677	6811267	5749	3	0.00052183	PROTEIN_CODING_GENE	6.92456
LOC101313143	101313143	NC_020496.1	37785638	37788848	1916	1	0.000521921	PROTEIN_CODING_GENE	23.4315
LOC101302294	101302294	NC_020497.1	4200402	4203421	1916	1	0.000521921	PROTEIN_CODING_GENE	32.6236
LOC101315004	101315004	NC_020497.1	11583971	11584472	268	0	0	PROTEIN_CODING_GENE	0
LOC105351890	105351890	NC_020495.1	19633700	19634180	264	0	0	PROTEIN_CODING_GENE	0
LOC101298841	101298841	NC_020497.1	3901549	3904655	1913	1	0.000522739	PROTEIN_CODING_GENE	6.63953
LOC101315228	101315228	NC_020494.1	17454351	17457447	1913	1	0.000522739	PROTEIN_CODING_GENE	7.11524
LOC101302732	101302732	NC_020493.1	19522484	19525654	1912	1	0.000523013	PROTEIN_CODING_GENE	80.1074
LOC101309114	101309114	NC_020492.1	18136676	18137159	268	0	0	PROTEIN_CODING_GENE	4.82755
LOC101314368	101314368	NC_020494.1	14802348	14805997	1906	1	0.000524659	PROTEIN_CODING_GENE	365.728
LOC101311466	101311466	NC_020494.1	9795665	9796786	658	0	0	PROTEIN_CODING_GENE	7.92419
LOC105349682	105349682	NC_020492.1	11205310	11205762	229	0	0	PROTEIN_CODING_GENE	51.4401
LOC105349504	105349504	NC_020491.1	16905138	16906185	654	0	0	PROTEIN_CODING_GENE	1.32756
LOC101294140	101294140	NC_020492.1	33005788	33018451	7613	4	0.000525417	PROTEIN_CODING_GENE	11.9595
LOC101306971	101306971	NC_020497.1	18682522	18685599	1778	0	0	PROTEIN_CODING_GENE	0
LOC101306632	101306632	NC_020495.1	12103834	12106999	1903	1	0.000525486	PROTEIN_CODING_GENE	5.01415
LOC101308106	101308106	NC_020496.1	24848097	24851071	1778	0	0	PROTEIN_CODING_GENE	6.72217
LOC101312268	101312268	NC_020496.1	21454803	21457606	1778	0	0	PROTEIN_CODING_GENE	76.3069
LOC101312563	101312563	NC_020496.1	2140333	2141375	654	0	0	PROTEIN_CODING_GENE	0
LOC101314576	101314576	NC_020495.1	25594588	25595104	268	0	0	PROTEIN_CODING_GENE	0
LOC101305446	101305446	NC_020493.1	25233156	25239380	3803	2	0.000525901	PROTEIN_CODING_GENE	16.88
LOC101309062	101309062	NC_020495.1	14385594	14386689	615	0	0	PROTEIN_CODING_GENE	0
LOC101292880	101292880	NC_020493.1	12245372	12260009	4245	9	0.00212014	PROTEIN_CODING_GENE	0
LOC101305276	101305276	NC_020496.1	6494142	6497619	1899	1	0.000526593	PROTEIN_CODING_GENE	10.5963
LOC101295309	101295309	NC_020492.1	28732097	28735193	1778	0	0	PROTEIN_CODING_GENE	0
LOC105350423	105350423	NC_020493.1	9909636	9912638	1898	1	0.00052687	PROTEIN_CODING_GENE	0.856212
LOC101310052	101310052	NC_020491.1	765171	768289	1898	1	0.00052687	PROTEIN_CODING_GENE	117.192
LOC101294598	101294598	NC_020491.1	14677813	14678995	693	0	0	PROTEIN_CODING_GENE	0
LOC101308186	101308186	NC_020495.1	9432225	9438558	3789	2	0.000527844	PROTEIN_CODING_GENE	7.64166
LOC101310850	101310850	NC_020492.1	16244569	16248212	1894	1	0.000527983	PROTEIN_CODING_GENE	15.4942
LOC101298754	101298754	NC_020497.1	10436502	10445234	4280	0	0	PROTEIN_CODING_GENE	0
LOC101292930	101292930	NC_020497.1	5696051	5697212	650	1	0.00153846	PROTEIN_CODING_GENE	0
LOC101305416	101305416	NC_020492.1	1893044	1896035	1894	1	0.000527983	PROTEIN_CODING_GENE	67.2613
LOC101292050	101292050	NC_020497.1	4768250	4771305	1890	1	0.000529101	PROTEIN_CODING_GENE	93.3847
LOC101314794	101314794	NC_020497.1	13879172	13882223	1889	1	0.000529381	PROTEIN_CODING_GENE	132.896
LOC101303561	101303561	NC_020497.1	21173030	21176128	1888	1	0.000529661	PROTEIN_CODING_GENE	0.332569
LOC101295782	101295782	NC_020492.1	24051643	24054748	1885	1	0.000530504	PROTEIN_CODING_GENE	15.6129
LOC101299028	101299028	NC_020491.1	2363896	2365103	658	0	0	PROTEIN_CODING_GENE	62.5426
LOC101306536	101306536	NC_020496.1	3749963	3752853	1778	0	0	PROTEIN_CODING_GENE	4.66472
LOC105351925	105351925	NC_020495.1	25523494	25523896	229	0	0	PROTEIN_CODING_GENE	0
LOC101293208	101293208	NC_020495.1	11605254	11606307	619	2	0.00323102	PROTEIN_CODING_GENE	0
LOC101296278	101296278	NC_020494.1	6995740	6998703	1884	1	0.000530786	PROTEIN_CODING_GENE	99.8674
LOC101310270	101310270	NC_020491.1	19941465	19942513	611	1	0.00163666	PROTEIN_CODING_GENE	0
LOC101310454	101310454	NC_020491.1	14327286	14328438	615	0	0	PROTEIN_CODING_GENE	20.0513
LOC105350727	105350727	NC_020493.1	27739062	27748742	5645	3	0.000531444	PROTEIN_CODING_GENE	0.0459616
LOC101296706	101296706	NC_020491.1	5935512	5938376	1778	0	0	PROTEIN_CODING_GENE	0.292201
LOC101303306	101303306	NC_020492.1	32205414	32208550	1881	1	0.000531632	PROTEIN_CODING_GENE	4.68042
LOC101304619	101304619	NC_020497.1	14550768	14553804	1739	0	0	PROTEIN_CODING_GENE	5.91667
LOC101312833	101312833	NC_020495.1	21761541	21767490	3762	2	0.000531632	PROTEIN_CODING_GENE	13.4901
LOC105351401	105351401	NC_020495.1	424644	427881	1880	1	0.000531915	PROTEIN_CODING_GENE	7.28951
LOC105352236	105352236	NC_020496.1	16717821	16720699	1739	2	0.00115009	PROTEIN_CODING_GENE	0
LOC105351866	105351866	NC_020495.1	13068728	13069262	229	1	0.00436681	PROTEIN_CODING_GENE	0
LOC101314595	101314595	NC_020491.1	4767506	4770673	1880	1	0.000531915	PROTEIN_CODING_GENE	10.0247
LOC105350899	105350899	NC_020493.1	23907047	23907506	268	0	0	PROTEIN_CODING_GENE	0
LOC101307751	101307751	NC_020492.1	26827038	26835975	5639	3	0.000532009	PROTEIN_CODING_GENE	8.64932
LOC105350754	105350754	NC_020493.1	2352101	2352677	229	0	0	PROTEIN_CODING_GENE	0
LOC101293857	101293857	NC_020493.1	13622054	13627961	3755	2	0.000532623	PROTEIN_CODING_GENE	6.55752
LOC101309615	101309615	NC_020492.1	22221935	22224745	1739	0	0	PROTEIN_CODING_GENE	0
LOC101294533	101294533	NC_020492.1	21354184	21357038	1739	2	0.00115009	PROTEIN_CODING_GENE	0
LOC101292870	101292870	NC_020492.1	19727296	19730326	1739	0	0	PROTEIN_CODING_GENE	6.1791
LOC101306362	101306362	NC_020496.1	7171218	7177357	3755	2	0.000532623	PROTEIN_CODING_GENE	16.7119
LOC101301301	101301301	NC_020495.1	28833560	28848619	7507	4	0.000532836	PROTEIN_CODING_GENE	2.75144
LOC105352676	105352676	NC_020496.1	21093834	21094344	264	0	0	PROTEIN_CODING_GENE	15.2484
LOC101307698	101307698	NC_020495.1	3762990	3764109	619	0	0	PROTEIN_CODING_GENE	0
LOC101295327	101295327	NC_020494.1	20876625	20877019	229	0	0	PROTEIN_CODING_GENE	55.9771
LOC101301670	101301670	NC_020494.1	13839185	13842226	1774	0	0	PROTEIN_CODING_GENE	13.2669
LOC101309238	101309238	NC_020494.1	633697	638745	3202	0	0	PROTEIN_CODING_GENE	5.84806
LOC105350615	105350615	NC_020493.1	20998798	21000153	650	0	0	PROTEIN_CODING_GENE	13.0801
LOC101315168	101315168	NC_020496.1	37836587	37839656	1875	1	0.000533333	PROTEIN_CODING_GENE	17.6199
LOC105350255	105350255	NC_020493.1	2537587	2538029	229	0	0	PROTEIN_CODING_GENE	100.106
LOC101302862	101302862	NC_020491.1	3242909	3245878	1875	1	0.000533333	PROTEIN_CODING_GENE	42.0619
LOC101299735	101299735	NC_020492.1	22909830	22912778	1774	0	0	PROTEIN_CODING_GENE	28.1679
LOC101298790	101298790	NC_020494.1	14396245	14399464	1874	1	0.000533618	PROTEIN_CODING_GENE	6.29229
LOC101299764	101299764	NC_020495.1	2130572	2136684	3746	2	0.000533903	PROTEIN_CODING_GENE	6.94756
LOC105352615	105352615	NC_020496.1	7363268	7363793	264	0	0	PROTEIN_CODING_GENE	0
LOC101310013	101310013	NC_020493.1	13292008	13293081	611	0	0	PROTEIN_CODING_GENE	0
LOC101313685	101313685	NC_020493.1	9384666	9385122	264	0	0	PROTEIN_CODING_GENE	0
LOC101305055	101305055	NC_020493.1	7080671	7081676	615	0	0	PROTEIN_CODING_GENE	0
LOC101307973	101307973	NC_020493.1	2134074	2136524	1388	4	0.00288184	PROTEIN_CODING_GENE	0
LOC101306395	101306395	NC_020492.1	13595326	13601223	3746	2	0.000533903	PROTEIN_CODING_GENE	25.4357
LOC105350106	105350106	NC_020492.1	19533017	19534343	650	3	0.00461538	PROTEIN_CODING_GENE	0
LOC101299689	101299689	NC_020496.1	37203803	37210085	3745	2	0.000534045	PROTEIN_CODING_GENE	41.8608
LOC101299839	101299839	NC_020493.1	1278932	1282061	1872	1	0.000534188	PROTEIN_CODING_GENE	87.2999
LOC101297006	101297006	NC_020497.1	21833468	21835813	1349	0	0	PROTEIN_CODING_GENE	12.6129
LOC101305602	101305602	NC_020497.1	20485013	20487399	1349	0	0	PROTEIN_CODING_GENE	0.266621
LOC101311165	101311165	NC_020493.1	10700314	10703489	1872	1	0.000534188	PROTEIN_CODING_GENE	105.48
LOC101308199	101308199	NC_020496.1	36741279	36741711	229	0	0	PROTEIN_CODING_GENE	2.24476
LOC101295048	101295048	NC_020495.1	22166204	22166741	264	0	0	PROTEIN_CODING_GENE	133.641
LOC101295414	101295414	NC_020494.1	9503803	9506958	1774	0	0	PROTEIN_CODING_GENE	2.39225
LOC101303684	101303684	NC_020493.1	25162874	25163348	260	0	0	PROTEIN_CODING_GENE	5.00796
LOC101295979	101295979	NC_020492.1	33302002	33302407	229	3	0.0131004	PROTEIN_CODING_GENE	0
LOC101303062	101303062	NC_020497.1	3082293	3085316	1871	1	0.000534474	PROTEIN_CODING_GENE	0.607943
LOC101296319	101296319	NC_020497.1	4878099	4881115	1871	1	0.000534474	PROTEIN_CODING_GENE	42.0174
LOC101310089	101310089	NC_020492.1	13972011	13972476	229	0	0	PROTEIN_CODING_GENE	0
LOC101302809	101302809	NC_020492.1	13176106	13178293	1349	0	0	PROTEIN_CODING_GENE	0.460387
LOC101312671	101312671	NC_020491.1	13112321	13115326	1871	1	0.000534474	PROTEIN_CODING_GENE	60.5013
LOC101292286	101292286	NC_020493.1	21402496	21411521	5612	3	0.000534569	PROTEIN_CODING_GENE	4.29877
LOC101295406	101295406	NC_020493.1	7907540	7910645	1869	1	0.000535045	PROTEIN_CODING_GENE	29.9673
LOC101291263	101291263	NC_020496.1	34899627	34902650	1868	1	0.000535332	PROTEIN_CODING_GENE	176.746
LOC101311884	101311884	NC_020496.1	30816434	30820678	2778	7	0.0025198	PROTEIN_CODING_GENE	0
LOC101310333	101310333	NC_020496.1	17267745	17270633	1735	0	0	PROTEIN_CODING_GENE	9.28487
LOC101306936	101306936	NC_020496.1	9059620	9060729	650	0	0	PROTEIN_CODING_GENE	4311.54
LOC101314673	101314673	NC_020496.1	4932854	4933858	611	0	0	PROTEIN_CODING_GENE	80.0571
LOC101309330	101309330	NC_020493.1	7978118	7984309	3733	2	0.000535762	PROTEIN_CODING_GENE	8.05708
LOC101312973	101312973	NC_020497.1	22380749	22386693	3732	2	0.000535906	PROTEIN_CODING_GENE	11.6921
LOC101306509	101306509	NC_020493.1	18570899	18573209	1384	0	0	PROTEIN_CODING_GENE	0
LOC105350829	105350829	NC_020493.1	12808226	12808682	264	0	0	PROTEIN_CODING_GENE	0
LOC101295378	101295378	NC_020491.1	20656824	20659816	1864	1	0.000536481	PROTEIN_CODING_GENE	0.194792
LOC101291262	101291262	NC_020496.1	31815693	31818876	1862	1	0.000537057	PROTEIN_CODING_GENE	7.36324
LOC101300672	101300672	NC_020491.1	4746189	4749130	1860	1	0.000537634	PROTEIN_CODING_GENE	5.30053
LOC101308439	101308439	NC_020492.1	23986438	23989528	1735	0	0	PROTEIN_CODING_GENE	6.41133
LOC101300743	101300743	NC_020496.1	20846918	20850535	1860	1	0.000537634	PROTEIN_CODING_GENE	24.9772
LOC101304811	101304811	NC_020491.1	20295551	20300162	2778	0	0	PROTEIN_CODING_GENE	1.42152
LOC101303194	101303194	NC_020492.1	21840389	21843351	1860	1	0.000537634	PROTEIN_CODING_GENE	79.5284
LOC101296227	101296227	NC_020497.1	2816758	2819946	1859	1	0.000537924	PROTEIN_CODING_GENE	120.077
LOC101303936	101303936	NC_020491.1	11271602	11276204	2778	0	0	PROTEIN_CODING_GENE	2.32884
LOC101292466	101292466	NC_020497.1	17873860	17875274	611	0	0	PROTEIN_CODING_GENE	0.340455
LOC101312783	101312783	NC_020497.1	14693012	14695794	1770	0	0	PROTEIN_CODING_GENE	26.3913
LOC105353241	105353241	NC_020497.1	8175021	8175411	221	0	0	PROTEIN_CODING_GENE	0
LOC105349329	105349329	NC_020496.1	24304667	24305702	650	1	0.00153846	PROTEIN_CODING_GENE	0
LOC101301905	101301905	NC_020491.1	8631742	8634881	1856	1	0.000538793	PROTEIN_CODING_GENE	27.082
LOC101309179	101309179	NC_020496.1	4529759	4531971	1349	1	0.00074129	PROTEIN_CODING_GENE	0
LOC101305873	101305873	NC_020491.1	2664974	2674452	5562	3	0.000539374	PROTEIN_CODING_GENE	10.096
LOC101300440	101300440	NC_020495.1	398037	401029	1774	0	0	PROTEIN_CODING_GENE	16.7925
LOC101296910	101296910	NC_020497.1	6861715	6867597	3706	2	0.000539665	PROTEIN_CODING_GENE	16.5398
LOC101300971	101300971	NC_020492.1	5696898	5699900	1851	1	0.000540249	PROTEIN_CODING_GENE	23.3815
LOC101299937	101299937	NC_020493.1	8752716	8754015	650	0	0	PROTEIN_CODING_GENE	90.4283
LOC105350017	105350017	NC_020492.1	1786256	1787387	650	0	0	PROTEIN_CODING_GENE	0
LOC101291667	101291667	NC_020491.1	17889733	17892703	1851	1	0.000540249	PROTEIN_CODING_GENE	25.0073
LOC105349496	105349496	NC_020491.1	14513490	14514478	611	1	0.00163666	PROTEIN_CODING_GENE	0
LOC101296675	101296675	NC_020495.1	16913890	16917237	1846	1	0.000541712	PROTEIN_CODING_GENE	2.32393
LOC101303908	101303908	NC_020495.1	25027150	25030115	1845	1	0.000542005	PROTEIN_CODING_GENE	56.178
LOC101291823	101291823	NC_020495.1	5923341	5926346	1735	0	0	PROTEIN_CODING_GENE	26.9716
LOC105351031	105351031	NC_020494.1	8689484	8691919	1384	0	0	PROTEIN_CODING_GENE	0
LOC105351278	105351278	NC_020494.1	2103647	2106314	1735	6	0.00345821	PROTEIN_CODING_GENE	0
LOC101312334	101312334	NC_020494.1	3563470	3569287	3689	2	0.000542152	PROTEIN_CODING_GENE	22.4798
LOC101302247	101302247	NC_020493.1	26940963	26947028	3685	2	0.000542741	PROTEIN_CODING_GENE	5.94001
LOC101306859	101306859	NC_020497.1	13424868	13427821	1842	1	0.000542888	PROTEIN_CODING_GENE	3.90746
LOC105350737	105350737	NC_020493.1	468302	468746	264	0	0	PROTEIN_CODING_GENE	0
LOC101313371	101313371	NC_020492.1	9269469	9272352	1735	0	0	PROTEIN_CODING_GENE	61.198
LOC101295492	101295492	NC_020492.1	31253318	31256244	1841	1	0.000543183	PROTEIN_CODING_GENE	2.95902
LOC101296349	101296349	NC_020492.1	4426065	4427113	615	0	0	PROTEIN_CODING_GENE	0
LOC101309601	101309601	NC_020492.1	15079274	15082197	1837	1	0.000544366	PROTEIN_CODING_GENE	10.8632
LOC101293528	101293528	NC_020497.1	21738660	21740890	1345	0	0	PROTEIN_CODING_GENE	55.5716
LOC105353277	105353277	NC_020497.1	15814442	15818818	2739	9	0.00328587	PROTEIN_CODING_GENE	0
LOC101306730	101306730	NC_020495.1	25035429	25038599	1836	1	0.000544662	PROTEIN_CODING_GENE	2.38634
LOC101293720	101293720	NC_020497.1	11231426	11237349	3671	2	0.000544811	PROTEIN_CODING_GENE	10.6841
LOC101313624	101313624	NC_020496.1	33478327	33482654	2739	0	0	PROTEIN_CODING_GENE	4.92729
LOC101300066	101300066	NC_020495.1	29223495	29225733	1345	0	0	PROTEIN_CODING_GENE	0
LOC101297721	101297721	NC_020494.1	21171072	21175378	2739	0	0	PROTEIN_CODING_GENE	23.8427
LOC101300145	101300145	NC_020495.1	3795315	3798321	1835	1	0.000544959	PROTEIN_CODING_GENE	4.08793
LOC105351068	105351068	NC_020494.1	12578007	12580379	1345	0	0	PROTEIN_CODING_GENE	0
LOC101302253	101302253	NC_020494.1	250051	252206	1349	0	0	PROTEIN_CODING_GENE	3.81327
LOC101296801	101296801	NC_020491.1	8483891	8486900	1835	1	0.000544959	PROTEIN_CODING_GENE	13.6269
LOC101308057	101308057	NC_020493.1	3872013	3874898	1835	1	0.000544959	PROTEIN_CODING_GENE	35.3923
LOC101301367	101301367	NC_020493.1	3566319	3569314	1833	1	0.000545554	PROTEIN_CODING_GENE	21.7849
LOC101303091	101303091	NC_020492.1	18912923	18915106	1345	1	0.000743494	PROTEIN_CODING_GENE	0
LOC101301861	101301861	NC_020494.1	5841224	5849981	5498	3	0.000545653	PROTEIN_CODING_GENE	6.18974
LOC101300099	101300099	NC_020491.1	21790216	21792592	1345	0	0	PROTEIN_CODING_GENE	5.51996
LOC101292246	101292246	NC_020491.1	5542834	5544137	611	0	0	PROTEIN_CODING_GENE	7.51557
LOC105352334	105352334	NC_020496.1	25423074	25426015	1832	1	0.000545852	PROTEIN_CODING_GENE	8.88034
LOC101313841	101313841	NC_020497.1	10860823	10863577	1731	0	0	PROTEIN_CODING_GENE	10.8254
LOC101299596	101299596	NC_020496.1	8265976	8269028	1832	1	0.000545852	PROTEIN_CODING_GENE	13.8816
LOC105352666	105352666	NC_020496.1	18903611	18904022	221	0	0	PROTEIN_CODING_GENE	0
LOC101312996	101312996	NC_020493.1	5531673	5537589	3659	2	0.000546597	PROTEIN_CODING_GENE	4.06937
LOC101293690	101293690	NC_020495.1	13312831	13318773	3656	2	0.000547046	PROTEIN_CODING_GENE	0.327715
LOC101295411	101295411	NC_020494.1	13067190	13073043	3656	2	0.000547046	PROTEIN_CODING_GENE	12.041
LOC101297817	101297817	NC_020493.1	1625853	1626342	260	0	0	PROTEIN_CODING_GENE	0
LOC101292114	101292114	NC_020494.1	11367449	11370552	1826	1	0.000547645	PROTEIN_CODING_GENE	10.2215
LOC101305341	101305341	NC_020492.1	20308748	20310927	1380	0	0	PROTEIN_CODING_GENE	0.136478
LOC101294813	101294813	NC_020492.1	14238401	14242652	2774	0	0	PROTEIN_CODING_GENE	7.32206
LOC101307729	101307729	NC_020491.1	21525355	21528205	1822	1	0.000548847	PROTEIN_CODING_GENE	44.0683
LOC101291247	101291247	NC_020495.1	5940164	5942411	1345	0	0	PROTEIN_CODING_GENE	3.74262
LOC101309233	101309233	NC_020493.1	5940231	5943182	1818	1	0.000550055	PROTEIN_CODING_GENE	0.799832
LOC101307701	101307701	NC_020495.1	17563156	17566136	1816	1	0.000550661	PROTEIN_CODING_GENE	4.79518
LOC101308244	101308244	NC_020492.1	18098558	18102019	1816	1	0.000550661	PROTEIN_CODING_GENE	33.9208
LOC101307225	101307225	NC_020496.1	17120397	17123485	1813	1	0.000551572	PROTEIN_CODING_GENE	2.5176
LOC101309380	101309380	NC_020497.1	3404420	3407362	1813	1	0.000551572	PROTEIN_CODING_GENE	18.9542
LOC101310878	101310878	NC_020493.1	23199132	23205021	3622	2	0.000552181	PROTEIN_CODING_GENE	18.6166
LOC101300669	101300669	NC_020497.1	14403439	14406450	1807	1	0.000553403	PROTEIN_CODING_GENE	45.5174
LOC101298164	101298164	NC_020491.1	13576768	13579659	1807	1	0.000553403	PROTEIN_CODING_GENE	109.642
LOC101303237	101303237	NC_020496.1	1533524	1536345	1731	0	0	PROTEIN_CODING_GENE	45.218
LOC101309160	101309160	NC_020495.1	25215346	25217489	1306	0	0	PROTEIN_CODING_GENE	4.67827
LOC101307773	101307773	NC_020493.1	26685393	26688336	1807	1	0.000553403	PROTEIN_CODING_GENE	113.325
LOC101309807	101309807	NC_020493.1	21101142	21103403	1306	0	0	PROTEIN_CODING_GENE	6.35325
LOC101310395	101310395	NC_020493.1	5999788	6002479	1731	0	0	PROTEIN_CODING_GENE	27.7212
LOC101304251	101304251	NC_020492.1	18997333	19000319	1803	1	0.000554631	PROTEIN_CODING_GENE	1.85238
LOC101297891	101297891	NC_020492.1	11347577	11353474	3606	2	0.000554631	PROTEIN_CODING_GENE	13.8973
LOC105349235	105349235	NC_020492.1	27084819	27087099	1306	0	0	PROTEIN_CODING_GENE	15.7128
LOC101305335	101305335	NC_020492.1	26709746	26713521	2349	0	0	PROTEIN_CODING_GENE	84.9846
LOC101310944	101310944	NC_020492.1	2146308	2148788	1380	0	0	PROTEIN_CODING_GENE	0
LOC101304423	101304423	NC_020497.1	20837777	20842311	2735	0	0	PROTEIN_CODING_GENE	2.54051
LOC101299852	101299852	NC_020493.1	27649772	27652690	1799	1	0.000555864	PROTEIN_CODING_GENE	0.584128
LOC101301911	101301911	NC_020497.1	19805683	19809703	2384	0	0	PROTEIN_CODING_GENE	69.5217
LOC105352409	105352409	NC_020496.1	29786167	29788612	1341	0	0	PROTEIN_CODING_GENE	0
LOC101295862	101295862	NC_020497.1	22611913	22614810	1799	1	0.000555864	PROTEIN_CODING_GENE	48.7537
LOC101293772	101293772	NC_020494.1	17531478	17534403	1799	1	0.000555864	PROTEIN_CODING_GENE	85.4776
LOC101307345	101307345	NC_020497.1	22171951	22175061	1798	1	0.000556174	PROTEIN_CODING_GENE	12.7793
LOC101301266	101301266	NC_020492.1	20155676	20159859	2384	5	0.00209732	PROTEIN_CODING_GENE	0
LOC101294619	101294619	NC_020492.1	16618940	16621107	1341	0	0	PROTEIN_CODING_GENE	4.60265
LOC101303438	101303438	NC_020496.1	30563000	30566034	1798	1	0.000556174	PROTEIN_CODING_GENE	26.968
LOC101306565	101306565	NC_020491.1	20440627	20444975	2735	0	0	PROTEIN_CODING_GENE	98.2925
LOC101296525	101296525	NC_020491.1	14577768	14580596	1341	9	0.00671141	PROTEIN_CODING_GENE	0
LOC101305761	101305761	NC_020495.1	19977295	19983079	3595	2	0.000556328	PROTEIN_CODING_GENE	6.75865
LOC101302491	101302491	NC_020491.1	11230376	11232517	1341	2	0.00149142	PROTEIN_CODING_GENE	0
LOC101303555	101303555	NC_020497.1	16316001	16318912	1795	1	0.000557103	PROTEIN_CODING_GENE	32.6219
LOC101297195	101297195	NC_020497.1	2224503	2248465	14870	22	0.00147949	PROTEIN_CODING_GENE	0
LOC101294278	101294278	NC_020496.1	5106998	5110686	2349	0	0	PROTEIN_CODING_GENE	25.3178
LOC101295830	101295830	NC_020496.1	14045205	14048054	1794	1	0.000557414	PROTEIN_CODING_GENE	6.15158
LOC105351768	105351768	NC_020495.1	27171260	27175766	2770	0	0	PROTEIN_CODING_GENE	0
LOC101308076	101308076	NC_020494.1	15054392	15057411	1794	1	0.000557414	PROTEIN_CODING_GENE	10.2212
LOC101312233	101312233	NC_020493.1	5513458	5515547	1306	0	0	PROTEIN_CODING_GENE	57.7036
LOC101308052	101308052	NC_020492.1	13742450	13748233	3586	2	0.000557724	PROTEIN_CODING_GENE	4.82377
LOC101314124	101314124	NC_020491.1	9799516	9801687	1306	0	0	PROTEIN_CODING_GENE	0.44041
LOC101306060	101306060	NC_020496.1	4611239	4619936	5378	3	0.000557828	PROTEIN_CODING_GENE	16.4877
LOC101293780	101293780	NC_020494.1	22738226	22741086	1791	1	0.000558347	PROTEIN_CODING_GENE	4.12639
LOC101302508	101302508	NC_020492.1	6796645	6799636	1791	1	0.000558347	PROTEIN_CODING_GENE	26.2446
LOC101295559	101295559	NC_020497.1	1633259	1636234	1789	1	0.000558971	PROTEIN_CODING_GENE	2.02735
LOC101308286	101308286	NC_020495.1	9317846	9320770	1788	1	0.000559284	PROTEIN_CODING_GENE	16.4018
LOC101304227	101304227	NC_020491.1	3514679	3517722	1784	1	0.000560538	PROTEIN_CODING_GENE	3.93458
LOC101296690	101296690	NC_020496.1	28415877	28418965	1782	1	0.000561167	PROTEIN_CODING_GENE	237.824
LOC101300675	101300675	NC_020497.1	21927070	21930108	1781	1	0.000561482	PROTEIN_CODING_GENE	0.808147
LOC101301272	101301272	NC_020493.1	8938873	8944792	3562	2	0.000561482	PROTEIN_CODING_GENE	2.14768
LOC101292520	101292520	NC_020496.1	22962182	22967472	3388	0	0	PROTEIN_CODING_GENE	27.1627
LOC101306475	101306475	NC_020492.1	284207	289803	3561	2	0.00056164	PROTEIN_CODING_GENE	46.2263
LOC101301469	101301469	NC_020493.1	9637997	9640933	1780	1	0.000561798	PROTEIN_CODING_GENE	13.3954
LOC101299076	101299076	NC_020493.1	21684973	21687141	1302	4	0.0030722	PROTEIN_CODING_GENE	0
LOC101302245	101302245	NC_020493.1	20821437	20823565	1302	1	0.000768049	PROTEIN_CODING_GENE	0
LOC101300003	101300003	NC_020497.1	3978198	3983930	3559	2	0.000561956	PROTEIN_CODING_GENE	14.1683
LOC101315132	101315132	NC_020493.1	9440443	9445062	2770	3	0.00108303	PROTEIN_CODING_GENE	0
LOC105350231	105350231	NC_020493.1	2235808	2240237	2770	7	0.00252708	PROTEIN_CODING_GENE	0
LOC101302216	101302216	NC_020492.1	5743182	5746012	1779	1	0.000562114	PROTEIN_CODING_GENE	7.25881
LOC105352435	105352435	NC_020496.1	30643665	30646645	1779	1	0.000562114	PROTEIN_CODING_GENE	25.2221
LOC101300661	101300661	NC_020491.1	10187281	10190146	1778	1	0.00056243	PROTEIN_CODING_GENE	278.389
LOC101306725	101306725	NC_020495.1	22709105	22711974	1775	1	0.00056338	PROTEIN_CODING_GENE	1.44545
LOC101297619	101297619	NC_020493.1	6555255	6575268	12407	7	0.000564198	PROTEIN_CODING_GENE	11.7698
LOC101302246	101302246	NC_020493.1	25043275	25046167	1772	1	0.000564334	PROTEIN_CODING_GENE	75.5859
LOC101304358	101304358	NC_020492.1	10965210	10970916	3542	2	0.000564653	PROTEIN_CODING_GENE	4.78876
LOC101311113	101311113	NC_020496.1	2006068	2010044	2345	2	0.000852878	PROTEIN_CODING_GENE	0
LOC101290763	101290763	NC_020495.1	3502402	3505444	1771	1	0.000564653	PROTEIN_CODING_GENE	16.1041
LOC101299041	101299041	NC_020497.1	5348309	5353902	3541	2	0.000564812	PROTEIN_CODING_GENE	1.17904
LOC101303600	101303600	NC_020493.1	12854339	12857290	1770	1	0.000564972	PROTEIN_CODING_GENE	0.1591
LOC101297809	101297809	NC_020493.1	1250745	1253026	1302	0	0	PROTEIN_CODING_GENE	31.7048
LOC101293166	101293166	NC_020492.1	8492646	8494901	1302	0	0	PROTEIN_CODING_GENE	1.59071
LOC101305113	101305113	NC_020491.1	7757924	7763419	3388	0	0	PROTEIN_CODING_GENE	11.4804
LOC101308848	101308848	NC_020493.1	15940770	15949222	5300	3	0.000566038	PROTEIN_CODING_GENE	24.2335
LOC101296291	101296291	NC_020495.1	14332703	14335431	1766	1	0.000566251	PROTEIN_CODING_GENE	6.83484
LOC101309665	101309665	NC_020497.1	2335100	2341074	3774	0	0	PROTEIN_CODING_GENE	56.9815
LOC101313486	101313486	NC_020493.1	7205128	7208110	1766	1	0.000566251	PROTEIN_CODING_GENE	9.74542
LOC101295510	101295510	NC_020494.1	17623402	17626444	1766	1	0.000566251	PROTEIN_CODING_GENE	23.7302
LOC101304979	101304979	NC_020496.1	6603999	6609745	3531	2	0.000566412	PROTEIN_CODING_GENE	56.4137
LOC101301848	101301848	NC_020493.1	726970	732603	3525	2	0.000567376	PROTEIN_CODING_GENE	147.291
LOC101292686	101292686	NC_020493.1	15878717	15881853	1762	1	0.000567537	PROTEIN_CODING_GENE	11.7536
LOC101302061	101302061	NC_020494.1	19403566	19404952	797	0	0	PROTEIN_CODING_GENE	0
LOC101298017	101298017	NC_020494.1	15377949	15380746	1761	1	0.000567859	PROTEIN_CODING_GENE	5.12933
LOC101297663	101297663	NC_020497.1	2898638	2901784	1761	1	0.000567859	PROTEIN_CODING_GENE	26.6289
LOC101310153	101310153	NC_020491.1	7303151	7306170	1761	1	0.000567859	PROTEIN_CODING_GENE	101.484
LOC101292829	101292829	NC_020491.1	3576205	3580163	2380	0	0	PROTEIN_CODING_GENE	97.692
LOC101312666	101312666	NC_020496.1	37959964	37965356	3384	0	0	PROTEIN_CODING_GENE	3.27084
LOC101302979	101302979	NC_020497.1	10217789	10220568	1759	1	0.000568505	PROTEIN_CODING_GENE	12.6476
LOC101314640	101314640	NC_020493.1	25543056	25547203	2341	0	0	PROTEIN_CODING_GENE	8.85106
LOC101306498	101306498	NC_020492.1	20448123	20452069	2341	0	0	PROTEIN_CODING_GENE	0
LOC101307924	101307924	NC_020491.1	12888616	12894220	3516	2	0.000568828	PROTEIN_CODING_GENE	3.65132
LOC101299493	101299493	NC_020496.1	5319077	5322781	2306	0	0	PROTEIN_CODING_GENE	23.0724
LOC101313151	101313151	NC_020491.1	4739145	4742014	1757	1	0.000569152	PROTEIN_CODING_GENE	2.41316
LOC101307834	101307834	NC_020491.1	2326604	2330390	2306	3	0.00130095	PROTEIN_CODING_GENE	0
LOC101303137	101303137	NC_020496.1	4511111	4513977	1756	1	0.000569476	PROTEIN_CODING_GENE	6.65848
LOC101300237	101300237	NC_020494.1	4348083	4351839	2341	0	0	PROTEIN_CODING_GENE	13.7149
LOC105349584	105349584	NC_020491.1	2805816	2809774	2341	4	0.00170867	PROTEIN_CODING_GENE	0
LOC101310160	101310160	NC_020491.1	14313763	14328698	8778	5	0.000569606	PROTEIN_CODING_GENE	20.0513
LOC101298688	101298688	NC_020493.1	13848412	13851471	1755	1	0.000569801	PROTEIN_CODING_GENE	1981.58
LOC101298840	101298840	NC_020491.1	14700985	14704057	1752	1	0.000570776	PROTEIN_CODING_GENE	2.7861
LOC101305471	101305471	NC_020495.1	14849803	14853911	2302	0	0	PROTEIN_CODING_GENE	7.96217
LOC101305346	101305346	NC_020493.1	16661473	16664231	1752	1	0.000570776	PROTEIN_CODING_GENE	31.308
LOC101293656	101293656	NC_020492.1	5821671	5833158	7280	3	0.000412088	PROTEIN_CODING_GENE	0
LOC101299046	101299046	NC_020497.1	19437344	19438800	797	0	0	PROTEIN_CODING_GENE	0
LOC101299026	101299026	NC_020496.1	29842303	29848478	3731	0	0	PROTEIN_CODING_GENE	0.367001
LOC101304993	101304993	NC_020496.1	22355922	22357257	758	1	0.00131926	PROTEIN_CODING_GENE	0
LOC101315392	101315392	NC_020492.1	3931917	3934840	1752	1	0.000570776	PROTEIN_CODING_GENE	94.2916
LOC101315011	101315011	NC_020492.1	16471651	16474539	1751	1	0.000571102	PROTEIN_CODING_GENE	6.05952
LOC101295013	101295013	NC_020492.1	31411547	31417142	3499	2	0.000571592	PROTEIN_CODING_GENE	10.0641
LOC101291480	101291480	NC_020492.1	8420460	8421774	793	0	0	PROTEIN_CODING_GENE	23.4117
LOC101297540	101297540	NC_020495.1	8080113	8082988	1749	1	0.000571755	PROTEIN_CODING_GENE	12.4994
LOC101291773	101291773	NC_020497.1	14904880	14906214	793	0	0	PROTEIN_CODING_GENE	0
LOC101313241	101313241	NC_020496.1	32746824	32748068	719	0	0	PROTEIN_CODING_GENE	1.98856
LOC101299607	101299607	NC_020496.1	20029543	20030829	797	0	0	PROTEIN_CODING_GENE	0
LOC101298127	101298127	NC_020495.1	10604641	10607410	1749	1	0.000571755	PROTEIN_CODING_GENE	56.0686
LOC101294105	101294105	NC_020497.1	3788289	3791147	1749	1	0.000571755	PROTEIN_CODING_GENE	66.3854
LOC105351363	105351363	NC_020494.1	18737399	18738695	793	0	0	PROTEIN_CODING_GENE	0
LOC101302155	101302155	NC_020494.1	7183371	7188941	3490	2	0.000573066	PROTEIN_CODING_GENE	10.5629
LOC101311637	101311637	NC_020492.1	13801328	13802930	797	0	0	PROTEIN_CODING_GENE	9.69194
LOC101296167	101296167	NC_020492.1	23008838	23014735	3488	2	0.000573394	PROTEIN_CODING_GENE	4.12132
LOC101308803	101308803	NC_020497.1	10594120	10604944	6975	4	0.000573477	PROTEIN_CODING_GENE	13.5132
LOC101297768	101297768	NC_020491.1	4533093	4538624	3485	2	0.000573888	PROTEIN_CODING_GENE	59.8567
LOC101294731	101294731	NC_020492.1	18477409	18483168	3484	2	0.000574053	PROTEIN_CODING_GENE	0.632917
LOC101292187	101292187	NC_020492.1	21191906	21194829	1742	1	0.000574053	PROTEIN_CODING_GENE	4.02385
LOC101312227	101312227	NC_020492.1	32780797	32783536	1740	1	0.000574713	PROTEIN_CODING_GENE	30.086
LOC101309856	101309856	NC_020496.1	36767976	36770837	1739	1	0.000575043	PROTEIN_CODING_GENE	10.4251
LOC101294174	101294174	NC_020495.1	12756399	12758002	793	0	0	PROTEIN_CODING_GENE	14.9675
LOC105352818	105352818	NC_020497.1	2812414	2815583	1739	1	0.000575043	PROTEIN_CODING_GENE	13.7601
LOC101311273	101311273	NC_020494.1	6194160	6197261	1737	1	0.000575705	PROTEIN_CODING_GENE	2.59337
LOC101296642	101296642	NC_020493.1	17937992	17938705	368	0	0	PROTEIN_CODING_GENE	583.228
LOC101294663	101294663	NC_020495.1	16790799	16799279	5208	3	0.000576037	PROTEIN_CODING_GENE	12.471
LOC101296613	101296613	NC_020497.1	18034011	18036861	1735	1	0.000576369	PROTEIN_CODING_GENE	15.8394
LOC101294622	101294622	NC_020492.1	20069890	20070530	368	0	0	PROTEIN_CODING_GENE	0
LOC105349590	105349590	NC_020492.1	4012597	4013250	368	0	0	PROTEIN_CODING_GENE	5.27742
LOC105353086	105353086	NC_020497.1	19313462	19314742	758	2	0.00263852	PROTEIN_CODING_GENE	0
LOC101299570	101299570	NC_020493.1	27646896	27649737	1733	1	0.000577034	PROTEIN_CODING_GENE	0.56749
YUC1	101313276	NC_020492.1	22062609	22065680	1733	1	0.000577034	PROTEIN_CODING_GENE	0.959813
LOC105351233	105351233	NC_020494.1	21062205	21063454	719	1	0.00139082	PROTEIN_CODING_GENE	0
LOC105351208	105351208	NC_020494.1	20515611	20518634	1733	1	0.000577034	PROTEIN_CODING_GENE	3.69022
LOC101300083	101300083	NC_020496.1	5397401	5400499	1732	1	0.000577367	PROTEIN_CODING_GENE	4.70881
LOC101299787	101299787	NC_020496.1	26486550	26489550	1732	1	0.000577367	PROTEIN_CODING_GENE	13.7967
LOC101296926	101296926	NC_020492.1	31566787	31572496	3341	0	0	PROTEIN_CODING_GENE	1.64895
LOC101295673	101295673	NC_020492.1	15600616	15601350	368	0	0	PROTEIN_CODING_GENE	146.895
LOC101295895	101295895	NC_020493.1	3636973	3640220	1731	1	0.000577701	PROTEIN_CODING_GENE	3.23376
LOC101306886	101306886	NC_020492.1	23198794	23204576	3461	2	0.000577868	PROTEIN_CODING_GENE	9.10993
LOC101308981	101308981	NC_020496.1	5799403	5800720	754	0	0	PROTEIN_CODING_GENE	65.3299
LOC105349371	105349371	NC_020496.1	2139136	2140387	754	0	0	PROTEIN_CODING_GENE	0
LOC101300256	101300256	NC_020495.1	2100415	2105776	3455	2	0.000578871	PROTEIN_CODING_GENE	91.8527
LOC101293495	101293495	NC_020495.1	2971487	2974744	1727	1	0.000579039	PROTEIN_CODING_GENE	1.5954
LOC101314540	101314540	NC_020492.1	12042755	12045649	1727	1	0.000579039	PROTEIN_CODING_GENE	3.37472
LOC101302144	101302144	NC_020493.1	21847677	21848969	719	0	0	PROTEIN_CODING_GENE	2.27809
LOC101312040	101312040	NC_020493.1	13465102	13466321	715	0	0	PROTEIN_CODING_GENE	0
LOC101302363	101302363	NC_020495.1	26980025	26982942	1727	1	0.000579039	PROTEIN_CODING_GENE	30.5185
LOC101314586	101314586	NC_020496.1	31827375	31832990	3446	2	0.000580383	PROTEIN_CODING_GENE	22.2803
LOC101313993	101313993	NC_020495.1	9750863	9751514	368	0	0	PROTEIN_CODING_GENE	0
LOC101313049	101313049	NC_020497.1	107255	121131	8613	5	0.000580518	PROTEIN_CODING_GENE	24.8337
LOC101299164	101299164	NC_020493.1	2680744	2686490	3445	2	0.000580552	PROTEIN_CODING_GENE	12.2089
LOC101298521	101298521	NC_020495.1	15347255	15352959	3443	2	0.000580889	PROTEIN_CODING_GENE	0.25932
LOC101310027	101310027	NC_020495.1	13696538	13702088	3437	2	0.000581903	PROTEIN_CODING_GENE	22.5862
LOC101298913	101298913	NC_020496.1	24451496	24454401	1718	1	0.000582072	PROTEIN_CODING_GENE	9.73746
LOC101306367	101306367	NC_020496.1	31284256	31287252	1878	1	0.000532481	PROTEIN_CODING_GENE	0
LOC101312656	101312656	NC_020496.1	4701914	4703220	793	0	0	PROTEIN_CODING_GENE	0
LOC101312262	101312262	NC_020495.1	25447448	25448657	715	0	0	PROTEIN_CODING_GENE	0
LOC101300972	101300972	NC_020497.1	16710136	16715841	3436	2	0.000582072	PROTEIN_CODING_GENE	136.555
LOC101299000	101299000	NC_020495.1	6181746	6184466	1717	1	0.000582411	PROTEIN_CODING_GENE	15.1887
LOC101297774	101297774	NC_020491.1	18270035	18273201	1878	0	0	PROTEIN_CODING_GENE	970.47
LOC101293829	101293829	NC_020497.1	5037773	5043295	3433	2	0.000582581	PROTEIN_CODING_GENE	4.01586
LOC101295456	101295456	NC_020491.1	14721872	14730371	5149	3	0.000582637	PROTEIN_CODING_GENE	161.48
LOC105353180	105353180	NC_020497.1	22199099	22199615	325	0	0	PROTEIN_CODING_GENE	85.7713
LOC101294316	101294316	NC_020497.1	16506614	16513581	4380	3	0.000684932	PROTEIN_CODING_GENE	0
LOC105352887	105352887	NC_020497.1	7688731	7690112	793	0	0	PROTEIN_CODING_GENE	8.9228
LOC105351863	105351863	NC_020495.1	12888361	12889678	715	0	0	PROTEIN_CODING_GENE	0
LOC101302933	101302933	NC_020494.1	15692649	15693822	715	0	0	PROTEIN_CODING_GENE	0
LOC101299457	101299457	NC_020493.1	21699892	21701266	719	0	0	PROTEIN_CODING_GENE	0
LOC105350411	105350411	NC_020493.1	9446009	9447211	715	0	0	PROTEIN_CODING_GENE	14.9895
LOC101300887	101300887	NC_020492.1	26687474	26688817	719	0	0	PROTEIN_CODING_GENE	0
LOC105350083	105350083	NC_020492.1	12856555	12857702	715	0	0	PROTEIN_CODING_GENE	0
LOC101313780	101313780	NC_020493.1	15303579	15308824	3431	2	0.00058292	PROTEIN_CODING_GENE	43.9602
LOC101312541	101312541	NC_020495.1	16452882	16453494	325	0	0	PROTEIN_CODING_GENE	0
LOC101303851	101303851	NC_020497.1	18996593	19002275	3427	2	0.000583601	PROTEIN_CODING_GENE	22.0551
LOC101304485	101304485	NC_020495.1	12341643	12342227	329	2	0.00607903	PROTEIN_CODING_GENE	0
LOC101308655	101308655	NC_020493.1	26887872	26890704	1713	1	0.000583771	PROTEIN_CODING_GENE	5.44686
LOC101308792	101308792	NC_020491.1	3765138	3766313	715	0	0	PROTEIN_CODING_GENE	0
LOC101296097	101296097	NC_020495.1	301607	304391	1713	1	0.000583771	PROTEIN_CODING_GENE	20.1924
LOC105352421	105352421	NC_020496.1	30250556	30251810	711	0	0	PROTEIN_CODING_GENE	1.57526
LOC101294643	101294643	NC_020493.1	17946558	17960186	8549	5	0.000584864	PROTEIN_CODING_GENE	0.246002
LOC101294141	101294141	NC_020492.1	2588977	2594536	3412	2	0.000586166	PROTEIN_CODING_GENE	0.0528995
LOC101314670	101314670	NC_020495.1	18296463	18298869	1488	0	0	PROTEIN_CODING_GENE	8.96684
LOC101311569	101311569	NC_020495.1	1648525	1651309	1706	1	0.000586166	PROTEIN_CODING_GENE	3.99178
LOC101308169	101308169	NC_020494.1	17267053	17270133	1706	1	0.000586166	PROTEIN_CODING_GENE	9.02136
LOC101315127	101315127	NC_020493.1	22470626	22473728	1839	0	0	PROTEIN_CODING_GENE	24.3838
LOC105352111	105352111	NC_020496.1	8347559	8350503	1705	1	0.00058651	PROTEIN_CODING_GENE	8.31527
LOC101294024	101294024	NC_020497.1	11768789	11771656	1703	1	0.000587199	PROTEIN_CODING_GENE	2.80103
LOC101297702	101297702	NC_020492.1	26281952	26282507	325	0	0	PROTEIN_CODING_GENE	0
LOC101294721	101294721	NC_020492.1	22979268	22980495	711	0	0	PROTEIN_CODING_GENE	18.9287
LOC105350104	105350104	NC_020492.1	19494373	19495765	750	7	0.00933333	PROTEIN_CODING_GENE	0
LOC101307587	101307587	NC_020495.1	2384259	2389870	3406	2	0.000587199	PROTEIN_CODING_GENE	9.01042
LOC101298470	101298470	NC_020492.1	2869702	2870267	325	0	0	PROTEIN_CODING_GENE	53.3164
LOC105349307	105349307	NC_020497.1	22590161	22590731	329	1	0.00303951	PROTEIN_CODING_GENE	0
LOC101297076	101297076	NC_020491.1	1077474	1080199	1703	1	0.000587199	PROTEIN_CODING_GENE	14.8356
LOC101306369	101306369	NC_020496.1	36277587	36278862	754	0	0	PROTEIN_CODING_GENE	0
LOC101313563	101313563	NC_020492.1	6235632	6238522	1703	1	0.000587199	PROTEIN_CODING_GENE	27.0959
LOC101311303	101311303	NC_020496.1	3494420	3495671	750	0	0	PROTEIN_CODING_GENE	0
LOC101310276	101310276	NC_020492.1	10403361	10409197	3406	2	0.000587199	PROTEIN_CODING_GENE	31.8858
LOC101312943	101312943	NC_020496.1	15225710	15228599	1702	1	0.000587544	PROTEIN_CODING_GENE	3.92821
LOC101302464	101302464	NC_020495.1	23173848	23176616	1702	1	0.000587544	PROTEIN_CODING_GENE	15.2786
LOC101310705	101310705	NC_020495.1	10900637	10903375	1702	1	0.000587544	PROTEIN_CODING_GENE	27.6319
LOC101300329	101300329	NC_020493.1	14635411	14638378	1874	0	0	PROTEIN_CODING_GENE	0
LOC101297316	101297316	NC_020492.1	23042128	23042853	364	0	0	PROTEIN_CODING_GENE	28.2129
LOC105349620	105349620	NC_020492.1	5970266	5970943	360	0	0	PROTEIN_CODING_GENE	15.499
LOC101314894	101314894	NC_020491.1	14278145	14281259	1874	1	0.000533618	PROTEIN_CODING_GENE	0
LOC101302194	101302194	NC_020496.1	29917862	29920874	1702	1	0.000587544	PROTEIN_CODING_GENE	31.8339
LOC101303699	101303699	NC_020494.1	5669324	5670679	719	0	0	PROTEIN_CODING_GENE	3.5901
LOC101307003	101307003	NC_020494.1	6364130	6372220	5102	3	0.000588005	PROTEIN_CODING_GENE	23.4058
LOC105349648	105349648	NC_020492.1	8095252	8096507	754	0	0	PROTEIN_CODING_GENE	22.1328
LOC101306495	101306495	NC_020492.1	4982339	4985387	1839	1	0.000543774	PROTEIN_CODING_GENE	0
LOC101302711	101302711	NC_020497.1	20801960	20803826	1098	0	0	PROTEIN_CODING_GENE	0
LOC101300490	101300490	NC_020497.1	19491599	19493475	1098	5	0.00455373	PROTEIN_CODING_GENE	0
LOC105353064	105353064	NC_020497.1	17847837	17850703	1699	1	0.000588582	PROTEIN_CODING_GENE	35.599
LOC101297758	101297758	NC_020496.1	37151226	37152039	364	0	0	PROTEIN_CODING_GENE	630.247
LOC101302287	101302287	NC_020496.1	23937176	23938999	1098	0	0	PROTEIN_CODING_GENE	1.51721
LOC101307991	101307991	NC_020495.1	13534356	13536754	1449	0	0	PROTEIN_CODING_GENE	4.90656
LOC101299382	101299382	NC_020495.1	9831434	9834160	1698	1	0.000588928	PROTEIN_CODING_GENE	1.8011
LOC101309580	101309580	NC_020497.1	5422222	5427451	3394	2	0.000589275	PROTEIN_CODING_GENE	20.8407
LOC101314759	101314759	NC_020495.1	2868559	2871562	1874	0	0	PROTEIN_CODING_GENE	0
LOC101295216	101295216	NC_020494.1	6896461	6899286	1695	1	0.000589971	PROTEIN_CODING_GENE	13.4949
LOC105351206	105351206	NC_020494.1	20426666	20429056	1449	2	0.00138026	PROTEIN_CODING_GENE	0
LOC101298643	101298643	NC_020497.1	5002463	5008036	3390	2	0.000589971	PROTEIN_CODING_GENE	13.6014
LOC101305361	101305361	NC_020494.1	12298281	12300075	1098	0	0	PROTEIN_CODING_GENE	0
LOC101305737	101305737	NC_020493.1	25244579	25246367	1098	1	0.000910747	PROTEIN_CODING_GENE	0
LOC101297126	101297126	NC_020493.1	21605288	21607865	1449	0	0	PROTEIN_CODING_GENE	12.5211
LOC101300981	101300981	NC_020492.1	15609498	15611862	1449	0	0	PROTEIN_CODING_GENE	0
LOC101298710	101298710	NC_020495.1	11743376	11746101	1695	1	0.000589971	PROTEIN_CODING_GENE	18.6674
LOC101310259	101310259	NC_020497.1	13615987	13619002	1835	0	0	PROTEIN_CODING_GENE	3.70622
LOC101304573	101304573	NC_020495.1	3139384	3144734	3388	2	0.000590319	PROTEIN_CODING_GENE	3.47158
LOC105349670	105349670	NC_020492.1	10273827	10276529	1691	1	0.000591366	PROTEIN_CODING_GENE	4.27199
LOC101303286	101303286	NC_020492.1	5844299	5846958	1691	1	0.000591366	PROTEIN_CODING_GENE	70.3583
LOC101306175	101306175	NC_020497.1	20766974	20769825	1689	1	0.000592066	PROTEIN_CODING_GENE	11.2434
LOC101297866	101297866	NC_020496.1	29764957	29767233	1484	0	0	PROTEIN_CODING_GENE	1.12132
LOC101304739	101304739	NC_020492.1	32057920	32063367	3372	2	0.00059312	PROTEIN_CODING_GENE	25.5567
LOC101302765	101302765	NC_020496.1	15560386	15563794	1835	4	0.00217984	PROTEIN_CODING_GENE	0
LOC101297255	101297255	NC_020495.1	26725195	26730523	3371	2	0.000593296	PROTEIN_CODING_GENE	30.9921
LOC101314588	101314588	NC_020496.1	2276641	2277247	329	0	0	PROTEIN_CODING_GENE	0
LOC101297741	101297741	NC_020495.1	24526713	24529318	1484	0	0	PROTEIN_CODING_GENE	0
LOC101295525	101295525	NC_020495.1	20633595	20636762	1835	0	0	PROTEIN_CODING_GENE	13.4932
LOC101297149	101297149	NC_020495.1	14387431	14390331	1835	0	0	PROTEIN_CODING_GENE	71.8692
LOC101299588	101299588	NC_020495.1	24804451	24809967	3370	2	0.000593472	PROTEIN_CODING_GENE	0.941363
LOC101312354	101312354	NC_020495.1	3936401	3936953	325	1	0.00307692	PROTEIN_CODING_GENE	0
LOC101300986	101300986	NC_020493.1	8877957	8883536	3369	2	0.000593648	PROTEIN_CODING_GENE	121.983
LOC101311140	101311140	NC_020492.1	5013532	5016547	1684	1	0.000593824	PROTEIN_CODING_GENE	0.433547
LOC101305151	101305151	NC_020493.1	20956046	20959174	1835	0	0	PROTEIN_CODING_GENE	12.6639
LOC101301216	101301216	NC_020496.1	9003718	9006676	1684	1	0.000593824	PROTEIN_CODING_GENE	27.6681
LOC101297588	101297588	NC_020497.1	21857047	21859740	1684	1	0.000593824	PROTEIN_CODING_GENE	73.4411
LOC101300311	101300311	NC_020492.1	30334335	30338948	2878	0	0	PROTEIN_CODING_GENE	69.6249
LOC105350473	105350473	NC_020493.1	10843249	10846044	1681	1	0.000594884	PROTEIN_CODING_GENE	0.187786
LOC101311453	101311453	NC_020493.1	18504909	18507742	1681	1	0.000594884	PROTEIN_CODING_GENE	1.66487
LOC101298495	101298495	NC_020493.1	11314925	11317639	1681	1	0.000594884	PROTEIN_CODING_GENE	10.6255
LOC101290714	101290714	NC_020492.1	17562167	17566892	2878	0	0	PROTEIN_CODING_GENE	48.3981
LOC101295105	101295105	NC_020492.1	16975795	16977061	711	0	0	PROTEIN_CODING_GENE	0
LOC101304067	101304067	NC_020492.1	6433858	6435411	715	2	0.0027972	PROTEIN_CODING_GENE	0
LOC101307949	101307949	NC_020492.1	17181882	17184799	1680	1	0.000595238	PROTEIN_CODING_GENE	2.46661
LOC101303752	101303752	NC_020497.1	4322703	4324506	1098	0	0	PROTEIN_CODING_GENE	0
LOC101311932	101311932	NC_020492.1	20549703	20552633	1679	1	0.000595593	PROTEIN_CODING_GENE	29.8219
LOC101294964	101294964	NC_020496.1	28329233	28332144	1678	1	0.000595948	PROTEIN_CODING_GENE	0.312147
LOC101302905	101302905	NC_020492.1	10873369	10878739	3355	2	0.000596125	PROTEIN_CODING_GENE	18.0721
LOC101314188	101314188	NC_020495.1	7089143	7090371	715	0	0	PROTEIN_CODING_GENE	0
LOC101315237	101315237	NC_020495.1	5850872	5853311	1449	2	0.00138026	PROTEIN_CODING_GENE	0
LOC101293877	101293877	NC_020494.1	11470953	11471589	325	0	0	PROTEIN_CODING_GENE	0
LOC101307482	101307482	NC_020494.1	11169080	11172059	1870	0	0	PROTEIN_CODING_GENE	60.3748
LOC101291191	101291191	NC_020492.1	8417652	8420425	1677	1	0.000596303	PROTEIN_CODING_GENE	23.4117
LOC101295975	101295975	NC_020492.1	5951192	5956794	3352	2	0.000596659	PROTEIN_CODING_GENE	0.232229
LOC101305124	101305124	NC_020492.1	11216875	11219622	1675	1	0.000597015	PROTEIN_CODING_GENE	10.6775
LOC101301530	101301530	NC_020491.1	18565875	18573754	5022	3	0.000597372	PROTEIN_CODING_GENE	9.51763
LOC101293804	101293804	NC_020496.1	37007573	37015297	5017	3	0.000597967	PROTEIN_CODING_GENE	1.69291
LOC101311829	101311829	NC_020492.1	14066034	14067240	750	0	0	PROTEIN_CODING_GENE	0
LOC101301313	101301313	NC_020496.1	27658844	27673429	6689	4	0.000597997	PROTEIN_CODING_GENE	9.38053
LOC101303063	101303063	NC_020491.1	8663323	8665182	1098	0	0	PROTEIN_CODING_GENE	0
LOC101302487	101302487	NC_020497.1	679654	682361	1672	1	0.000598086	PROTEIN_CODING_GENE	1.71103
LOC101295937	101295937	NC_020496.1	28411912	28413787	1059	0	0	PROTEIN_CODING_GENE	237.824
LOC101312660	101312660	NC_020496.1	26728295	26730111	1059	2	0.00188857	PROTEIN_CODING_GENE	0
LOC101305401	101305401	NC_020497.1	3177827	3180525	1672	1	0.000598086	PROTEIN_CODING_GENE	35.2221
LOC101296188	101296188	NC_020493.1	19012793	19015529	1672	1	0.000598086	PROTEIN_CODING_GENE	953.713
LOC101295387	101295387	NC_020492.1	18515734	18518460	1671	1	0.000598444	PROTEIN_CODING_GENE	32.7559
LOC101303347	101303347	NC_020496.1	198008	198650	364	1	0.00274725	PROTEIN_CODING_GENE	0
LOC101307214	101307214	NC_020495.1	27267461	27269363	1059	0	0	PROTEIN_CODING_GENE	12.7691
LOC101305736	101305736	NC_020493.1	22971774	22974460	1670	1	0.000598802	PROTEIN_CODING_GENE	3.39692
LOC105351247	105351247	NC_020494.1	22021797	22022908	711	0	0	PROTEIN_CODING_GENE	0
LOC101297872	101297872	NC_020497.1	1745444	1750629	3339	2	0.000598982	PROTEIN_CODING_GENE	13.469
LOC101293150	101293150	NC_020492.1	6389172	6394519	3339	2	0.000598982	PROTEIN_CODING_GENE	38.3133
LOC105351102	105351102	NC_020494.1	15568547	15570323	1059	0	0	PROTEIN_CODING_GENE	0
LOC101304855	101304855	NC_020493.1	22046768	22048556	1059	0	0	PROTEIN_CODING_GENE	0
LOC101309832	101309832	NC_020495.1	2452029	2457526	3337	2	0.000599341	PROTEIN_CODING_GENE	6.34505
LOC101294018	101294018	NC_020491.1	4286443	4291764	3335	2	0.0005997	PROTEIN_CODING_GENE	9.51243
LOC101303314	101303314	NC_020493.1	12824342	12827300	1666	1	0.00060024	PROTEIN_CODING_GENE	0.562475
LOC105351728	105351728	NC_020495.1	24859563	24862214	1666	1	0.00060024	PROTEIN_CODING_GENE	5.01631
LOC101298670	101298670	NC_020492.1	13300092	13308574	4998	3	0.00060024	PROTEIN_CODING_GENE	41.7282
LOC101300290	101300290	NC_020491.1	6150857	6157895	4302	4	0.0009298	PROTEIN_CODING_GENE	0
LOC105353272	105353272	NC_020497.1	15553646	15555439	1094	0	0	PROTEIN_CODING_GENE	0
LOC105352991	105352991	NC_020497.1	14625608	14627439	1094	4	0.00365631	PROTEIN_CODING_GENE	0
LOC101306543	101306543	NC_020496.1	28708829	28710704	1094	0	0	PROTEIN_CODING_GENE	9.91683
LOC101307179	101307179	NC_020493.1	2887385	2890091	1666	1	0.00060024	PROTEIN_CODING_GENE	42.7628
LOC101303349	101303349	NC_020496.1	8462833	8464353	750	0	0	PROTEIN_CODING_GENE	39.0513
LOC101313427	101313427	NC_020496.1	7168068	7171136	1870	0	0	PROTEIN_CODING_GENE	0.934626
LOC101294368	101294368	NC_020495.1	10438146	10441024	1665	1	0.000600601	PROTEIN_CODING_GENE	9.93021
LOC101294269	101294269	NC_020495.1	26642785	26644907	1094	0	0	PROTEIN_CODING_GENE	6.17236
LOC101294746	101294746	NC_020494.1	5392639	5395219	1665	1	0.000600601	PROTEIN_CODING_GENE	12.4377
LOC101306718	101306718	NC_020494.1	15915252	15917883	1662	1	0.000601685	PROTEIN_CODING_GENE	5.28985
LOC101309164	101309164	NC_020495.1	12828285	12830199	1094	0	0	PROTEIN_CODING_GENE	0
LOC101297258	101297258	NC_020495.1	11881249	11881828	360	0	0	PROTEIN_CODING_GENE	0
LOC101307798	101307798	NC_020495.1	6840214	6849499	5380	3	0.000557621	PROTEIN_CODING_GENE	0
LOC101304673	101304673	NC_020495.1	5134434	5135066	321	0	0	PROTEIN_CODING_GENE	338.688
LOC105351218	105351218	NC_020494.1	20615104	20617644	1445	4	0.00276817	PROTEIN_CODING_GENE	0
LOC101312049	101312049	NC_020494.1	18194295	18198923	2839	0	0	PROTEIN_CODING_GENE	19.8532
LOC101304478	101304478	NC_020495.1	3964909	3967744	1662	1	0.000601685	PROTEIN_CODING_GENE	20.9928
LOC101305734	101305734	NC_020493.1	12938311	12940381	1094	1	0.000914077	PROTEIN_CODING_GENE	0
LOC101295759	101295759	NC_020491.1	8348119	8350860	1662	1	0.000601685	PROTEIN_CODING_GENE	138.4
LOC101304738	101304738	NC_020492.1	30496768	30501549	2839	0	0	PROTEIN_CODING_GENE	10.4813
LOC101300020	101300020	NC_020492.1	22894157	22896961	1659	1	0.000602773	PROTEIN_CODING_GENE	9.46355
LOC101311869	101311869	NC_020495.1	2696033	2699021	1656	1	0.000603865	PROTEIN_CODING_GENE	0.145932
LOC101303954	101303954	NC_020492.1	17029012	17031228	1094	0	0	PROTEIN_CODING_GENE	13.4829
LOC101298919	101298919	NC_020496.1	35223923	35226755	1656	1	0.000603865	PROTEIN_CODING_GENE	5.36774
LOC101304333	101304333	NC_020491.1	15089765	15092266	1445	0	0	PROTEIN_CODING_GENE	0
LOC101296429	101296429	NC_020491.1	7214391	7215665	750	5	0.00666667	PROTEIN_CODING_GENE	0
LOC101299786	101299786	NC_020496.1	19446322	19451550	3312	2	0.000603865	PROTEIN_CODING_GENE	12.0592
LOC101295419	101295419	NC_020495.1	11683460	11686392	1656	1	0.000603865	PROTEIN_CODING_GENE	12.3119
LOC105350272	105350272	NC_020493.1	3011376	3014095	1656	1	0.000603865	PROTEIN_CODING_GENE	12.8384
LOC101295377	101295377	NC_020497.1	3525637	3527563	1059	0	0	PROTEIN_CODING_GENE	0.52216
LOC101301151	101301151	NC_020492.1	4544756	4547414	1656	1	0.000603865	PROTEIN_CODING_GENE	39.1847
LOC101307145	101307145	NC_020496.1	37719245	37721654	1480	0	0	PROTEIN_CODING_GENE	0
LOC101307527	101307527	NC_020496.1	36361637	36364275	1480	2	0.00135135	PROTEIN_CODING_GENE	0
LOC101298383	101298383	NC_020492.1	9723738	9726407	1655	1	0.00060423	PROTEIN_CODING_GENE	19.7497
LOC101300421	101300421	NC_020493.1	635026	637933	1652	1	0.000605327	PROTEIN_CODING_GENE	18.4526
LOC101309098	101309098	NC_020497.1	20776661	20779370	1651	1	0.000605694	PROTEIN_CODING_GENE	4.80034
LOC101303530	101303530	NC_020496.1	8730487	8732317	1059	0	0	PROTEIN_CODING_GENE	0
LOC101292528	101292528	NC_020496.1	5085031	5086985	1059	0	0	PROTEIN_CODING_GENE	0
LOC101293573	101293573	NC_020493.1	15902581	15905318	1651	1	0.000605694	PROTEIN_CODING_GENE	10.8795
LOC101297231	101297231	NC_020493.1	12521116	12526666	3300	2	0.000606061	PROTEIN_CODING_GENE	21.8529
LOC101300629	101300629	NC_020495.1	4944783	4946386	1059	0	0	PROTEIN_CODING_GENE	0
LOC101299286	101299286	NC_020494.1	5660352	5662972	1649	1	0.000606428	PROTEIN_CODING_GENE	11.0537
LOC101297821	101297821	NC_020493.1	27530462	27532872	1480	3	0.00202703	PROTEIN_CODING_GENE	0
LOC101296875	101296875	NC_020496.1	1253477	1256233	1649	1	0.000606428	PROTEIN_CODING_GENE	15.1598
LOC101314228	101314228	NC_020491.1	15766536	15772050	3295	2	0.00060698	PROTEIN_CODING_GENE	2.64233
LOC101314250	101314250	NC_020492.1	2242949	2244804	1059	0	0	PROTEIN_CODING_GENE	6.02048
LOC101303142	101303142	NC_020496.1	30559517	30562308	1646	1	0.000607533	PROTEIN_CODING_GENE	106.039
LOC101306088	101306088	NC_020497.1	18280820	18283740	1645	1	0.000607903	PROTEIN_CODING_GENE	44.7307
LOC101299302	101299302	NC_020495.1	24795091	24802993	4927	3	0.00060889	PROTEIN_CODING_GENE	14.204
LOC101299577	101299577	NC_020494.1	7176830	7181600	2839	0	0	PROTEIN_CODING_GENE	0
LOC101299067	101299067	NC_020493.1	18049917	18050529	321	0	0	PROTEIN_CODING_GENE	94.4483
LOC101302641	101302641	NC_020494.1	18667251	18672647	3282	2	0.000609385	PROTEIN_CODING_GENE	6.08851
LOC101303098	101303098	NC_020493.1	6075679	6078477	1641	1	0.000609385	PROTEIN_CODING_GENE	10.5251
LOC101313465	101313465	NC_020497.1	21263600	21265848	1406	0	0	PROTEIN_CODING_GENE	12.9534
LOC101313967	101313967	NC_020493.1	81689	87202	3279	2	0.000609942	PROTEIN_CODING_GENE	5.61132
LOC101312686	101312686	NC_020497.1	20030648	20033005	1406	2	0.00142248	PROTEIN_CODING_GENE	0
LOC101296718	101296718	NC_020497.1	72354	96355	13106	8	0.000610407	PROTEIN_CODING_GENE	0.470842
LOC101308221	101308221	NC_020497.1	16439291	16441528	1406	0	0	PROTEIN_CODING_GENE	16.811
LOC101311525	101311525	NC_020497.1	16062596	16064968	1406	0	0	PROTEIN_CODING_GENE	0
LOC101300216	101300216	NC_020492.1	3122703	3135855	8188	5	0.00061065	PROTEIN_CODING_GENE	6.63158
LOC101305073	101305073	NC_020495.1	4016344	4021676	3275	2	0.000610687	PROTEIN_CODING_GENE	54.948
LOC101293513	101293513	NC_020496.1	31700507	31702414	1055	0	0	PROTEIN_CODING_GENE	1.32098
LOC101301279	101301279	NC_020493.1	6755318	6760591	3271	2	0.000611434	PROTEIN_CODING_GENE	2.98743
LOC101297649	101297649	NC_020496.1	7626366	7628965	1635	1	0.000611621	PROTEIN_CODING_GENE	11.6762
LOC101313716	101313716	NC_020496.1	7350788	7353662	1635	1	0.000611621	PROTEIN_CODING_GENE	23.8466
LOC101310512	101310512	NC_020495.1	1616537	1619093	1635	1	0.000611621	PROTEIN_CODING_GENE	58.4183
LOC101300288	101300288	NC_020497.1	18145138	18147738	1635	1	0.000611621	PROTEIN_CODING_GENE	70.6999
LOC101301837	101301837	NC_020492.1	18709779	18712381	1631	1	0.000613121	PROTEIN_CODING_GENE	35.868
LOC101304616	101304616	NC_020491.1	17149248	17154666	3259	2	0.000613685	PROTEIN_CODING_GENE	32.0003
LOC101306268	101306268	NC_020491.1	10352134	10357228	3256	2	0.000614251	PROTEIN_CODING_GENE	26.7366
LOC105351268	105351268	NC_020494.1	137498	138173	325	0	0	PROTEIN_CODING_GENE	68.5189
LOC101301956	101301956	NC_020493.1	16721030	16722825	1055	2	0.00189573	PROTEIN_CODING_GENE	0
LOC101302937	101302937	NC_020495.1	4966417	4969390	1627	1	0.000614628	PROTEIN_CODING_GENE	2.49443
LOC101294457	101294457	NC_020494.1	15481951	15487268	3249	2	0.000615574	PROTEIN_CODING_GENE	0.854527
LOC101308120	101308120	NC_020491.1	7228226	7231057	1623	1	0.000616143	PROTEIN_CODING_GENE	19.1167
LOC105350006	105350006	NC_020492.1	33082357	33085053	1406	0	0	PROTEIN_CODING_GENE	9.9573
LOC101295778	101295778	NC_020492.1	32376387	32378166	1055	0	0	PROTEIN_CODING_GENE	0.353943
LOC101305125	101305125	NC_020497.1	23098838	23104171	3245	2	0.000616333	PROTEIN_CODING_GENE	1.91519
LOC101292669	101292669	NC_020492.1	22584338	22587825	2098	3	0.00142993	PROTEIN_CODING_GENE	0
LOC105349695	105349695	NC_020492.1	12084776	12087079	1406	5	0.00355619	PROTEIN_CODING_GENE	0
LOC101302838	101302838	NC_020495.1	11883758	11888845	3245	2	0.000616333	PROTEIN_CODING_GENE	389.634
LOC101309594	101309594	NC_020492.1	2125932	2128330	1480	0	0	PROTEIN_CODING_GENE	75.0606
LOC101314516	101314516	NC_020491.1	22370857	22372741	1055	0	0	PROTEIN_CODING_GENE	0
LOC101308626	101308626	NC_020497.1	19812781	19814643	1090	2	0.00183486	PROTEIN_CODING_GENE	0
LOC101293626	101293626	NC_020491.1	3098194	3100872	1622	1	0.000616523	PROTEIN_CODING_GENE	26.4023
LOC101312030	101312030	NC_020493.1	2687134	2692211	3243	2	0.000616713	PROTEIN_CODING_GENE	10.5037
LOC101306892	101306892	NC_020493.1	9385290	9390429	3243	2	0.000616713	PROTEIN_CODING_GENE	18.3347
LOC101299216	101299216	NC_020496.1	34162660	34168036	3243	2	0.000616713	PROTEIN_CODING_GENE	34.4707
LOC101307738	101307738	NC_020497.1	10978200	10986482	5302	10	0.00188608	PROTEIN_CODING_GENE	0
LOC101306668	101306668	NC_020491.1	11406527	11411663	3242	2	0.000616903	PROTEIN_CODING_GENE	6.97148
LOC105352506	105352506	NC_020496.1	34347701	34349453	1090	0	0	PROTEIN_CODING_GENE	0
LOC101302473	101302473	NC_020496.1	28601420	28603820	1441	1	0.000693963	PROTEIN_CODING_GENE	0
LOC101304511	101304511	NC_020491.1	10289104	10292090	1617	1	0.000618429	PROTEIN_CODING_GENE	2.74086
LOC101307912	101307912	NC_020496.1	10325129	10327486	1441	2	0.00138793	PROTEIN_CODING_GENE	0
LOC101295610	101295610	NC_020493.1	10995962	10998679	1616	1	0.000618812	PROTEIN_CODING_GENE	1.20561
LOC101293498	101293498	NC_020495.1	16720042	16722475	1441	3	0.00208189	PROTEIN_CODING_GENE	0
LOC101293803	101293803	NC_020496.1	30227474	30230110	1616	1	0.000618812	PROTEIN_CODING_GENE	106.753
LOC105349541	105349541	NC_020492.1	410547	413372	1614	1	0.000619579	PROTEIN_CODING_GENE	0.31022
LOC101291671	101291671	NC_020491.1	4101378	4109515	4842	3	0.000619579	PROTEIN_CODING_GENE	6.61999
LOC101303700	101303700	NC_020494.1	12223233	12225043	1090	0	0	PROTEIN_CODING_GENE	3.81017
LOC101302551	101302551	NC_020494.1	12140542	12142969	1441	0	0	PROTEIN_CODING_GENE	40.404
LOC101294640	101294640	NC_020493.1	1413917	1419410	3227	2	0.000619771	PROTEIN_CODING_GENE	0.382799
LOC101313115	101313115	NC_020494.1	19832727	19835360	1613	1	0.000619963	PROTEIN_CODING_GENE	1.57281
LOC101305056	101305056	NC_020493.1	12886544	12889115	1441	0	0	PROTEIN_CODING_GENE	0.859811
LOC101312265	101312265	NC_020496.1	10789092	10791739	1613	1	0.000619963	PROTEIN_CODING_GENE	16.9242
LOC101308918	101308918	NC_020492.1	7095706	7098233	1613	1	0.000619963	PROTEIN_CODING_GENE	52.3855
LOC101307336	101307336	NC_020491.1	14145117	14147735	1613	1	0.000619963	PROTEIN_CODING_GENE	440.863
LOC101301494	101301494	NC_020495.1	10696990	10699758	1612	1	0.000620347	PROTEIN_CODING_GENE	8.563
LOC101293638	101293638	NC_020491.1	14502265	14504051	1090	0	0	PROTEIN_CODING_GENE	0.987258
LOC101293233	101293233	NC_020497.1	14054294	14059809	3223	2	0.00062054	PROTEIN_CODING_GENE	2.79366
LOC101296499	101296499	NC_020496.1	23087077	23092324	3216	2	0.000621891	PROTEIN_CODING_GENE	32.3953
LOC101309876	101309876	NC_020497.1	18268866	18271494	1607	1	0.000622278	PROTEIN_CODING_GENE	2.47978
LOC101299795	101299795	NC_020496.1	9911470	9913913	1406	0	0	PROTEIN_CODING_GENE	2.45596
LOC101295425	101295425	NC_020495.1	4380762	4383021	1406	5	0.00355619	PROTEIN_CODING_GENE	0
LOC101307988	101307988	NC_020495.1	1528445	1531138	1607	1	0.000622278	PROTEIN_CODING_GENE	154.806
LOC101291675	101291675	NC_020497.1	22512033	22514686	1606	1	0.000622665	PROTEIN_CODING_GENE	17.9
LOC101299680	101299680	NC_020495.1	6415338	6418116	1603	1	0.00062383	PROTEIN_CODING_GENE	4.37305
LOC101302583	101302583	NC_020491.1	7914546	7916573	1055	0	0	PROTEIN_CODING_GENE	28.4622
LOC101311964	101311964	NC_020495.1	16422902	16428034	3206	2	0.00062383	PROTEIN_CODING_GENE	9.41861
LOC101313193	101313193	NC_020493.1	9863952	9869066	3206	2	0.00062383	PROTEIN_CODING_GENE	24.1564
LOC101312067	101312067	NC_020496.1	4805524	4811722	3878	0	0	PROTEIN_CODING_GENE	1.78929
LOC101297652	101297652	NC_020496.1	2877531	2880053	1441	0	0	PROTEIN_CODING_GENE	1.93208
LOC105351509	105351509	NC_020495.1	7517178	7518954	1090	2	0.00183486	PROTEIN_CODING_GENE	0
LOC105351469	105351469	NC_020495.1	4201102	4201735	321	1	0.00311526	PROTEIN_CODING_GENE	0
LOC101291239	101291239	NC_020495.1	3526757	3530763	2484	0	0	PROTEIN_CODING_GENE	45.6445
LOC101296108	101296108	NC_020495.1	3136551	3138975	1441	0	0	PROTEIN_CODING_GENE	17.5226
LOC101293335	101293335	NC_020496.1	30893795	30896751	1602	1	0.00062422	PROTEIN_CODING_GENE	22.2947
[truncated: 23,479 more rows]

## Sheet: total genes from v4.0
gene_symbol	reference	start	end	A	6mA	density	type	fpkm
FvH4_6g05120	Fvb6	2857108	2869237	7488	4	0.000534188	PROTEIN_CODING_GENE	0
FvH4_6g05090	Fvb6	2828031	2840670	7952	1	0.000125755	PROTEIN_CODING_GENE	0
FvH4_7g33530	Fvb7	23832183	23834281	1274	0	0	PROTEIN_CODING_GENE	0
FvH4_4g00610	Fvb4	524904	526317	875	0	0	PROTEIN_CODING_GENE	0
FvH4_7g27450	Fvb7	20508665	20509487	456	0	0	PROTEIN_CODING_GENE	0
FvH4_3g34210	Fvb3	29681158	29682629	917	1	0.00109051	PROTEIN_CODING_GENE	0
FvH4_3g07000	Fvb3	4116291	4117718	866	0	0	PROTEIN_CODING_GENE	0
FvH4_7g20940	Fvb7	16912882	16913495	347	1	0.00288184	PROTEIN_CODING_GENE	0
FvH4_7g03190	Fvb7	3531289	3532681	876	1	0.00114155	PROTEIN_CODING_GENE	0
FvH4_1g12680	Fvb1	6962804	6965279	1553	0	0	PROTEIN_CODING_GENE	0
FvH4_2g02480	Fvb2	1984742	1986613	1034	1	0.000967118	PROTEIN_CODING_GENE	0
FvH4_3g23450	Fvb3	16471636	16472717	628	0	0	PROTEIN_CODING_GENE	0
FvH4_5g07740	Fvb5	4523999	4526031	1093	0	0	PROTEIN_CODING_GENE	0
FvH4_6g05060	Fvb6	2796603	2819936	14322	2	0.000139645	PROTEIN_CODING_GENE	0
FvH4_3g10460	Fvb3	6131921	6133134	572	0	0	PROTEIN_CODING_GENE	0
FvH4_3g21530	Fvb3	14635408	14637357	1260	0	0	PROTEIN_CODING_GENE	0
FvH4_2g08780	Fvb2	7678822	7680230	825	1	0.00121212	PROTEIN_CODING_GENE	0
FvH4_3g45380	Fvb3	37654865	37660546	3490	1	0.000286533	PROTEIN_CODING_GENE	0
FvH4_7g33490	Fvb7	23812878	23816198	1949	2	0.00102617	PROTEIN_CODING_GENE	0
FvH4_3g34170	Fvb3	29557884	29559354	917	0	0	PROTEIN_CODING_GENE	0
FvH4_6g05050	Fvb6	2792688	2796587	2443	2	0.000818666	PROTEIN_CODING_GENE	0
FvH4_4g00600	Fvb4	523810	524791	596	0	0	PROTEIN_CODING_GENE	0
FvH4_1g12670	Fvb1	6962541	6962734	101	0	0	PROTEIN_CODING_GENE	0
FvH4_7g27440	Fvb7	20507986	20508637	411	0	0	PROTEIN_CODING_GENE	0
FvH4_2g02400	Fvb2	1946533	1948377	1016	1	0.000984252	PROTEIN_CODING_GENE	0
FvH4_3g23440	Fvb3	16470676	16471367	251	0	0	PROTEIN_CODING_GENE	0
FvH4_7g20930	Fvb7	16912094	16912866	451	1	0.00221729	PROTEIN_CODING_GENE	0
FvH4_7g03180	Fvb7	3531070	3531284	122	0	0	PROTEIN_CODING_GENE	0
FvH4_7g33450	Fvb7	23797296	23799229	1066	1	0.000938086	PROTEIN_CODING_GENE	0
FvH4_3g10450	Fvb3	6130552	6131918	772	0	0	PROTEIN_CODING_GENE	0
FvH4_2g08770	Fvb2	7675535	7677759	1386	1	0.000721501	PROTEIN_CODING_GENE	0
FvH4_3g45370	Fvb3	37651546	37653943	1497	0	0	PROTEIN_CODING_GENE	0
FvH4_3g06990	Fvb3	4107371	4116263	5701	7	0.00122785	PROTEIN_CODING_GENE	0
FvH4_3g21520	Fvb3	14625144	14631030	3697	0	0	PROTEIN_CODING_GENE	0
FvH4_5g07720	Fvb5	4519662	4523959	2531	0	0	PROTEIN_CODING_GENE	0
FvH4_7g33670	Fvb7	23901202	23906143	3189	0	0	PROTEIN_CODING_GENE	0
FvH4_3g46110	Fvb3	38255212	38255591	246	0	0	PROTEIN_CODING_GENE	0
FvH4_3g33570	Fvb3	29073824	29075748	1103	1	0.000906618	PROTEIN_CODING_GENE	0
FvH4_3g03570	Fvb3	1991068	1992355	675	2	0.00296296	PROTEIN_CODING_GENE	0
FvH4_2g21950	Fvb2	18122394	18123527	675	0	0	PROTEIN_CODING_GENE	0
FvH4_1g02100	Fvb1	1112958	1122587	6081	3	0.00049334	PROTEIN_CODING_GENE	0
FvH4_3g31130	Fvb3	24931296	24934857	2181	2	0.000917011	PROTEIN_CODING_GENE	0
FvH4_2g00970	Fvb2	990746	991231	285	0	0	PROTEIN_CODING_GENE	0
FvH4_6g19230	Fvb6	12700013	12700545	285	0	0	PROTEIN_CODING_GENE	0
FvH4_6g18760	Fvb6	12365315	12365762	246	0	0	PROTEIN_CODING_GENE	0
FvH4_4g15570	Fvb4	19301585	19302165	285	0	0	PROTEIN_CODING_GENE	0
FvH4_1g29550	Fvb1	22722604	22723658	675	0	0	PROTEIN_CODING_GENE	0
FvH4_3g38770	Fvb3	33043957	33045299	675	0	0	PROTEIN_CODING_GENE	0
FvH4_2g09790	Fvb2	8663777	8664271	246	0	0	PROTEIN_CODING_GENE	0
FvH4_2g04850	Fvb2	3765881	3771059	3189	3	0.000940734	PROTEIN_CODING_GENE	0
FvH4_3g10330	Fvb3	6026893	6030192	2181	3	0.00137552	PROTEIN_CODING_GENE	0
FvH4_2g11250	Fvb2	9775792	9776222	246	0	0	PROTEIN_CODING_GENE	0
FvH4_1g09370	Fvb1	5030972	5031615	285	0	0	PROTEIN_CODING_GENE	0
FvH4_2g32600	Fvb2	24674200	24675318	636	1	0.00157233	PROTEIN_CODING_GENE	0
FvH4_6g50530	Fvb6	37588241	37589649	636	0	0	PROTEIN_CODING_GENE	0
FvH4_1g11670	Fvb1	6370839	6371092	99	0	0	PROTEIN_CODING_GENE	0
FvH4_5g30150	Fvb5	21055816	21056740	636	0	0	PROTEIN_CODING_GENE	0
FvH4_7g08370	Fvb7	8260995	8261518	285	0	0	PROTEIN_CODING_GENE	0
FvH4_3g02380	Fvb3	1204772	1205142	207	0	0	PROTEIN_CODING_GENE	0
FvH4_3g03600	Fvb3	2012089	2012482	207	0	0	PROTEIN_CODING_GENE	0
FvH4_6g33940	Fvb6	26872369	26872724	207	0	0	PROTEIN_CODING_GENE	0
FvH4_4g22980	Fvb4	25613881	25614930	636	0	0	PROTEIN_CODING_GENE	0
FvH4_5g21240	Fvb5	12753741	12757217	2103	3	0.00142653	PROTEIN_CODING_GENE	0
FvH4_5g19950	Fvb5	11752671	11753015	207	0	0	PROTEIN_CODING_GENE	0
FvH4_7g23950	Fvb7	18567658	18571154	2103	0	0	PROTEIN_CODING_GENE	0
FvH4_3g41380	Fvb3	34762043	34762455	207	0	0	PROTEIN_CODING_GENE	0
FvH4_6g24240	Fvb6	18274806	18277965	2103	0	0	PROTEIN_CODING_GENE	0
FvH4_6g20630	Fvb6	14218603	14219108	246	1	0.00406504	PROTEIN_CODING_GENE	0
FvH4_4g26930	Fvb4	28107702	28108288	246	1	0.00406504	PROTEIN_CODING_GENE	0
FvH4_1g21030	Fvb1	13096880	13097285	207	1	0.00483092	PROTEIN_CODING_GENE	0
FvH4_5g05570	Fvb5	3276000	3276253	99	0	0	PROTEIN_CODING_GENE	0
FvH4_7g06190	Fvb7	6327611	6328047	246	0	0	PROTEIN_CODING_GENE	0
FvH4_2g02570	Fvb2	2039215	2056972	8861	47	0.00530414	PROTEIN_CODING_GENE	0
FvH4_4g02040	Fvb4	1809409	1809744	207	1	0.00483092	PROTEIN_CODING_GENE	0
FvH4_5g00100	Fvb5	67009	67504	246	0	0	PROTEIN_CODING_GENE	0
FvH4_3g05880	Fvb3	3414275	3417618	2103	1	0.000475511	PROTEIN_CODING_GENE	0
FvH4_6g05270	Fvb6	2969608	2970068	246	0	0	PROTEIN_CODING_GENE	0
FvH4_4g17370	Fvb4	21292147	21292570	246	0	0	PROTEIN_CODING_GENE	0
FvH4_3g24330	Fvb3	17433404	17433818	207	0	0	PROTEIN_CODING_GENE	0
FvH4_7g00780	Fvb7	1288760	1289148	207	1	0.00483092	PROTEIN_CODING_GENE	0
FvH4_2g37470	Fvb2	27295882	27296240	207	0	0	PROTEIN_CODING_GENE	0
FvH4_3g29680	Fvb3	22721601	22721854	99	0	0	PROTEIN_CODING_GENE	0
FvH4_6g35530	Fvb6	28034776	28037304	1679	1	0.000595593	PROTEIN_CODING_GENE	0
FvH4_4g13090	Fvb4	16702656	16705371	1679	1	0.000595593	PROTEIN_CODING_GENE	0
FvH4_1g00190	Fvb1	98752	99146	207	0	0	PROTEIN_CODING_GENE	0
FvH4_7g01580	Fvb7	1979018	1981799	1679	0	0	PROTEIN_CODING_GENE	0
FvH4_3g08270	Fvb3	4839949	4844806	3103	2	0.000644538	PROTEIN_CODING_GENE	0
FvH4_2g08640	Fvb2	7574375	7579234	3103	0	0	PROTEIN_CODING_GENE	0
FvH4_4g08910	Fvb4	9844041	9846793	1679	5	0.00297796	PROTEIN_CODING_GENE	0
FvH4_2g19650	Fvb2	16635093	16637296	1289	0	0	PROTEIN_CODING_GENE	0
FvH4_6g22280	Fvb6	15923136	15925075	1289	0	0	PROTEIN_CODING_GENE	0
FvH4_4g31420	Fvb4	30563841	30566029	1289	1	0.000775795	PROTEIN_CODING_GENE	0
FvH4_4g24690	Fvb4	26750135	26752118	1289	0	0	PROTEIN_CODING_GENE	0
FvH4_3g44190	Fvb3	36828130	36838752	6579	3	0.000455996	PROTEIN_CODING_GENE	0
FvH4_7g09260	Fvb7	8974638	8976824	1289	0	0	PROTEIN_CODING_GENE	0
FvH4_2g10550	Fvb2	9348723	9350713	1289	0	0	PROTEIN_CODING_GENE	0
FvH4_3g25440	Fvb3	18332360	18335001	1671	1	0.000598444	PROTEIN_CODING_GENE	0
FvH4_3g20390	Fvb3	13429585	13432418	1671	0	0	PROTEIN_CODING_GENE	0
FvH4_3g18950	Fvb3	12187258	12190006	1671	0	0	PROTEIN_CODING_GENE	0
FvH4_3g42310	Fvb3	35315696	35317852	1281	0	0	PROTEIN_CODING_GENE	0
FvH4_4g23600	Fvb4	26045167	26047972	1632	0	0	PROTEIN_CODING_GENE	0
FvH4_7g07930	Fvb7	7868029	7871653	2289	5	0.00218436	PROTEIN_CODING_GENE	0
FvH4_5g02980	Fvb5	1784361	1787203	1632	0	0	PROTEIN_CODING_GENE	0
FvH4_7g19010	Fvb7	15792090	15794081	1242	1	0.000805153	PROTEIN_CODING_GENE	0
FvH4_6g41430	Fvb6	32574178	32576167	1242	0	0	PROTEIN_CODING_GENE	0
FvH4_6g26090	Fvb6	19953051	19954411	736	0	0	PROTEIN_CODING_GENE	0
FvH4_1g02360	Fvb1	1289923	1291122	775	0	0	PROTEIN_CODING_GENE	0
FvH4_7g19540	Fvb7	16081071	16081772	385	0	0	PROTEIN_CODING_GENE	0
FvH4_3g16440	Fvb3	10355627	10355865	91	0	0	PROTEIN_CODING_GENE	0
FvH4_5g25480	Fvb5	16956605	16957253	385	1	0.0025974	PROTEIN_CODING_GENE	0
FvH4_7g05810	Fvb7	6048602	6049181	385	0	0	PROTEIN_CODING_GENE	0
FvH4_4g09500	Fvb4	11192629	11193333	385	0	0	PROTEIN_CODING_GENE	0
FvH4_7g28490	Fvb7	21119790	21121807	1203	1	0.000831255	PROTEIN_CODING_GENE	0
FvH4_7g20710	Fvb7	16780662	16785915	3289	0	0	PROTEIN_CODING_GENE	0
FvH4_7g11560	Fvb7	10704349	10706302	1203	1	0.000831255	PROTEIN_CODING_GENE	0
FvH4_6g05940	Fvb6	3408321	3409532	736	9	0.0122283	PROTEIN_CODING_GENE	0
FvH4_4g32310	Fvb4	31018305	31020325	1203	0	0	PROTEIN_CODING_GENE	0
FvH4_7g20300	Fvb7	16533376	16534012	346	1	0.00289017	PROTEIN_CODING_GENE	0
FvH4_7g00370	Fvb7	985200	987197	1242	0	0	PROTEIN_CODING_GENE	0
FvH4_3g44380	Fvb3	36999414	36999637	99	0	0	PROTEIN_CODING_GENE	0
FvH4_7g03140	Fvb7	3509161	3509874	385	0	0	PROTEIN_CODING_GENE	0
FvH4_3g15250	Fvb3	9480760	9482635	1203	2	0.00166251	PROTEIN_CODING_GENE	0
FvH4_5g28380	Fvb5	19525015	19534472	6103	9	0.00147468	PROTEIN_CODING_GENE	0
FvH4_5g26310	Fvb5	17810826	17812018	736	1	0.0013587	PROTEIN_CODING_GENE	0
FvH4_6g41120	Fvb6	32423542	32424082	307	0	0	PROTEIN_CODING_GENE	0
FvH4_6g37920	Fvb6	29874304	29874925	346	0	0	PROTEIN_CODING_GENE	0
FvH4_6g33110	Fvb6	26191310	26192738	736	0	0	PROTEIN_CODING_GENE	0
FvH4_5g02560	Fvb5	1537494	1538074	346	0	0	PROTEIN_CODING_GENE	0
FvH4_7g08070	Fvb7	7999045	7999937	385	0	0	PROTEIN_CODING_GENE	0
FvH4_2g07380	Fvb2	6080358	6080954	346	1	0.00289017	PROTEIN_CODING_GENE	0
FvH4_2g06810	Fvb2	5636538	5637234	346	4	0.0115607	PROTEIN_CODING_GENE	0
FvH4_4g18590	Fvb4	22449099	22455042	3671	1	0.000272405	PROTEIN_CODING_GENE	0
FvH4_5g01040	Fvb5	643336	644003	346	0	0	PROTEIN_CODING_GENE	0
FvH4_7g06220	Fvb7	6337660	6341113	2242	2	0.000892061	PROTEIN_CODING_GENE	0
FvH4_5g25450	Fvb5	16939650	16940218	346	0	0	PROTEIN_CODING_GENE	0
FvH4_2g38090	Fvb2	27601117	27604940	2203	1	0.000453926	PROTEIN_CODING_GENE	0
FvH4_4g10170	Fvb4	13171959	13172659	346	7	0.0202312	PROTEIN_CODING_GENE	0
FvH4_5g36770	Fvb5	26960264	26960448	99	0	0	PROTEIN_CODING_GENE	0
FvH4_5g26230	Fvb5	17684807	17685750	346	0	0	PROTEIN_CODING_GENE	0
FvH4_6g02750	Fvb6	1567106	1570661	2203	4	0.00181571	PROTEIN_CODING_GENE	0
FvH4_6g20640	Fvb6	14222486	14223078	307	2	0.00651466	PROTEIN_CODING_GENE	0
FvH4_3g02750	Fvb3	1393774	1394279	307	0	0	PROTEIN_CODING_GENE	0
FvH4_7g03420	Fvb7	3736707	3737230	307	0	0	PROTEIN_CODING_GENE	0
FvH4_6g52070	Fvb6	38458719	38461720	1779	0	0	PROTEIN_CODING_GENE	0
FvH4_4g06490	Fvb4	5770729	5775876	3203	1	0.000312207	PROTEIN_CODING_GENE	0
FvH4_7g32060	Fvb7	23102747	23105012	1389	0	0	PROTEIN_CODING_GENE	0
FvH4_6g37380	Fvb6	29427549	29429733	1389	1	0.000719942	PROTEIN_CODING_GENE	0
FvH4_6g35100	Fvb6	27739290	27741500	1389	0	0	PROTEIN_CODING_GENE	0
FvH4_4g29440	Fvb4	29565064	29567270	1389	0	0	PROTEIN_CODING_GENE	0
FvH4_4g13900	Fvb4	17415429	17417959	1389	0	0	PROTEIN_CODING_GENE	0
FvH4_1g30340	Fvb1	24053653	24055849	1389	0	0	PROTEIN_CODING_GENE	0
FvH4_5g27780	Fvb5	18983574	18983758	91	0	0	PROTEIN_CODING_GENE	0
FvH4_7g14940	Fvb7	13062471	13062679	99	0	0	PROTEIN_CODING_GENE	0
FvH4_6g24540	Fvb6	18622067	18622320	99	0	0	PROTEIN_CODING_GENE	0
FvH4_6g39100	Fvb6	30937068	30937330	99	0	0	PROTEIN_CODING_GENE	0
FvH4_3g35590	Fvb3	30566750	30570742	2389	1	0.000418585	PROTEIN_CODING_GENE	0
FvH4_3g05800	Fvb3	3391296	3391498	91	0	0	PROTEIN_CODING_GENE	0
FvH4_1g05830	Fvb1	3095240	3097925	1771	0	0	PROTEIN_CODING_GENE	0
FvH4_7g24700	Fvb7	19042359	19045277	1732	1	0.000577367	PROTEIN_CODING_GENE	0
FvH4_7g18700	Fvb7	15534916	15537659	1732	0	0	PROTEIN_CODING_GENE	0
FvH4_3g22430	Fvb3	15483874	15486245	1381	0	0	PROTEIN_CODING_GENE	0
FvH4_6g51600	Fvb6	38243396	38246192	1732	1	0.000577367	PROTEIN_CODING_GENE	0
FvH4_6g25850	Fvb6	19799017	19801825	1732	2	0.00115473	PROTEIN_CODING_GENE	0
FvH4_2g11310	Fvb2	9833066	9837036	2389	0	0	PROTEIN_CODING_GENE	0
FvH4_2g09780	Fvb2	8658138	8658349	91	0	0	PROTEIN_CODING_GENE	0
FvH4_6g12930	Fvb6	7840237	7842629	1381	0	0	PROTEIN_CODING_GENE	0
FvH4_4g06080	Fvb4	5476354	5478607	1381	0	0	PROTEIN_CODING_GENE	0
FvH4_5g38650	Fvb5	28567833	28569471	836	0	0	PROTEIN_CODING_GENE	0
FvH4_5g20030	Fvb5	11817503	11820061	1342	0	0	PROTEIN_CODING_GENE	0
FvH4_3g06700	Fvb3	3848831	3850172	875	0	0	PROTEIN_CODING_GENE	0
FvH4_2g19810	Fvb2	16748287	16749674	875	0	0	PROTEIN_CODING_GENE	0
FvH4_4g03290	Fvb4	2911157	2912642	875	0	0	PROTEIN_CODING_GENE	0
FvH4_1g19130	Fvb1	11334374	11336480	1342	2	0.00149031	PROTEIN_CODING_GENE	0
FvH4_7g22230	Fvb7	17564506	17565885	875	0	0	PROTEIN_CODING_GENE	0
FvH4_2g14680	Fvb2	12878289	12878530	91	0	0	PROTEIN_CODING_GENE	0
FvH4_6g23220	Fvb6	17116511	17120818	2771	2	0.000721761	PROTEIN_CODING_GENE	0
FvH4_5g29510	Fvb5	20463807	20465386	875	0	0	PROTEIN_CODING_GENE	0
FvH4_7g19640	Fvb7	16124652	16125394	485	0	0	PROTEIN_CODING_GENE	0
FvH4_2g16890	Fvb2	14679235	14680194	485	0	0	PROTEIN_CODING_GENE	0
FvH4_2g15310	Fvb2	13486959	13489081	1303	0	0	PROTEIN_CODING_GENE	0
FvH4_6g27760	Fvb6	21404189	21409723	3389	0	0	PROTEIN_CODING_GENE	0
FvH4_6g13260	Fvb6	8064923	8065782	485	0	0	PROTEIN_CODING_GENE	0
FvH4_6g07590	Fvb6	4552322	4553712	836	0	0	PROTEIN_CODING_GENE	0
FvH4_4g35820	Fvb4	32991969	32994318	1303	2	0.00153492	PROTEIN_CODING_GENE	0
FvH4_3g17960	Fvb3	11426776	11428185	836	0	0	PROTEIN_CODING_GENE	0
FvH4_2g30800	Fvb2	23778608	23779905	836	0	0	PROTEIN_CODING_GENE	0
FvH4_7g24760	Fvb7	19065612	19066603	446	0	0	PROTEIN_CODING_GENE	0
FvH4_4g08860	Fvb4	9626368	9627747	875	3	0.00342857	PROTEIN_CODING_GENE	0
FvH4_7g23910	Fvb7	18544181	18544851	407	0	0	PROTEIN_CODING_GENE	0
FvH4_7g05030	Fvb7	5444518	5448484	2381	1	0.000419992	PROTEIN_CODING_GENE	0
FvH4_2g01200	Fvb2	1143079	1143792	446	1	0.00224215	PROTEIN_CODING_GENE	0
FvH4_5g33230	Fvb5	24045773	24046482	407	0	0	PROTEIN_CODING_GENE	0
FvH4_7g29960	Fvb7	21915365	21916145	446	0	0	PROTEIN_CODING_GENE	0
FvH4_6g31140	Fvb6	24316013	24316908	485	0	0	PROTEIN_CODING_GENE	0
FvH4_4g02080	Fvb4	1849716	1851209	875	0	0	PROTEIN_CODING_GENE	0
FvH4_4g09260	Fvb4	10805350	10806206	446	0	0	PROTEIN_CODING_GENE	0
FvH4_4g07510	Fvb4	6898004	6898947	485	0	0	PROTEIN_CODING_GENE	0
FvH4_5g12560	Fvb5	7094745	7096318	836	0	0	PROTEIN_CODING_GENE	0
FvH4_5g14910	Fvb5	8439354	8440769	836	0	0	PROTEIN_CODING_GENE	0
FvH4_6g39110	Fvb6	30942489	30949560	4389	5	0.00113921	PROTEIN_CODING_GENE	0
FvH4_4g34330	Fvb4	32177990	32182138	2303	0	0	PROTEIN_CODING_GENE	0
FvH4_4g22750	Fvb4	25458288	25459039	446	0	0	PROTEIN_CODING_GENE	0
FvH4_1g21220	Fvb1	13226619	13227399	446	0	0	PROTEIN_CODING_GENE	0
FvH4_2g31770	Fvb2	24284464	24285227	407	0	0	PROTEIN_CODING_GENE	0
FvH4_2g30760	Fvb2	23747797	23748647	407	0	0	PROTEIN_CODING_GENE	0
FvH4_6g54420	Fvb6	39734205	39734970	446	0	0	PROTEIN_CODING_GENE	0
FvH4_6g35320	Fvb6	27887519	27888250	446	0	0	PROTEIN_CODING_GENE	0
FvH4_7g19220	Fvb7	15911568	15912270	407	0	0	PROTEIN_CODING_GENE	0
FvH4_7g07560	Fvb7	7447701	7448420	407	0	0	PROTEIN_CODING_GENE	0
FvH4_2g18510	Fvb2	15888122	15891238	1879	0	0	PROTEIN_CODING_GENE	0
FvH4_2g03380	Fvb2	2673758	2681728	4771	5	0.001048	PROTEIN_CODING_GENE	0
FvH4_2g05190	Fvb2	4271188	4276463	3303	0	0	PROTEIN_CODING_GENE	0
FvH4_3g31120	Fvb3	24916134	24918428	1489	0	0	PROTEIN_CODING_GENE	0
FvH4_7g16980	Fvb7	14535870	14537809	1099	1	0.000909918	PROTEIN_CODING_GENE	0
FvH4_4g15920	Fvb4	19864255	19866039	1099	1	0.000909918	PROTEIN_CODING_GENE	0
FvH4_7g21870	Fvb7	17388242	17391067	1871	0	0	PROTEIN_CODING_GENE	0
FvH4_7g08550	Fvb7	8403477	8405280	1099	0	0	PROTEIN_CODING_GENE	0
FvH4_1g14260	Fvb1	7909052	7910916	1099	1	0.000909918	PROTEIN_CODING_GENE	0
FvH4_3g15130	Fvb3	9383804	9386899	1871	1	0.000534474	PROTEIN_CODING_GENE	0
FvH4_7g31350	Fvb7	22679850	22682261	1481	2	0.00135044	PROTEIN_CODING_GENE	0
FvH4_7g20370	Fvb7	16568611	16570171	975	0	0	PROTEIN_CODING_GENE	0
FvH4_3g36280	Fvb3	31086133	31089123	1832	2	0.0010917	PROTEIN_CODING_GENE	0
FvH4_2g15520	Fvb2	13640362	13643300	1832	0	0	PROTEIN_CODING_GENE	0
FvH4_6g37880	Fvb6	29835337	29843659	5342	4	0.000748783	PROTEIN_CODING_GENE	0
FvH4_5g13850	Fvb5	7816137	7820215	2489	2	0.000803536	PROTEIN_CODING_GENE	0
FvH4_3g02900	Fvb3	1546731	1549794	1832	3	0.00163755	PROTEIN_CODING_GENE	0
FvH4_7g18910	Fvb7	15734729	15740994	3879	3	0.000773395	PROTEIN_CODING_GENE	0
FvH4_3g39390	Fvb3	33517680	33519402	1091	0	0	PROTEIN_CODING_GENE	0
FvH4_2g21320	Fvb2	17735992	17736871	585	0	0	PROTEIN_CODING_GENE	0
FvH4_6g53920	Fvb6	39452006	39454705	1442	0	0	PROTEIN_CODING_GENE	0
FvH4_6g51860	Fvb6	38378471	38380275	1091	0	0	PROTEIN_CODING_GENE	0
FvH4_1g27640	Fvb1	19282972	19284452	936	1	0.00106838	PROTEIN_CODING_GENE	0
FvH4_7g09010	Fvb7	8797045	8798552	936	2	0.00213675	PROTEIN_CODING_GENE	0
FvH4_2g21970	Fvb2	18134743	18136367	975	0	0	PROTEIN_CODING_GENE	0
FvH4_4g19770	Fvb4	23315424	23316324	585	0	0	PROTEIN_CODING_GENE	0
FvH4_1g22370	Fvb1	14264675	14270371	3489	3	0.000859845	PROTEIN_CODING_GENE	0
FvH4_6g44040	Fvb6	33968940	33970345	936	0	0	PROTEIN_CODING_GENE	0
FvH4_5g13980	Fvb5	7904244	7906049	1052	1	0.00095057	PROTEIN_CODING_GENE	0
FvH4_7g06950	Fvb7	6922486	6923441	546	1	0.0018315	PROTEIN_CODING_GENE	0
FvH4_2g13140	Fvb2	11515397	11516346	585	0	0	PROTEIN_CODING_GENE	0
FvH4_1g10040	Fvb1	5448901	5449924	585	0	0	PROTEIN_CODING_GENE	0
FvH4_5g29800	Fvb5	20694486	20694831	156	1	0.00641026	PROTEIN_CODING_GENE	0
FvH4_7g19420	Fvb7	16021442	16023109	1013	2	0.00197433	PROTEIN_CODING_GENE	0
FvH4_3g35850	Fvb3	30763525	30764331	507	0	0	PROTEIN_CODING_GENE	0
FvH4_2g22930	Fvb2	18822902	18824581	1013	0	0	PROTEIN_CODING_GENE	0
FvH4_2g10860	Fvb2	9544541	9544872	195	0	0	PROTEIN_CODING_GENE	0
FvH4_6g33530	Fvb6	26543309	26544943	1013	1	0.000987167	PROTEIN_CODING_GENE	0
FvH4_4g05830	Fvb4	5201168	5202012	546	0	0	PROTEIN_CODING_GENE	0
FvH4_6g19840	Fvb6	13316305	13318078	936	3	0.00320513	PROTEIN_CODING_GENE	0
FvH4_6g03800	Fvb6	2057831	2059436	936	0	0	PROTEIN_CODING_GENE	0
FvH4_5g09450	Fvb5	5475838	5477498	1013	0	0	PROTEIN_CODING_GENE	0
FvH4_7g26900	Fvb7	20199851	20200326	195	0	0	PROTEIN_CODING_GENE	0
FvH4_3g13250	Fvb3	7916699	7917054	195	0	0	PROTEIN_CODING_GENE	0
FvH4_2g28390	Fvb2	22326609	22326883	156	0	0	PROTEIN_CODING_GENE	0
FvH4_2g21690	Fvb2	17972437	17974019	936	0	0	PROTEIN_CODING_GENE	0
FvH4_6g28970	Fvb6	22358298	22359799	936	0	0	PROTEIN_CODING_GENE	0
FvH4_4g12650	Fvb4	16306609	16307516	546	3	0.00549451	PROTEIN_CODING_GENE	0
FvH4_1g15290	Fvb1	8673141	8674611	1013	0	0	PROTEIN_CODING_GENE	0
FvH4_5g22030	Fvb5	13394171	13395690	936	0	0	PROTEIN_CODING_GENE	0
FvH4_7g06170	Fvb7	6305522	6308671	2091	2	0.00095648	PROTEIN_CODING_GENE	0
FvH4_3g29920	Fvb3	23021087	23021394	156	0	0	PROTEIN_CODING_GENE	0
FvH4_2g33330	Fvb2	25033068	25034117	546	0	0	PROTEIN_CODING_GENE	0
FvH4_2g08700	Fvb2	7614049	7614362	156	1	0.00641026	PROTEIN_CODING_GENE	0
FvH4_6g45460	Fvb6	34891920	34892930	585	1	0.0017094	PROTEIN_CODING_GENE	0
FvH4_6g36330	Fvb6	28591775	28592044	156	0	0	PROTEIN_CODING_GENE	0
FvH4_1g12750	Fvb1	7026911	7030272	2091	0	0	PROTEIN_CODING_GENE	0
FvH4_3g28260	Fvb3	21241653	21242038	195	1	0.00512821	PROTEIN_CODING_GENE	0
FvH4_6g50110	Fvb6	37350459	37353827	2052	2	0.000974659	PROTEIN_CODING_GENE	0
FvH4_6g48760	Fvb6	36660166	36660392	117	0	0	PROTEIN_CODING_GENE	0
FvH4_6g33860	Fvb6	26809838	26810168	195	0	0	PROTEIN_CODING_GENE	0
FvH4_5g30380	Fvb5	21252903	21253183	117	0	0	PROTEIN_CODING_GENE	0
FvH4_5g28390	Fvb5	19540346	19551968	7342	2	0.000272405	PROTEIN_CODING_GENE	0
FvH4_7g32690	Fvb7	23465170	23466056	507	0	0	PROTEIN_CODING_GENE	0
FvH4_7g11800	Fvb7	10808940	10809183	117	0	0	PROTEIN_CODING_GENE	0
FvH4_3g26060	Fvb3	18891204	18891529	195	0	0	PROTEIN_CODING_GENE	0
FvH4_3g12570	Fvb3	7476616	7476914	156	0	0	PROTEIN_CODING_GENE	0
FvH4_6g28690	Fvb6	22128431	22128726	156	0	0	PROTEIN_CODING_GENE	0
FvH4_5g13510	Fvb5	7627173	7634062	4489	2	0.000445534	PROTEIN_CODING_GENE	0
FvH4_2g19590	Fvb2	16599331	16599587	156	0	0	PROTEIN_CODING_GENE	0
FvH4_6g28110	Fvb6	21626574	21627487	507	0	0	PROTEIN_CODING_GENE	0
FvH4_4g32800	Fvb4	31296414	31296634	117	0	0	PROTEIN_CODING_GENE	0
FvH4_1g07890	Fvb1	4174752	4175128	195	0	0	PROTEIN_CODING_GENE	0
FvH4_1g04780	Fvb1	2524698	2525555	507	0	0	PROTEIN_CODING_GENE	0
FvH4_5g30680	Fvb5	21589957	21593552	2013	4	0.00198708	PROTEIN_CODING_GENE	0
FvH4_7g25760	Fvb7	19641492	19641685	117	0	0	PROTEIN_CODING_GENE	0
FvH4_3g05600	Fvb3	3278379	3278809	195	0	0	PROTEIN_CODING_GENE	0
FvH4_6g05810	Fvb6	3302039	3303039	546	0	0	PROTEIN_CODING_GENE	0
FvH4_6g03360	Fvb6	1857488	1858376	507	0	0	PROTEIN_CODING_GENE	0
FvH4_4g10750	Fvb4	14453757	14454108	156	0	0	PROTEIN_CODING_GENE	0
FvH4_4g08880	Fvb4	9639961	9640359	195	0	0	PROTEIN_CODING_GENE	0
FvH4_5g25210	Fvb5	16677121	16677939	507	1	0.00197239	PROTEIN_CODING_GENE	0
FvH4_5g13970	Fvb5	7891200	7891507	156	0	0	PROTEIN_CODING_GENE	0
FvH4_5g13700	Fvb5	7744002	7744267	156	0	0	PROTEIN_CODING_GENE	0
FvH4_1g02180	Fvb1	1167869	1168147	156	0	0	PROTEIN_CODING_GENE	0
FvH4_3g08760	Fvb3	5117024	5120260	2013	0	0	PROTEIN_CODING_GENE	0
FvH4_3g00720	Fvb3	349641	349933	117	0	0	PROTEIN_CODING_GENE	0
FvH4_2g40590	Fvb2	28909452	28909720	156	0	0	PROTEIN_CODING_GENE	0
FvH4_2g39480	Fvb2	28356691	28356917	117	0	0	PROTEIN_CODING_GENE	0
FvH4_6g45910	Fvb6	35130592	35130827	117	0	0	PROTEIN_CODING_GENE	0
FvH4_3g28790	Fvb3	21770217	21770428	117	0	0	PROTEIN_CODING_GENE	0
FvH4_3g17180	Fvb3	10877928	10878148	117	0	0	PROTEIN_CODING_GENE	0
FvH4_2g07520	Fvb2	6301473	6301789	156	0	0	PROTEIN_CODING_GENE	0
FvH4_2g00870	Fvb2	898455	898734	117	1	0.00854701	PROTEIN_CODING_GENE	0
FvH4_6g40990	Fvb6	32377194	32377408	117	0	0	PROTEIN_CODING_GENE	0
FvH4_5g26880	Fvb5	18228551	18228789	117	1	0.00854701	PROTEIN_CODING_GENE	0
FvH4_7g03160	Fvb7	3529057	3529337	117	0	0	PROTEIN_CODING_GENE	0
FvH4_4g36420	Fvb4	33376117	33379403	1979	1	0.000505306	PROTEIN_CODING_GENE	0
FvH4_4g03910	Fvb4	3410409	3410667	117	0	0	PROTEIN_CODING_GENE	0
FvH4_7g01300	Fvb7	1716320	1719234	1979	1	0.000505306	PROTEIN_CODING_GENE	0
FvH4_2g00070	Fvb2	164885	165117	117	0	0	PROTEIN_CODING_GENE	0
FvH4_5g22040	Fvb5	13399470	13402262	1589	1	0.000629327	PROTEIN_CODING_GENE	0
FvH4_4g02290	Fvb4	2126976	2127220	117	0	0	PROTEIN_CODING_GENE	0
FvH4_2g12100	Fvb2	10587633	10612067	15485	2	0.000129157	PROTEIN_CODING_GENE	0
FvH4_6g42520	Fvb6	33110911	33115738	2979	0	0	PROTEIN_CODING_GENE	0
FvH4_5g33570	Fvb5	24286798	24290995	2589	0	0	PROTEIN_CODING_GENE	0
FvH4_6g04890	Fvb6	2709242	2712609	1971	0	0	PROTEIN_CODING_GENE	0
FvH4_2g20170	Fvb2	16971536	16974606	1581	0	0	PROTEIN_CODING_GENE	0
FvH4_2g16480	Fvb2	14385147	14388326	1932	1	0.000517598	PROTEIN_CODING_GENE	0
FvH4_4g25250	Fvb4	27078264	27081289	1581	1	0.000632511	PROTEIN_CODING_GENE	0
FvH4_3g38300	Fvb3	32679759	32683250	2199	0	0	PROTEIN_CODING_GENE	0
FvH4_7g20850	Fvb7	16853833	16855693	1191	2	0.00167926	PROTEIN_CODING_GENE	0
FvH4_6g52610	Fvb6	38673935	38675966	1191	0	0	PROTEIN_CODING_GENE	0
FvH4_6g46170	Fvb6	35271511	35273447	1191	0	0	PROTEIN_CODING_GENE	0
FvH4_6g24350	Fvb6	18476484	18479062	1542	3	0.00194553	PROTEIN_CODING_GENE	0
FvH4_2g01960	Fvb2	1680738	1682647	1191	0	0	PROTEIN_CODING_GENE	0
FvH4_6g03980	Fvb6	2149655	2152146	1542	3	0.00194553	PROTEIN_CODING_GENE	0
FvH4_7g29070	Fvb7	21487339	21489788	1503	0	0	PROTEIN_CODING_GENE	0
FvH4_7g26020	Fvb7	19780986	19783456	1503	0	0	PROTEIN_CODING_GENE	0
FvH4_7g00730	Fvb7	1258789	1259912	685	1	0.00145985	PROTEIN_CODING_GENE	0
FvH4_3g38430	Fvb3	32811509	32813374	1152	0	0	PROTEIN_CODING_GENE	0
FvH4_3g29310	Fvb3	22396705	22399327	1503	0	0	PROTEIN_CODING_GENE	0
FvH4_2g29910	Fvb2	23157773	23165977	5013	5	0.000997407	PROTEIN_CODING_GENE	0
FvH4_6g31520	Fvb6	24652317	24654194	1152	4	0.00347222	PROTEIN_CODING_GENE	0
FvH4_4g36980	Fvb4	33679652	33682322	1503	0	0	PROTEIN_CODING_GENE	0
FvH4_4g30390	Fvb4	30047984	30049929	1152	1	0.000868056	PROTEIN_CODING_GENE	0
FvH4_1g19950	Fvb1	12075528	12076651	646	0	0	PROTEIN_CODING_GENE	0
FvH4_2g31400	Fvb2	24069699	24074776	2932	2	0.000682128	PROTEIN_CODING_GENE	0
FvH4_4g09460	Fvb4	11175137	11179542	2581	7	0.00271213	PROTEIN_CODING_GENE	0
FvH4_5g38860	Fvb5	28711485	28712053	295	0	0	PROTEIN_CODING_GENE	0
FvH4_5g12890	Fvb5	7280782	7282542	1152	0	0	PROTEIN_CODING_GENE	0
FvH4_7g04480	Fvb7	5025768	5028214	1503	0	0	PROTEIN_CODING_GENE	0
FvH4_3g33800	Fvb3	29273469	29274576	685	1	0.00145985	PROTEIN_CODING_GENE	0
FvH4_2g01220	Fvb2	1150027	1152319	1503	1	0.000665336	PROTEIN_CODING_GENE	0
FvH4_1g16320	Fvb1	9390666	9392392	1152	0	0	PROTEIN_CODING_GENE	0
FvH4_5g39360	Fvb5	29073350	29078665	3199	2	0.000625195	PROTEIN_CODING_GENE	0
FvH4_5g35300	Fvb5	25855645	25857610	1113	0	0	PROTEIN_CODING_GENE	0
FvH4_7g21030	Fvb7	16952919	16954697	1113	0	0	PROTEIN_CODING_GENE	0
FvH4_4g22050	Fvb4	24988302	24989394	646	0	0	PROTEIN_CODING_GENE	0
FvH4_1g02140	Fvb1	1140892	1141472	295	2	0.00677966	PROTEIN_CODING_GENE	0
FvH4_3g37560	Fvb3	32215069	32216285	646	2	0.00309598	PROTEIN_CODING_GENE	0
FvH4_2g13770	Fvb2	12006018	12007075	646	0	0	PROTEIN_CODING_GENE	0
FvH4_4g18650	Fvb4	22508440	22512737	2542	4	0.00157356	PROTEIN_CODING_GENE	0
FvH4_3g38130	Fvb3	32566774	32567979	685	0	0	PROTEIN_CODING_GENE	0
FvH4_3g25940	Fvb3	18789721	18790153	256	0	0	PROTEIN_CODING_GENE	0
FvH4_2g21310	Fvb2	17734068	17734693	256	0	0	PROTEIN_CODING_GENE	0
FvH4_6g02570	Fvb6	1483661	1484154	295	0	0	PROTEIN_CODING_GENE	0
FvH4_1g02840	Fvb1	1615258	1617078	1113	0	0	PROTEIN_CODING_GENE	0
FvH4_5g39330	Fvb5	29058511	29058974	256	0	0	PROTEIN_CODING_GENE	0
FvH4_5g26290	Fvb5	17789156	17789634	256	0	0	PROTEIN_CODING_GENE	0
FvH4_7g16610	Fvb7	14213403	14213844	256	0	0	PROTEIN_CODING_GENE	0
FvH4_3g18930	Fvb3	12162834	12164017	646	0	0	PROTEIN_CODING_GENE	0
FvH4_2g37480	Fvb2	27296241	27297364	607	0	0	PROTEIN_CODING_GENE	0
FvH4_4g36170	Fvb4	33223762	33224277	295	0	0	PROTEIN_CODING_GENE	0
FvH4_7g25630	Fvb7	19546834	19547338	295	0	0	PROTEIN_CODING_GENE	0
FvH4_3g22460	Fvb3	15493749	15494102	217	0	0	PROTEIN_CODING_GENE	0
FvH4_2g11320	Fvb2	9837448	9837923	256	0	0	PROTEIN_CODING_GENE	0
FvH4_6g23570	Fvb6	17641886	17642252	217	0	0	PROTEIN_CODING_GENE	0
FvH4_4g05390	Fvb4	4672883	4673959	685	0	0	PROTEIN_CODING_GENE	0
FvH4_1g27580	Fvb1	19230549	19234425	2503	1	0.000399521	PROTEIN_CODING_GENE	0
FvH4_5g26530	Fvb5	17995600	17996086	256	0	0	PROTEIN_CODING_GENE	0
FvH4_3g06080	Fvb3	3510685	3511194	256	0	0	PROTEIN_CODING_GENE	0
FvH4_6g17250	Fvb6	11199859	11200379	295	0	0	PROTEIN_CODING_GENE	0
FvH4_4g25270	Fvb4	27125824	27126349	295	0	0	PROTEIN_CODING_GENE	0
FvH4_4g15430	Fvb4	19088894	19089426	256	1	0.00390625	PROTEIN_CODING_GENE	0
FvH4_5g05370	Fvb5	3140874	3141312	217	2	0.00921659	PROTEIN_CODING_GENE	0
FvH4_1g12940	Fvb1	7147183	7147562	217	0	0	PROTEIN_CODING_GENE	0
FvH4_6g03290	Fvb6	1822212	1822759	295	0	0	PROTEIN_CODING_GENE	0
FvH4_2g01470	Fvb2	1334894	1335354	217	2	0.00921659	PROTEIN_CODING_GENE	0
FvH4_4g23410	Fvb4	25898909	25900029	607	0	0	PROTEIN_CODING_GENE	0
FvH4_1g05290	Fvb1	2812438	2812834	217	0	0	PROTEIN_CODING_GENE	0
FvH4_6g20190	Fvb6	13732845	13733197	217	0	0	PROTEIN_CODING_GENE	0
FvH4_6g07680	Fvb6	4629319	4629665	217	0	0	PROTEIN_CODING_GENE	0
FvH4_4g26590	Fvb4	27921960	27922387	217	0	0	PROTEIN_CODING_GENE	0
FvH4_6g32500	Fvb6	25555585	25555958	217	0	0	PROTEIN_CODING_GENE	0
FvH4_4g35380	Fvb4	32719836	32724965	3152	1	0.000317259	PROTEIN_CODING_GENE	0
FvH4_1g21480	Fvb1	13484469	13497765	8091	4	0.000494376	PROTEIN_CODING_GENE	0
FvH4_4g02910	Fvb4	2579064	2579449	217	0	0	PROTEIN_CODING_GENE	0
FvH4_6g00650	Fvb6	372809	378075	3152	0	0	PROTEIN_CODING_GENE	0
FvH4_5g15010	Fvb5	8509302	8512070	1689	0	0	PROTEIN_CODING_GENE	0
FvH4_1g11100	Fvb1	6051790	6054602	1689	0	0	PROTEIN_CODING_GENE	0
FvH4_2g30340	Fvb2	23489473	23491597	1299	0	0	PROTEIN_CODING_GENE	0
FvH4_6g44130	Fvb6	34025542	34049345	14507	2	0.000137864	PROTEIN_CODING_GENE	0
FvH4_2g32400	Fvb2	24568649	24573088	2689	2	0.000743771	PROTEIN_CODING_GENE	0
FvH4_4g27460	Fvb4	28456707	28459330	1681	0	0	PROTEIN_CODING_GENE	0
FvH4_3g09340	Fvb3	5459635	5462264	1681	0	0	PROTEIN_CODING_GENE	0
FvH4_7g34060	Fvb7	24075171	24077400	1291	0	0	PROTEIN_CODING_GENE	0
FvH4_3g23670	Fvb3	16763903	16766220	1291	4	0.00309837	PROTEIN_CODING_GENE	0
FvH4_2g18980	Fvb2	16150931	16153028	1291	0	0	PROTEIN_CODING_GENE	0
FvH4_3g00760	Fvb3	375956	378871	1681	0	0	PROTEIN_CODING_GENE	0
FvH4_1g04880	Fvb1	2576237	2578781	1642	0	0	PROTEIN_CODING_GENE	0
FvH4_1g03780	Fvb1	2021710	2024387	1642	0	0	PROTEIN_CODING_GENE	0
FvH4_5g30570	Fvb5	21462659	21464974	1252	0	0	PROTEIN_CODING_GENE	0
FvH4_5g28550	Fvb5	19703790	19705074	785	0	0	PROTEIN_CODING_GENE	0
FvH4_3g37730	Fvb3	32339527	32341579	1252	0	0	PROTEIN_CODING_GENE	0
FvH4_2g38270	Fvb2	27722873	27724961	1252	0	0	PROTEIN_CODING_GENE	0
FvH4_1g28430	Fvb1	20389882	20391524	785	0	0	PROTEIN_CODING_GENE	0
FvH4_4g24400	Fvb4	26587258	26587892	395	0	0	PROTEIN_CODING_GENE	0
FvH4_6g31620	Fvb6	24722825	24723573	395	0	0	PROTEIN_CODING_GENE	0
FvH4_6g11880	Fvb6	7112052	7114650	1603	0	0	PROTEIN_CODING_GENE	0
FvH4_1g02980	Fvb1	1678555	1679851	746	0	0	PROTEIN_CODING_GENE	0
FvH4_5g12240	Fvb5	6882804	6884072	746	0	0	PROTEIN_CODING_GENE	0
FvH4_7g04840	Fvb7	5262964	5272539	6191	1	0.000161525	PROTEIN_CODING_GENE	0
FvH4_3g13270	Fvb3	7925626	7930433	2681	0	0	PROTEIN_CODING_GENE	0
FvH4_2g24720	Fvb2	20078522	20080559	1213	1	0.000824402	PROTEIN_CODING_GENE	0
FvH4_2g12850	Fvb2	11290930	11292941	1213	0	0	PROTEIN_CODING_GENE	0
FvH4_6g38170	Fvb6	30200330	30201604	746	1	0.00134048	PROTEIN_CODING_GENE	0
FvH4_5g32730	Fvb5	23629825	23631052	707	0	0	PROTEIN_CODING_GENE	0
FvH4_5g27120	Fvb5	18398931	18402670	2291	2	0.000872981	PROTEIN_CODING_GENE	0
FvH4_5g07920	Fvb5	4600651	4601273	395	2	0.00506329	PROTEIN_CODING_GENE	0
FvH4_7g24100	Fvb7	18641714	18642385	395	0	0	PROTEIN_CODING_GENE	0
FvH4_3g22600	Fvb3	15628773	15629515	395	0	0	PROTEIN_CODING_GENE	0
FvH4_3g19590	Fvb3	12665341	12666005	395	0	0	PROTEIN_CODING_GENE	0
FvH4_2g14350	Fvb2	12612042	12612685	395	0	0	PROTEIN_CODING_GENE	0
FvH4_4g09880	Fvb4	12196646	12200411	2291	5	0.00218245	PROTEIN_CODING_GENE	0
FvH4_1g24850	Fvb1	16636684	16638068	785	0	0	PROTEIN_CODING_GENE	0
FvH4_5g38180	Fvb5	28234181	28235283	707	0	0	PROTEIN_CODING_GENE	0
FvH4_5g15770	Fvb5	8921122	8922351	707	0	0	PROTEIN_CODING_GENE	0
FvH4_5g10040	Fvb5	5723430	5724571	707	0	0	PROTEIN_CODING_GENE	0
FvH4_3g04310	Fvb3	2473504	2478872	3299	4	0.00121249	PROTEIN_CODING_GENE	0
FvH4_4g31810	Fvb4	30779191	30779873	356	0	0	PROTEIN_CODING_GENE	0
FvH4_3g12980	Fvb3	7756322	7757778	785	4	0.00509554	PROTEIN_CODING_GENE	0
FvH4_6g13620	Fvb6	8283074	8284285	746	0	0	PROTEIN_CODING_GENE	0
FvH4_3g39330	Fvb3	33473031	33476486	2252	1	0.00044405	PROTEIN_CODING_GENE	0
FvH4_3g21620	Fvb3	14705644	14706242	317	0	0	PROTEIN_CODING_GENE	0
FvH4_3g19200	Fvb3	12373072	12373622	317	0	0	PROTEIN_CODING_GENE	0
FvH4_4g28790	Fvb4	29290749	29291985	707	1	0.00141443	PROTEIN_CODING_GENE	0
FvH4_3g20280	Fvb3	13324627	13325183	317	0	0	PROTEIN_CODING_GENE	0
FvH4_3g12470	Fvb3	7422640	7423844	707	0	0	PROTEIN_CODING_GENE	0
FvH4_3g00480	Fvb3	255654	260018	2642	5	0.00189251	PROTEIN_CODING_GENE	0
FvH4_1g04550	Fvb1	2410742	2412007	746	0	0	PROTEIN_CODING_GENE	0
FvH4_1g27500	Fvb1	19172011	19172650	395	1	0.00253165	PROTEIN_CODING_GENE	0
FvH4_5g21370	Fvb5	12876216	12879727	2213	0	0	PROTEIN_CODING_GENE	0
FvH4_7g26070	Fvb7	19797971	19798628	356	0	0	PROTEIN_CODING_GENE	0
FvH4_7g12690	Fvb7	11493033	11496580	2213	0	0	PROTEIN_CODING_GENE	0
FvH4_7g01990	Fvb7	2381440	2382119	395	0	0	PROTEIN_CODING_GENE	0
FvH4_3g11440	Fvb3	6741175	6742013	317	0	0	PROTEIN_CODING_GENE	0
FvH4_5g24850	Fvb5	16260226	16260766	317	0	0	PROTEIN_CODING_GENE	0
FvH4_7g29710	Fvb7	21805028	21805586	317	0	0	PROTEIN_CODING_GENE	0
FvH4_2g40860	Fvb2	29029237	29030339	707	3	0.00424328	PROTEIN_CODING_GENE	0
FvH4_5g21930	Fvb5	13297755	13298470	356	0	0	PROTEIN_CODING_GENE	0
FvH4_6g47140	Fvb6	35811912	35813170	707	0	0	PROTEIN_CODING_GENE	0
FvH4_2g07640	Fvb2	6576278	6576906	317	0	0	PROTEIN_CODING_GENE	0
FvH4_5g15970	Fvb5	9053168	9053898	317	0	0	PROTEIN_CODING_GENE	0
FvH4_5g32570	Fvb5	23503555	23508529	3213	0	0	PROTEIN_CODING_GENE	0
FvH4_3g44160	Fvb3	36811681	36814473	1789	1	0.000558971	PROTEIN_CODING_GENE	0
FvH4_1g05590	Fvb1	2950526	2951070	317	0	0	PROTEIN_CODING_GENE	0
FvH4_3g32880	Fvb3	28268913	28271215	1399	0	0	PROTEIN_CODING_GENE	0
FvH4_3g03080	Fvb3	1645118	1647411	1399	0	0	PROTEIN_CODING_GENE	0
FvH4_6g02670	Fvb6	1525552	1528190	1399	0	0	PROTEIN_CODING_GENE	0
FvH4_5g33920	Fvb5	24630053	24632939	1781	0	0	PROTEIN_CODING_GENE	0
FvH4_3g03650	Fvb3	2047402	2051853	2789	1	0.000358551	PROTEIN_CODING_GENE	0
FvH4_7g22330	Fvb7	17609112	17611385	1391	0	0	PROTEIN_CODING_GENE	0
FvH4_7g15200	Fvb7	13230813	13233820	1742	0	0	PROTEIN_CODING_GENE	0
FvH4_6g42270	Fvb6	33009727	33011943	1391	1	0.000718907	PROTEIN_CODING_GENE	0
FvH4_4g21100	Fvb4	24244071	24246271	1391	0	0	PROTEIN_CODING_GENE	0
FvH4_1g18150	Fvb1	10557528	10559556	1391	0	0	PROTEIN_CODING_GENE	0
FvH4_3g43070	Fvb3	35979964	35981452	885	0	0	PROTEIN_CODING_GENE	0
FvH4_2g04040	Fvb2	3190609	3192957	1391	0	0	PROTEIN_CODING_GENE	0
FvH4_2g02180	Fvb2	1815943	1817361	885	0	0	PROTEIN_CODING_GENE	0
FvH4_5g18570	Fvb5	10681942	10682831	495	0	0	PROTEIN_CODING_GENE	0
FvH4_3g25660	Fvb3	18544651	18547141	1352	2	0.00147929	PROTEIN_CODING_GENE	0
FvH4_4g09930	Fvb4	12227704	12239507	7299	3	0.000411015	PROTEIN_CODING_GENE	0
FvH4_7g33840	Fvb7	23987580	23989315	885	1	0.00112994	PROTEIN_CODING_GENE	0
FvH4_1g22970	Fvb1	14866168	14867605	885	0	0	PROTEIN_CODING_GENE	0
FvH4_7g20890	Fvb7	16878598	16880746	1313	0	0	PROTEIN_CODING_GENE	0
FvH4_3g43010	Fvb3	35921450	35922847	885	0	0	PROTEIN_CODING_GENE	0
FvH4_2g17410	Fvb2	15010862	15011644	495	0	0	PROTEIN_CODING_GENE	0
FvH4_6g16800	Fvb6	10731388	10732754	846	0	0	PROTEIN_CODING_GENE	0
FvH4_7g13510	Fvb7	12108917	12112620	2391	0	0	PROTEIN_CODING_GENE	0
FvH4_3g43370	Fvb3	36181307	36182032	456	0	0	PROTEIN_CODING_GENE	0
FvH4_3g31580	Fvb3	25878500	25879762	807	1	0.00123916	PROTEIN_CODING_GENE	0
FvH4_3g24750	Fvb3	17858762	17863074	2742	8	0.00291758	PROTEIN_CODING_GENE	0
FvH4_2g33940	Fvb2	25315560	25316948	885	0	0	PROTEIN_CODING_GENE	0
FvH4_1g11450	Fvb1	6238821	6240436	885	0	0	PROTEIN_CODING_GENE	0
FvH4_7g32310	Fvb7	23244042	23244834	456	0	0	PROTEIN_CODING_GENE	0
FvH4_1g05560	Fvb1	2935533	2937058	885	0	0	PROTEIN_CODING_GENE	0
FvH4_3g41340	Fvb3	34738748	34739442	417	0	0	PROTEIN_CODING_GENE	0
FvH4_3g37420	Fvb3	32122378	32123278	495	0	0	PROTEIN_CODING_GENE	0
FvH4_6g47280	Fvb6	35890241	35894004	2352	0	0	PROTEIN_CODING_GENE	0
FvH4_4g20340	Fvb4	23635274	23639205	2352	5	0.00212585	PROTEIN_CODING_GENE	0
FvH4_3g41410	Fvb3	34774231	34774973	417	1	0.00239808	PROTEIN_CODING_GENE	0
FvH4_3g22880	Fvb3	16027730	16028649	495	0	0	PROTEIN_CODING_GENE	0
FvH4_2g25300	Fvb2	20577941	20578736	456	2	0.00438596	PROTEIN_CODING_GENE	0
FvH4_6g23340	Fvb6	17357116	17358099	495	1	0.0020202	PROTEIN_CODING_GENE	0
FvH4_6g05960	Fvb6	3415508	3416347	495	0	0	PROTEIN_CODING_GENE	0
FvH4_4g14810	Fvb4	18443452	18444326	456	2	0.00438596	PROTEIN_CODING_GENE	0
FvH4_1g21860	Fvb1	13787148	13787989	495	0	0	PROTEIN_CODING_GENE	0
FvH4_3g16150	Fvb3	10177483	10178900	846	1	0.00118203	PROTEIN_CODING_GENE	0
FvH4_2g32760	Fvb2	24751865	24753010	495	0	0	PROTEIN_CODING_GENE	0
FvH4_6g23920	Fvb6	17982962	17983654	417	0	0	PROTEIN_CODING_GENE	0
FvH4_6g03380	Fvb6	1865974	1867468	846	0	0	PROTEIN_CODING_GENE	0
FvH4_4g17790	Fvb4	21787126	21787844	417	2	0.00479616	PROTEIN_CODING_GENE	0
FvH4_5g06160	Fvb5	3622432	3623153	417	0	0	PROTEIN_CODING_GENE	0
FvH4_2g09470	Fvb2	8385966	8387346	807	2	0.00247831	PROTEIN_CODING_GENE	0
FvH4_6g27440	Fvb6	21088706	21092574	2313	7	0.00302637	PROTEIN_CODING_GENE	0
FvH4_2g24730	Fvb2	20081085	20086664	3391	4	0.00117959	PROTEIN_CODING_GENE	0
FvH4_7g29100	Fvb7	21519083	21519850	456	0	0	PROTEIN_CODING_GENE	0
FvH4_7g23760	Fvb7	18465024	18465757	417	0	0	PROTEIN_CODING_GENE	0
FvH4_2g06000	Fvb2	5000513	5001255	417	1	0.00239808	PROTEIN_CODING_GENE	0
FvH4_2g04700	Fvb2	3641114	3642298	807	0	0	PROTEIN_CODING_GENE	0
FvH4_4g24930	Fvb4	26880517	26881247	417	1	0.00239808	PROTEIN_CODING_GENE	0
FvH4_7g04080	Fvb7	4668073	4668859	456	0	0	PROTEIN_CODING_GENE	0
FvH4_7g28470	Fvb7	21087575	21093445	3703	0	0	PROTEIN_CODING_GENE	0
FvH4_7g00130	Fvb7	719802	720616	417	0	0	PROTEIN_CODING_GENE	0
FvH4_3g10710	Fvb3	6375749	6376499	417	0	0	PROTEIN_CODING_GENE	0
FvH4_3g15970	Fvb3	10055740	10058796	1889	0	0	PROTEIN_CODING_GENE	0
FvH4_7g10490	Fvb7	9893714	9896753	1889	1	0.000529381	PROTEIN_CODING_GENE	0
FvH4_3g34260	Fvb3	29730622	29733146	1499	0	0	PROTEIN_CODING_GENE	0
FvH4_4g14890	Fvb4	18509476	18511883	1499	0	0	PROTEIN_CODING_GENE	0
FvH4_7g19850	Fvb7	16289942	16298139	4703	5	0.00106315	PROTEIN_CODING_GENE	0
FvH4_2g30020	Fvb2	23268240	23277619	5781	1	0.00017298	PROTEIN_CODING_GENE	0
FvH4_6g10690	Fvb6	6419986	6422453	1499	0	0	PROTEIN_CODING_GENE	0
FvH4_1g12600	Fvb1	6919687	6926870	4313	0	0	PROTEIN_CODING_GENE	0
FvH4_7g19170	Fvb7	15882875	15885782	1842	0	0	PROTEIN_CODING_GENE	0
FvH4_6g33780	Fvb6	26761927	26764284	1491	1	0.000670691	PROTEIN_CODING_GENE	0
FvH4_6g22840	Fvb6	16530629	16533200	1491	0	0	PROTEIN_CODING_GENE	0
FvH4_7g17070	Fvb7	14601967	14603502	985	1	0.00101523	PROTEIN_CODING_GENE	0
FvH4_5g12720	Fvb5	7176946	7179804	1842	1	0.000542888	PROTEIN_CODING_GENE	0
FvH4_2g11330	Fvb2	9839803	9842309	1491	3	0.00201207	PROTEIN_CODING_GENE	0
FvH4_3g31690	Fvb3	26153782	26156000	1452	0	0	PROTEIN_CODING_GENE	0
FvH4_3g25750	Fvb3	18613906	18616731	1803	0	0	PROTEIN_CODING_GENE	0
FvH4_2g41290	Fvb2	29239973	29242617	1803	4	0.00221852	PROTEIN_CODING_GENE	0
FvH4_6g16430	Fvb6	10343263	10353152	6391	8	0.00125176	PROTEIN_CODING_GENE	0
FvH4_7g02900	Fvb7	3208806	3217147	5313	9	0.00169396	PROTEIN_CODING_GENE	0
FvH4_3g14320	Fvb3	8749627	8752725	1803	1	0.000554631	PROTEIN_CODING_GENE	0
FvH4_4g05740	Fvb4	5120590	5122956	1452	0	0	PROTEIN_CODING_GENE	0
FvH4_5g12460	Fvb5	7012730	7024420	6742	5	0.00074162	PROTEIN_CODING_GENE	0
FvH4_7g22960	Fvb7	18019840	18021533	1062	0	0	PROTEIN_CODING_GENE	0
FvH4_7g10980	Fvb7	10258298	10259982	1062	1	0.00094162	PROTEIN_CODING_GENE	0
FvH4_7g04390	Fvb7	4961442	4966076	2881	5	0.00173551	PROTEIN_CODING_GENE	0
FvH4_3g38900	Fvb3	33173733	33175473	1062	1	0.00094162	PROTEIN_CODING_GENE	0
FvH4_3g32070	Fvb3	27229106	27231358	1413	1	0.000707714	PROTEIN_CODING_GENE	0
FvH4_1g15640	Fvb1	8874593	8875955	985	3	0.00304569	PROTEIN_CODING_GENE	0
FvH4_6g54120	Fvb6	39541497	39543235	946	0	0	PROTEIN_CODING_GENE	0
FvH4_6g51550	Fvb6	38204087	38208140	2491	3	0.00120434	PROTEIN_CODING_GENE	0
FvH4_6g27550	Fvb6	21183719	21188101	2842	2	0.00070373	PROTEIN_CODING_GENE	0
FvH4_6g23190	Fvb6	17070434	17071422	556	1	0.00179856	PROTEIN_CODING_GENE	0
FvH4_7g04230	Fvb7	4833792	4835762	1062	0	0	PROTEIN_CODING_GENE	0
FvH4_6g12330	Fvb6	7440445	7442208	1062	0	0	PROTEIN_CODING_GENE	0
FvH4_7g32910	Fvb7	23562904	23564474	907	0	0	PROTEIN_CODING_GENE	0
FvH4_2g19860	Fvb2	16777153	16779028	1023	1	0.000977517	PROTEIN_CODING_GENE	0
FvH4_4g17680	Fvb4	21599414	21601344	1023	1	0.000977517	PROTEIN_CODING_GENE	0
FvH4_4g09430	Fvb4	11134503	11136097	1023	0	0	PROTEIN_CODING_GENE	0
FvH4_1g21510	Fvb1	13504973	13506722	1023	0	0	PROTEIN_CODING_GENE	0
FvH4_2g15910	Fvb2	13935904	13936202	166	0	0	PROTEIN_CODING_GENE	0
FvH4_6g31130	Fvb6	24315977	24316932	517	0	0	PROTEIN_CODING_GENE	0
FvH4_4g35960	Fvb4	33078177	33079225	556	0	0	PROTEIN_CODING_GENE	0
FvH4_4g06140	Fvb4	5508765	5509633	556	0	0	PROTEIN_CODING_GENE	0
FvH4_1g19870	Fvb1	12033842	12034998	595	0	0	PROTEIN_CODING_GENE	0
FvH4_5g06980	Fvb5	4131069	4132187	595	0	0	PROTEIN_CODING_GENE	0
FvH4_7g32360	Fvb7	23280543	23280973	166	0	0	PROTEIN_CODING_GENE	0
FvH4_2g06770	Fvb2	5607729	5609264	907	0	0	PROTEIN_CODING_GENE	0
FvH4_4g14250	Fvb4	17822117	17823089	595	0	0	PROTEIN_CODING_GENE	0
FvH4_1g11040	Fvb1	6021872	6022761	517	1	0.00193424	PROTEIN_CODING_GENE	0
FvH4_4g05070	Fvb4	4390977	4392495	907	0	0	PROTEIN_CODING_GENE	0
FvH4_1g12550	Fvb1	6891573	6892575	556	0	0	PROTEIN_CODING_GENE	0
FvH4_5g38750	Fvb5	28658389	28658642	127	0	0	PROTEIN_CODING_GENE	0
FvH4_5g20200	Fvb5	11920571	11924523	2413	9	0.0037298	PROTEIN_CODING_GENE	0
FvH4_5g14730	Fvb5	8361854	8362676	556	0	0	PROTEIN_CODING_GENE	0
FvH4_3g30310	Fvb3	23511499	23515321	2413	1	0.000414422	PROTEIN_CODING_GENE	0
FvH4_3g28300	Fvb3	21274018	21274232	127	0	0	PROTEIN_CODING_GENE	0
FvH4_6g34020	Fvb6	26910455	26910672	127	0	0	PROTEIN_CODING_GENE	0
FvH4_6g34710	Fvb6	27377070	27380462	2062	1	0.000484966	PROTEIN_CODING_GENE	0
FvH4_6g17190	Fvb6	11169558	11169802	127	3	0.023622	PROTEIN_CODING_GENE	0
FvH4_5g21970	Fvb5	13337196	13338136	517	1	0.00193424	PROTEIN_CODING_GENE	0
FvH4_5g13330	Fvb5	7517783	7518714	517	0	0	PROTEIN_CODING_GENE	0
FvH4_5g03300	Fvb5	1965265	1966240	595	0	0	PROTEIN_CODING_GENE	0
FvH4_6g35880	Fvb6	28284154	28284476	166	0	0	PROTEIN_CODING_GENE	0
FvH4_4g01300	Fvb4	1183553	1183864	166	0	0	PROTEIN_CODING_GENE	0
FvH4_5g39600	Fvb5	29202015	29202214	127	0	0	PROTEIN_CODING_GENE	0
FvH4_6g20400	Fvb6	14020983	14022130	556	1	0.00179856	PROTEIN_CODING_GENE	0
FvH4_6g00300	Fvb6	229477	230393	517	0	0	PROTEIN_CODING_GENE	0
FvH4_1g26020	Fvb1	17924066	17924387	166	0	0	PROTEIN_CODING_GENE	0
FvH4_5g31240	Fvb5	22134039	22134265	127	0	0	PROTEIN_CODING_GENE	0
FvH4_7g18060	Fvb7	15184201	15184448	166	0	0	PROTEIN_CODING_GENE	0
FvH4_3g28100	Fvb3	21096518	21096765	127	0	0	PROTEIN_CODING_GENE	0
FvH4_3g27280	Fvb3	20354275	20357399	2023	4	0.00197726	PROTEIN_CODING_GENE	0
FvH4_3g27380	Fvb3	20433652	20433875	127	1	0.00787402	PROTEIN_CODING_GENE	0
FvH4_3g20460	Fvb3	13493697	13494025	127	0	0	PROTEIN_CODING_GENE	0
FvH4_2g22270	Fvb2	18293441	18296723	2023	0	0	PROTEIN_CODING_GENE	0
FvH4_2g06780	Fvb2	5611050	5616640	3491	0	0	PROTEIN_CODING_GENE	0
FvH4_5g07930	Fvb5	4608751	4609667	517	0	0	PROTEIN_CODING_GENE	0
FvH4_7g00290	Fvb7	899964	903378	2062	0	0	PROTEIN_CODING_GENE	0
FvH4_2g34500	Fvb2	25619859	25620199	166	0	0	PROTEIN_CODING_GENE	0
FvH4_2g27650	Fvb2	21882375	21882649	166	0	0	PROTEIN_CODING_GENE	0
FvH4_4g15790	Fvb4	19672615	19672919	166	0	0	PROTEIN_CODING_GENE	0
FvH4_2g26050	Fvb2	20980622	20981470	517	0	0	PROTEIN_CODING_GENE	0
FvH4_4g22370	Fvb4	25226645	25226907	127	0	0	PROTEIN_CODING_GENE	0
FvH4_6g33910	Fvb6	26833795	26834018	127	0	0	PROTEIN_CODING_GENE	0
FvH4_4g09290	Fvb4	10818711	10840828	13417	20	0.00149065	PROTEIN_CODING_GENE	0
FvH4_4g06580	Fvb4	5850643	5851499	517	1	0.00193424	PROTEIN_CODING_GENE	0
FvH4_5g30290	Fvb5	21202742	21203010	127	1	0.00787402	PROTEIN_CODING_GENE	0
FvH4_3g09800	Fvb3	5719586	5719839	127	0	0	PROTEIN_CODING_GENE	0
FvH4_2g09300	Fvb2	8192337	8192570	127	1	0.00787402	PROTEIN_CODING_GENE	0
FvH4_6g16690	Fvb6	10594714	10597241	1599	2	0.00125078	PROTEIN_CODING_GENE	0
FvH4_3g24540	Fvb3	17576292	17583854	4803	5	0.00104102	PROTEIN_CODING_GENE	0
FvH4_3g09810	Fvb3	5722709	5725503	1599	0	0	PROTEIN_CODING_GENE	0
FvH4_7g33710	Fvb7	23914148	23920817	4062	1	0.000246184	PROTEIN_CODING_GENE	0
FvH4_5g31970	Fvb5	23067707	23070518	1591	0	0	PROTEIN_CODING_GENE	0
FvH4_2g30300	Fvb2	23415517	23423948	5452	2	0.000366838	PROTEIN_CODING_GENE	0
FvH4_2g16120	Fvb2	14053433	14056185	1591	6	0.00377121	PROTEIN_CODING_GENE	0
FvH4_6g33400	Fvb6	26445539	26448195	1591	1	0.000628536	PROTEIN_CODING_GENE	0
FvH4_4g09160	Fvb4	10559036	10561767	1591	3	0.00188561	PROTEIN_CODING_GENE	0
FvH4_4g06220	Fvb4	5566591	5569158	1591	0	0	PROTEIN_CODING_GENE	0
FvH4_7g25260	Fvb7	19294826	19297923	1903	0	0	PROTEIN_CODING_GENE	0
FvH4_2g28840	Fvb2	22502955	22506148	1903	2	0.00105097	PROTEIN_CODING_GENE	0
FvH4_5g20260	Fvb5	11967253	11968392	695	0	0	PROTEIN_CODING_GENE	0
FvH4_6g02060	Fvb6	1201011	1204007	1903	0	0	PROTEIN_CODING_GENE	0
FvH4_3g37810	Fvb3	32374400	32376384	1162	0	0	PROTEIN_CODING_GENE	0
FvH4_6g53460	Fvb6	39189167	39191613	1513	2	0.00132188	PROTEIN_CODING_GENE	0
FvH4_6g52440	Fvb6	38620514	38622385	1162	0	0	PROTEIN_CODING_GENE	0
FvH4_7g28980	Fvb7	21404275	21409095	2942	0	0	PROTEIN_CODING_GENE	0
FvH4_5g14180	Fvb5	8007941	8009784	1162	0	0	PROTEIN_CODING_GENE	0
FvH4_7g03020	Fvb7	3375069	3377647	1513	0	0	PROTEIN_CODING_GENE	0
FvH4_3g10140	Fvb3	5898445	5899544	695	2	0.0028777	PROTEIN_CODING_GENE	0
FvH4_2g06570	Fvb2	5446696	5447884	695	0	0	PROTEIN_CODING_GENE	0
FvH4_7g15840	Fvb7	13676848	13678773	1123	0	0	PROTEIN_CODING_GENE	0
FvH4_3g37490	Fvb3	32183174	32184932	1123	1	0.000890472	PROTEIN_CODING_GENE	0
FvH4_2g21750	Fvb2	17998610	18000517	1123	1	0.000890472	PROTEIN_CODING_GENE	0
FvH4_6g38800	Fvb6	30700893	30702793	1123	0	0	PROTEIN_CODING_GENE	0
FvH4_4g12900	Fvb4	16551009	16552973	1123	0	0	PROTEIN_CODING_GENE	0
FvH4_7g28030	Fvb7	20829236	20833381	2552	0	0	PROTEIN_CODING_GENE	0
FvH4_5g32210	Fvb5	23249422	23249873	266	0	0	PROTEIN_CODING_GENE	0
FvH4_7g08730	Fvb7	8557392	8558474	656	0	0	PROTEIN_CODING_GENE	0
FvH4_3g25330	Fvb3	18275729	18276866	656	0	0	PROTEIN_CODING_GENE	0
FvH4_3g09920	Fvb3	5768535	5770223	1123	0	0	PROTEIN_CODING_GENE	0
FvH4_1g05940	Fvb1	3149479	3151523	1123	0	0	PROTEIN_CODING_GENE	0
FvH4_3g05400	Fvb3	3132750	3136927	2552	0	0	PROTEIN_CODING_GENE	0
FvH4_4g04600	Fvb4	3933945	3934452	266	0	0	PROTEIN_CODING_GENE	0
FvH4_5g36370	Fvb5	26685751	26686185	266	0	0	PROTEIN_CODING_GENE	0
FvH4_7g19360	Fvb7	15992376	15992802	227	0	0	PROTEIN_CODING_GENE	0
FvH4_3g31480	Fvb3	25730664	25731145	266	0	0	PROTEIN_CODING_GENE	0
FvH4_2g12640	Fvb2	11097000	11100545	2162	0	0	PROTEIN_CODING_GENE	0
FvH4_6g39690	Fvb6	31316374	31319770	2162	0	0	PROTEIN_CODING_GENE	0
FvH4_6g38330	Fvb6	30304753	30308198	2162	0	0	PROTEIN_CODING_GENE	0
FvH4_4g21160	Fvb4	24284992	24285515	266	0	0	PROTEIN_CODING_GENE	0
FvH4_5g31490	Fvb5	22457762	22458806	617	0	0	PROTEIN_CODING_GENE	0
FvH4_7g24940	Fvb7	19148516	19149036	266	0	0	PROTEIN_CODING_GENE	0
FvH4_3g43760	Fvb3	36480285	36480856	266	0	0	PROTEIN_CODING_GENE	0
FvH4_6g33310	Fvb6	26358188	26359349	656	0	0	PROTEIN_CODING_GENE	0
FvH4_6g24700	Fvb6	18720308	18721336	617	0	0	PROTEIN_CODING_GENE	0
FvH4_5g18250	Fvb5	10503670	10504204	227	0	0	PROTEIN_CODING_GENE	0
FvH4_3g38520	Fvb3	32874050	32875200	656	0	0	PROTEIN_CODING_GENE	0
FvH4_3g29600	Fvb3	22613023	22614077	617	0	0	PROTEIN_CODING_GENE	0
FvH4_3g14420	Fvb3	8900901	8901908	656	0	0	PROTEIN_CODING_GENE	0
FvH4_2g05610	Fvb2	4593536	4594728	656	0	0	PROTEIN_CODING_GENE	0
FvH4_7g12190	Fvb7	11075956	11077278	617	0	0	PROTEIN_CODING_GENE	0
FvH4_6g45180	Fvb6	34713921	34717364	2123	0	0	PROTEIN_CODING_GENE	0
FvH4_6g14040	Fvb6	8600240	8600766	266	0	0	PROTEIN_CODING_GENE	0
FvH4_4g11550	Fvb4	15276126	15277128	617	0	0	PROTEIN_CODING_GENE	0
FvH4_1g22070	Fvb1	14029729	14030688	617	0	0	PROTEIN_CODING_GENE	0
FvH4_3g33540	Fvb3	29026243	29031967	3552	0	0	PROTEIN_CODING_GENE	0
FvH4_2g16550	Fvb2	14424182	14430540	3903	7	0.00179349	PROTEIN_CODING_GENE	0
FvH4_4g30760	Fvb4	30232719	30233239	266	0	0	PROTEIN_CODING_GENE	0
FvH4_3g41330	Fvb3	34738315	34738727	227	0	0	PROTEIN_CODING_GENE	0
FvH4_3g39910	Fvb3	33804216	33804727	227	0	0	PROTEIN_CODING_GENE	0
FvH4_6g41580	Fvb6	32661695	32662197	227	0	0	PROTEIN_CODING_GENE	0
FvH4_1g28090	Fvb1	19942544	19943010	266	1	0.0037594	PROTEIN_CODING_GENE	0
FvH4_7g28570	Fvb7	21162974	21163359	227	0	0	PROTEIN_CODING_GENE	0
FvH4_2g24610	Fvb2	20037661	20038079	227	0	0	PROTEIN_CODING_GENE	0
FvH4_2g21560	Fvb2	17927649	17928109	227	0	0	PROTEIN_CODING_GENE	0
FvH4_2g00350	Fvb2	473222	476510	2123	3	0.00141309	PROTEIN_CODING_GENE	0
FvH4_1g15310	Fvb1	8681874	8682327	227	3	0.0132159	PROTEIN_CODING_GENE	0
FvH4_7g22360	Fvb7	17634008	17647594	8452	0	0	PROTEIN_CODING_GENE	0
FvH4_6g31410	Fvb6	24556780	24557160	227	0	0	PROTEIN_CODING_GENE	0
FvH4_3g02760	Fvb3	1401435	1406221	3162	0	0	PROTEIN_CODING_GENE	0
FvH4_2g03050	Fvb2	2349036	2349262	72	0	0	PROTEIN_CODING_GENE	0
FvH4_6g11770	Fvb6	7033843	7034329	227	2	0.00881057	PROTEIN_CODING_GENE	0
FvH4_4g04900	Fvb4	4243975	4249230	3162	9	0.0028463	PROTEIN_CODING_GENE	0
FvH4_3g45520	Fvb3	37735078	37737978	1699	4	0.00235433	PROTEIN_CODING_GENE	0
FvH4_6g34230	Fvb6	27010503	27015469	3123	1	0.000320205	PROTEIN_CODING_GENE	0
FvH4_5g07940	Fvb5	4611177	4613875	1699	0	0	PROTEIN_CODING_GENE	0
FvH4_2g24760	Fvb2	20113944	20120284	4162	3	0.000720807	PROTEIN_CODING_GENE	0
FvH4_7g24920	Fvb7	19136130	19140554	2699	0	0	PROTEIN_CODING_GENE	0
FvH4_5g21400	Fvb5	12890553	12893310	1691	2	0.00118273	PROTEIN_CODING_GENE	0
FvH4_3g38490	Fvb3	32839987	32853004	7989	4	0.000500688	PROTEIN_CODING_GENE	0
FvH4_4g24510	Fvb4	26640640	26643256	1691	0	0	PROTEIN_CODING_GENE	0
FvH4_1g03810	Fvb1	2031171	2035886	2699	4	0.00148203	PROTEIN_CODING_GENE	0
FvH4_6g43820	Fvb6	33863127	33875768	7599	6	0.000789578	PROTEIN_CODING_GENE	0
FvH4_6g36630	Fvb6	28822188	28824845	1652	0	0	PROTEIN_CODING_GENE	0
FvH4_2g37660	Fvb2	27373004	27379274	3699	4	0.00108137	PROTEIN_CODING_GENE	0
FvH4_2g32620	Fvb2	24677542	24678924	795	0	0	PROTEIN_CODING_GENE	0
FvH4_6g48860	Fvb6	36698015	36699181	756	0	0	PROTEIN_CODING_GENE	0
FvH4_4g29960	Fvb4	29836259	29838282	1262	2	0.00158479	PROTEIN_CODING_GENE	0
FvH4_1g12930	Fvb1	7145774	7147182	795	0	0	PROTEIN_CODING_GENE	0
FvH4_5g10950	Fvb5	6192782	6192984	72	0	0	PROTEIN_CODING_GENE	0
FvH4_5g17430	Fvb5	9972764	9975403	1613	0	0	PROTEIN_CODING_GENE	0
FvH4_5g07530	Fvb5	4393016	4395021	1262	0	0	PROTEIN_CODING_GENE	0
FvH4_7g06320	Fvb7	6399946	6401900	1262	0	0	PROTEIN_CODING_GENE	0
FvH4_5g36630	Fvb5	26858082	26859917	1223	0	0	PROTEIN_CODING_GENE	0
FvH4_2g13830	Fvb2	12045652	12046211	366	0	0	PROTEIN_CODING_GENE	0
FvH4_2g09180	Fvb2	8090545	8091762	756	2	0.0026455	PROTEIN_CODING_GENE	0
FvH4_6g41450	Fvb6	32584176	32585647	795	1	0.00125786	PROTEIN_CODING_GENE	0
FvH4_6g01060	Fvb6	578611	580922	1262	2	0.00158479	PROTEIN_CODING_GENE	0
FvH4_5g15840	Fvb5	8962424	8964500	1223	0	0	PROTEIN_CODING_GENE	0
FvH4_6g35690	Fvb6	28174820	28175523	366	0	0	PROTEIN_CODING_GENE	0
FvH4_1g13500	Fvb1	7411718	7413604	1223	0	0	PROTEIN_CODING_GENE	0
FvH4_1g07580	Fvb1	4029498	4031686	1223	0	0	PROTEIN_CODING_GENE	0
FvH4_5g27090	Fvb5	18384766	18386097	756	0	0	PROTEIN_CODING_GENE	0
FvH4_4g23400	Fvb4	25891260	25891884	366	1	0.00273224	PROTEIN_CODING_GENE	0
FvH4_5g35290	Fvb5	25852053	25853398	756	0	0	PROTEIN_CODING_GENE	0
FvH4_6g50870	Fvb6	37803676	37804172	327	0	0	PROTEIN_CODING_GENE	0
FvH4_6g23380	Fvb6	17452906	17453592	327	0	0	PROTEIN_CODING_GENE	0
FvH4_5g29750	Fvb5	20664707	20665306	366	1	0.00273224	PROTEIN_CODING_GENE	0
FvH4_7g15290	Fvb7	13300285	13300893	327	0	0	PROTEIN_CODING_GENE	0
FvH4_6g22110	Fvb6	15792560	15793956	717	0	0	PROTEIN_CODING_GENE	0
FvH4_1g04730	Fvb1	2499954	2500561	327	0	0	PROTEIN_CODING_GENE	0
FvH4_5g21980	Fvb5	13359301	13360178	366	0	0	PROTEIN_CODING_GENE	0
FvH4_1g17900	Fvb1	10406230	10406835	327	0	0	PROTEIN_CODING_GENE	0
FvH4_6g34960	Fvb6	27615102	27616289	717	0	0	PROTEIN_CODING_GENE	0
FvH4_4g11850	Fvb4	15576818	15577999	717	0	0	PROTEIN_CODING_GENE	0
FvH4_3g26380	Fvb3	19425848	19426430	366	0	0	PROTEIN_CODING_GENE	0
FvH4_2g20250	Fvb2	17030330	17031810	717	0	0	PROTEIN_CODING_GENE	0
FvH4_1g08570	Fvb1	4546536	4547179	366	0	0	PROTEIN_CODING_GENE	0
FvH4_1g14000	Fvb1	7722476	7723920	717	0	0	PROTEIN_CODING_GENE	0
FvH4_3g16720	Fvb3	10542963	10551215	4691	9	0.00191857	PROTEIN_CODING_GENE	0
FvH4_2g30080	Fvb2	23296731	23297410	327	0	0	PROTEIN_CODING_GENE	0
FvH4_6g23860	Fvb6	17925782	17926570	327	0	0	PROTEIN_CODING_GENE	0
FvH4_1g00060	Fvb1	40137	46153	3613	5	0.00138389	PROTEIN_CODING_GENE	0
FvH4_3g31940	Fvb3	27037050	27044128	4613	3	0.000650336	PROTEIN_CODING_GENE	0
FvH4_6g37670	Fvb6	29679932	29682824	1791	1	0.000558347	PROTEIN_CODING_GENE	0
FvH4_4g20090	Fvb4	23505082	23507811	1791	2	0.00111669	PROTEIN_CODING_GENE	0
FvH4_4g10330	Fvb4	13794735	13797830	1791	5	0.00279174	PROTEIN_CODING_GENE	0
FvH4_3g09570	Fvb3	5572284	5576749	2799	1	0.00035727	PROTEIN_CODING_GENE	0
FvH4_1g07420	Fvb1	3944649	3947709	1791	1	0.000558347	PROTEIN_CODING_GENE	0
FvH4_5g24550	Fvb5	15908337	15911135	1752	0	0	PROTEIN_CODING_GENE	0
FvH4_6g40790	Fvb6	32199368	32200811	895	0	0	PROTEIN_CODING_GENE	0
FvH4_5g01310	Fvb5	810666	813787	1791	0	0	PROTEIN_CODING_GENE	0
FvH4_7g26300	Fvb7	19904630	19910885	3799	2	0.000526454	PROTEIN_CODING_GENE	0
FvH4_6g46940	Fvb6	35704248	35706973	1713	0	0	PROTEIN_CODING_GENE	0
FvH4_6g39880	Fvb6	31509716	31511114	895	0	0	PROTEIN_CODING_GENE	0
FvH4_4g07570	Fvb4	6975454	6977152	895	1	0.00111732	PROTEIN_CODING_GENE	0
FvH4_7g25540	Fvb7	19464952	19469648	2791	0	0	PROTEIN_CODING_GENE	0
FvH4_7g08400	Fvb7	8292747	8295145	1362	1	0.000734214	PROTEIN_CODING_GENE	0
FvH4_6g45630	Fvb6	34984146	34985503	856	0	0	PROTEIN_CODING_GENE	0
FvH4_4g02530	Fvb4	2298914	2300444	895	1	0.00111732	PROTEIN_CODING_GENE	0
FvH4_2g04140	Fvb2	3263285	3264942	856	1	0.00116822	PROTEIN_CODING_GENE	0
FvH4_4g04920	Fvb4	4265691	4270064	2791	4	0.00143318	PROTEIN_CODING_GENE	0
FvH4_7g21010	Fvb7	16945072	16945952	466	0	0	PROTEIN_CODING_GENE	0
FvH4_3g21390	Fvb3	14466310	14476073	6262	3	0.00047908	PROTEIN_CODING_GENE	0
FvH4_6g43410	Fvb6	33600345	33601222	466	0	0	PROTEIN_CODING_GENE	0
FvH4_6g30570	Fvb6	23677788	23682212	2752	1	0.000363372	PROTEIN_CODING_GENE	0
FvH4_4g16460	Fvb4	20401468	20402778	895	0	0	PROTEIN_CODING_GENE	0
FvH4_5g19760	Fvb5	11602311	11603786	856	0	0	PROTEIN_CODING_GENE	0
FvH4_3g36550	Fvb3	31313791	31314653	466	0	0	PROTEIN_CODING_GENE	0
FvH4_2g33020	Fvb2	24876773	24878193	817	0	0	PROTEIN_CODING_GENE	0
FvH4_4g02070	Fvb4	1815258	1817368	1323	1	0.000755858	PROTEIN_CODING_GENE	0
FvH4_7g12440	Fvb7	11292118	11292811	427	0	0	PROTEIN_CODING_GENE	0
FvH4_7g03810	Fvb7	4353999	4363689	6262	4	0.000638774	PROTEIN_CODING_GENE	0
FvH4_2g01610	Fvb2	1461537	1462302	466	0	0	PROTEIN_CODING_GENE	0
FvH4_6g48530	Fvb6	36506654	36507391	427	0	0	PROTEIN_CODING_GENE	0
FvH4_5g01890	Fvb5	1177858	1179409	895	0	0	PROTEIN_CODING_GENE	0
FvH4_7g18220	Fvb7	15270590	15271395	466	0	0	PROTEIN_CODING_GENE	0
FvH4_2g12080	Fvb2	10548824	10552514	2362	1	0.00042337	PROTEIN_CODING_GENE	0
FvH4_6g28610	Fvb6	22067398	22068212	427	0	0	PROTEIN_CODING_GENE	0
FvH4_6g26390	Fvb6	20180425	20181182	427	0	0	PROTEIN_CODING_GENE	0
FvH4_4g18180	Fvb4	22152864	22157203	2713	2	0.000737191	PROTEIN_CODING_GENE	0
FvH4_1g13840	Fvb1	7612679	7614036	856	0	0	PROTEIN_CODING_GENE	0
FvH4_5g32600	Fvb5	23534469	23535886	817	0	0	PROTEIN_CODING_GENE	0
FvH4_5g09760	Fvb5	5601777	5602451	427	0	0	PROTEIN_CODING_GENE	0
FvH4_2g07910	Fvb2	6835310	6836094	466	0	0	PROTEIN_CODING_GENE	0
FvH4_1g23650	Fvb1	15493052	15493733	427	2	0.00468384	PROTEIN_CODING_GENE	0
FvH4_1g08740	Fvb1	4646146	4647644	817	0	0	PROTEIN_CODING_GENE	0
FvH4_3g13840	Fvb3	8289880	8294244	2713	0	0	PROTEIN_CODING_GENE	0
FvH4_4g27720	Fvb4	28586549	28587354	427	0	0	PROTEIN_CODING_GENE	0
FvH4_7g15860	Fvb7	13694688	13695598	466	0	0	PROTEIN_CODING_GENE	0
FvH4_4g35130	Fvb4	32552679	32553445	427	0	0	PROTEIN_CODING_GENE	0
FvH4_5g31350	Fvb5	22248840	22254643	3752	0	0	PROTEIN_CODING_GENE	0
FvH4_5g07770	Fvb5	4540786	4542190	856	1	0.00116822	PROTEIN_CODING_GENE	0
FvH4_5g09750	Fvb5	5600563	5601237	427	0	0	PROTEIN_CODING_GENE	0
FvH4_3g05360	Fvb3	3116614	3117370	466	0	0	PROTEIN_CODING_GENE	0
FvH4_6g48650	Fvb6	36621118	36621869	427	0	0	PROTEIN_CODING_GENE	0
FvH4_6g44410	Fvb6	34209482	34214781	3323	1	0.000300933	PROTEIN_CODING_GENE	0
FvH4_7g08490	Fvb7	8356576	8359620	1899	8	0.00421274	PROTEIN_CODING_GENE	0
FvH4_1g21120	Fvb1	13150711	13155413	2899	5	0.00172473	PROTEIN_CODING_GENE	0
FvH4_1g19170	Fvb1	11366423	11376011	5752	10	0.00173853	PROTEIN_CODING_GENE	0
FvH4_1g09170	Fvb1	4887093	4889953	1891	3	0.00158646	PROTEIN_CODING_GENE	0
FvH4_6g22620	Fvb6	16257080	16260016	1852	0	0	PROTEIN_CODING_GENE	0
FvH4_2g35050	Fvb2	25912836	25914533	995	0	0	PROTEIN_CODING_GENE	0
FvH4_3g30650	Fvb3	24012322	24014668	1462	0	0	PROTEIN_CODING_GENE	0
FvH4_7g18110	Fvb7	15212264	15216870	2891	2	0.000691802	PROTEIN_CODING_GENE	0
FvH4_6g40060	Fvb6	31638687	31640292	956	4	0.0041841	PROTEIN_CODING_GENE	0
FvH4_4g15030	Fvb4	18612767	18614665	995	0	0	PROTEIN_CODING_GENE	0
FvH4_1g16160	Fvb1	9247765	9249563	995	0	0	PROTEIN_CODING_GENE	0
FvH4_3g12530	Fvb3	7471444	7472994	995	0	0	PROTEIN_CODING_GENE	0
FvH4_6g08970	Fvb6	5298769	5301117	1462	0	0	PROTEIN_CODING_GENE	0
FvH4_6g07410	Fvb6	4438250	4441250	1813	0	0	PROTEIN_CODING_GENE	0
FvH4_1g10380	Fvb1	5662689	5665200	1462	0	0	PROTEIN_CODING_GENE	0
FvH4_5g35140	Fvb5	25690567	25692471	1072	0	0	PROTEIN_CODING_GENE	0
FvH4_5g26930	Fvb5	18265807	18267593	1072	0	0	PROTEIN_CODING_GENE	0
FvH4_5g26700	Fvb5	18142077	18144254	1072	0	0	PROTEIN_CODING_GENE	0
FvH4_5g25540	Fvb5	17021090	17022773	1072	0	0	PROTEIN_CODING_GENE	0
FvH4_7g25780	Fvb7	19657453	19659196	1072	0	0	PROTEIN_CODING_GENE	0
FvH4_3g29490	Fvb3	22542058	22543845	1072	2	0.00186567	PROTEIN_CODING_GENE	0
FvH4_2g15840	Fvb2	13877019	13878833	1072	1	0.000932836	PROTEIN_CODING_GENE	0
FvH4_4g35490	Fvb4	32795079	32796934	1072	0	0	PROTEIN_CODING_GENE	0
FvH4_7g21820	Fvb7	17369554	17371155	956	1	0.00104603	PROTEIN_CODING_GENE	0
FvH4_2g12460	Fvb2	10928102	10929052	566	0	0	PROTEIN_CODING_GENE	0
FvH4_6g08540	Fvb6	5059614	5061143	956	0	0	PROTEIN_CODING_GENE	0
FvH4_3g11090	Fvb3	6533453	6535071	917	0	0	PROTEIN_CODING_GENE	0
FvH4_7g19870	Fvb7	16300234	16300511	176	0	0	PROTEIN_CODING_GENE	0
FvH4_7g16320	Fvb7	14003541	14004464	566	0	0	PROTEIN_CODING_GENE	0
FvH4_3g24500	Fvb3	17540510	17542201	1033	2	0.00193611	PROTEIN_CODING_GENE	0
FvH4_2g27510	Fvb2	21820107	21821860	995	0	0	PROTEIN_CODING_GENE	0
FvH4_2g24210	Fvb2	19759429	19759751	176	0	0	PROTEIN_CODING_GENE	0
FvH4_2g16150	Fvb2	14081948	14083532	1033	1	0.000968054	PROTEIN_CODING_GENE	0
FvH4_6g48600	Fvb6	36577038	36578700	1033	1	0.000968054	PROTEIN_CODING_GENE	0
FvH4_6g35270	Fvb6	27862844	27863711	527	0	0	PROTEIN_CODING_GENE	0
FvH4_4g20130	Fvb4	23515668	23516541	527	0	0	PROTEIN_CODING_GENE	0
FvH4_3g34230	Fvb3	29719507	29720605	566	4	0.00706714	PROTEIN_CODING_GENE	0
FvH4_6g48690	Fvb6	36637565	36638625	566	0	0	PROTEIN_CODING_GENE	0
FvH4_1g30370	Fvb1	24069560	24073666	2462	6	0.00243704	PROTEIN_CODING_GENE	0
FvH4_3g16790	Fvb3	10624224	10624543	176	0	0	PROTEIN_CODING_GENE	0
FvH4_3g12180	Fvb3	7209647	7211331	1033	0	0	PROTEIN_CODING_GENE	0
FvH4_2g10370	Fvb2	9243203	9244667	956	0	0	PROTEIN_CODING_GENE	0
FvH4_2g01930	Fvb2	1645872	1647414	917	4	0.00436205	PROTEIN_CODING_GENE	0
FvH4_1g08200	Fvb1	4339158	4340826	1033	0	0	PROTEIN_CODING_GENE	0
FvH4_5g19830	Fvb5	11663349	11663611	137	0	0	PROTEIN_CODING_GENE	0
FvH4_7g34160	Fvb7	24120483	24121304	527	0	0	PROTEIN_CODING_GENE	0
FvH4_3g45050	Fvb3	37485789	37486827	566	0	0	PROTEIN_CODING_GENE	0
FvH4_3g25000	Fvb3	18046845	18047131	137	1	0.00729927	PROTEIN_CODING_GENE	0
FvH4_2g26450	Fvb2	21234148	21234461	137	0	0	PROTEIN_CODING_GENE	0
FvH4_2g24680	Fvb2	20069677	20069954	176	0	0	PROTEIN_CODING_GENE	0
FvH4_5g36330	Fvb5	26658087	26658995	527	0	0	PROTEIN_CODING_GENE	0
FvH4_5g31760	Fvb5	22908015	22909225	527	0	0	PROTEIN_CODING_GENE	0
FvH4_5g22090	Fvb5	13431127	13431392	137	0	0	PROTEIN_CODING_GENE	0
FvH4_5g18980	Fvb5	10893484	10896681	2072	0	0	PROTEIN_CODING_GENE	0
FvH4_5g18000	Fvb5	10341207	10341472	137	0	0	PROTEIN_CODING_GENE	0
FvH4_3g32980	Fvb3	28348597	28348862	137	0	0	PROTEIN_CODING_GENE	0
FvH4_2g17740	Fvb2	15242702	15244308	917	0	0	PROTEIN_CODING_GENE	0
FvH4_6g51460	Fvb6	38158643	38158902	137	0	0	PROTEIN_CODING_GENE	0
FvH4_6g49100	Fvb6	36861187	36861545	176	0	0	PROTEIN_CODING_GENE	0
FvH4_6g08580	Fvb6	5081230	5082133	527	0	0	PROTEIN_CODING_GENE	0
FvH4_4g22960	Fvb4	25598315	25599278	566	2	0.00353357	PROTEIN_CODING_GENE	0
FvH4_3g36990	Fvb3	31692806	31693739	566	0	0	PROTEIN_CODING_GENE	0
FvH4_3g31390	Fvb3	25544832	25545166	176	0	0	PROTEIN_CODING_GENE	0
FvH4_4g21330	Fvb4	24377490	24377803	137	1	0.00729927	PROTEIN_CODING_GENE	0
FvH4_5g25430	Fvb5	16933038	16933867	527	1	0.00189753	PROTEIN_CODING_GENE	0
FvH4_7g07470	Fvb7	7373613	7376958	2072	0	0	PROTEIN_CODING_GENE	0
FvH4_3g28060	Fvb3	21073041	21073354	137	1	0.00729927	PROTEIN_CODING_GENE	0
FvH4_3g08220	Fvb3	4820888	4824834	2423	1	0.000412712	PROTEIN_CODING_GENE	0
FvH4_2g12180	Fvb2	10681317	10682200	566	1	0.00176678	PROTEIN_CODING_GENE	0
FvH4_5g26670	Fvb5	18120277	18123307	2033	4	0.00196754	PROTEIN_CODING_GENE	0
FvH4_2g24770	Fvb2	20157839	20158718	527	0	0	PROTEIN_CODING_GENE	0
FvH4_5g36430	Fvb5	26715828	26716279	176	0	0	PROTEIN_CODING_GENE	0
FvH4_3g30800	Fvb3	24231140	24231486	137	3	0.0218978	PROTEIN_CODING_GENE	0
FvH4_2g28230	Fvb2	22215849	22216189	176	0	0	PROTEIN_CODING_GENE	0
FvH4_6g21020	Fvb6	14550603	14556777	3813	2	0.000524521	PROTEIN_CODING_GENE	0
FvH4_4g36020	Fvb4	33130904	33131779	527	1	0.00189753	PROTEIN_CODING_GENE	0
FvH4_7g13010	Fvb7	11738634	11739550	527	0	0	PROTEIN_CODING_GENE	0
FvH4_7g08710	Fvb7	8521094	8521419	176	0	0	PROTEIN_CODING_GENE	0
FvH4_5g00450	Fvb5	292340	295951	2033	1	0.000491884	PROTEIN_CODING_GENE	0
FvH4_3g45120	Fvb3	37516487	37516779	137	0	0	PROTEIN_CODING_GENE	0
FvH4_3g26040	Fvb3	18855904	18856169	137	0	0	PROTEIN_CODING_GENE	0
FvH4_6g36490	Fvb6	28703913	28708991	3072	3	0.000976562	PROTEIN_CODING_GENE	0
FvH4_6g31030	Fvb6	24228227	24228540	137	0	0	PROTEIN_CODING_GENE	0
FvH4_5g13930	Fvb5	7871420	7876865	3423	2	0.000584283	PROTEIN_CODING_GENE	0
FvH4_6g13720	Fvb6	8365547	8368858	1999	1	0.00050025	PROTEIN_CODING_GENE	0
FvH4_6g09560	Fvb6	5705575	5705909	137	0	0	PROTEIN_CODING_GENE	0
FvH4_5g27850	Fvb5	19062311	19067156	3033	4	0.00131883	PROTEIN_CODING_GENE	0
FvH4_7g14950	Fvb7	13064624	13069744	3033	0	0	PROTEIN_CODING_GENE	0
FvH4_1g29270	Fvb1	22127440	22132262	3033	8	0.00263765	PROTEIN_CODING_GENE	0
FvH4_3g01970	Fvb3	995769	999000	1999	1	0.00050025	PROTEIN_CODING_GENE	0
FvH4_7g28010	Fvb7	20807436	20810795	1991	0	0	PROTEIN_CODING_GENE	0
FvH4_3g05990	Fvb3	3482817	3486182	1991	0	0	PROTEIN_CODING_GENE	0
FvH4_1g14980	Fvb1	8412043	8415305	1991	0	0	PROTEIN_CODING_GENE	0
FvH4_5g20960	Fvb5	12607322	12609778	1562	0	0	PROTEIN_CODING_GENE	0
FvH4_6g41810	Fvb6	32765177	32768238	1913	1	0.000522739	PROTEIN_CODING_GENE	0
FvH4_7g21110	Fvb7	16978333	16980230	1172	0	0	PROTEIN_CODING_GENE	0
FvH4_3g38730	Fvb3	33016435	33018275	1172	0	0	PROTEIN_CODING_GENE	0
FvH4_3g26970	Fvb3	20080851	20082680	1172	2	0.00170648	PROTEIN_CODING_GENE	0
FvH4_3g25710	Fvb3	18583957	18585768	1172	2	0.00170648	PROTEIN_CODING_GENE	0
FvH4_2g27780	Fvb2	21962741	21964682	1172	0	0	PROTEIN_CODING_GENE	0
FvH4_6g43680	Fvb6	33748881	33751015	1172	1	0.000853242	PROTEIN_CODING_GENE	0
FvH4_3g32670	Fvb3	27973784	27974001	82	2	0.0243902	PROTEIN_CODING_GENE	0
FvH4_2g11110	Fvb2	9687781	9689747	1172	0	0	PROTEIN_CODING_GENE	0
FvH4_5g34950	Fvb5	25568779	25569311	276	0	0	PROTEIN_CODING_GENE	0
FvH4_7g33660	Fvb7	23897787	23898771	627	0	0	PROTEIN_CODING_GENE	0
FvH4_7g29750	Fvb7	21819918	21820411	276	0	0	PROTEIN_CODING_GENE	0
FvH4_3g41870	Fvb3	35060307	35060821	276	0	0	PROTEIN_CODING_GENE	0
FvH4_2g23190	Fvb2	19011339	19013397	1133	2	0.00176523	PROTEIN_CODING_GENE	0
FvH4_6g42890	Fvb6	33310520	33311624	666	1	0.0015015	PROTEIN_CODING_GENE	0
FvH4_4g09230	Fvb4	10726741	10727924	666	0	0	PROTEIN_CODING_GENE	0
FvH4_5g00740	Fvb5	414543	416398	1172	0	0	PROTEIN_CODING_GENE	0
FvH4_2g19840	Fvb2	16757628	16758693	627	0	0	PROTEIN_CODING_GENE	0
FvH4_1g27670	Fvb1	19307030	19307613	276	0	0	PROTEIN_CODING_GENE	0
FvH4_2g14660	Fvb2	12869339	12869964	276	0	0	PROTEIN_CODING_GENE	0
FvH4_6g12320	Fvb6	7438746	7439212	276	1	0.00362319	PROTEIN_CODING_GENE	0
FvH4_2g32530	Fvb2	24634664	24635835	627	0	0	PROTEIN_CODING_GENE	0
FvH4_2g32290	Fvb2	24515141	24519363	2523	0	0	PROTEIN_CODING_GENE	0
FvH4_6g41610	Fvb6	32690275	32690622	237	0	0	PROTEIN_CODING_GENE	0
FvH4_6g16910	Fvb6	10791236	10792375	627	0	0	PROTEIN_CODING_GENE	0
FvH4_6g52590	Fvb6	38667448	38667906	276	0	0	PROTEIN_CODING_GENE	0
FvH4_4g28280	Fvb4	28957093	28958106	627	0	0	PROTEIN_CODING_GENE	0
FvH4_5g04190	Fvb5	2494353	2497672	2172	1	0.000460405	PROTEIN_CODING_GENE	0
FvH4_3g04420	Fvb3	2539245	2539765	276	0	0	PROTEIN_CODING_GENE	0
FvH4_6g41400	Fvb6	32556711	32557900	666	0	0	PROTEIN_CODING_GENE	0
FvH4_4g17280	Fvb4	21243590	21244164	237	2	0.00843882	PROTEIN_CODING_GENE	0
FvH4_4g06160	Fvb4	5522542	5522972	237	0	0	PROTEIN_CODING_GENE	0
FvH4_6g18050	Fvb6	11852623	11853098	276	0	0	PROTEIN_CODING_GENE	0
FvH4_7g32350	Fvb7	23269770	23270899	627	0	0	PROTEIN_CODING_GENE	0
FvH4_6g11220	Fvb6	6687201	6688237	627	0	0	PROTEIN_CODING_GENE	0
FvH4_7g18030	Fvb7	15146841	15147890	627	0	0	PROTEIN_CODING_GENE	0
FvH4_3g34510	Fvb3	29911121	29911527	237	0	0	PROTEIN_CODING_GENE	0
FvH4_3g31430	Fvb3	25660169	25660647	237	2	0.00843882	PROTEIN_CODING_GENE	0
FvH4_6g08880	Fvb6	5275749	5276758	627	0	0	PROTEIN_CODING_GENE	0
FvH4_6g05430	Fvb6	3057170	3057575	237	0	0	PROTEIN_CODING_GENE	0
FvH4_4g05600	Fvb4	4878667	4879075	237	0	0	PROTEIN_CODING_GENE	0
FvH4_2g05250	Fvb2	4342146	4342606	237	0	0	PROTEIN_CODING_GENE	0
FvH4_6g22140	Fvb6	15813354	15813768	237	0	0	PROTEIN_CODING_GENE	0
FvH4_6g00900	Fvb6	513545	514057	276	0	0	PROTEIN_CODING_GENE	0
FvH4_1g15850	Fvb1	9020790	9021559	276	0	0	PROTEIN_CODING_GENE	0
FvH4_1g00980	Fvb1	485886	486367	276	0	0	PROTEIN_CODING_GENE	0
FvH4_3g24300	Fvb3	17331559	17332029	237	0	0	PROTEIN_CODING_GENE	0
FvH4_1g16290	Fvb1	9367783	9368187	237	0	0	PROTEIN_CODING_GENE	0
FvH4_2g18140	Fvb2	15535520	15535870	237	0	0	PROTEIN_CODING_GENE	0
FvH4_6g32510	Fvb6	25573096	25573470	237	0	0	PROTEIN_CODING_GENE	0
FvH4_1g09100	Fvb1	4835195	4835638	237	0	0	PROTEIN_CODING_GENE	0
FvH4_2g02160	Fvb2	1804232	1804640	237	0	0	PROTEIN_CODING_GENE	0
FvH4_7g21430	Fvb7	17158936	17166182	4562	11	0.00241122	PROTEIN_CODING_GENE	0
FvH4_4g11040	Fvb4	14755340	14762156	4172	4	0.000958773	PROTEIN_CODING_GENE	0
FvH4_5g25510	Fvb5	16993284	16995997	1623	0	0	PROTEIN_CODING_GENE	0
FvH4_5g21810	Fvb5	13189469	13192295	1623	1	0.000616143	PROTEIN_CODING_GENE	0
FvH4_3g33370	Fvb3	28778188	28780299	1272	0	0	PROTEIN_CODING_GENE	0
FvH4_2g25660	Fvb2	20742704	20743971	766	0	0	PROTEIN_CODING_GENE	0
FvH4_2g19290	Fvb2	16421018	16429331	5133	3	0.000584454	PROTEIN_CODING_GENE	0
FvH4_1g22640	Fvb1	14560584	14563364	1623	2	0.00123229	PROTEIN_CODING_GENE	0
FvH4_1g20480	Fvb1	12683812	12685876	1272	1	0.000786164	PROTEIN_CODING_GENE	0
FvH4_1g20580	Fvb1	12776341	12778501	1272	0	0	PROTEIN_CODING_GENE	0
FvH4_3g42720	Fvb3	35704006	35705953	1233	1	0.00081103	PROTEIN_CODING_GENE	0
FvH4_6g31100	Fvb6	24305838	24306491	376	0	0	PROTEIN_CODING_GENE	0
FvH4_4g27470	Fvb4	28458826	28460185	766	0	0	PROTEIN_CODING_GENE	0
FvH4_3g29250	Fvb3	22368792	22368985	82	2	0.0243902	PROTEIN_CODING_GENE	0
FvH4_2g24630	Fvb2	20054593	20056007	766	1	0.00130548	PROTEIN_CODING_GENE	0
FvH4_2g18270	Fvb2	15665132	15666407	766	0	0	PROTEIN_CODING_GENE	0
FvH4_4g22310	Fvb4	25195172	25196004	376	0	0	PROTEIN_CODING_GENE	0
FvH4_5g25180	Fvb5	16636381	16637015	376	1	0.00265957	PROTEIN_CODING_GENE	0
FvH4_5g16600	Fvb5	9454742	9455423	376	0	0	PROTEIN_CODING_GENE	0
FvH4_6g39800	Fvb6	31411473	31415733	2623	3	0.00114373	PROTEIN_CODING_GENE	0
FvH4_6g25450	Fvb6	19337788	19342140	2623	1	0.000381243	PROTEIN_CODING_GENE	0
FvH4_5g31780	Fvb5	22930709	22931263	337	1	0.00296736	PROTEIN_CODING_GENE	0
FvH4_3g04450	Fvb3	2548236	2548984	376	0	0	PROTEIN_CODING_GENE	0
FvH4_3g01810	Fvb3	931497	932782	727	0	0	PROTEIN_CODING_GENE	0
FvH4_5g14710	Fvb5	8349748	8351378	766	0	0	PROTEIN_CODING_GENE	0
FvH4_1g16190	Fvb1	9264706	9265252	337	0	0	PROTEIN_CODING_GENE	0
FvH4_2g23410	Fvb2	19180885	19181978	727	1	0.00137552	PROTEIN_CODING_GENE	0
FvH4_4g04770	Fvb4	4159299	4160589	766	0	0	PROTEIN_CODING_GENE	0
FvH4_3g40190	Fvb3	33976233	33976776	337	0	0	PROTEIN_CODING_GENE	0
FvH4_3g32340	Fvb3	27636124	27636809	376	0	0	PROTEIN_CODING_GENE	0
FvH4_3g06980	Fvb3	4106594	4107207	376	0	0	PROTEIN_CODING_GENE	0
FvH4_5g00600	Fvb5	363680	364284	337	0	0	PROTEIN_CODING_GENE	0
FvH4_3g10320	Fvb3	6025067	6025719	376	0	0	PROTEIN_CODING_GENE	0
FvH4_3g08590	Fvb3	5020381	5021006	337	0	0	PROTEIN_CODING_GENE	0
FvH4_6g10570	Fvb6	6332202	6332846	337	0	0	PROTEIN_CODING_GENE	0
FvH4_3g43640	Fvb3	36340316	36352216	7133	0	0	PROTEIN_CODING_GENE	0
FvH4_6g29430	Fvb6	22703495	22704059	337	0	0	PROTEIN_CODING_GENE	0
FvH4_5g07420	Fvb5	4330484	4331039	337	1	0.00296736	PROTEIN_CODING_GENE	0
FvH4_6g25600	Fvb6	19531913	19539064	4623	0	0	PROTEIN_CODING_GENE	0
FvH4_4g13070	Fvb4	16691439	16698654	4272	7	0.00163858	PROTEIN_CODING_GENE	0
FvH4_7g33010	Fvb7	23602997	23606055	1762	0	0	PROTEIN_CODING_GENE	0
FvH4_6g28440	Fvb6	21918421	21920642	1372	0	0	PROTEIN_CODING_GENE	0
FvH4_4g33030	Fvb4	31402094	31403532	866	0	0	PROTEIN_CODING_GENE	0
FvH4_3g04390	Fvb3	2510282	2512607	1372	0	0	PROTEIN_CODING_GENE	0
FvH4_7g21790	Fvb7	17350689	17352796	1333	1	0.000750188	PROTEIN_CODING_GENE	0
FvH4_3g42460	Fvb3	35418878	35421079	1333	0	0	PROTEIN_CODING_GENE	0
FvH4_3g22060	Fvb3	15115872	15116089	82	1	0.0121951	PROTEIN_CODING_GENE	0
FvH4_2g36840	Fvb2	26906669	26908899	1333	0	0	PROTEIN_CODING_GENE	0
FvH4_4g00170	Fvb4	166787	169106	1372	0	0	PROTEIN_CODING_GENE	0
FvH4_2g38370	Fvb2	27775402	27776816	866	3	0.0034642	PROTEIN_CODING_GENE	0
FvH4_6g06930	Fvb6	4179337	4181555	1333	2	0.00150038	PROTEIN_CODING_GENE	0
FvH4_4g20040	Fvb4	23469565	23470463	476	0	0	PROTEIN_CODING_GENE	0
FvH4_4g16470	Fvb4	20409258	20410203	476	1	0.00210084	PROTEIN_CODING_GENE	0
FvH4_2g37850	Fvb2	27472283	27473094	476	0	0	PROTEIN_CODING_GENE	0
FvH4_6g40780	Fvb6	32198765	32199654	476	0	0	PROTEIN_CODING_GENE	0
FvH4_3g20310	Fvb3	13340455	13344171	2372	0	0	PROTEIN_CODING_GENE	0
FvH4_2g29350	Fvb2	22781837	22782625	476	0	0	PROTEIN_CODING_GENE	0
FvH4_3g26570	Fvb3	19688451	19689769	866	1	0.00115473	PROTEIN_CODING_GENE	0
FvH4_3g10550	Fvb3	6283529	6284444	476	0	0	PROTEIN_CODING_GENE	0
FvH4_3g41550	Fvb3	34906736	34907404	437	0	0	PROTEIN_CODING_GENE	0
FvH4_2g26560	Fvb2	21306602	21308340	866	0	0	PROTEIN_CODING_GENE	0
FvH4_6g46460	Fvb6	35443779	35447542	2333	2	0.000857265	PROTEIN_CODING_GENE	0
FvH4_6g30580	Fvb6	23683643	23684375	437	2	0.00457666	PROTEIN_CODING_GENE	0
FvH4_1g28550	Fvb1	20788371	20789095	437	0	0	PROTEIN_CODING_GENE	0
FvH4_1g24210	Fvb1	16087408	16088228	476	0	0	PROTEIN_CODING_GENE	0
FvH4_5g18450	Fvb5	10631743	10632566	437	0	0	PROTEIN_CODING_GENE	0
FvH4_5g16550	Fvb5	9436399	9437204	437	0	0	PROTEIN_CODING_GENE	0
FvH4_7g14590	Fvb7	12885200	12885929	476	0	0	PROTEIN_CODING_GENE	0
FvH4_7g10880	Fvb7	10206568	10212443	3762	1	0.000265816	PROTEIN_CODING_GENE	0
FvH4_2g29280	Fvb2	22737379	22738166	437	0	0	PROTEIN_CODING_GENE	0
FvH4_4g34760	Fvb4	32342779	32343629	476	0	0	PROTEIN_CODING_GENE	0
FvH4_4g01840	Fvb4	1617210	1618577	827	0	0	PROTEIN_CODING_GENE	0
FvH4_5g07190	Fvb5	4204582	4205968	827	0	0	PROTEIN_CODING_GENE	0
FvH4_7g11620	Fvb7	10747989	10749490	827	0	0	PROTEIN_CODING_GENE	0
FvH4_3g44770	Fvb3	37258551	37259920	827	0	0	PROTEIN_CODING_GENE	0
FvH4_3g11340	Fvb3	6687453	6688318	476	0	0	PROTEIN_CODING_GENE	0
FvH4_2g30030	Fvb2	23277132	23278037	437	0	0	PROTEIN_CODING_GENE	0
FvH4_2g10200	Fvb2	9045551	9049201	2333	1	0.000428633	PROTEIN_CODING_GENE	0
FvH4_3g15260	Fvb3	9486889	9488300	827	0	0	PROTEIN_CODING_GENE	0
FvH4_4g09680	Fvb4	11550369	11551059	437	0	0	PROTEIN_CODING_GENE	0
FvH4_6g04560	Fvb6	2516196	2516929	437	0	0	PROTEIN_CODING_GENE	0
FvH4_6g02540	Fvb6	1469985	1476845	4372	1	0.000228728	PROTEIN_CODING_GENE	0
FvH4_3g43420	Fvb3	36194423	36203852	5762	1	0.000173551	PROTEIN_CODING_GENE	0
FvH4_6g23580	Fvb6	17642370	17659125	10437	16	0.00153301	PROTEIN_CODING_GENE	0
FvH4_5g36860	Fvb5	27006975	27010066	1862	0	0	PROTEIN_CODING_GENE	0
FvH4_3g33870	Fvb3	29301545	29303773	1472	4	0.00271739	PROTEIN_CODING_GENE	0
FvH4_4g35730	Fvb4	32942509	32945370	1823	2	0.00109709	PROTEIN_CODING_GENE	0
FvH4_5g31900	Fvb5	23001765	23003294	966	1	0.0010352	PROTEIN_CODING_GENE	0
FvH4_3g42830	Fvb3	35780743	35782560	1082	0	0	PROTEIN_CODING_GENE	0
FvH4_3g42600	Fvb3	35592007	35593725	1082	0	0	PROTEIN_CODING_GENE	0
FvH4_2g27360	Fvb2	21738996	21740893	1082	0	0	PROTEIN_CODING_GENE	0
FvH4_6g12510	Fvb6	7567098	7568612	966	3	0.00310559	PROTEIN_CODING_GENE	0
FvH4_4g18390	Fvb4	22285544	22286451	576	0	0	PROTEIN_CODING_GENE	0
FvH4_1g22500	Fvb1	14426021	14427171	576	0	0	PROTEIN_CODING_GENE	0
FvH4_5g27620	Fvb5	18830170	18831242	576	0	0	PROTEIN_CODING_GENE	0
FvH4_2g02910	Fvb2	2269491	2271730	1433	3	0.00209351	PROTEIN_CODING_GENE	0
FvH4_1g10820	Fvb1	5908246	5910660	1433	1	0.000697837	PROTEIN_CODING_GENE	0
FvH4_1g10090	Fvb1	5484004	5485141	576	0	0	PROTEIN_CODING_GENE	0
FvH4_7g07100	Fvb7	7067195	7068958	1043	1	0.000958773	PROTEIN_CODING_GENE	0
FvH4_3g35580	Fvb3	30555224	30556809	966	2	0.00207039	PROTEIN_CODING_GENE	0
FvH4_2g33170	Fvb2	24938504	24938943	186	1	0.00537634	PROTEIN_CODING_GENE	0
FvH4_6g10150	Fvb6	6019406	6021293	1043	0	0	PROTEIN_CODING_GENE	0
FvH4_6g02610	Fvb6	1510164	1510461	186	0	0	PROTEIN_CODING_GENE	0
FvH4_1g13130	Fvb1	7225089	7226684	927	0	0	PROTEIN_CODING_GENE	0
FvH4_1g06900	Fvb1	3648781	3649081	186	0	0	PROTEIN_CODING_GENE	0
FvH4_3g14370	Fvb3	8843225	8844152	537	0	0	PROTEIN_CODING_GENE	0
FvH4_2g08460	Fvb2	7383510	7384642	537	0	0	PROTEIN_CODING_GENE	0
FvH4_4g34430	Fvb4	32217327	32217724	186	0	0	PROTEIN_CODING_GENE	0
FvH4_1g15570	Fvb1	8839271	8840262	537	0	0	PROTEIN_CODING_GENE	0
FvH4_5g22540	Fvb5	13881337	13885637	2433	0	0	PROTEIN_CODING_GENE	0
FvH4_7g02310	Fvb7	2639207	2640183	537	0	0	PROTEIN_CODING_GENE	0
FvH4_2g31880	Fvb2	24323120	24323435	186	0	0	PROTEIN_CODING_GENE	0
FvH4_4g16770	Fvb4	20612103	20612372	147	1	0.00680272	PROTEIN_CODING_GENE	0
FvH4_5g30650	Fvb5	21549322	21555310	3862	1	0.000258933	PROTEIN_CODING_GENE	0
FvH4_5g10720	Fvb5	6085777	6087566	1004	2	0.00199203	PROTEIN_CODING_GENE	0
FvH4_3g25230	Fvb3	18182924	18183796	537	0	0	PROTEIN_CODING_GENE	0
FvH4_2g16140	Fvb2	14063780	14064093	147	1	0.00680272	PROTEIN_CODING_GENE	0
FvH4_6g34510	Fvb6	27253468	27253733	147	0	0	PROTEIN_CODING_GENE	0
FvH4_4g03350	Fvb4	3027783	3028091	147	0	0	PROTEIN_CODING_GENE	0
FvH4_1g19700	Fvb1	11914086	11920204	3862	2	0.000517866	PROTEIN_CODING_GENE	0
FvH4_5g27760	Fvb5	18974298	18975370	576	0	0	PROTEIN_CODING_GENE	0
FvH4_6g29510	Fvb6	22788310	22788554	147	0	0	PROTEIN_CODING_GENE	0
FvH4_6g10860	Fvb6	6511352	6515025	2433	1	0.000411015	PROTEIN_CODING_GENE	0
FvH4_6g51940	Fvb6	38408939	38412177	2043	0	0	PROTEIN_CODING_GENE	0
FvH4_6g47160	Fvb6	35815928	35819504	2043	0	0	PROTEIN_CODING_GENE	0
FvH4_4g34220	Fvb4	32125105	32125382	108	0	0	PROTEIN_CODING_GENE	0
FvH4_4g16050	Fvb4	19962486	19962808	186	0	0	PROTEIN_CODING_GENE	0
FvH4_4g03080	Fvb4	2758053	2758313	147	0	0	PROTEIN_CODING_GENE	0
FvH4_7g09520	Fvb7	9135687	9135997	186	0	0	PROTEIN_CODING_GENE	0
FvH4_2g14950	Fvb2	13123819	13130187	3823	0	0	PROTEIN_CODING_GENE	0
FvH4_6g52250	Fvb6	38545771	38545973	108	0	0	PROTEIN_CODING_GENE	0
FvH4_6g22500	Fvb6	16167608	16167843	108	0	0	PROTEIN_CODING_GENE	0
FvH4_6g08780	Fvb6	5221890	5222164	147	0	0	PROTEIN_CODING_GENE	0
FvH4_6g08710	Fvb6	5184058	5184311	108	0	0	PROTEIN_CODING_GENE	0
FvH4_3g25900	Fvb3	18780158	18780417	147	0	0	PROTEIN_CODING_GENE	0
FvH4_2g28520	Fvb2	22342524	22342777	147	0	0	PROTEIN_CODING_GENE	0
FvH4_7g02480	Fvb7	2768294	2774393	3823	5	0.00130787	PROTEIN_CODING_GENE	0
FvH4_6g24770	Fvb6	18766485	18766798	147	0	0	PROTEIN_CODING_GENE	0
FvH4_3g30300	Fvb3	23506713	23506996	108	0	0	PROTEIN_CODING_GENE	0
FvH4_3g13650	Fvb3	8209276	8209514	108	0	0	PROTEIN_CODING_GENE	0
FvH4_2g37230	Fvb2	27159162	27159346	108	0	0	PROTEIN_CODING_GENE	0
FvH4_1g05060	Fvb1	2685898	2686250	186	1	0.00537634	PROTEIN_CODING_GENE	0
FvH4_6g27050	Fvb6	20718502	20718767	108	0	0	PROTEIN_CODING_GENE	0
FvH4_4g12990	Fvb4	16649643	16649980	147	0	0	PROTEIN_CODING_GENE	0
FvH4_1g19430	Fvb1	11673373	11673557	108	0	0	PROTEIN_CODING_GENE	0
FvH4_5g18740	Fvb5	10770864	10771078	108	0	0	PROTEIN_CODING_GENE	0
FvH4_7g19700	Fvb7	16177117	16177301	100	0	0	PROTEIN_CODING_GENE	0
FvH4_7g12510	Fvb7	11327192	11327421	100	0	0	PROTEIN_CODING_GENE	0
FvH4_3g16640	Fvb3	10494676	10494959	108	0	0	PROTEIN_CODING_GENE	0
FvH4_2g03710	Fvb2	2964181	2964377	108	0	0	PROTEIN_CODING_GENE	0
FvH4_4g25190	Fvb4	27038954	27039171	100	0	0	PROTEIN_CODING_GENE	0
FvH4_7g26170	Fvb7	19859021	19859300	108	2	0.0185185	PROTEIN_CODING_GENE	0
FvH4_6g51670	Fvb6	38268432	38268640	108	0	0	PROTEIN_CODING_GENE	0
FvH4_4g16570	Fvb4	20462019	20462242	100	0	0	PROTEIN_CODING_GENE	0
FvH4_5g26580	Fvb5	18036307	18036503	100	0	0	PROTEIN_CODING_GENE	0
FvH4_1g27710	Fvb1	19331350	19331603	100	2	0.02	PROTEIN_CODING_GENE	0
FvH4_1g21550	Fvb1	13519864	13520093	100	0	0	PROTEIN_CODING_GENE	0
FvH4_5g36640	Fvb5	26864338	26868832	3004	1	0.000332889	PROTEIN_CODING_GENE	0
FvH4_3g27160	Fvb3	20242967	20243175	100	0	0	PROTEIN_CODING_GENE	0
FvH4_6g30540	Fvb6	23650678	23657605	4433	0	0	PROTEIN_CODING_GENE	0
FvH4_1g22330	Fvb1	14202510	14202706	100	0	0	PROTEIN_CODING_GENE	0
FvH4_3g13740	Fvb3	8232461	8232645	100	0	0	PROTEIN_CODING_GENE	0
FvH4_5g33750	Fvb5	24443785	24444038	100	4	0.04	PROTEIN_CODING_GENE	0
FvH4_3g18810	Fvb3	12084875	12085128	100	1	0.01	PROTEIN_CODING_GENE	0
FvH4_2g35550	Fvb2	26210182	26210408	100	0	0	PROTEIN_CODING_GENE	0
FvH4_7g31890	Fvb7	23002276	23002529	100	0	0	PROTEIN_CODING_GENE	0
FvH4_3g31970	Fvb3	27079226	27079479	100	1	0.01	PROTEIN_CODING_GENE	0
FvH4_2g03450	Fvb2	2775459	2775658	100	0	0	PROTEIN_CODING_GENE	0
FvH4_6g30060	Fvb6	23207659	23218457	6862	1	0.00014573	PROTEIN_CODING_GENE	0
FvH4_7g27560	Fvb7	20549893	20551779	1182	0	0	PROTEIN_CODING_GENE	0
FvH4_6g46270	Fvb6	35314580	35322860	5043	5	0.000991473	PROTEIN_CODING_GENE	0
FvH4_4g23690	Fvb4	26099503	26101416	1182	0	0	PROTEIN_CODING_GENE	0
FvH4_2g09320	Fvb2	8238626	8241060	1533	0	0	PROTEIN_CODING_GENE	0
FvH4_1g05490	Fvb1	2896476	2898387	1182	0	0	PROTEIN_CODING_GENE	0
FvH4_7g22810	Fvb7	17932348	17934304	1143	1	0.000874891	PROTEIN_CODING_GENE	0
FvH4_2g30920	Fvb2	23836136	23837204	676	0	0	PROTEIN_CODING_GENE	0
FvH4_3g23800	Fvb3	16885491	16889669	2572	0	0	PROTEIN_CODING_GENE	0
FvH4_6g25780	Fvb6	19749136	19750232	637	0	0	PROTEIN_CODING_GENE	0
FvH4_7g27070	Fvb7	20310668	20311776	676	0	0	PROTEIN_CODING_GENE	0
FvH4_3g04290	Fvb3	2462800	2463891	637	0	0	PROTEIN_CODING_GENE	0
FvH4_7g12200	Fvb7	11078350	11080193	1104	0	0	PROTEIN_CODING_GENE	0
FvH4_7g05570	Fvb7	5841914	5845897	2572	4	0.00155521	PROTEIN_CODING_GENE	0
FvH4_3g34470	Fvb3	29907118	29907551	247	0	0	PROTEIN_CODING_GENE	0
FvH4_2g31010	Fvb2	23876945	23877151	92	0	0	PROTEIN_CODING_GENE	0
FvH4_3g19580	Fvb3	12664847	12665292	247	0	0	PROTEIN_CODING_GENE	0
FvH4_6g39700	Fvb6	31317560	31318015	286	0	0	PROTEIN_CODING_GENE	0
FvH4_6g02640	Fvb6	1516699	1517753	637	4	0.00627943	PROTEIN_CODING_GENE	0
FvH4_5g31890	Fvb5	23001237	23001733	247	0	0	PROTEIN_CODING_GENE	0
FvH4_3g01740	Fvb3	896141	897215	676	0	0	PROTEIN_CODING_GENE	0
FvH4_6g54360	Fvb6	39712775	39713163	247	0	0	PROTEIN_CODING_GENE	0
FvH4_6g41390	Fvb6	32546329	32546836	286	0	0	PROTEIN_CODING_GENE	0
FvH4_1g08710	Fvb1	4633904	4634401	247	0	0	PROTEIN_CODING_GENE	0
FvH4_5g38920	Fvb5	28743925	28744637	286	1	0.0034965	PROTEIN_CODING_GENE	0
FvH4_5g37500	Fvb5	27582282	27583337	637	0	0	PROTEIN_CODING_GENE	0
FvH4_2g04320	Fvb2	3358077	3359225	637	1	0.00156986	PROTEIN_CODING_GENE	0
FvH4_6g52380	Fvb6	38597763	38598337	286	1	0.0034965	PROTEIN_CODING_GENE	0
FvH4_6g36800	Fvb6	28915205	28916287	637	1	0.00156986	PROTEIN_CODING_GENE	0
FvH4_5g38200	Fvb5	28244176	28244672	208	0	0	PROTEIN_CODING_GENE	0
FvH4_3g29590	Fvb3	22611704	22612178	286	0	0	PROTEIN_CODING_GENE	0
FvH4_5g00780	Fvb5	435378	435862	247	0	0	PROTEIN_CODING_GENE	0
FvH4_2g21940	Fvb2	18115166	18116219	637	0	0	PROTEIN_CODING_GENE	0
FvH4_4g05090	Fvb4	4412966	4413547	286	3	0.0104895	PROTEIN_CODING_GENE	0
FvH4_5g32830	Fvb5	23705247	23705677	247	0	0	PROTEIN_CODING_GENE	0
FvH4_3g24110	Fvb3	17128523	17129620	637	0	0	PROTEIN_CODING_GENE	0
FvH4_7g24770	Fvb7	19071829	19072145	208	0	0	PROTEIN_CODING_GENE	0
FvH4_3g26870	Fvb3	19997843	19998258	247	0	0	PROTEIN_CODING_GENE	0
FvH4_3g27430	Fvb3	20486293	20486635	208	0	0	PROTEIN_CODING_GENE	0
FvH4_3g14730	Fvb3	9083306	9083826	247	0	0	PROTEIN_CODING_GENE	0
FvH4_3g03920	Fvb3	2183962	2184407	247	0	0	PROTEIN_CODING_GENE	0
FvH4_4g07710	Fvb4	7152126	7152547	247	0	0	PROTEIN_CODING_GENE	0
FvH4_1g28450	Fvb1	20473486	20473979	247	0	0	PROTEIN_CODING_GENE	0
FvH4_5g24060	Fvb5	15354907	15355330	247	0	0	PROTEIN_CODING_GENE	0
FvH4_3g30020	Fvb3	23258741	23259117	208	0	0	PROTEIN_CODING_GENE	0
FvH4_6g34430	Fvb6	27176424	27176777	208	0	0	PROTEIN_CODING_GENE	0
FvH4_4g16040	Fvb4	19961505	19961887	208	0	0	PROTEIN_CODING_GENE	0
FvH4_4g01930	Fvb4	1736578	1736925	208	0	0	PROTEIN_CODING_GENE	0
FvH4_1g09950	Fvb1	5402675	5403045	208	0	0	PROTEIN_CODING_GENE	0
FvH4_2g20560	Fvb2	17246026	17246438	208	0	0	PROTEIN_CODING_GENE	0
FvH4_7g08480	Fvb7	8338420	8351870	8472	2	0.000236072	PROTEIN_CODING_GENE	0
FvH4_1g22850	Fvb1	14782884	14783233	200	0	0	PROTEIN_CODING_GENE	0
FvH4_7g33690	Fvb7	23910393	23910784	200	0	0	PROTEIN_CODING_GENE	0
FvH4_6g39040	Fvb6	30908841	30909277	200	1	0.005	PROTEIN_CODING_GENE	0
FvH4_6g19900	Fvb6	13362986	13363387	200	1	0.005	PROTEIN_CODING_GENE	0
FvH4_5g34760	Fvb5	25449431	25449790	200	0	0	PROTEIN_CODING_GENE	0
FvH4_2g38750	Fvb2	27976425	27976740	200	0	0	PROTEIN_CODING_GENE	0
FvH4_1g23900	Fvb1	15753512	15753900	200	0	0	PROTEIN_CODING_GENE	0
FvH4_6g53600	Fvb6	39268461	39271268	1672	0	0	PROTEIN_CODING_GENE	0
FvH4_7g04060	Fvb7	4641443	4644126	1672	0	0	PROTEIN_CODING_GENE	0
FvH4_7g27530	Fvb7	20537956	20540795	1633	1	0.00061237	PROTEIN_CODING_GENE	0
FvH4_7g05120	Fvb7	5491094	5493056	1282	0	0	PROTEIN_CODING_GENE	0
FvH4_1g10100	Fvb1	5486779	5488821	1282	2	0.00156006	PROTEIN_CODING_GENE	0
FvH4_1g07470	Fvb1	3981868	3983971	1282	0	0	PROTEIN_CODING_GENE	0
FvH4_3g22300	Fvb3	15318037	15320188	1243	0	0	PROTEIN_CODING_GENE	0
FvH4_3g03580	Fvb3	1993304	1994762	776	0	0	PROTEIN_CODING_GENE	0
FvH4_2g34360	Fvb2	25544836	25546074	776	1	0.00128866	PROTEIN_CODING_GENE	0
FvH4_4g15880	Fvb4	19811254	19813223	1243	0	0	PROTEIN_CODING_GENE	0
FvH4_7g12530	Fvb7	11345508	11346132	386	1	0.00259067	PROTEIN_CODING_GENE	0
FvH4_6g25790	Fvb6	19753842	19754392	386	0	0	PROTEIN_CODING_GENE	0
FvH4_4g20170	Fvb4	23525389	23526885	776	0	0	PROTEIN_CODING_GENE	0
FvH4_1g24460	Fvb1	16301247	16305855	2672	13	0.00486527	PROTEIN_CODING_GENE	0
FvH4_7g21100	Fvb7	16977037	16978263	737	0	0	PROTEIN_CODING_GENE	0
FvH4_7g32200	Fvb7	23184491	23186451	1204	0	0	PROTEIN_CODING_GENE	0
FvH4_7g25920	Fvb7	19713879	19714594	386	0	0	PROTEIN_CODING_GENE	0
FvH4_4g02660	Fvb4	2414734	2418822	2672	2	0.000748503	PROTEIN_CODING_GENE	0
FvH4_7g20120	Fvb7	16420598	16421335	386	0	0	PROTEIN_CODING_GENE	0
FvH4_7g06110	Fvb7	6274378	6275063	386	0	0	PROTEIN_CODING_GENE	0
FvH4_3g14470	Fvb3	8930787	8931413	386	0	0	PROTEIN_CODING_GENE	0
FvH4_2g28570	Fvb2	22350304	22351055	386	2	0.00518135	PROTEIN_CODING_GENE	0
FvH4_6g13460	Fvb6	8164250	8165606	776	0	0	PROTEIN_CODING_GENE	0
FvH4_1g16270	Fvb1	9347969	9349516	776	1	0.00128866	PROTEIN_CODING_GENE	0
FvH4_7g06780	Fvb7	6787266	6789288	1204	0	0	PROTEIN_CODING_GENE	0
FvH4_3g33350	Fvb3	28740142	28740673	347	0	0	PROTEIN_CODING_GENE	0
FvH4_3g03260	Fvb3	1764248	1766257	1204	0	0	PROTEIN_CODING_GENE	0
FvH4_6g39600	Fvb6	31277502	31278856	737	1	0.00135685	PROTEIN_CODING_GENE	0
FvH4_4g25070	Fvb4	26991098	26991903	347	0	0	PROTEIN_CODING_GENE	0
FvH4_4g14610	Fvb4	18306410	18307706	737	0	0	PROTEIN_CODING_GENE	0
FvH4_5g08030	Fvb5	4676705	4686404	6143	8	0.0013023	PROTEIN_CODING_GENE	0
FvH4_3g22580	Fvb3	15620703	15621231	308	0	0	PROTEIN_CODING_GENE	0
FvH4_6g07310	Fvb6	4374848	4376118	776	0	0	PROTEIN_CODING_GENE	0
FvH4_5g33690	Fvb5	24396803	24397475	347	0	0	PROTEIN_CODING_GENE	0
FvH4_5g24070	Fvb5	15362056	15362645	347	2	0.00576369	PROTEIN_CODING_GENE	0
FvH4_2g19420	Fvb2	16503845	16504352	308	0	0	PROTEIN_CODING_GENE	0
FvH4_6g50190	Fvb6	37403379	37404648	737	0	0	PROTEIN_CODING_GENE	0
FvH4_6g51640	Fvb6	38260401	38261038	386	2	0.00518135	PROTEIN_CODING_GENE	0
FvH4_4g16320	Fvb4	20316159	20316898	386	0	0	PROTEIN_CODING_GENE	0
FvH4_1g05420	Fvb1	2867947	2868626	386	0	0	PROTEIN_CODING_GENE	0
FvH4_7g33410	Fvb7	23785907	23787179	737	0	0	PROTEIN_CODING_GENE	0
FvH4_2g27150	Fvb2	21616459	21617699	737	0	0	PROTEIN_CODING_GENE	0
FvH4_6g24180	Fvb6	18235355	18236039	386	0	0	PROTEIN_CODING_GENE	0
FvH4_6g37860	Fvb6	29809390	29809934	308	0	0	PROTEIN_CODING_GENE	0
FvH4_4g20490	Fvb4	23726128	23726684	308	0	0	PROTEIN_CODING_GENE	0
FvH4_1g05340	Fvb1	2826534	2827125	347	0	0	PROTEIN_CODING_GENE	0
FvH4_5g09890	Fvb5	5656733	5657399	386	0	0	PROTEIN_CODING_GENE	0
FvH4_7g10810	Fvb7	10139800	10140498	347	1	0.00288184	PROTEIN_CODING_GENE	0
FvH4_5g25520	Fvb5	17014763	17020557	3633	0	0	PROTEIN_CODING_GENE	0
FvH4_7g10330	Fvb7	9812449	9812954	308	0	0	PROTEIN_CODING_GENE	0
FvH4_7g23970	Fvb7	18575027	18575630	347	0	0	PROTEIN_CODING_GENE	0
FvH4_4g03050	Fvb4	2742883	2743718	347	0	0	PROTEIN_CODING_GENE	0
FvH4_7g13950	Fvb7	12412407	12412978	308	0	0	PROTEIN_CODING_GENE	0
FvH4_3g08200	Fvb3	4809097	4814123	3282	0	0	PROTEIN_CODING_GENE	0
FvH4_4g05470	Fvb4	4715750	4721332	3633	0	0	PROTEIN_CODING_GENE	0
FvH4_7g03920	Fvb7	4462859	4463457	308	0	0	PROTEIN_CODING_GENE	0
FvH4_2g16490	Fvb2	14393998	14394621	300	0	0	PROTEIN_CODING_GENE	0
FvH4_6g16340	Fvb6	10254194	10254771	300	0	0	PROTEIN_CODING_GENE	0
FvH4_5g08790	Fvb5	5039825	5040351	300	1	0.00333333	PROTEIN_CODING_GENE	0
FvH4_2g10780	Fvb2	9502996	9503519	308	0	0	PROTEIN_CODING_GENE	0
FvH4_7g08220	Fvb7	8168823	8176090	4672	1	0.000214041	PROTEIN_CODING_GENE	0
FvH4_4g02750	Fvb4	2494317	2494822	300	0	0	PROTEIN_CODING_GENE	0
FvH4_1g06550	Fvb1	3455684	3456312	300	0	0	PROTEIN_CODING_GENE	0
FvH4_5g17470	Fvb5	10002550	10003085	300	0	0	PROTEIN_CODING_GENE	0
FvH4_5g01030	Fvb5	640391	640961	300	0	0	PROTEIN_CODING_GENE	0
FvH4_4g34040	Fvb4	32026059	32026605	300	0	0	PROTEIN_CODING_GENE	0
FvH4_2g02270	Fvb2	1874162	1874694	300	1	0.00333333	PROTEIN_CODING_GENE	0
FvH4_4g32740	Fvb4	31279657	31280156	300	0	0	PROTEIN_CODING_GENE	0
FvH4_2g06630	Fvb2	5505389	5505906	300	0	0	PROTEIN_CODING_GENE	0
FvH4_4g17890	Fvb4	21853290	21854008	300	0	0	PROTEIN_CODING_GENE	0
FvH4_7g29810	Fvb7	21846135	21846679	300	0	0	PROTEIN_CODING_GENE	0
FvH4_3g18390	Fvb3	11738249	11738829	300	0	0	PROTEIN_CODING_GENE	0
FvH4_2g04950	Fvb2	3891082	3891597	300	2	0.00666667	PROTEIN_CODING_GENE	0
FvH4_7g19530	Fvb7	16078719	16078909	92	0	0	PROTEIN_CODING_GENE	0
FvH4_4g12390	Fvb4	16100311	16100519	92	2	0.0217391	PROTEIN_CODING_GENE	0
FvH4_6g34060	Fvb6	26924296	26926912	1772	1	0.000564334	PROTEIN_CODING_GENE	0
FvH4_3g32170	Fvb3	27422552	27424777	1382	5	0.00361795	PROTEIN_CODING_GENE	0
FvH4_3g32840	Fvb3	28226332	28229266	1733	5	0.00288517	PROTEIN_CODING_GENE	0
FvH4_6g50710	Fvb6	37695968	37698211	1382	0	0	PROTEIN_CODING_GENE	0
FvH4_3g03910	Fvb3	2180743	2183291	1382	0	0	PROTEIN_CODING_GENE	0
FvH4_6g02520	Fvb6	1461983	1464159	1382	0	0	PROTEIN_CODING_GENE	0
FvH4_6g47480	Fvb6	35962080	35962942	486	0	0	PROTEIN_CODING_GENE	0
FvH4_7g10320	Fvb7	9789812	9792027	1343	1	0.000744602	PROTEIN_CODING_GENE	0
FvH4_6g47330	Fvb6	35900896	35902306	876	0	0	PROTEIN_CODING_GENE	0
FvH4_6g13850	Fvb6	8490006	8492077	1343	0	0	PROTEIN_CODING_GENE	0
FvH4_5g06920	Fvb5	4095921	4100656	2772	1	0.00036075	PROTEIN_CODING_GENE	0
FvH4_3g38320	Fvb3	32718693	32720847	1304	0	0	PROTEIN_CODING_GENE	0
FvH4_3g37090	Fvb3	31786664	31787511	447	0	0	PROTEIN_CODING_GENE	0
FvH4_3g22340	Fvb3	15360928	15362324	837	0	0	PROTEIN_CODING_GENE	0
FvH4_4g01970	Fvb4	1761585	1763032	837	0	0	PROTEIN_CODING_GENE	0
FvH4_5g28570	Fvb5	19725381	19729704	2733	7	0.00256129	PROTEIN_CODING_GENE	0
FvH4_6g47120	Fvb6	35796438	35797182	447	0	0	PROTEIN_CODING_GENE	0
FvH4_7g33720	Fvb7	23919281	23920033	447	1	0.00223714	PROTEIN_CODING_GENE	0
FvH4_7g21800	Fvb7	17353797	17355279	876	0	0	PROTEIN_CODING_GENE	0
FvH4_7g21340	Fvb7	17113885	17115256	837	0	0	PROTEIN_CODING_GENE	0
FvH4_5g04500	Fvb5	2648819	2649873	447	0	0	PROTEIN_CODING_GENE	0
FvH4_2g20380	Fvb2	17117222	17117976	447	0	0	PROTEIN_CODING_GENE	0
FvH4_4g03130	Fvb4	2795047	2795794	447	0	0	PROTEIN_CODING_GENE	0
FvH4_1g13750	Fvb1	7583603	7585170	876	0	0	PROTEIN_CODING_GENE	0
FvH4_1g11370	Fvb1	6202896	6203667	486	0	0	PROTEIN_CODING_GENE	0
FvH4_1g00520	Fvb1	282407	283898	876	0	0	PROTEIN_CODING_GENE	0
FvH4_3g43220	Fvb3	36091595	36092820	486	0	0	PROTEIN_CODING_GENE	0
FvH4_2g05280	Fvb2	4361843	4362715	447	0	0	PROTEIN_CODING_GENE	0
FvH4_4g01090	Fvb4	1029250	1030718	837	0	0	PROTEIN_CODING_GENE	0
FvH4_5g20610	Fvb5	12214903	12215615	408	0	0	PROTEIN_CODING_GENE	0
FvH4_2g13450	Fvb2	11749324	11753376	2304	0	0	PROTEIN_CODING_GENE	0
FvH4_6g39320	Fvb6	31058367	31062235	2304	0	0	PROTEIN_CODING_GENE	0
FvH4_7g10350	Fvb7	9815576	9816275	408	0	0	PROTEIN_CODING_GENE	0
FvH4_5g24310	Fvb5	15670688	15671388	408	0	0	PROTEIN_CODING_GENE	0
FvH4_5g12180	Fvb5	6860187	6860989	447	0	0	PROTEIN_CODING_GENE	0
FvH4_5g27030	Fvb5	18340545	18341309	408	0	0	PROTEIN_CODING_GENE	0
FvH4_5g02420	Fvb5	1470966	1471670	447	0	0	PROTEIN_CODING_GENE	0
FvH4_1g27310	Fvb1	19012088	19012751	400	0	0	PROTEIN_CODING_GENE	0
FvH4_1g02940	Fvb1	1659169	1659880	408	0	0	PROTEIN_CODING_GENE	0
FvH4_7g20990	Fvb7	16940699	16941426	400	0	0	PROTEIN_CODING_GENE	0
FvH4_6g25860	Fvb6	19802883	19803478	400	0	0	PROTEIN_CODING_GENE	0
FvH4_4g01250	Fvb4	1122930	1123596	400	0	0	PROTEIN_CODING_GENE	0
FvH4_5g23000	Fvb5	14365335	14366009	400	0	0	PROTEIN_CODING_GENE	0
FvH4_2g05010	Fvb2	4072483	4073247	400	0	0	PROTEIN_CODING_GENE	0
FvH4_5g24120	Fvb5	15410783	15411450	400	0	0	PROTEIN_CODING_GENE	0
FvH4_1g12450	Fvb1	6847439	6848189	400	0	0	PROTEIN_CODING_GENE	0
FvH4_6g43570	Fvb6	33682891	33686068	1872	1	0.000534188	PROTEIN_CODING_GENE	0
FvH4_1g27410	Fvb1	19105385	19108534	1872	2	0.00106838	PROTEIN_CODING_GENE	0
FvH4_7g13050	Fvb7	11754733	11757145	1482	1	0.000674764	PROTEIN_CODING_GENE	0
FvH4_2g35150	Fvb2	25974236	25975911	976	0	0	PROTEIN_CODING_GENE	0
FvH4_3g40060	Fvb3	33889054	33890813	976	0	0	PROTEIN_CODING_GENE	0
FvH4_2g04240	Fvb2	3311643	3314601	1833	0	0	PROTEIN_CODING_GENE	0
FvH4_5g32520	Fvb5	23471817	23474081	1443	1	0.000693001	PROTEIN_CODING_GENE	0
FvH4_7g27990	Fvb7	20801501	20803194	976	0	0	PROTEIN_CODING_GENE	0
FvH4_7g25980	Fvb7	19754482	19756729	1443	3	0.002079	PROTEIN_CODING_GENE	0
FvH4_7g11760	Fvb7	10793448	10795183	1092	1	0.000915751	PROTEIN_CODING_GENE	0
FvH4_3g20080	Fvb3	13214118	13215901	1092	0	0	PROTEIN_CODING_GENE	0
FvH4_4g14180	Fvb4	17775682	17776642	586	3	0.00511945	PROTEIN_CODING_GENE	0
FvH4_1g24190	Fvb1	16063999	16068494	2872	2	0.000696379	PROTEIN_CODING_GENE	0
FvH4_2g07170	Fvb2	5932860	5935115	1443	0	0	PROTEIN_CODING_GENE	0
FvH4_4g19290	Fvb4	22988775	22990213	937	0	0	PROTEIN_CODING_GENE	0
FvH4_1g07660	Fvb1	4072193	4073801	937	0	0	PROTEIN_CODING_GENE	0
FvH4_7g03560	Fvb7	3943803	3944962	586	4	0.00682594	PROTEIN_CODING_GENE	0
FvH4_3g33960	Fvb3	29381416	29382984	937	3	0.00320171	PROTEIN_CODING_GENE	0
FvH4_3g25800	Fvb3	18647730	18648071	196	0	0	PROTEIN_CODING_GENE	0
FvH4_2g40180	Fvb2	28681483	28683183	1053	0	0	PROTEIN_CODING_GENE	0
FvH4_6g52560	Fvb6	38659191	38660908	1053	0	0	PROTEIN_CODING_GENE	0
FvH4_6g34490	Fvb6	27220082	27222314	1404	0	0	PROTEIN_CODING_GENE	0
FvH4_1g25370	Fvb1	17125210	17127043	1053	0	0	PROTEIN_CODING_GENE	0
FvH4_5g27500	Fvb5	18751664	18756147	2833	0	0	PROTEIN_CODING_GENE	0
FvH4_3g16710	Fvb3	10528153	10528502	196	0	0	PROTEIN_CODING_GENE	0
FvH4_6g16850	Fvb6	10748932	10749262	196	0	0	PROTEIN_CODING_GENE	0
FvH4_5g09820	Fvb5	5636458	5637434	586	0	0	PROTEIN_CODING_GENE	0
FvH4_3g41480	Fvb3	34833752	34834726	586	0	0	PROTEIN_CODING_GENE	0
FvH4_3g09230	Fvb3	5397964	5398331	196	0	0	PROTEIN_CODING_GENE	0
FvH4_2g32540	Fvb2	24638543	24639543	547	1	0.00182815	PROTEIN_CODING_GENE	0
FvH4_6g41160	Fvb6	32428883	32429203	196	0	0	PROTEIN_CODING_GENE	0
FvH4_4g33090	Fvb4	31433222	31434196	586	0	0	PROTEIN_CODING_GENE	0
FvH4_4g19030	Fvb4	22765128	22766666	937	1	0.00106724	PROTEIN_CODING_GENE	0
FvH4_4g07910	Fvb4	7474545	7476282	1053	0	0	PROTEIN_CODING_GENE	0
FvH4_1g22800	Fvb1	14747321	14748939	976	2	0.00204918	PROTEIN_CODING_GENE	0
FvH4_7g17680	Fvb7	14939070	14939971	508	0	0	PROTEIN_CODING_GENE	0
FvH4_3g31530	Fvb3	25833080	25833381	157	1	0.00636943	PROTEIN_CODING_GENE	0
FvH4_2g18160	Fvb2	15542423	15543464	547	0	0	PROTEIN_CODING_GENE	0
FvH4_1g21370	Fvb1	13323458	13323801	157	0	0	PROTEIN_CODING_GENE	0
FvH4_7g21680	Fvb7	17269398	17270848	937	0	0	PROTEIN_CODING_GENE	0
FvH4_7g15380	Fvb7	13374223	13374545	196	0	0	PROTEIN_CODING_GENE	0
FvH4_3g35280	Fvb3	30425797	30426122	157	0	0	PROTEIN_CODING_GENE	0
FvH4_2g22800	Fvb2	18732163	18736010	2443	1	0.000409333	PROTEIN_CODING_GENE	0
FvH4_4g13540	Fvb4	17125716	17129004	2092	0	0	PROTEIN_CODING_GENE	0
FvH4_1g29690	Fvb1	22968569	22972000	2092	1	0.000478011	PROTEIN_CODING_GENE	0
FvH4_5g35890	Fvb5	26301723	26302093	157	0	0	PROTEIN_CODING_GENE	0
FvH4_7g32980	Fvb7	23591375	23597910	3872	4	0.00103306	PROTEIN_CODING_GENE	0
FvH4_7g02590	Fvb7	2866013	2866341	157	2	0.0127389	PROTEIN_CODING_GENE	0
FvH4_3g41170	Fvb3	34647226	34647606	196	0	0	PROTEIN_CODING_GENE	0
FvH4_3g02700	Fvb3	1378442	1380131	1014	1	0.000986193	PROTEIN_CODING_GENE	0
FvH4_2g27670	Fvb2	21899285	21900113	508	0	0	PROTEIN_CODING_GENE	0
FvH4_6g03960	Fvb6	2130813	2132057	586	0	0	PROTEIN_CODING_GENE	0
FvH4_1g09330	Fvb1	5001266	5003063	1014	0	0	PROTEIN_CODING_GENE	0
FvH4_5g22970	Fvb5	14297217	14297657	196	0	0	PROTEIN_CODING_GENE	0
FvH4_7g26760	Fvb7	20160340	20161284	508	0	0	PROTEIN_CODING_GENE	0
FvH4_2g28490	Fvb2	22340448	22340794	157	0	0	PROTEIN_CODING_GENE	0
FvH4_5g34730	Fvb5	25431081	25432028	547	1	0.00182815	PROTEIN_CODING_GENE	0
FvH4_2g29140	Fvb2	22664678	22668127	2404	0	0	PROTEIN_CODING_GENE	0
FvH4_6g23560	Fvb6	17632730	17633055	157	0	0	PROTEIN_CODING_GENE	0
FvH4_7g15940	Fvb7	13730025	13730263	118	0	0	PROTEIN_CODING_GENE	0
FvH4_3g26770	Fvb3	19934142	19934383	118	0	0	PROTEIN_CODING_GENE	0
FvH4_6g24520	Fvb6	18606090	18611510	3482	0	0	PROTEIN_CODING_GENE	0
FvH4_6g23100	Fvb6	16941808	16942073	118	0	0	PROTEIN_CODING_GENE	0
FvH4_4g26920	Fvb4	28091332	28091543	118	0	0	PROTEIN_CODING_GENE	0
FvH4_4g29180	Fvb4	29430103	29430396	157	0	0	PROTEIN_CODING_GENE	0
FvH4_5g06780	Fvb5	3988312	3992135	2404	0	0	PROTEIN_CODING_GENE	0
FvH4_3g30700	Fvb3	24080835	24081670	547	1	0.00182815	PROTEIN_CODING_GENE	0
FvH4_3g20220	Fvb3	13279398	13280237	508	0	0	PROTEIN_CODING_GENE	0
FvH4_3g17680	Fvb3	11255919	11256124	118	0	0	PROTEIN_CODING_GENE	0
FvH4_6g53790	Fvb6	39373723	39373994	118	0	0	PROTEIN_CODING_GENE	0
FvH4_6g18330	Fvb6	12107320	12108230	547	2	0.00365631	PROTEIN_CODING_GENE	0
FvH4_4g32030	Fvb4	30875365	30875720	196	0	0	PROTEIN_CODING_GENE	0
FvH4_4g25790	Fvb4	27461208	27461434	118	0	0	PROTEIN_CODING_GENE	0
FvH4_4g05690	Fvb4	5033018	5033322	118	0	0	PROTEIN_CODING_GENE	0
FvH4_4g01440	Fvb4	1314661	1314988	196	0	0	PROTEIN_CODING_GENE	0
FvH4_1g18720	Fvb1	11012756	11013670	547	1	0.00182815	PROTEIN_CODING_GENE	0
FvH4_1g10200	Fvb1	5550048	5550325	157	0	0	PROTEIN_CODING_GENE	0
FvH4_7g01980	Fvb7	2374843	2381135	3833	2	0.000521785	PROTEIN_CODING_GENE	0
FvH4_2g12950	Fvb2	11353922	11354175	118	0	0	PROTEIN_CODING_GENE	0
FvH4_1g09060	Fvb1	4793198	4793463	118	0	0	PROTEIN_CODING_GENE	0
FvH4_5g38250	Fvb5	28289713	28289936	118	0	0	PROTEIN_CODING_GENE	0
FvH4_5g07150	Fvb5	4198619	4198814	118	0	0	PROTEIN_CODING_GENE	0
FvH4_7g28890	Fvb7	21338446	21339281	500	0	0	PROTEIN_CODING_GENE	0
FvH4_3g07690	Fvb3	4522743	4523017	157	0	0	PROTEIN_CODING_GENE	0
FvH4_6g51150	Fvb6	37955174	37956049	508	1	0.0019685	PROTEIN_CODING_GENE	0
FvH4_4g27480	Fvb4	28460415	28465785	3092	7	0.00226391	PROTEIN_CODING_GENE	0
FvH4_5g23360	Fvb5	14712406	14713192	500	0	0	PROTEIN_CODING_GENE	0
FvH4_3g31800	Fvb3	26669877	26670190	157	1	0.00636943	PROTEIN_CODING_GENE	0
FvH4_3g30130	Fvb3	23355465	23356240	508	0	0	PROTEIN_CODING_GENE	0
FvH4_3g03020	Fvb3	1597378	1597625	118	0	0	PROTEIN_CODING_GENE	0
FvH4_6g06330	Fvb6	3660653	3660948	157	0	0	PROTEIN_CODING_GENE	0
FvH4_1g15720	Fvb1	8940995	8941308	157	0	0	PROTEIN_CODING_GENE	0
FvH4_1g14230	Fvb1	7861357	7864574	2014	0	0	PROTEIN_CODING_GENE	0
FvH4_1g04840	Fvb1	2558367	2561711	2014	0	0	PROTEIN_CODING_GENE	0
FvH4_7g08210	Fvb7	8166194	8166991	500	0	0	PROTEIN_CODING_GENE	0
FvH4_2g34970	Fvb2	25878555	25878778	118	2	0.0169492	PROTEIN_CODING_GENE	0
FvH4_6g13570	Fvb6	8226310	8227151	500	0	0	PROTEIN_CODING_GENE	0
FvH4_4g06620	Fvb4	5916402	5916646	118	0	0	PROTEIN_CODING_GENE	0
FvH4_5g11130	Fvb5	6286022	6286852	500	0	0	PROTEIN_CODING_GENE	0
FvH4_7g31040	Fvb7	22480715	22481604	500	0	0	PROTEIN_CODING_GENE	0
FvH4_6g49010	Fvb6	36801521	36806470	3053	1	0.000327547	PROTEIN_CODING_GENE	0
FvH4_5g37660	Fvb5	27722413	27722660	118	0	0	PROTEIN_CODING_GENE	0
FvH4_5g23240	Fvb5	14597191	14597420	118	0	0	PROTEIN_CODING_GENE	0
FvH4_3g19300	Fvb3	12467636	12468525	500	0	0	PROTEIN_CODING_GENE	0
FvH4_2g31350	Fvb2	24054341	24054522	110	0	0	PROTEIN_CODING_GENE	0
FvH4_2g22640	Fvb2	18557500	18565498	4833	6	0.00124146	PROTEIN_CODING_GENE	0
FvH4_5g35020	Fvb5	25598346	25598533	110	0	0	PROTEIN_CODING_GENE	0
FvH4_5g09590	Fvb5	5544083	5544291	110	0	0	PROTEIN_CODING_GENE	0
FvH4_6g02910	Fvb6	1642730	1642941	110	0	0	PROTEIN_CODING_GENE	0
FvH4_6g23110	Fvb6	16962318	16963107	500	2	0.004	PROTEIN_CODING_GENE	0
FvH4_6g17720	Fvb6	11619471	11619724	110	0	0	PROTEIN_CODING_GENE	0
FvH4_3g36590	Fvb3	31332192	31332445	110	0	0	PROTEIN_CODING_GENE	0
FvH4_3g32930	Fvb3	28319145	28319335	110	0	0	PROTEIN_CODING_GENE	0
FvH4_7g21480	Fvb7	17182288	17183210	500	0	0	PROTEIN_CODING_GENE	0
FvH4_4g33300	Fvb4	31574166	31575020	500	1	0.002	PROTEIN_CODING_GENE	0
FvH4_1g24120	Fvb1	16001232	16001467	110	0	0	PROTEIN_CODING_GENE	0
FvH4_6g49890	Fvb6	37270754	37270978	110	0	0	PROTEIN_CODING_GENE	0
FvH4_6g35620	Fvb6	28107375	28107568	110	0	0	PROTEIN_CODING_GENE	0
FvH4_2g07420	Fvb2	6129917	6130850	500	0	0	PROTEIN_CODING_GENE	0
FvH4_2g03700	Fvb2	2963905	2964158	110	2	0.0181818	PROTEIN_CODING_GENE	0
FvH4_5g08090	Fvb5	4712829	4713049	110	0	0	PROTEIN_CODING_GENE	0
FvH4_3g31420	Fvb3	25657580	25660143	1582	2	0.00126422	PROTEIN_CODING_GENE	0
FvH4_1g02240	Fvb1	1210739	1213221	1582	2	0.00126422	PROTEIN_CODING_GENE	0
FvH4_5g18840	Fvb5	10824787	10826839	1192	0	0	PROTEIN_CODING_GENE	0
FvH4_7g31090	Fvb7	22500700	22502717	1192	0	0	PROTEIN_CODING_GENE	0
FvH4_7g28590	Fvb7	21178345	21180262	1192	1	0.000838926	PROTEIN_CODING_GENE	0
FvH4_3g27390	Fvb3	20454812	20456693	1192	2	0.00167785	PROTEIN_CODING_GENE	0
FvH4_4g34520	Fvb4	32251662	32253665	1192	2	0.00167785	PROTEIN_CODING_GENE	0
FvH4_5g01320	Fvb5	815066	817648	1582	1	0.000632111	PROTEIN_CODING_GENE	0
FvH4_7g00140	Fvb7	746311	749166	1933	3	0.00155199	PROTEIN_CODING_GENE	0
FvH4_5g18070	Fvb5	10382110	10383313	686	0	0	PROTEIN_CODING_GENE	0
FvH4_1g15590	Fvb1	8843695	8846216	1543	0	0	PROTEIN_CODING_GENE	0
FvH4_7g14550	Fvb7	12848139	12849867	1153	1	0.000867303	PROTEIN_CODING_GENE	0
FvH4_3g18460	Fvb3	11795367	11796481	647	1	0.0015456	PROTEIN_CODING_GENE	0
FvH4_2g39940	Fvb2	28572682	28574653	1153	3	0.00260191	PROTEIN_CODING_GENE	0
FvH4_6g22270	Fvb6	15904273	15906016	1153	1	0.000867303	PROTEIN_CODING_GENE	0
FvH4_6g20540	Fvb6	14148761	14150488	1153	0	0	PROTEIN_CODING_GENE	0
FvH4_6g20100	Fvb6	13535783	13537827	1153	5	0.00433651	PROTEIN_CODING_GENE	0
FvH4_7g14110	Fvb7	12520628	12525137	2933	0	0	PROTEIN_CODING_GENE	0
FvH4_6g26890	Fvb6	20566555	20570653	2582	3	0.00116189	PROTEIN_CODING_GENE	0
FvH4_6g00740	Fvb6	416361	419122	1543	0	0	PROTEIN_CODING_GENE	0
FvH4_4g26270	Fvb4	27729473	27733788	2582	0	0	PROTEIN_CODING_GENE	0
FvH4_7g23170	Fvb7	18128699	18129243	296	0	0	PROTEIN_CODING_GENE	0
FvH4_1g10550	Fvb1	5782517	5785115	1504	0	0	PROTEIN_CODING_GENE	0
FvH4_3g46010	Fvb3	38203588	38205448	1114	0	0	PROTEIN_CODING_GENE	0
FvH4_3g39210	Fvb3	33404993	33405411	257	0	0	PROTEIN_CODING_GENE	0
FvH4_2g40190	Fvb2	28683729	28685518	1114	1	0.000897666	PROTEIN_CODING_GENE	0
FvH4_6g37980	Fvb6	30063046	30064728	1114	0	0	PROTEIN_CODING_GENE	0
FvH4_4g16480	Fvb4	20410046	20410541	257	0	0	PROTEIN_CODING_GENE	0
FvH4_4g09240	Fvb4	10728901	10729997	686	0	0	PROTEIN_CODING_GENE	0
FvH4_4g07530	Fvb4	6923807	6924372	296	2	0.00675676	PROTEIN_CODING_GENE	0
FvH4_5g35280	Fvb5	25847504	25851574	2543	0	0	PROTEIN_CODING_GENE	0
FvH4_2g11470	Fvb2	10029381	10030395	647	0	0	PROTEIN_CODING_GENE	0
FvH4_1g15730	Fvb1	8941005	8941573	296	0	0	PROTEIN_CODING_GENE	0
FvH4_6g10550	Fvb6	6325727	6326671	608	0	0	PROTEIN_CODING_GENE	0
FvH4_4g33720	Fvb4	31838416	31844994	3972	0	0	PROTEIN_CODING_GENE	0
FvH4_1g30010	Fvb1	23750929	23757389	3972	0	0	PROTEIN_CODING_GENE	0
FvH4_1g03300	Fvb1	1819959	1821991	1114	1	0.000897666	PROTEIN_CODING_GENE	0
FvH4_5g28060	Fvb5	19291188	19291684	257	0	0	PROTEIN_CODING_GENE	0
FvH4_7g11520	Fvb7	10650699	10651757	647	0	0	PROTEIN_CODING_GENE	0
FvH4_2g37240	Fvb2	27159380	27160647	647	0	0	PROTEIN_CODING_GENE	0
FvH4_6g07960	Fvb6	4738846	4742933	2543	2	0.000786473	PROTEIN_CODING_GENE	0
FvH4_4g24450	Fvb4	26619582	26620021	218	0	0	PROTEIN_CODING_GENE	0
FvH4_1g17830	Fvb1	10369575	10370117	296	0	0	PROTEIN_CODING_GENE	0
FvH4_6g46770	Fvb6	35594463	35598692	2504	0	0	PROTEIN_CODING_GENE	0
FvH4_6g32680	Fvb6	25760007	25760985	608	1	0.00164474	PROTEIN_CODING_GENE	0
FvH4_6g21110	Fvb6	14689565	14690085	257	1	0.00389105	PROTEIN_CODING_GENE	0
FvH4_1g21170	Fvb1	13166924	13167342	218	0	0	PROTEIN_CODING_GENE	0
FvH4_7g15130	Fvb7	13195356	13195776	257	0	0	PROTEIN_CODING_GENE	0
FvH4_7g10930	Fvb7	10235274	10235779	296	0	0	PROTEIN_CODING_GENE	0
FvH4_6g08320	Fvb6	4930497	4930891	218	0	0	PROTEIN_CODING_GENE	0
FvH4_2g01920	Fvb2	1636404	1636868	296	0	0	PROTEIN_CODING_GENE	0
FvH4_2g01210	Fvb2	1145926	1149988	2504	8	0.00319489	PROTEIN_CODING_GENE	0
FvH4_6g49340	Fvb6	36980982	36982160	647	5	0.00772798	PROTEIN_CODING_GENE	0
FvH4_6g31300	Fvb6	24462166	24462564	218	0	0	PROTEIN_CODING_GENE	0
FvH4_4g00830	Fvb4	742253	742793	257	0	0	PROTEIN_CODING_GENE	0
FvH4_1g05250	Fvb1	2795351	2795888	296	0	0	PROTEIN_CODING_GENE	0
FvH4_5g13130	Fvb5	7412474	7412946	257	0	0	PROTEIN_CODING_GENE	0
FvH4_7g09200	Fvb7	8931363	8931806	257	0	0	PROTEIN_CODING_GENE	0
FvH4_6g12620	Fvb6	7631382	7631803	218	0	0	PROTEIN_CODING_GENE	0
FvH4_4g21150	Fvb4	24276129	24277128	608	1	0.00164474	PROTEIN_CODING_GENE	0
FvH4_1g11440	Fvb1	6237809	6238389	296	0	0	PROTEIN_CODING_GENE	0
FvH4_7g10310	Fvb7	9778106	9778514	218	1	0.00458716	PROTEIN_CODING_GENE	0
FvH4_5g36250	Fvb5	26593038	26593437	218	1	0.00458716	PROTEIN_CODING_GENE	0
FvH4_5g34320	Fvb5	24997583	24998020	257	0	0	PROTEIN_CODING_GENE	0
FvH4_3g02390	Fvb3	1205149	1205588	257	0	0	PROTEIN_CODING_GENE	0
FvH4_6g23750	Fvb6	17861457	17861857	218	0	0	PROTEIN_CODING_GENE	0
FvH4_1g19230	Fvb1	11437830	11438287	218	0	0	PROTEIN_CODING_GENE	0
FvH4_3g34820	Fvb3	30105763	30106128	218	0	0	PROTEIN_CODING_GENE	0
FvH4_2g19690	Fvb2	16649523	16649968	218	0	0	PROTEIN_CODING_GENE	0
FvH4_4g13610	Fvb4	17173062	17173591	210	2	0.00952381	PROTEIN_CODING_GENE	0
FvH4_1g17930	Fvb1	10425310	10425731	210	0	0	PROTEIN_CODING_GENE	0
FvH4_5g28330	Fvb5	19480485	19488064	4933	2	0.000405433	PROTEIN_CODING_GENE	0
FvH4_3g32710	Fvb3	28028869	28029230	218	0	0	PROTEIN_CODING_GENE	0
FvH4_6g27170	Fvb6	20882476	20882842	210	8	0.0380952	PROTEIN_CODING_GENE	0
FvH4_4g26620	Fvb4	27949573	27950000	218	0	0	PROTEIN_CODING_GENE	0
FvH4_5g33270	Fvb5	24061203	24062156	600	0	0	PROTEIN_CODING_GENE	0
FvH4_4g05330	Fvb4	4622625	4623594	600	5	0.00833333	PROTEIN_CODING_GENE	0
FvH4_1g11460	Fvb1	6244334	6244722	210	2	0.00952381	PROTEIN_CODING_GENE	0
FvH4_6g42170	Fvb6	32971062	32971555	210	0	0	PROTEIN_CODING_GENE	0
FvH4_3g11710	Fvb3	6913536	6913915	210	0	0	PROTEIN_CODING_GENE	0
FvH4_7g26860	Fvb7	20190359	20190800	210	0	0	PROTEIN_CODING_GENE	0
FvH4_7g27920	Fvb7	20767348	20774153	4114	3	0.000729217	PROTEIN_CODING_GENE	0
FvH4_7g01040	Fvb7	1453251	1461936	5582	0	0	PROTEIN_CODING_GENE	0
FvH4_5g04230	Fvb5	2511020	2511390	210	0	0	PROTEIN_CODING_GENE	0
FvH4_4g23970	Fvb4	26263692	26272621	5543	1	0.000180408	PROTEIN_CODING_GENE	0
FvH4_7g00550	Fvb7	1132259	1135321	1682	0	0	PROTEIN_CODING_GENE	0
FvH4_7g11870	Fvb7	10839063	10841262	1292	1	0.000773994	PROTEIN_CODING_GENE	0
FvH4_3g34240	Fvb3	29724313	29726819	1292	0	0	PROTEIN_CODING_GENE	0
FvH4_6g54260	Fvb6	39650169	39652136	1292	2	0.00154799	PROTEIN_CODING_GENE	0
FvH4_4g29670	Fvb4	29701096	29703241	1292	0	0	PROTEIN_CODING_GENE	0
FvH4_1g18400	Fvb1	10709988	10711381	786	0	0	PROTEIN_CODING_GENE	0
FvH4_5g24930	Fvb5	16440210	16441732	786	4	0.00508906	PROTEIN_CODING_GENE	0
FvH4_5g33130	Fvb5	23932499	23933181	396	2	0.00505051	PROTEIN_CODING_GENE	0
FvH4_5g31530	Fvb5	22633580	22634795	786	0	0	PROTEIN_CODING_GENE	0
FvH4_3g11720	Fvb3	6915947	6918138	1253	0	0	PROTEIN_CODING_GENE	0
FvH4_4g28620	Fvb4	29203534	29204763	747	0	0	PROTEIN_CODING_GENE	0
FvH4_7g22320	Fvb7	17604735	17606779	1214	0	0	PROTEIN_CODING_GENE	0
FvH4_2g08170	Fvb2	7106162	7106802	396	0	0	PROTEIN_CODING_GENE	0
FvH4_6g44980	Fvb6	34559038	34560014	396	0	0	PROTEIN_CODING_GENE	0
FvH4_6g42070	Fvb6	32901958	32903194	747	1	0.00133869	PROTEIN_CODING_GENE	0
FvH4_2g37750	Fvb2	27402846	27404115	747	0	0	PROTEIN_CODING_GENE	0
FvH4_2g13290	Fvb2	11615202	11618823	2292	0	0	PROTEIN_CODING_GENE	0
FvH4_2g03020	Fvb2	2338050	2338753	396	0	0	PROTEIN_CODING_GENE	0
FvH4_4g37090	Fvb4	33711268	33712522	708	0	0	PROTEIN_CODING_GENE	0
FvH4_4g33310	Fvb4	31575644	31576998	786	0	0	PROTEIN_CODING_GENE	0
FvH4_4g19210	Fvb4	22913903	22914575	396	4	0.010101	PROTEIN_CODING_GENE	0
FvH4_3g14520	Fvb3	8958908	8960104	747	1	0.00133869	PROTEIN_CODING_GENE	0
FvH4_2g36820	Fvb2	26900070	26900806	396	0	0	PROTEIN_CODING_GENE	0
FvH4_2g09140	Fvb2	8068572	8069781	708	2	0.00282486	PROTEIN_CODING_GENE	0
FvH4_6g09460	Fvb6	5624196	5625514	747	2	0.00267738	PROTEIN_CODING_GENE	0
FvH4_4g15720	Fvb4	19617942	19618511	318	0	0	PROTEIN_CODING_GENE	0
FvH4_3g20360	Fvb3	13412741	13413282	318	0	0	PROTEIN_CODING_GENE	0
FvH4_4g18320	Fvb4	22263244	22263772	318	0	0	PROTEIN_CODING_GENE	0
FvH4_1g10180	Fvb1	5529610	5541981	7582	13	0.00171459	PROTEIN_CODING_GENE	0
FvH4_2g28480	Fvb2	22339635	22340293	318	0	0	PROTEIN_CODING_GENE	0
FvH4_4g29920	Fvb4	29817067	29818379	747	0	0	PROTEIN_CODING_GENE	0
FvH4_7g19730	Fvb7	16205609	16206197	357	0	0	PROTEIN_CODING_GENE	0
FvH4_2g22760	Fvb2	18690487	18691697	708	0	0	PROTEIN_CODING_GENE	0
FvH4_6g18560	Fvb6	12275275	12275960	396	0	0	PROTEIN_CODING_GENE	0
FvH4_5g09070	Fvb5	5238668	5239349	396	0	0	PROTEIN_CODING_GENE	0
FvH4_3g27520	Fvb3	20587348	20590812	2214	5	0.00225836	PROTEIN_CODING_GENE	0
FvH4_2g33440	Fvb2	25083152	25086780	2214	0	0	PROTEIN_CODING_GENE	0
FvH4_6g33790	Fvb6	26767709	26768235	318	0	0	PROTEIN_CODING_GENE	0
FvH4_4g09470	Fvb4	11180850	11181475	318	0	0	PROTEIN_CODING_GENE	0
FvH4_4g06070	Fvb4	5474700	5475436	357	0	0	PROTEIN_CODING_GENE	0
FvH4_6g00530	Fvb6	323097	324395	708	0	0	PROTEIN_CODING_GENE	0
FvH4_4g19100	Fvb4	22800635	22801136	318	0	0	PROTEIN_CODING_GENE	0
FvH4_4g14260	Fvb4	17832221	17837288	3292	1	0.000303767	PROTEIN_CODING_GENE	0
FvH4_7g09730	Fvb7	9332574	9333085	318	0	0	PROTEIN_CODING_GENE	0
FvH4_6g46590	Fvb6	35505845	35507070	708	0	0	PROTEIN_CODING_GENE	0
FvH4_6g34330	Fvb6	27105398	27106642	700	3	0.00428571	PROTEIN_CODING_GENE	0
FvH4_1g23100	Fvb1	14963043	14963710	357	0	0	PROTEIN_CODING_GENE	0
FvH4_5g01450	Fvb5	902135	902787	357	0	0	PROTEIN_CODING_GENE	0
FvH4_5g03600	Fvb5	2105276	2106522	700	0	0	PROTEIN_CODING_GENE	0
FvH4_3g40070	Fvb3	33890028	33895776	3604	0	0	PROTEIN_CODING_GENE	0
FvH4_4g11030	Fvb4	14715394	14721207	3604	2	0.000554939	PROTEIN_CODING_GENE	0
FvH4_6g18550	Fvb6	12273966	12274530	318	0	0	PROTEIN_CODING_GENE	0
FvH4_3g33010	Fvb3	28363974	28365136	700	2	0.00285714	PROTEIN_CODING_GENE	0
FvH4_3g15180	Fvb3	9436067	9436629	318	1	0.00314465	PROTEIN_CODING_GENE	0
FvH4_2g06250	Fvb2	5179943	5185861	3604	2	0.000554939	PROTEIN_CODING_GENE	0
FvH4_1g15170	Fvb1	8602622	8607763	3253	0	0	PROTEIN_CODING_GENE	0
FvH4_5g22110	Fvb5	13444793	13445274	310	0	0	PROTEIN_CODING_GENE	0
FvH4_2g13440	Fvb2	11739582	11740718	700	3	0.00428571	PROTEIN_CODING_GENE	0
FvH4_4g15380	Fvb4	19064179	19072001	4643	0	0	PROTEIN_CODING_GENE	0
FvH4_5g11770	Fvb5	6664754	6665967	700	0	0	PROTEIN_CODING_GENE	0
FvH4_3g11050	Fvb3	6515642	6520940	3214	0	0	PROTEIN_CODING_GENE	0
FvH4_1g16520	Fvb1	9519888	9520375	310	0	0	PROTEIN_CODING_GENE	0
FvH4_6g36000	Fvb6	28359856	28360420	310	0	0	PROTEIN_CODING_GENE	0
FvH4_4g26380	Fvb4	27792496	27794796	1392	0	0	PROTEIN_CODING_GENE	0
FvH4_4g13530	Fvb4	17122963	17125329	1392	0	0	PROTEIN_CODING_GENE	0
FvH4_4g09200	Fvb4	10622022	10623411	886	2	0.00225734	PROTEIN_CODING_GENE	0
FvH4_5g15580	Fvb5	8784746	8786989	1392	0	0	PROTEIN_CODING_GENE	0
FvH4_3g25390	Fvb3	18303897	18305424	886	0	0	PROTEIN_CODING_GENE	0
FvH4_3g18240	Fvb3	11669885	11671491	847	0	0	PROTEIN_CODING_GENE	0
FvH4_2g39890	Fvb2	28517640	28519769	1353	0	0	PROTEIN_CODING_GENE	0
FvH4_4g36850	Fvb4	33581990	33584829	1704	0	0	PROTEIN_CODING_GENE	0
FvH4_4g29950	Fvb4	29833814	29835896	1353	0	0	PROTEIN_CODING_GENE	0
FvH4_1g19760	Fvb1	11978827	11980141	847	0	0	PROTEIN_CODING_GENE	0
FvH4_3g03710	Fvb3	2075930	2077485	886	0	0	PROTEIN_CODING_GENE	0
FvH4_2g35580	Fvb2	26229202	26231621	1314	3	0.00228311	PROTEIN_CODING_GENE	0
FvH4_6g54220	Fvb6	39625292	39626121	457	0	0	PROTEIN_CODING_GENE	0
FvH4_6g53660	Fvb6	39310443	39311251	457	0	0	PROTEIN_CODING_GENE	0
FvH4_6g35590	Fvb6	28080445	28082610	1314	1	0.000761035	PROTEIN_CODING_GENE	0
FvH4_1g17700	Fvb1	10302739	10302920	63	0	0	PROTEIN_CODING_GENE	0
FvH4_1g02390	Fvb1	1308748	1310052	847	1	0.00118064	PROTEIN_CODING_GENE	0
FvH4_7g29320	Fvb7	21600240	21601035	496	0	0	PROTEIN_CODING_GENE	0
FvH4_7g19990	Fvb7	16354254	16358751	2743	2	0.000729129	PROTEIN_CODING_GENE	0
FvH4_4g32490	Fvb4	31113491	31115002	808	2	0.00247525	PROTEIN_CODING_GENE	0
FvH4_1g22860	Fvb1	14804592	14806033	808	0	0	PROTEIN_CODING_GENE	0
FvH4_5g32400	Fvb5	23386792	23387627	496	0	0	PROTEIN_CODING_GENE	0
FvH4_5g22010	Fvb5	13376868	13377691	418	1	0.00239234	PROTEIN_CODING_GENE	0
FvH4_5g16780	Fvb5	9583663	9584442	457	1	0.00218818	PROTEIN_CODING_GENE	0
FvH4_7g17490	Fvb7	14831930	14832624	457	0	0	PROTEIN_CODING_GENE	0
FvH4_2g18410	Fvb2	15785500	15787057	847	2	0.00236128	PROTEIN_CODING_GENE	0
FvH4_2g07280	Fvb2	6023422	6024802	808	1	0.00123762	PROTEIN_CODING_GENE	0
FvH4_6g22410	Fvb6	16109144	16110034	457	0	0	PROTEIN_CODING_GENE	0
FvH4_1g08070	Fvb1	4260441	4261945	847	1	0.00118064	PROTEIN_CODING_GENE	0
FvH4_5g25790	Fvb5	17262896	17266631	2353	0	0	PROTEIN_CODING_GENE	0
FvH4_3g31070	Fvb3	24808324	24809002	418	0	0	PROTEIN_CODING_GENE	0
FvH4_2g21800	Fvb2	18026129	18029905	2353	1	0.000424989	PROTEIN_CODING_GENE	0
FvH4_4g01170	Fvb4	1071724	1073076	847	0	0	PROTEIN_CODING_GENE	0
FvH4_4g14930	Fvb4	18530144	18530939	496	2	0.00403226	PROTEIN_CODING_GENE	0
FvH4_1g10420	Fvb1	5698978	5699765	457	0	0	PROTEIN_CODING_GENE	0
FvH4_7g32820	Fvb7	23513848	23517648	2314	11	0.00475367	PROTEIN_CODING_GENE	0
FvH4_4g09630	Fvb4	11487309	11491122	2314	5	0.00216076	PROTEIN_CODING_GENE	0
FvH4_1g00320	Fvb1	164558	165214	457	2	0.00437637	PROTEIN_CODING_GENE	0
FvH4_4g35740	Fvb4	32947513	32948279	457	0	0	PROTEIN_CODING_GENE	0
FvH4_4g27230	Fvb4	28314444	28315489	457	0	0	PROTEIN_CODING_GENE	0
FvH4_5g02530	Fvb5	1532252	1532945	418	0	0	PROTEIN_CODING_GENE	0
FvH4_7g22010	Fvb7	17475234	17476552	800	1	0.00125	PROTEIN_CODING_GENE	0
FvH4_3g29720	Fvb3	22775464	22776860	808	0	0	PROTEIN_CODING_GENE	0
FvH4_3g21250	Fvb3	14236570	14237467	418	5	0.0119617	PROTEIN_CODING_GENE	0
FvH4_2g14740	Fvb2	12912847	12914103	800	0	0	PROTEIN_CODING_GENE	0
FvH4_7g12640	Fvb7	11458262	11458961	410	0	0	PROTEIN_CODING_GENE	0
FvH4_7g09250	Fvb7	8969334	8970772	800	0	0	PROTEIN_CODING_GENE	0
FvH4_6g32790	Fvb6	25881396	25886637	3353	1	0.00029824	PROTEIN_CODING_GENE	0
FvH4_1g29940	Fvb1	23676949	23677711	410	0	0	PROTEIN_CODING_GENE	0
FvH4_5g30490	Fvb5	21359219	21359860	418	0	0	PROTEIN_CODING_GENE	0
FvH4_7g10730	Fvb7	10057941	10058650	418	0	0	PROTEIN_CODING_GENE	0
FvH4_6g17690	Fvb6	11582915	11584146	800	0	0	PROTEIN_CODING_GENE	0
FvH4_6g04040	Fvb6	2198749	2200094	800	1	0.00125	PROTEIN_CODING_GENE	0
FvH4_4g25020	Fvb4	26953503	26954203	410	0	0	PROTEIN_CODING_GENE	0
FvH4_4g04730	Fvb4	4113173	4118597	3353	0	0	PROTEIN_CODING_GENE	0
FvH4_5g36870	Fvb5	27010972	27012267	800	0	0	PROTEIN_CODING_GENE	0
FvH4_6g07780	Fvb6	4660817	4661552	410	0	0	PROTEIN_CODING_GENE	0
FvH4_3g36530	Fvb3	31284859	31286328	800	0	0	PROTEIN_CODING_GENE	0
FvH4_2g01640	Fvb2	1468100	1469396	800	0	0	PROTEIN_CODING_GENE	0
FvH4_6g20740	Fvb6	14297657	14298618	410	0	0	PROTEIN_CODING_GENE	0
FvH4_1g13920	Fvb1	7663973	7664676	410	0	0	PROTEIN_CODING_GENE	0
FvH4_5g34120	Fvb5	24793462	24794219	410	0	0	PROTEIN_CODING_GENE	0
FvH4_4g01320	Fvb4	1212616	1229141	10847	4	0.000368766	PROTEIN_CODING_GENE	0
FvH4_2g19820	Fvb2	16752945	16756050	1882	0	0	PROTEIN_CODING_GENE	0
FvH4_4g35500	Fvb4	32797364	32800569	1882	1	0.00053135	PROTEIN_CODING_GENE	0
FvH4_6g02770	Fvb6	1576381	1595836	11886	0	0	PROTEIN_CODING_GENE	0
FvH4_3g33070	Fvb3	28467832	28470095	1492	0	0	PROTEIN_CODING_GENE	0
FvH4_4g14460	Fvb4	18144348	18146863	1492	6	0.00402145	PROTEIN_CODING_GENE	0
FvH4_3g37820	Fvb3	32389126	32391656	1453	0	0	PROTEIN_CODING_GENE	0
FvH4_3g37260	Fvb3	31961083	31962051	596	0	0	PROTEIN_CODING_GENE	0
FvH4_2g36650	Fvb2	26787287	26790272	1804	0	0	PROTEIN_CODING_GENE	0
FvH4_4g15190	Fvb4	18777731	18780083	1453	3	0.00206469	PROTEIN_CODING_GENE	0
FvH4_4g09110	Fvb4	10312395	10314575	1453	0	0	PROTEIN_CODING_GENE	0
FvH4_1g25210	Fvb1	17007658	17009281	947	0	0	PROTEIN_CODING_GENE	0
FvH4_2g04190	Fvb2	3283764	3286185	1453	0	0	PROTEIN_CODING_GENE	0
FvH4_1g11380	Fvb1	6203929	6206177	1453	1	0.000688231	PROTEIN_CODING_GENE	0
FvH4_1g09520	Fvb1	5099074	5101490	1453	0	0	PROTEIN_CODING_GENE	0
FvH4_1g04400	Fvb1	2348609	2351599	1804	1	0.000554324	PROTEIN_CODING_GENE	0
FvH4_3g25150	Fvb3	18152093	18153651	908	1	0.00110132	PROTEIN_CODING_GENE	0
FvH4_6g25960	Fvb6	19868127	19870324	1414	1	0.000707214	PROTEIN_CODING_GENE	0
FvH4_5g25190	Fvb5	16646628	16647745	596	0	0	PROTEIN_CODING_GENE	0
FvH4_3g45420	Fvb3	37678205	37682881	2843	0	0	PROTEIN_CODING_GENE	0
FvH4_2g26310	Fvb2	21166442	21167362	557	1	0.00179533	PROTEIN_CODING_GENE	0
FvH4_3g37650	Fvb3	32270655	32271676	596	0	0	PROTEIN_CODING_GENE	0
FvH4_6g48250	Fvb6	36375525	36377063	908	0	0	PROTEIN_CODING_GENE	0
FvH4_6g30970	Fvb6	24178361	24179273	557	0	0	PROTEIN_CODING_GENE	0
FvH4_4g30610	Fvb4	30137418	30138466	596	0	0	PROTEIN_CODING_GENE	0
FvH4_5g33730	Fvb5	24427505	24429364	1024	0	0	PROTEIN_CODING_GENE	0
FvH4_7g09300	Fvb7	8983805	8985335	947	0	0	PROTEIN_CODING_GENE	0
FvH4_1g27940	Fvb1	19576737	19578495	1024	0	0	PROTEIN_CODING_GENE	0
FvH4_1g11090	Fvb1	6049357	6050425	596	1	0.00167785	PROTEIN_CODING_GENE	0
FvH4_7g12140	Fvb7	11049815	11050732	518	0	0	PROTEIN_CODING_GENE	0
FvH4_4g22880	Fvb4	25521352	25521662	167	0	0	PROTEIN_CODING_GENE	0
FvH4_1g25610	Fvb1	17416643	17421668	2804	0	0	PROTEIN_CODING_GENE	0
FvH4_7g18350	Fvb7	15320903	15333058	7392	7	0.00094697	PROTEIN_CODING_GENE	0
FvH4_7g09490	Fvb7	9110484	9111387	596	1	0.00167785	PROTEIN_CODING_GENE	0
FvH4_2g31550	Fvb2	24157919	24158836	557	0	0	PROTEIN_CODING_GENE	0
FvH4_2g16100	Fvb2	14039373	14040456	557	0	0	PROTEIN_CODING_GENE	0
FvH4_6g53900	Fvb6	39446654	39447033	167	0	0	PROTEIN_CODING_GENE	0
FvH4_6g03620	Fvb6	1983960	1985701	1024	2	0.00195312	PROTEIN_CODING_GENE	0
FvH4_4g19890	Fvb4	23384592	23385553	518	0	0	PROTEIN_CODING_GENE	0
FvH4_1g27780	Fvb1	19373021	19373343	167	0	0	PROTEIN_CODING_GENE	0
FvH4_1g08530	Fvb1	4519683	4520704	557	0	0	PROTEIN_CODING_GENE	0
FvH4_5g11970	Fvb5	6773202	6773482	167	0	0	PROTEIN_CODING_GENE	0
FvH4_7g09430	Fvb7	9059301	9060112	518	0	0	PROTEIN_CODING_GENE	0
FvH4_3g19550	Fvb3	12646465	12646754	167	0	0	PROTEIN_CODING_GENE	0
FvH4_2g28190	Fvb2	22181777	22182104	167	1	0.00598802	PROTEIN_CODING_GENE	0
FvH4_6g11870	Fvb6	7107362	7108288	596	0	0	PROTEIN_CODING_GENE	0
FvH4_6g06380	Fvb6	3725723	3726592	518	0	0	PROTEIN_CODING_GENE	0
FvH4_1g29010	Fvb1	21433775	21434184	167	0	0	PROTEIN_CODING_GENE	0
FvH4_5g26840	Fvb5	18215101	18215342	128	0	0	PROTEIN_CODING_GENE	0
FvH4_3g35340	Fvb3	30443924	30447626	2414	0	0	PROTEIN_CODING_GENE	0
FvH4_3g12120	Fvb3	7184873	7190923	3882	4	0.0010304	PROTEIN_CODING_GENE	0
FvH4_6g20420	Fvb6	14055169	14056068	557	0	0	PROTEIN_CODING_GENE	0
FvH4_6g14070	Fvb6	8621222	8622076	557	0	0	PROTEIN_CODING_GENE	0
FvH4_4g33610	Fvb4	31796258	31796585	167	0	0	PROTEIN_CODING_GENE	0
FvH4_4g22700	Fvb4	25424509	25424732	128	0	0	PROTEIN_CODING_GENE	0
FvH4_4g14230	Fvb4	17807670	17807932	128	0	0	PROTEIN_CODING_GENE	0
FvH4_7g10020	Fvb7	9484611	9484954	167	0	0	PROTEIN_CODING_GENE	0
FvH4_7g00330	Fvb7	950754	951695	557	0	0	PROTEIN_CODING_GENE	0
FvH4_4g15670	Fvb4	19549623	19550046	167	0	0	PROTEIN_CODING_GENE	0
FvH4_1g12580	Fvb1	6905388	6905794	167	0	0	PROTEIN_CODING_GENE	0
FvH4_1g09410	Fvb1	5055433	5056334	518	1	0.0019305	PROTEIN_CODING_GENE	0
FvH4_5g13460	Fvb5	7604710	7608725	2414	0	0	PROTEIN_CODING_GENE	0
FvH4_7g29690	Fvb7	21792116	21792354	128	0	0	PROTEIN_CODING_GENE	0
FvH4_7g28610	Fvb7	21185812	21186750	557	0	0	PROTEIN_CODING_GENE	0
FvH4_3g13460	Fvb3	8059462	8063059	2063	1	0.000484731	PROTEIN_CODING_GENE	0
FvH4_6g38310	Fvb6	30287041	30288620	908	0	0	PROTEIN_CODING_GENE	0
FvH4_6g21450	Fvb6	15005041	15005357	167	0	0	PROTEIN_CODING_GENE	0
FvH4_4g22350	Fvb4	25210713	25210984	128	0	0	PROTEIN_CODING_GENE	0
FvH4_5g34260	Fvb5	24920727	24922193	900	0	0	PROTEIN_CODING_GENE	0
FvH4_5g32250	Fvb5	23265197	23268339	2024	0	0	PROTEIN_CODING_GENE	0
FvH4_5g28540	Fvb5	19702929	19703185	128	0	0	PROTEIN_CODING_GENE	0
FvH4_7g29420	Fvb7	21647907	21649363	900	0	0	PROTEIN_CODING_GENE	0
FvH4_2g32220	Fvb2	24498224	24498465	128	0	0	PROTEIN_CODING_GENE	0
FvH4_6g10080	Fvb6	5970218	5970546	167	1	0.00598802	PROTEIN_CODING_GENE	0
FvH4_6g40290	Fvb6	31796985	31797276	128	2	0.015625	PROTEIN_CODING_GENE	0
FvH4_5g09830	Fvb5	5637600	5637835	128	0	0	PROTEIN_CODING_GENE	0
FvH4_7g04290	Fvb7	4880418	4880788	167	0	0	PROTEIN_CODING_GENE	0
FvH4_3g44760	Fvb3	37250591	37250817	128	0	0	PROTEIN_CODING_GENE	0
FvH4_2g36280	Fvb2	26601309	26601610	167	0	0	PROTEIN_CODING_GENE	0
FvH4_2g20610	Fvb2	17264207	17264520	167	1	0.00598802	PROTEIN_CODING_GENE	0
FvH4_2g07480	Fvb2	6236749	6237095	128	0	0	PROTEIN_CODING_GENE	0
FvH4_6g53410	Fvb6	39171102	39171930	518	1	0.0019305	PROTEIN_CODING_GENE	0
FvH4_6g27810	Fvb6	21429040	21429317	128	0	0	PROTEIN_CODING_GENE	0
FvH4_6g15820	Fvb6	9875341	9876933	900	0	0	PROTEIN_CODING_GENE	0
FvH4_3g08090	Fvb3	4761299	4761546	128	0	0	PROTEIN_CODING_GENE	0
FvH4_6g36090	Fvb6	28414217	28414458	128	0	0	PROTEIN_CODING_GENE	0
FvH4_5g03530	Fvb5	2077957	2078270	167	0	0	PROTEIN_CODING_GENE	0
FvH4_3g41460	Fvb3	34827113	34827954	510	0	0	PROTEIN_CODING_GENE	0
FvH4_6g31400	Fvb6	24543829	24544704	510	0	0	PROTEIN_CODING_GENE	0
FvH4_1g21790	Fvb1	13738044	13738279	128	0	0	PROTEIN_CODING_GENE	0
FvH4_1g05720	Fvb1	3014434	3014840	167	0	0	PROTEIN_CODING_GENE	0
FvH4_3g24510	Fvb3	17548571	17548813	120	0	0	PROTEIN_CODING_GENE	0
FvH4_1g02040	Fvb1	1075977	1077387	900	0	0	PROTEIN_CODING_GENE	0
FvH4_5g33160	Fvb5	23941966	23946832	3024	0	0	PROTEIN_CODING_GENE	0
FvH4_3g42170	Fvb3	35230595	35231497	510	0	0	PROTEIN_CODING_GENE	0
FvH4_3g39800	Fvb3	33728100	33728314	120	0	0	PROTEIN_CODING_GENE	0
FvH4_3g27510	Fvb3	20583535	20584950	900	2	0.00222222	PROTEIN_CODING_GENE	0
FvH4_6g41150	Fvb6	32428669	32428874	120	0	0	PROTEIN_CODING_GENE	0
FvH4_6g36760	Fvb6	28897640	28897824	120	0	0	PROTEIN_CODING_GENE	0
FvH4_7g29200	Fvb7	21567478	21568518	510	0	0	PROTEIN_CODING_GENE	0
FvH4_2g08540	Fvb2	7481716	7482596	510	1	0.00196078	PROTEIN_CODING_GENE	0
FvH4_2g00370	Fvb2	487646	487911	120	0	0	PROTEIN_CODING_GENE	0
FvH4_6g36700	Fvb6	28886661	28886845	120	0	0	PROTEIN_CODING_GENE	0
FvH4_5g13380	Fvb5	7553600	7554377	510	2	0.00392157	PROTEIN_CODING_GENE	0
FvH4_3g19440	Fvb3	12606859	12607166	120	0	0	PROTEIN_CODING_GENE	0
FvH4_6g13190	Fvb6	8041834	8042084	120	0	0	PROTEIN_CODING_GENE	0
FvH4_1g06240	Fvb1	3294229	3294575	120	0	0	PROTEIN_CODING_GENE	0
FvH4_1g03870	Fvb1	2053153	2054099	510	1	0.00196078	PROTEIN_CODING_GENE	0
FvH4_4g35570	Fvb4	32825693	32840118	9353	8	0.000855341	PROTEIN_CODING_GENE	0
FvH4_1g12910	Fvb1	7129897	7130108	120	0	0	PROTEIN_CODING_GENE	0
FvH4_5g04700	Fvb5	2757335	2757579	120	0	0	PROTEIN_CODING_GENE	0
FvH4_7g22240	Fvb7	17566886	17570040	1943	1	0.000514668	PROTEIN_CODING_GENE	0
FvH4_7g16360	Fvb7	14015080	14017793	1592	1	0.000628141	PROTEIN_CODING_GENE	0
FvH4_3g08910	Fvb3	5215996	5216240	120	0	0	PROTEIN_CODING_GENE	0
FvH4_2g36190	Fvb2	26530009	26532593	1592	0	0	PROTEIN_CODING_GENE	0
FvH4_6g28450	Fvb6	21918769	21921956	1943	0	0	PROTEIN_CODING_GENE	0
FvH4_2g14380	Fvb2	12647349	12649815	1553	0	0	PROTEIN_CODING_GENE	0
FvH4_1g22520	Fvb1	14441570	14444084	1553	0	0	PROTEIN_CODING_GENE	0
FvH4_3g37960	Fvb3	32507496	32512307	2982	2	0.000670691	PROTEIN_CODING_GENE	0
FvH4_7g21490	Fvb7	17183616	17184771	657	0	0	PROTEIN_CODING_GENE	0
FvH4_7g17580	Fvb7	14892440	14895119	1514	16	0.010568	PROTEIN_CODING_GENE	0
FvH4_3g30120	Fvb3	23351479	23353264	1163	1	0.000859845	PROTEIN_CODING_GENE	0
FvH4_3g22260	Fvb3	15261427	15263828	1514	0	0	PROTEIN_CODING_GENE	0
FvH4_2g23210	Fvb2	19019289	19021734	1514	0	0	PROTEIN_CODING_GENE	0
FvH4_6g53370	Fvb6	39142301	39144061	1163	0	0	PROTEIN_CODING_GENE	0
FvH4_7g15650	Fvb7	13497200	13498372	657	1	0.00152207	PROTEIN_CODING_GENE	0
FvH4_3g18890	Fvb3	12133575	12137758	2592	2	0.000771605	PROTEIN_CODING_GENE	0
FvH4_6g49710	Fvb6	37181967	37183063	657	0	0	PROTEIN_CODING_GENE	0
FvH4_6g03850	Fvb6	2077482	2078764	696	0	0	PROTEIN_CODING_GENE	0
FvH4_4g04410	Fvb4	3770951	3772965	1163	0	0	PROTEIN_CODING_GENE	0
FvH4_1g10400	Fvb1	5676634	5678588	1163	1	0.000859845	PROTEIN_CODING_GENE	0
FvH4_7g11850	Fvb7	10833404	10835318	1124	1	0.00088968	PROTEIN_CODING_GENE	0
FvH4_3g39140	Fvb3	33373441	33375521	1124	1	0.00088968	PROTEIN_CODING_GENE	0
FvH4_6g03220	Fvb6	1797234	1798372	657	0	0	PROTEIN_CODING_GENE	0
FvH4_1g21400	Fvb1	13343829	13344322	267	0	0	PROTEIN_CODING_GENE	0
FvH4_7g07060	Fvb7	7049284	7050384	657	0	0	PROTEIN_CODING_GENE	0
FvH4_3g27270	Fvb3	20351169	20351703	267	0	0	PROTEIN_CODING_GENE	0
FvH4_2g26210	Fvb2	21080331	21081466	657	0	0	PROTEIN_CODING_GENE	0
FvH4_6g53610	Fvb6	39271453	39272699	696	0	0	PROTEIN_CODING_GENE	0
FvH4_4g06400	Fvb4	5678333	5679381	618	0	0	PROTEIN_CODING_GENE	0
FvH4_5g33220	Fvb5	24034912	24035504	267	0	0	PROTEIN_CODING_GENE	0
FvH4_3g40040	Fvb3	33871805	33873030	696	0	0	PROTEIN_CODING_GENE	0
FvH4_2g08590	Fvb2	7502024	7502942	618	0	0	PROTEIN_CODING_GENE	0
FvH4_3g27350	Fvb3	20392571	20396424	2514	0	0	PROTEIN_CODING_GENE	0
FvH4_2g26200	Fvb2	21076358	21077438	657	0	0	PROTEIN_CODING_GENE	0
FvH4_6g08260	Fvb6	4909040	4910256	657	0	0	PROTEIN_CODING_GENE	0
FvH4_4g08780	Fvb4	9455437	9456579	696	1	0.00143678	PROTEIN_CODING_GENE	0
FvH4_4g00940	Fvb4	809744	811510	1124	1	0.00088968	PROTEIN_CODING_GENE	0
FvH4_7g08620	Fvb7	8468857	8470080	696	0	0	PROTEIN_CODING_GENE	0
FvH4_2g26060	Fvb2	20982195	20983399	657	0	0	PROTEIN_CODING_GENE	0
FvH4_2g09710	Fvb2	8585124	8586457	657	0	0	PROTEIN_CODING_GENE	0
FvH4_4g09220	Fvb4	10716429	10716903	228	0	0	PROTEIN_CODING_GENE	0
FvH4_1g14830	Fvb1	8282667	8283820	696	0	0	PROTEIN_CODING_GENE	0
FvH4_7g22490	Fvb7	17694376	17694917	267	0	0	PROTEIN_CODING_GENE	0
FvH4_7g09610	Fvb7	9229116	9229585	267	0	0	PROTEIN_CODING_GENE	0
FvH4_7g02170	Fvb7	2544506	2545012	228	0	0	PROTEIN_CODING_GENE	0
FvH4_2g29970	Fvb2	23216517	23217620	657	0	0	PROTEIN_CODING_GENE	0
FvH4_2g16410	Fvb2	14335026	14335507	267	0	0	PROTEIN_CODING_GENE	0
FvH4_6g21210	Fvb6	14747741	14748747	618	1	0.00161812	PROTEIN_CODING_GENE	0
FvH4_4g30270	Fvb4	29987530	29988017	267	0	0	PROTEIN_CODING_GENE	0
FvH4_4g00860	Fvb4	751275	752479	696	2	0.00287356	PROTEIN_CODING_GENE	0
FvH4_3g33140	Fvb3	28569135	28569618	267	0	0	PROTEIN_CODING_GENE	0
FvH4_6g12920	Fvb6	7836272	7836663	228	0	0	PROTEIN_CODING_GENE	0
FvH4_1g02750	Fvb1	1575492	1576639	657	0	0	PROTEIN_CODING_GENE	0
FvH4_6g37220	Fvb6	29340115	29340649	267	0	0	PROTEIN_CODING_GENE	0
FvH4_4g05120	Fvb4	4418527	4418987	267	0	0	PROTEIN_CODING_GENE	0
FvH4_5g14570	Fvb5	8252641	8253168	267	0	0	PROTEIN_CODING_GENE	0
FvH4_7g12230	Fvb7	11088718	11090040	618	0	0	PROTEIN_CODING_GENE	0
FvH4_2g27630	Fvb2	21875813	21877062	610	2	0.00327869	PROTEIN_CODING_GENE	0
FvH4_6g09340	Fvb6	5555100	5555568	267	0	0	PROTEIN_CODING_GENE	0
FvH4_4g09560	Fvb4	11346529	11347590	618	0	0	PROTEIN_CODING_GENE	0
FvH4_4g02540	Fvb4	2302648	2306088	2124	0	0	PROTEIN_CODING_GENE	0
FvH4_5g39770	Fvb5	29405507	29405961	220	0	0	PROTEIN_CODING_GENE	0
FvH4_2g33900	Fvb2	25302347	25302741	220	1	0.00454545	PROTEIN_CODING_GENE	0
FvH4_7g30090	Fvb7	22005116	22005570	228	2	0.00877193	PROTEIN_CODING_GENE	0
FvH4_3g10120	Fvb3	5886195	5887213	610	0	0	PROTEIN_CODING_GENE	0
FvH4_2g20440	Fvb2	17138014	17138480	228	0	0	PROTEIN_CODING_GENE	0
FvH4_4g24740	Fvb4	26773889	26774272	220	0	0	PROTEIN_CODING_GENE	0
FvH4_7g21170	Fvb7	17004068	17005076	610	0	0	PROTEIN_CODING_GENE	0
FvH4_3g25240	Fvb3	18187195	18187382	73	0	0	PROTEIN_CODING_GENE	0
FvH4_2g07460	Fvb2	6207759	6218756	7024	7	0.000996583	PROTEIN_CODING_GENE	0
FvH4_4g07110	Fvb4	6517025	6522090	3163	0	0	PROTEIN_CODING_GENE	0
FvH4_5g07400	Fvb5	4328923	4329312	220	0	0	PROTEIN_CODING_GENE	0
FvH4_7g32340	Fvb7	23257434	23258477	610	0	0	PROTEIN_CODING_GENE	0
FvH4_4g08590	Fvb4	8841612	8842033	220	0	0	PROTEIN_CODING_GENE	0
FvH4_5g13160	Fvb5	7430327	7430744	220	0	0	PROTEIN_CODING_GENE	0
FvH4_7g03450	Fvb7	3779577	3780587	610	1	0.00163934	PROTEIN_CODING_GENE	0
FvH4_1g00150	Fvb1	86669	87108	228	0	0	PROTEIN_CODING_GENE	0
FvH4_7g19500	Fvb7	16067237	16067667	220	0	0	PROTEIN_CODING_GENE	0
FvH4_2g10360	Fvb2	9241563	9241905	220	0	0	PROTEIN_CODING_GENE	0
FvH4_5g23590	Fvb5	14916471	14923869	4514	5	0.00110767	PROTEIN_CODING_GENE	0
FvH4_3g27470	Fvb3	20513748	20520540	4514	0	0	PROTEIN_CODING_GENE	0
FvH4_3g06010	Fvb3	3490794	3491196	220	1	0.00454545	PROTEIN_CODING_GENE	0
FvH4_5g30200	Fvb5	21114305	21114759	220	0	0	PROTEIN_CODING_GENE	0
FvH4_2g21960	Fvb2	18125756	18126249	220	0	0	PROTEIN_CODING_GENE	0
FvH4_5g32390	Fvb5	23384499	23384940	220	0	0	PROTEIN_CODING_GENE	0
FvH4_3g33180	Fvb3	28582105	28584978	1692	0	0	PROTEIN_CODING_GENE	0
FvH4_2g15870	Fvb2	13906906	13908421	796	0	0	PROTEIN_CODING_GENE	0
FvH4_4g32790	Fvb4	31293420	31296129	1653	0	0	PROTEIN_CODING_GENE	0
FvH4_7g10970	Fvb7	10255113	10256632	796	0	0	PROTEIN_CODING_GENE	0
FvH4_1g00680	Fvb1	351865	354892	1692	1	0.000591017	PROTEIN_CODING_GENE	0
FvH4_5g16360	Fvb5	9312326	9314907	1653	0	0	PROTEIN_CODING_GENE	0
FvH4_7g07770	Fvb7	7668049	7679526	6943	5	0.00072015	PROTEIN_CODING_GENE	0
FvH4_3g44600	Fvb3	37150949	37158885	5124	4	0.00078064	PROTEIN_CODING_GENE	0
FvH4_3g36070	Fvb3	30937933	30939494	796	0	0	PROTEIN_CODING_GENE	0
FvH4_3g20130	Fvb3	13240571	13242625	1263	0	0	PROTEIN_CODING_GENE	0
FvH4_2g24000	Fvb2	19613855	19616087	1263	0	0	PROTEIN_CODING_GENE	0
FvH4_4g29790	Fvb4	29766540	29768740	1263	1	0.000791766	PROTEIN_CODING_GENE	0
FvH4_3g16530	Fvb3	10435282	10436555	796	0	0	PROTEIN_CODING_GENE	0
FvH4_1g23680	Fvb1	15543008	15544335	796	2	0.00251256	PROTEIN_CODING_GENE	0
FvH4_5g10710	Fvb5	6080860	6083027	1263	0	0	PROTEIN_CODING_GENE	0
FvH4_7g00750	Fvb7	1272623	1272825	73	0	0	PROTEIN_CODING_GENE	0
FvH4_1g11130	Fvb1	6074188	6076259	1263	0	0	PROTEIN_CODING_GENE	0
FvH4_2g27480	Fvb2	21808987	21809591	367	0	0	PROTEIN_CODING_GENE	0
FvH4_2g26190	Fvb2	21070381	21072449	1224	0	0	PROTEIN_CODING_GENE	0
FvH4_4g20140	Fvb4	23517199	23518434	757	0	0	PROTEIN_CODING_GENE	0
FvH4_2g34380	Fvb2	25559830	25560992	718	0	0	PROTEIN_CODING_GENE	0
FvH4_5g08260	Fvb5	4791774	4793695	1224	0	0	PROTEIN_CODING_GENE	0
FvH4_5g07160	Fvb5	4198813	4200767	1224	1	0.000816993	PROTEIN_CODING_GENE	0
FvH4_3g36050	Fvb3	30931448	30933009	796	0	0	PROTEIN_CODING_GENE	0
FvH4_3g35630	Fvb3	30585868	30587139	796	0	0	PROTEIN_CODING_GENE	0
FvH4_1g15070	Fvb1	8518295	8520293	1224	1	0.000816993	PROTEIN_CODING_GENE	0
FvH4_4g12400	Fvb4	16100730	16102000	796	3	0.00376884	PROTEIN_CODING_GENE	0
FvH4_4g08290	Fvb4	8185264	8185922	367	0	0	PROTEIN_CODING_GENE	0
FvH4_4g03490	Fvb4	3136049	3140235	2653	0	0	PROTEIN_CODING_GENE	0
FvH4_5g03510	Fvb5	2074748	2076089	796	1	0.00125628	PROTEIN_CODING_GENE	0
FvH4_2g02640	Fvb2	2095072	2096379	796	0	0	PROTEIN_CODING_GENE	0
FvH4_6g05010	Fvb6	2776179	2777353	718	0	0	PROTEIN_CODING_GENE	0
FvH4_4g24780	Fvb4	26788203	26798764	6124	7	0.00114304	PROTEIN_CODING_GENE	0
FvH4_3g45880	Fvb3	38044093	38049823	3692	5	0.00135428	PROTEIN_CODING_GENE	0
FvH4_6g28320	Fvb6	21797051	21798296	718	0	0	PROTEIN_CODING_GENE	0
FvH4_6g06820	Fvb6	4113425	4114677	757	0	0	PROTEIN_CODING_GENE	0
FvH4_6g52180	Fvb6	38521624	38522477	367	1	0.0027248	PROTEIN_CODING_GENE	0
FvH4_5g17850	Fvb5	10244064	10245258	718	0	0	PROTEIN_CODING_GENE	0
FvH4_2g14030	Fvb2	12342400	12342998	367	0	0	PROTEIN_CODING_GENE	0
FvH4_5g37330	Fvb5	27444212	27445430	718	0	0	PROTEIN_CODING_GENE	0
FvH4_7g02110	Fvb7	2449469	2450118	367	0	0	PROTEIN_CODING_GENE	0
FvH4_3g17600	Fvb3	11207738	11208350	367	0	0	PROTEIN_CODING_GENE	0
FvH4_2g21590	Fvb2	17937323	17937990	367	1	0.0027248	PROTEIN_CODING_GENE	0
FvH4_6g50770	Fvb6	37736481	37737070	367	0	0	PROTEIN_CODING_GENE	0
FvH4_1g05160	Fvb1	2739536	2743167	2224	1	0.00044964	PROTEIN_CODING_GENE	0
FvH4_6g07040	Fvb6	4239069	4239709	367	0	0	PROTEIN_CODING_GENE	0
FvH4_1g28020	Fvb1	19833680	19834188	328	2	0.00609756	PROTEIN_CODING_GENE	0
FvH4_1g04300	Fvb1	2303249	2304591	710	0	0	PROTEIN_CODING_GENE	0
FvH4_3g30690	Fvb3	24066161	24066821	320	0	0	PROTEIN_CODING_GENE	0
FvH4_2g38490	Fvb2	27843122	27843621	320	0	0	PROTEIN_CODING_GENE	0
FvH4_6g30870	Fvb6	24036464	24037594	710	0	0	PROTEIN_CODING_GENE	0
FvH4_5g30410	Fvb5	21300252	21300850	328	0	0	PROTEIN_CODING_GENE	0
FvH4_1g18440	Fvb1	10745152	10745760	328	0	0	PROTEIN_CODING_GENE	0
FvH4_3g11000	Fvb3	6499953	6500499	328	0	0	PROTEIN_CODING_GENE	0
FvH4_3g08600	Fvb3	5022611	5023239	328	0	0	PROTEIN_CODING_GENE	0
FvH4_3g05690	Fvb3	3318057	3318599	328	0	0	PROTEIN_CODING_GENE	0
FvH4_3g01910	Fvb3	975061	976200	718	0	0	PROTEIN_CODING_GENE	0
FvH4_2g09880	Fvb2	8734572	8735191	320	0	0	PROTEIN_CODING_GENE	0
FvH4_6g51260	Fvb6	38022457	38023043	320	0	0	PROTEIN_CODING_GENE	0
FvH4_6g21290	Fvb6	14826002	14826514	320	0	0	PROTEIN_CODING_GENE	0
FvH4_7g20150	Fvb7	16435631	16436838	710	1	0.00140845	PROTEIN_CODING_GENE	0
FvH4_5g06970	Fvb5	4129671	4130214	320	0	0	PROTEIN_CODING_GENE	0
FvH4_2g31910	Fvb2	24325406	24325948	320	0	0	PROTEIN_CODING_GENE	0
FvH4_4g35430	Fvb4	32746134	32760129	8124	13	0.0016002	PROTEIN_CODING_GENE	0
FvH4_4g07940	Fvb4	7490637	7491156	320	0	0	PROTEIN_CODING_GENE	0
FvH4_7g16750	Fvb7	14309940	14310509	320	0	0	PROTEIN_CODING_GENE	0
FvH4_3g44110	Fvb3	36792981	36793570	320	2	0.00625	PROTEIN_CODING_GENE	0
FvH4_4g03410	Fvb4	3071728	3072329	320	1	0.003125	PROTEIN_CODING_GENE	0
FvH4_2g34210	Fvb2	25462729	25465900	1792	1	0.000558036	PROTEIN_CODING_GENE	0
FvH4_6g47240	Fvb6	35871613	35873222	896	0	0	PROTEIN_CODING_GENE	0
FvH4_2g26020	Fvb2	20966179	20967633	896	1	0.00111607	PROTEIN_CODING_GENE	0
FvH4_1g06130	Fvb1	3260314	3260498	73	0	0	PROTEIN_CODING_GENE	0
FvH4_5g28720	Fvb5	19883956	19886823	1714	0	0	PROTEIN_CODING_GENE	0
FvH4_6g16960	Fvb6	10822664	10825446	1714	0	0	PROTEIN_CODING_GENE	0
FvH4_4g26890	Fvb4	28084536	28085971	857	0	0	PROTEIN_CODING_GENE	0
FvH4_1g26650	Fvb1	18477377	18479670	1363	0	0	PROTEIN_CODING_GENE	0
FvH4_6g27670	Fvb6	21335507	21336872	857	0	0	PROTEIN_CODING_GENE	0
FvH4_4g17940	Fvb4	21922117	21923562	857	0	0	PROTEIN_CODING_GENE	0
FvH4_2g03930	Fvb2	3111767	3114517	1714	1	0.000583431	PROTEIN_CODING_GENE	0
FvH4_6g33770	Fvb6	26756742	26758166	896	0	0	PROTEIN_CODING_GENE	0
FvH4_7g20040	Fvb7	16379009	16381173	1324	0	0	PROTEIN_CODING_GENE	0
FvH4_3g35160	Fvb3	30337218	30339323	1324	0	0	PROTEIN_CODING_GENE	0
FvH4_6g31250	Fvb6	24402268	24403847	896	0	0	PROTEIN_CODING_GENE	0
FvH4_5g01480	Fvb5	913214	915531	1363	0	0	PROTEIN_CODING_GENE	0
FvH4_7g19310	Fvb7	15931987	15936453	2753	1	0.00036324	PROTEIN_CODING_GENE	0
FvH4_5g08960	Fvb5	5174289	5176438	1324	0	0	PROTEIN_CODING_GENE	0
FvH4_6g52140	Fvb6	38507005	38507763	467	0	0	PROTEIN_CODING_GENE	0
FvH4_3g26700	Fvb3	19809337	19811030	896	2	0.00223214	PROTEIN_CODING_GENE	0
FvH4_1g29670	Fvb1	22962203	22962861	428	0	0	PROTEIN_CODING_GENE	0
FvH4_1g01920	Fvb1	1001155	1001892	467	0	0	PROTEIN_CODING_GENE	0
FvH4_7g14040	Fvb7	12477588	12478342	428	0	0	PROTEIN_CODING_GENE	0
FvH4_3g10240	Fvb3	5965664	5966483	467	0	0	PROTEIN_CODING_GENE	0
FvH4_6g11030	Fvb6	6601451	6602856	857	1	0.00116686	PROTEIN_CODING_GENE	0
FvH4_1g15110	Fvb1	8536700	8537504	467	0	0	PROTEIN_CODING_GENE	0
FvH4_5g00900	Fvb5	521231	522753	818	0	0	PROTEIN_CODING_GENE	0
FvH4_3g29030	Fvb3	22141732	22142654	428	1	0.00233645	PROTEIN_CODING_GENE	0
FvH4_3g11540	Fvb3	6810150	6810972	428	0	0	PROTEIN_CODING_GENE	0
FvH4_3g10640	Fvb3	6342041	6342845	467	0	0	PROTEIN_CODING_GENE	0
FvH4_6g21520	Fvb6	15109066	15109917	467	0	0	PROTEIN_CODING_GENE	0
FvH4_4g36400	Fvb4	33365262	33366617	818	0	0	PROTEIN_CODING_GENE	0
FvH4_1g15230	Fvb1	8651488	8655326	2363	3	0.00126957	PROTEIN_CODING_GENE	0
FvH4_5g38140	Fvb5	28189166	28190025	428	0	0	PROTEIN_CODING_GENE	0
FvH4_5g08620	Fvb5	4957315	4958063	428	0	0	PROTEIN_CODING_GENE	0
FvH4_3g25210	Fvb3	18174435	18178243	2324	2	0.000860585	PROTEIN_CODING_GENE	0
FvH4_6g23290	Fvb6	17276546	17277408	467	0	0	PROTEIN_CODING_GENE	0
FvH4_6g21820	Fvb6	15419336	15420138	467	2	0.00428266	PROTEIN_CODING_GENE	0
FvH4_6g10780	Fvb6	6466583	6467336	467	0	0	PROTEIN_CODING_GENE	0
FvH4_2g22830	Fvb2	18756771	18757550	467	1	0.00214133	PROTEIN_CODING_GENE	0
FvH4_6g35870	Fvb6	28280154	28280877	428	0	0	PROTEIN_CODING_GENE	0
FvH4_3g16400	Fvb3	10322511	10323208	428	0	0	PROTEIN_CODING_GENE	0
FvH4_3g08940	Fvb3	5233613	5234499	467	0	0	PROTEIN_CODING_GENE	0
FvH4_6g35700	Fvb6	28175923	28177283	810	0	0	PROTEIN_CODING_GENE	0
FvH4_1g16700	Fvb1	9672268	9673046	428	0	0	PROTEIN_CODING_GENE	0
FvH4_7g29800	Fvb7	21845090	21845841	420	1	0.00238095	PROTEIN_CODING_GENE	0
FvH4_6g34210	Fvb6	26991436	26992724	810	2	0.00246914	PROTEIN_CODING_GENE	0
FvH4_1g25200	Fvb1	17000399	17001131	420	0	0	PROTEIN_CODING_GENE	0
FvH4_2g25190	Fvb2	20523932	20524650	428	0	0	PROTEIN_CODING_GENE	0
FvH4_1g21320	Fvb1	13297388	13298102	420	0	0	PROTEIN_CODING_GENE	0
FvH4_7g06270	Fvb7	6367849	6368582	420	0	0	PROTEIN_CODING_GENE	0
FvH4_6g02010	Fvb6	1153694	1154470	428	1	0.00233645	PROTEIN_CODING_GENE	0
FvH4_5g24820	Fvb5	16185635	16186888	810	0	0	PROTEIN_CODING_GENE	0
FvH4_5g27010	Fvb5	18318089	18318798	420	1	0.00238095	PROTEIN_CODING_GENE	0
FvH4_2g07100	Fvb2	5874950	5876580	810	0	0	PROTEIN_CODING_GENE	0
FvH4_3g26000	Fvb3	18819736	18820470	420	1	0.00238095	PROTEIN_CODING_GENE	0
FvH4_2g17770	Fvb2	15256357	15257160	420	7	0.0166667	PROTEIN_CODING_GENE	0
FvH4_3g31650	Fvb3	26084446	26087525	1892	9	0.00475687	PROTEIN_CODING_GENE	0
FvH4_6g44200	Fvb6	34071099	34074081	1853	0	0	PROTEIN_CODING_GENE	0
FvH4_6g39090	Fvb6	30936813	30939945	1853	0	0	PROTEIN_CODING_GENE	0
FvH4_6g28630	Fvb6	22080055	22083038	1853	0	0	PROTEIN_CODING_GENE	0
FvH4_5g27960	Fvb5	19177580	19187901	6792	3	0.000441696	PROTEIN_CODING_GENE	0
FvH4_5g07030	Fvb5	4151129	4159955	5363	0	0	PROTEIN_CODING_GENE	0
FvH4_7g10450	Fvb7	9880160	9883330	1853	0	0	PROTEIN_CODING_GENE	0
FvH4_2g36180	Fvb2	26526128	26529206	1814	0	0	PROTEIN_CODING_GENE	0
FvH4_2g26830	Fvb2	21475965	21478244	1463	0	0	PROTEIN_CODING_GENE	0
FvH4_2g30430	Fvb2	23577495	23579174	996	1	0.00100402	PROTEIN_CODING_GENE	0
FvH4_2g11610	Fvb2	10129909	10132751	1814	1	0.000551268	PROTEIN_CODING_GENE	0
FvH4_6g41420	Fvb6	32569776	32572453	1814	0	0	PROTEIN_CODING_GENE	0
FvH4_6g33600	Fvb6	26616904	26619701	1814	5	0.00275634	PROTEIN_CODING_GENE	0
FvH4_4g20890	Fvb4	24017534	24020525	1814	0	0	PROTEIN_CODING_GENE	0
FvH4_1g19650	Fvb1	11875108	11877367	1463	1	0.000683527	PROTEIN_CODING_GENE	0
FvH4_2g28640	Fvb2	22391024	22392622	957	0	0	PROTEIN_CODING_GENE	0
FvH4_1g00260	Fvb1	133344	135141	996	0	0	PROTEIN_CODING_GENE	0
FvH4_3g14940	Fvb3	9240538	9249177	5324	1	0.000187829	PROTEIN_CODING_GENE	0
FvH4_3g32100	Fvb3	27339945	27340801	567	2	0.00352734	PROTEIN_CODING_GENE	0
FvH4_2g35940	Fvb2	26426161	26427731	918	0	0	PROTEIN_CODING_GENE	0
FvH4_2g14940	Fvb2	13120669	13122642	1073	0	0	PROTEIN_CODING_GENE	0
FvH4_1g25860	Fvb1	17774583	17777149	1424	1	0.000702247	PROTEIN_CODING_GENE	0
FvH4_1g20190	Fvb1	12411760	12413397	996	0	0	PROTEIN_CODING_GENE	0
FvH4_1g00030	Fvb1	21050	24109	1853	0	0	PROTEIN_CODING_GENE	0
FvH4_2g36590	Fvb2	26757668	26759358	996	0	0	PROTEIN_CODING_GENE	0
FvH4_3g11060	Fvb3	6525143	6526950	1073	0	0	PROTEIN_CODING_GENE	0
FvH4_2g13570	Fvb2	11851777	11852673	567	0	0	PROTEIN_CODING_GENE	0
FvH4_2g11190	Fvb2	9759472	9761447	1073	4	0.00372787	PROTEIN_CODING_GENE	0
FvH4_6g15290	Fvb6	9522034	9524267	1073	0	0	PROTEIN_CODING_GENE	0
FvH4_6g12550	Fvb6	7594779	7596504	957	0	0	PROTEIN_CODING_GENE	0
FvH4_5g31080	Fvb5	21985362	21987233	1034	0	0	PROTEIN_CODING_GENE	0
FvH4_7g15220	Fvb7	13240095	13241692	1034	2	0.00193424	PROTEIN_CODING_GENE	0
FvH4_3g01680	Fvb3	866814	868503	957	2	0.00208986	PROTEIN_CODING_GENE	0
FvH4_2g22960	Fvb2	18840961	18842793	1034	0	0	PROTEIN_CODING_GENE	0
FvH4_6g16610	Fvb6	10529339	10531013	1034	0	0	PROTEIN_CODING_GENE	0
FvH4_6g16790	Fvb6	10726885	10728555	1034	0	0	PROTEIN_CODING_GENE	0
FvH4_6g07530	Fvb6	4521867	4523292	918	10	0.0108932	PROTEIN_CODING_GENE	0
FvH4_7g09780	Fvb7	9349944	9350923	567	3	0.00529101	PROTEIN_CODING_GENE	0
FvH4_6g48300	Fvb6	36397375	36398242	528	0	0	PROTEIN_CODING_GENE	0
FvH4_4g17630	Fvb4	21525693	21526705	567	0	0	PROTEIN_CODING_GENE	0
FvH4_5g39510	Fvb5	29160418	29161806	918	3	0.00326797	PROTEIN_CODING_GENE	0
FvH4_2g05140	Fvb2	4190088	4190391	177	0	0	PROTEIN_CODING_GENE	0
FvH4_6g43090	Fvb6	33393699	33394013	177	0	0	PROTEIN_CODING_GENE	0
FvH4_6g35400	Fvb6	27936010	27936323	177	0	0	PROTEIN_CODING_GENE	0
FvH4_1g16000	Fvb1	9098335	9100026	1034	0	0	PROTEIN_CODING_GENE	0
FvH4_5g24910	Fvb5	16344684	16344961	138	0	0	PROTEIN_CODING_GENE	0
FvH4_1g13050	Fvb1	7193265	7198193	2814	0	0	PROTEIN_CODING_GENE	0
FvH4_5g25100	Fvb5	16579157	16579955	528	0	0	PROTEIN_CODING_GENE	0
FvH4_7g10680	Fvb7	10002659	10006688	2424	1	0.000412541	PROTEIN_CODING_GENE	0
FvH4_3g37070	Fvb3	31782143	31786121	2424	1	0.000412541	PROTEIN_CODING_GENE	0
FvH4_6g41830	Fvb6	32777104	32777998	567	0	0	PROTEIN_CODING_GENE	0
FvH4_4g28820	Fvb4	29312101	29313118	567	0	0	PROTEIN_CODING_GENE	0
FvH4_1g30540	Fvb1	24213781	24217011	2073	2	0.000964785	PROTEIN_CODING_GENE	0
FvH4_1g01500	Fvb1	796914	798540	996	1	0.00100402	PROTEIN_CODING_GENE	0
FvH4_7g31240	Fvb7	22610654	22611579	567	5	0.00881834	PROTEIN_CODING_GENE	0
FvH4_3g09770	Fvb3	5684503	5685447	567	0	0	PROTEIN_CODING_GENE	0
FvH4_6g39440	Fvb6	31149497	31149796	177	0	0	PROTEIN_CODING_GENE	0
FvH4_6g11160	Fvb6	6660439	6660784	177	0	0	PROTEIN_CODING_GENE	0
FvH4_4g06570	Fvb4	5829138	5849664	12428	3	0.00024139	PROTEIN_CODING_GENE	0
FvH4_3g08210	Fvb3	4816703	4820124	2073	0	0	PROTEIN_CODING_GENE	0
FvH4_4g24430	Fvb4	26606251	26606564	138	0	0	PROTEIN_CODING_GENE	0
FvH4_4g08580	Fvb4	8811892	8812715	528	0	0	PROTEIN_CODING_GENE	0
FvH4_4g03040	Fvb4	2738671	2738942	138	0	0	PROTEIN_CODING_GENE	0
FvH4_5g26400	Fvb5	17900639	17900928	177	1	0.00564972	PROTEIN_CODING_GENE	0
FvH4_2g18300	Fvb2	15695926	15697443	910	0	0	PROTEIN_CODING_GENE	0
FvH4_4g36100	Fvb4	33186322	33189848	2034	0	0	PROTEIN_CODING_GENE	0
FvH4_1g25010	Fvb1	16814055	16814428	177	0	0	PROTEIN_CODING_GENE	0
FvH4_1g03120	Fvb1	1758190	1759319	567	0	0	PROTEIN_CODING_GENE	0
FvH4_2g20570	Fvb2	17247421	17247656	138	0	0	PROTEIN_CODING_GENE	0
FvH4_2g00150	Fvb2	257467	258358	567	1	0.00176367	PROTEIN_CODING_GENE	0
FvH4_6g53390	Fvb6	39153575	39159116	3463	2	0.000577534	PROTEIN_CODING_GENE	0
[truncated: 29,161 more rows]
