# Supplementary material for: N6-Methyladenine DNA Modification in the Woodland Strawberry (Fragaria vesca) Genome Reveals a Positive Relationship With Gene Transcription
Source: Front Genet. 2020 Jan 10;10:1288. doi: 10.3389/fgene.2019.01288 (PMC6967393; doi:10.3389/fgene.2019.01288)
Supplement: Data Sheet 7 — Supplementary_Inf06: Gene ontology function and enrichment category. [file DataSheet_7.xlsx]

## Sheet: GO Function
geneSYMBLE_geneID_Chr_Start_End	GO Biological Process	GO Cellular Component	GO Molecular Function
rpoC2_10251495_NC_015206.1_15938-20103	cellular nitrogen compound metabolic process;biosynthetic process	plastid	DNA binding;nucleotidyltransferase activity
rpoC1_10251496_NC_015206.1_20279-23079	cellular nitrogen compound metabolic process;biosynthetic process	plastid	DNA binding;nucleotidyltransferase activity
rpoB_10251497_NC_015206.1_23109-26323	cellular nitrogen compound metabolic process;biosynthetic process	plastid	DNA binding;nucleotidyltransferase activity
petN_10251499_NC_015206.1_28386-28477	generation of precursor metabolites and energy;protein-containing complex assembly;photosynthesis	protein-containing complex;plastid;thylakoid	oxidoreductase activity
psbM_10251500_NC_015206.1_29734-29840	generation of precursor metabolites and energy;photosynthesis	protein-containing complex;plastid;thylakoid
psbD_10251505_NC_015206.1_33624-34687	generation of precursor metabolites and energy;cellular protein modification process;photosynthesis	protein-containing complex;plastid;plasma membrane;thylakoid	oxidoreductase activity;ion binding
psbC_10251506_NC_015206.1_34633-36056	generation of precursor metabolites and energy;cellular protein modification process;photosynthesis	protein-containing complex;plastid;thylakoid	oxidoreductase activity;ion binding
psbZ_10251508_NC_015206.1_36797-36987	generation of precursor metabolites and energy;photosynthesis;translation	ribosome;plastid;thylakoid	structural constituent of ribosome
psaB_10251512_NC_015206.1_38236-40442	generation of precursor metabolites and energy;cellular protein modification process;photosynthesis	protein-containing complex;plastid;thylakoid	oxidoreductase activity;ion binding
psaA_10251513_NC_015206.1_40466-42720	generation of precursor metabolites and energy;cellular protein modification process;photosynthesis	protein-containing complex;plastid;thylakoid	oxidoreductase activity;ion binding
ycf3_10251514_NC_015206.1_43466-45501	photosynthesis	plastid;thylakoid
rps4_10251516_NC_015206.1_46745-47352	translation	ribosome;plastid	structural constituent of ribosome;rRNA binding
ndhJ_10251520_NC_015206.1_50472-50950	generation of precursor metabolites and energy;photosynthesis	plasma membrane;plastid;thylakoid	oxidoreductase activity
ndhK_10251521_NC_015206.1_51084-51766	generation of precursor metabolites and energy;photosynthesis	plasma membrane;plastid;thylakoid	oxidoreductase activity;ion binding
ndhC_10251522_NC_015206.1_51810-52174	generation of precursor metabolites and energy;photosynthesis	protein-containing complex;plasma membrane;plastid;thylakoid	oxidoreductase activity
atpE_10251525_NC_015206.1_53818-54221	small molecule metabolic process;cellular nitrogen compound metabolic process;biosynthetic process	protein-containing complex;plastid;thylakoid	transmembrane transporter activity;ion binding
atpB_10251526_NC_015206.1_54242-55722	small molecule metabolic process;cellular nitrogen compound metabolic process;biosynthetic process	protein-containing complex;plastid;thylakoid	transmembrane transporter activity;ion binding
rbcL_10251527_NC_015206.1_56457-57886	carbohydrate metabolic process;photosynthesis;biosynthetic process	plastid	oxidoreductase activity;ion binding;lyase activity
accD_10251528_NC_015206.1_58548-60034	small molecule metabolic process;sulfur compound metabolic process;lipid metabolic process;cofactor metabolic process;biosynthetic process;cellular nitrogen compound metabolic process	protein-containing complex;plastid	ion binding;ligase activity
psaI_10251529_NC_015206.1_60547-60662	photosynthesis	protein-containing complex;plastid;thylakoid
ycf4_10251530_NC_015206.1_61087-61643	photosynthesis	protein-containing complex;plastid;thylakoid
cemA_10251531_NC_015206.1_62107-62798		plastid	transmembrane transporter activity
petA_10251532_NC_015206.1_63005-63969	generation of precursor metabolites and energy;photosynthesis	plastid;thylakoid	oxidoreductase activity;ion binding
psbL_10251534_NC_015206.1_65225-65343	generation of precursor metabolites and energy;photosynthesis	protein-containing complex;plastid;thylakoid	molecular_function
psbE_10251536_NC_015206.1_65493-65746	generation of precursor metabolites and energy;photosynthesis	protein-containing complex;plastid;thylakoid	oxidoreductase activity;ion binding
petG_10251538_NC_015206.1_67226-67341	generation of precursor metabolites and energy;protein-containing complex assembly;photosynthesis	mitochondrion;protein-containing complex;plastid;thylakoid	oxidoreductase activity
psaJ_10251541_NC_015206.1_68205-68335	photosynthesis	protein-containing complex;plastid;thylakoid
rpl33_10251542_NC_015206.1_68779-68981	translation	ribosome;plastid	structural constituent of ribosome
rps18_10251543_NC_015206.1_69151-69458	translation	ribosome;plastid	structural constituent of ribosome;rRNA binding
rpl20_10251544_NC_015206.1_69733-70088	ribonucleoprotein complex assembly;ribosome biogenesis;translation	ribosome;plastid	structural constituent of ribosome;rRNA binding
clpP_10251603_NC_015206.1_71147-73221		plastid	peptidase activity
psbB_10251547_NC_015206.1_73674-75202	generation of precursor metabolites and energy;cellular protein modification process;photosynthesis	protein-containing complex;plastid;thylakoid	oxidoreductase activity;ion binding
psbT_10251548_NC_015206.1_75385-75488	photosynthesis	protein-containing complex;plastid;thylakoid
psbN_10251549_NC_015206.1_75561-75694	photosynthesis	protein-containing complex;plastid;thylakoid
psbH_10251550_NC_015206.1_75811-76037	photosynthesis	protein-containing complex;plastid;thylakoid	ion binding
petB_10251551_NC_015206.1_76163-77588	generation of precursor metabolites and energy;photosynthesis	mitochondrion;protein-containing complex;plastid;thylakoid	oxidoreductase activity;ion binding
petD_10251552_NC_015206.1_77788-78986	generation of precursor metabolites and energy;photosynthesis	plastid;thylakoid	oxidoreductase activity
rpoA_10251553_NC_015206.1_79176-80173	cellular nitrogen compound metabolic process;biosynthetic process	plastid	DNA binding;nucleotidyltransferase activity
rps11_10251554_NC_015206.1_80231-80649	translation	ribosome;plastid	structural constituent of ribosome;rRNA binding
rpl36_10251555_NC_015206.1_80793-80908		ribosome;plastid
rps8_10251556_NC_015206.1_81412-81818	translation	ribosome;plastid	structural constituent of ribosome;rRNA binding
rpl14_10251557_NC_015206.1_82002-82372	translation	ribosome;plastid;thylakoid	structural constituent of ribosome;rRNA binding
rpl16_10251558_NC_015206.1_82508-83911	translation	ribosome;plastid	structural constituent of ribosome;rRNA binding
rps3_10251559_NC_015206.1_84012-84670	translation	ribosome;plastid	structural constituent of ribosome;rRNA binding
rpl22_10251560_NC_015206.1_84795-85216	translation	ribosome;plastid	structural constituent of ribosome;rRNA binding
ndhF_10251579_NC_015206.1_111621-113866	generation of precursor metabolites and energy	plastid;thylakoid	oxidoreductase activity
rpl32_10251580_NC_015206.1_114478-114638		ribosome;plastid
ccsA_10251582_NC_015206.1_115431-116398	protein-containing complex assembly	plastid;thylakoid	molecular_function
ndhD_10251583_NC_015206.1_116670-118174	generation of precursor metabolites and energy	plastid;thylakoid	oxidoreductase activity
psaC_10251584_NC_015206.1_118297-118544	generation of precursor metabolites and energy;photosynthesis	mitochondrion;protein-containing complex;plastid;thylakoid	oxidoreductase activity;ion binding
ndhE_10251585_NC_015206.1_118791-119098	generation of precursor metabolites and energy;photosynthesis	plasma membrane;plastid;thylakoid	oxidoreductase activity
ndhG_10251586_NC_015206.1_119341-119873		plastid;thylakoid	oxidoreductase activity
ndhA_10251588_NC_015206.1_120859-123131	generation of precursor metabolites and energy;photosynthesis	plasma membrane;plastid;thylakoid	oxidoreductase activity
ndhH_10251589_NC_015206.1_123131-124314	generation of precursor metabolites and energy;photosynthesis	plasma membrane;plastid;thylakoid	oxidoreductase activity
rps15_10251590_NC_015206.1_124416-124690	translation	ribosome;plastid	structural constituent of ribosome
ycf1_10251591_NC_015206.1_125075-130827	protein transport	plastid
rps7_10251602_NC_015206.1_142137-142606	translation	ribosome;plastid	structural constituent of ribosome;rRNA binding
ndhB_10251604_NC_015206.1_142926-145136	generation of precursor metabolites and energy;photosynthesis	mitochondrion;plastid;thylakoid	oxidoreductase activity
rpl23_10251608_NC_015206.1_153830-154113	ribonucleoprotein complex assembly;ribosome biogenesis;translation	mitochondrion;cytosol;ribosome;plastid	structural constituent of ribosome;rRNA binding
rpl2_10251609_NC_015206.1_154130-155637	translation	ribosome;plastid	structural constituent of ribosome;rRNA binding
KSN_101296118_NC_020496.1_12648043-12649186	anatomical structure development;cellular nitrogen compound metabolic process;biosynthetic process;reproduction		molecular_function
LOC101295847_101295847_NC_020491.1_329933-331863			oxidoreductase activity;ion binding
LOC101302685_101302685_NC_020491.1_1188615-1191312	biological_process		hydrolase activity, acting on glycosyl bonds
LOC101296995_101296995_NC_020491.1_2305914-2307291	protein-containing complex assembly	plastid
LOC101307526_101307526_NC_020491.1_2720025-2726246	carbohydrate metabolic process;transport	cytosol;plasma membrane	transferase activity, transferring glycosyl groups
LOC101312956_101312956_NC_020491.1_2965384-2966548	generation of precursor metabolites and energy	cellular_component	oxidoreductase activity
LOC101313831_101313831_NC_020491.1_2974338-2975771	generation of precursor metabolites and energy	cellular_component	oxidoreductase activity
LOC101292625_101292625_NC_020491.1_3078210-3079179	anatomical structure development	cellular_component
LOC101295265_101295265_NC_020491.1_3109983-3113552	catabolic process;lipid metabolic process	cellular_component	ion binding
LOC101303735_101303735_NC_020491.1_3266892-3269361		cellular_component
LOC101296509_101296509_NC_020491.1_4985554-4987953	cellular nitrogen compound metabolic process		RNA binding;methyltransferase activity
LOC101300846_101300846_NC_020491.1_5134362-5135527		intracellular
LOC101305589_101305589_NC_020491.1_6377695-6381513	cellular protein modification process		ion binding;kinase activity
LOC101313546_101313546_NC_020491.1_6558002-6559182	cellular nitrogen compound metabolic process;biosynthetic process		DNA binding
LOC101303549_101303549_NC_020491.1_7042087-7048402	signal transduction;cellular nitrogen compound metabolic process;biosynthetic process	nucleus	DNA binding
LOC101304126_101304126_NC_020491.1_7059042-7060131	cellular nitrogen compound metabolic process;biosynthetic process	nucleus	DNA binding;DNA-binding transcription factor activity
LOC101311605_101311605_NC_020491.1_7350058-7351013		cellular_component
LOC101295365_101295365_NC_020491.1_8402823-8405215	catabolic process	nucleus;cytoplasm;protein-containing complex	peptidase activity
LOC101297955_101297955_NC_020491.1_9317079-9318352		nucleus	DNA binding
LOC101314213_101314213_NC_020491.1_10703712-10705468			transferase activity, transferring acyl groups
LOC101310452_101310452_NC_020491.1_11611863-11617212	catabolic process;cellular protein modification process	cellular_component	peptidase activity
LOC101300664_101300664_NC_020491.1_13690040-13691048			oxidoreductase activity
LOC101298063_101298063_NC_020491.1_14923041-14925133		nucleus	DNA binding
LOC101293629_101293629_NC_020491.1_16409143-16412128	cellular protein modification process		ion binding;kinase activity
LOC101308508_101308508_NC_020491.1_20523768-20525612		cellular_component	peptidase activity
LOC101312769_101312769_NC_020491.1_20765377-20768573			molecular_function
LOC101313453_101313453_NC_020491.1_808380-812706		cytoplasm;endoplasmic reticulum
LOC101291572_101291572_NC_020491.1_931082-935573		cellular_component	peptidase activity
LOC101308910_101308910_NC_020491.1_3733624-3736943		cellular_component	peptidase activity
LOC101290700_101290700_NC_020491.1_5532063-5533304			oxidoreductase activity;ion binding
LOC101290992_101290992_NC_020491.1_5547856-5548723		cellular_component
LOC101304331_101304331_NC_020491.1_6298510-6301775			ion binding
LOC101309587_101309587_NC_020491.1_6582739-6584053			ion binding
LOC101296429_101296429_NC_020491.1_7214390-7215665		nucleus
LOC101308516_101308516_NC_020491.1_9101742-9103885		cellular_component	ion binding
LOC101313160_101313160_NC_020491.1_9264445-9268721	biosynthetic process		DNA binding
LOC101297388_101297388_NC_020491.1_9790071-9790558		extracellular region
LOC101302015_101302015_NC_020491.1_10027176-10027982		extracellular region
LOC101298464_101298464_NC_020491.1_11349095-11351122	cellular protein modification process		ion binding;peptidase activity;kinase activity
LOC101295465_101295465_NC_020491.1_12723362-12723909			molecular_function
LOC101303751_101303751_NC_020491.1_15026550-15029993			molecular_function
LOC101308717_101308717_NC_020491.1_15422856-15423892			molecular_function
LOC101304817_101304817_NC_020491.1_17110387-17113466			molecular_function
LOC101305316_101305316_NC_020491.1_19658909-19660144	cellular nitrogen compound metabolic process;biosynthetic process	nucleus	DNA binding
LOC101309301_101309301_NC_020492.1_2110746-2115802	small molecule metabolic process;anatomical structure development;reproduction		ion binding;kinase activity
LOC101315189_101315189_NC_020492.1_2343498-2345203			kinase activity
LOC101313366_101313366_NC_020492.1_3855425-3857348	chromosome organization;cellular protein modification process		hydrolase activity, acting on carbon-nitrogen (but not peptide) bonds;ion binding
LOC101301442_101301442_NC_020492.1_4542493-4544224	biosynthetic process		transferase activity, transferring acyl groups
LOC101315293_101315293_NC_020492.1_5182533-5183743	transport		ion binding
LOC101299249_101299249_NC_020492.1_5594221-5595350	photosynthesis	protein-containing complex;plastid;thylakoid
LOC101301153_101301153_NC_020492.1_7958687-7959634			ion binding
LOC101301445_101301445_NC_020492.1_7961056-7961923			ion binding
LOC101294126_101294126_NC_020492.1_11849339-11850065		extracellular region
LOC101294229_101294229_NC_020492.1_14191457-14192913		cellular_component
LOC101308829_101308829_NC_020492.1_18124406-18125770	translation	cytosol;ribosome	RNA binding;structural constituent of ribosome
LOC101312508_101312508_NC_020492.1_18220401-18222255	translation	ribosome;vacuole	structural constituent of ribosome
LOC101297107_101297107_NC_020492.1_18576530-18582379	nucleobase-containing compound catabolic process	cytoplasm;protein-containing complex;organelle	RNA binding;nuclease activity;ion binding
LOC101308732_101308732_NC_020492.1_18896999-18898058			transferase activity, transferring acyl groups
LOC101292762_101292762_NC_020492.1_19179144-19183223	membrane organization;protein maturation;cellular nitrogen compound metabolic process	plastid;thylakoid	peptidase activity
LOC101300876_101300876_NC_020492.1_20291524-20294549			RNA binding;nuclease activity
LOC101309024_101309024_NC_020492.1_20495008-20498845	cellular protein modification process;biosynthetic process	Golgi apparatus	transferase activity, transferring glycosyl groups
LOC101303384_101303384_NC_020492.1_21080470-21084914	cellular protein modification process		ion binding;kinase activity
LOC101307365_101307365_NC_020492.1_21159771-21161926		plasma membrane	enzyme regulator activity
LOC101292567_101292567_NC_020492.1_21477597-21478961	cellular nitrogen compound metabolic process	cytoplasm;organelle	ligase activity
LOC101312405_101312405_NC_020492.1_22023940-22025993		cellular_component
LOC101306982_101306982_NC_020492.1_22432892-22434842	catabolic process;cofactor metabolic process;response to stress	extracellular region	oxidoreductase activity;ion binding
LOC101295880_101295880_NC_020492.1_23002790-23003609	generation of precursor metabolites and energy	plastid;thylakoid	oxidoreductase activity;ion binding
LOC101293259_101293259_NC_020492.1_25877445-25880881			ion binding
LOC101301357_101301357_NC_020492.1_26479985-26482025	cellular nitrogen compound metabolic process;biosynthetic process	nucleus	DNA binding
LOC101303299_101303299_NC_020492.1_26573016-26573906		cell wall;extracellular region	ion binding
LOC101308046_101308046_NC_020492.1_26849254-26858207			molecular_function
LOC101313091_101313091_NC_020492.1_27092048-27093043			DNA binding;ion binding
LOC101293845_101293845_NC_020492.1_27754578-27758483		plastid	ion binding
LOC101303300_101303300_NC_020492.1_28591664-28593548		cellular_component
LOC101303583_101303583_NC_020492.1_28608300-28610173		cellular_component
LOC101312895_101312895_NC_020492.1_30959930-30961675	carbohydrate metabolic process		hydrolase activity, acting on glycosyl bonds
LOC101311070_101311070_NC_020492.1_32208924-32211205			molecular_function
LOC101310778_101310778_NC_020492.1_32753804-32756843		cellular_component	transmembrane transporter activity
LOC101311938_101311938_NC_020492.1_32778507-32780959		cellular_component
LOC101291790_101291790_NC_020492.1_32924920-32927965			ion binding
LOC101293263_101293263_NC_020492.1_32966908-32968188	cellular nitrogen compound metabolic process;biosynthetic process	nucleus	DNA binding;DNA-binding transcription factor activity
LOC101294727_101294727_NC_020492.1_32992662-32994601	carbohydrate metabolic process		hydrolase activity, acting on glycosyl bonds
LOC101298195_101298195_NC_020492.1_33109454-33111569	cellular amino acid metabolic process;biosynthetic process		isomerase activity
LOC101298678_101298678_NC_020492.1_33111598-33115679	small molecule metabolic process;catabolic process;lipid metabolic process	mitochondrion	molecular_function
LOC101303189_101303189_NC_020492.1_33180414-33183639	catabolic process;cellular protein modification process	protein-containing complex;nucleoplasm	ion binding;peptidase activity
LOC101312603_101312603_NC_020492.1_5438644-5439245	lipid metabolic process		molecular_function
LOC101302904_101302904_NC_020492.1_6398222-6398736			molecular_function
LOC101312120_101312120_NC_020492.1_8036957-8038016		extracellular region
LOC101293751_101293751_NC_020492.1_8534636-8541300			ion binding
LOC101298092_101298092_NC_020492.1_8870691-8873438	cellular nitrogen compound metabolic process;biosynthetic process		molecular_function
LOC101302725_101302725_NC_020492.1_9197974-9200045		cellular_component
LOC101297322_101297322_NC_020492.1_12697111-12697526		cellular_component
LOC101307666_101307666_NC_020492.1_15980470-15982429			molecular_function
LOC101314343_101314343_NC_020492.1_16579541-16581982	transport	cellular_component
LOC101291993_101291993_NC_020492.1_19717871-19719968		cellular_component	oxidoreductase activity;ion binding
LOC101293463_101293463_NC_020492.1_19755114-19758198		cytoplasm;protein-containing complex	nuclease activity
LOC101297806_101297806_NC_020492.1_19989938-19993347		cellular_component	transmembrane transporter activity
LOC101291600_101291600_NC_020492.1_21163407-21167308	cellular protein modification process	cytosol	phosphatase activity
LOC101300031_101300031_NC_020492.1_21610834-21615052	cellular protein modification process	cellular_component	ion binding;kinase activity
LOC101298200_101298200_NC_020492.1_22797455-22799148			transferase activity, transferring acyl groups
LOC101305436_101305436_NC_020492.1_23092622-23095508	cellular nitrogen compound metabolic process;biosynthetic process
LOC101299836_101299836_NC_020492.1_24206719-24208573		cellular_component
LOC101310001_101310001_NC_020492.1_24835049-24838398	biosynthetic process;DNA metabolic process	nucleus	nucleotidyltransferase activity
LOC101295108_101295108_NC_020492.1_33205207-33208657	lipid metabolic process;biosynthetic process		transferase activity, transferring glycosyl groups
LOC101307282_101307282_NC_020493.1_141902-143506	catabolic process;cofactor metabolic process;response to stress	extracellular region	oxidoreductase activity;ion binding
LOC101313870_101313870_NC_020493.1_321127-325034		vacuole
LOC101303781_101303781_NC_020493.1_781901-784867		cellular_component	ion binding;peptidase activity
LOC101310497_101310497_NC_020493.1_1482103-1490275			peptidase activity
LOC101305144_101305144_NC_020493.1_4298232-4300973			molecular_function
LOC101293375_101293375_NC_020493.1_5708143-5711209			oxidoreductase activity
LOC101306017_101306017_NC_020493.1_6700824-6703134		nucleus	DNA binding
LOC101296468_101296468_NC_020493.1_10062999-10068464			nuclease activity
LOC101292779_101292779_NC_020493.1_12355772-12358129	biological_process
LOC101294250_101294250_NC_020493.1_12377601-12380176		cellular_component	RNA binding
LOC101299167_101299167_NC_020493.1_12464812-12465993		peroxisome	molecular_function
LOC101305444_101305444_NC_020493.1_12929466-12932564		cellular_component	ion binding
LOC101294150_101294150_NC_020493.1_13628086-13629157	photosynthesis	protein-containing complex;thylakoid	ion binding
LOC101300988_101300988_NC_020493.1_13971224-13974665	cellular amino acid metabolic process;cellular nitrogen compound metabolic process;biosynthetic process		lyase activity
LOC101295023_101295023_NC_020493.1_15186505-15190135		cellular_component
LOC101315317_101315317_NC_020493.1_16515336-16515999		ribosome
LOC101305641_101305641_NC_020493.1_18294417-18296529	translation	ribosome	structural constituent of ribosome
LOC101293275_101293275_NC_020493.1_18914688-18920348		cellular_component	ion binding;peptidase activity
LOC101306023_101306023_NC_020493.1_19665193-19668888		cellular_component	transmembrane transporter activity
LOC101301086_101301086_NC_020493.1_21777105-21779108	cellular protein modification process;cell cycle	nucleus	enzyme regulator activity
LOC101305250_101305250_NC_020493.1_22935497-22938536		cellular_component	ATPase activity;ion binding
LOC101311259_101311259_NC_020493.1_24054755-24058732		cytoplasm	translation factor activity, RNA binding
LOC101290937_101290937_NC_020493.1_24397889-24400145			RNA binding
LOC101309138_101309138_NC_020493.1_25365159-25367155			molecular_function
LOC101312911_101312911_NC_020493.1_25486174-25490740			oxidoreductase activity
LOC101310103_101310103_NC_020493.1_1009451-1010526		cellular_component	transferase activity, transferring acyl groups
LOC101310974_101310974_NC_020493.1_1034362-1035970		cellular_component
LOC101307289_101307289_NC_020493.1_4747872-4750425			oxidoreductase activity;ion binding
LOC101309917_101309917_NC_020493.1_4822389-4824164			oxidoreductase activity;ion binding
LOC101292393_101292393_NC_020493.1_5145609-5150587		cytoplasm	molecular_function
LOC101299073_101299073_NC_020493.1_5468108-5473598	transmembrane transport	cellular_component
LOC101292200_101292200_NC_020493.1_7788030-7790195	chromosome organization;DNA metabolic process;response to stress		helicase activity
LOC101294253_101294253_NC_020493.1_7859682-7860864		cell wall;extracellular region	ion binding
LOC101296474_101296474_NC_020493.1_11068977-11071916		cellular_component
LOC101307975_101307975_NC_020493.1_13141360-13142841	signal transduction;cellular protein modification process	cellular_component	ion binding;kinase activity
LOC101302921_101302921_NC_020493.1_14881712-14882397	cellular nitrogen compound metabolic process		molecular_function
LOC101310789_101310789_NC_020493.1_15377824-15378931		cellular_component
LOC101301858_101301858_NC_020493.1_18292727-18293854		cellular_component
LOC101309718_101309718_NC_020493.1_18941526-18942894	carbohydrate metabolic process;catabolic process;cell wall organization or biogenesis		molecular_function
LOC101308071_101308071_NC_020493.1_22133675-22134132		cellular_component	molecular_function
LOC101310105_101310105_NC_020493.1_22241149-22249232	chromosome organization;biosynthetic process;DNA metabolic process;response to stress	nucleus	ion binding;helicase activity
LOC101303316_101303316_NC_020493.1_23406423-23409317		cellular_component
LOC101304559_101304559_NC_020493.1_26473247-26473998			ion binding
LOC101301095_101301095_NC_020494.1_220683-223317	small molecule metabolic process;carbohydrate metabolic process;generation of precursor metabolites and energy	cytoplasm	oxidoreductase activity
LOC101309529_101309529_NC_020494.1_3358267-3362091		cellular_component
LOC101310594_101310594_NC_020494.1_3415599-3417697	catabolic process;cofactor metabolic process;response to stress	extracellular region	oxidoreductase activity;ion binding
LOC101303603_101303603_NC_020494.1_4490961-4493318	lipid metabolic process		molecular_function
LOC101291617_101291617_NC_020494.1_5269867-5272201		extracellular matrix	ion binding;peptidase activity
LOC101299174_101299174_NC_020494.1_10653728-10654335	generation of precursor metabolites and energy;homeostatic process	cell	oxidoreductase activity
LOC101307879_101307879_NC_020494.1_12410039-12412909		cellular_component	transmembrane transporter activity
LOC101294456_101294456_NC_020494.1_14746611-14748863	anatomical structure development;reproduction;growth
LOC101308370_101308370_NC_020494.1_15057329-15059694	tRNA metabolic process		RNA binding;isomerase activity
LOC101313011_101313011_NC_020494.1_15269089-15270997	secondary metabolic process;sulfur compound metabolic process;cellular amino acid metabolic process;biosynthetic process;response to stress;cofactor metabolic process	nucleolus;plasma membrane;cell wall	ion binding;mRNA binding;transferase activity, transferring alkyl or aryl (other than methyl) groups
LOC101301383_101301383_NC_020494.1_16031720-16035618	ribosome biogenesis;cellular nitrogen compound metabolic process	nucleolus	RNA binding
LOC101293580_101293580_NC_020494.1_16741824-16743118	cellular nitrogen compound metabolic process;biosynthetic process		DNA-binding transcription factor activity
LOC101300137_101300137_NC_020494.1_16965731-16966940			molecular_function
LOC101311562_101311562_NC_020494.1_17353665-17356298	transport	cellular_component
LOC101299952_101299952_NC_020494.1_17782905-17784441	cellular protein modification process	cellular_component	isomerase activity
LOC101315427_101315427_NC_020494.1_18279972-18284006	cellular protein modification process		ion binding;kinase activity
LOC101294650_101294650_NC_020494.1_18405321-18408189	cellular nitrogen compound metabolic process;biosynthetic process	protein-containing complex;nucleoplasm
LOC101300335_101300335_NC_020494.1_18603200-18607991	signal transduction;cellular protein modification process		ion binding;kinase activity
LOC101315229_101315229_NC_020494.1_19022509-19024539	homeostatic process	vacuole
LOC101294752_101294752_NC_020494.1_19190115-19193724	carbohydrate metabolic process;lipid metabolic process;biosynthetic process		hydrolase activity, acting on carbon-nitrogen (but not peptide) bonds
LOC101314173_101314173_NC_020494.1_19844492-19845431	small molecule metabolic process;lipid metabolic process;biosynthetic process	plastid	ion binding
LOC101292011_101292011_NC_020494.1_19938592-19939785	anatomical structure development;cellular nitrogen compound metabolic process;biosynthetic process;aging;response to stress	nucleus	DNA binding
LOC101300530_101300530_NC_020494.1_20758524-20764444		cellular_component
LOC101291717_101291717_NC_020494.1_20581594-20583560		mitochondrion
LOC101304568_101304568_NC_020494.1_21504861-21505567	translation	cytosol;ribosome	structural constituent of ribosome
LOC101302351_101302351_NC_020494.1_22289403-22291331	biosynthetic process	cellular_component	transferase activity, transferring acyl groups;phosphatase activity
LOC101294842_101294842_NC_020494.1_22666360-22668235			methyltransferase activity
LOC101298793_101298793_NC_020494.1_5319871-5320877			ion binding
LOC101303899_101303899_NC_020494.1_7645117-7645613		cellular_component
LOC101310508_101310508_NC_020494.1_10628829-10629787			molecular_function
LOC101311665_101311665_NC_020494.1_10685442-10687097			transferase activity, transferring acyl groups
LOC101298600_101298600_NC_020494.1_15390614-15392239			kinase activity
LOC101308762_101308762_NC_020494.1_16026508-16028253		cellular_component
LOC101309051_101309051_NC_020494.1_16028749-16031427	transport	cellular_component
LOC101314945_101314945_NC_020494.1_18459991-18462677	cellular protein modification process		transferase activity, transferring acyl groups;ligase activity
LOC101293297_101293297_NC_020494.1_20102250-20102909	biological_process
LOC101298796_101298796_NC_020494.1_21408592-21411560		nucleus	DNA binding
LOC101305170_101305170_NC_020494.1_21759474-21761269	cellular protein modification process		ion binding;kinase activity
LOC101306040_101306040_NC_020494.1_21784657-21787500	cellular protein modification process	cellular_component	ion binding;kinase activity
LOC101300143_101300143_NC_020494.1_23118650-23119698	secondary metabolic process;cofactor metabolic process;cellular nitrogen compound metabolic process;biosynthetic process		transferase activity, transferring acyl groups;oxidoreductase activity
LOC101308284_101308284_NC_020495.1_692862-694579	biosynthetic process		oxidoreductase activity;ion binding
LOC101312250_101312250_NC_020495.1_1277261-1282106		cellular_component	transmembrane transporter activity;ion binding
LOC101312150_101312150_NC_020495.1_1658195-1664659	vesicle-mediated transport;protein transport	cytoplasm;protein-containing complex	RNA binding
LOC101291920_101291920_NC_020495.1_1845219-1847956	cell division;anatomical structure development;cellular amino acid metabolic process;biosynthetic process;response to stress		lyase activity;ion binding
LOC101295809_101295809_NC_020495.1_2027402-2029464		cellular_component
LOC101313017_101313017_NC_020495.1_2595801-2598175	cellular protein modification process		phosphatase activity;ion binding
LOC101301969_101301969_NC_020495.1_3061440-3063802	cellular nitrogen compound metabolic process;biosynthetic process	nucleus	DNA binding
LOC101295810_101295810_NC_020495.1_3676780-3681936		cellular_component	transmembrane transporter activity
LOC101299380_101299380_NC_020495.1_3775601-3778161	cellular nitrogen compound metabolic process;biosynthetic process	cellular_component	DNA-binding transcription factor activity
LOC101306235_101306235_NC_020495.1_5359676-5362864	cellular amino acid metabolic process;cellular nitrogen compound metabolic process;biosynthetic process		lyase activity
LOC101295229_101295229_NC_020495.1_6005879-6008710	cellular protein modification process	cellular_component	ion binding;kinase activity
LOC101297538_101297538_NC_020495.1_6048766-6053267	cellular protein modification process		kinase activity
LOC101303124_101303124_NC_020495.1_6305896-6308341			lyase activity
LOC101304283_101304283_NC_020495.1_6348409-6350305	cofactor metabolic process;biosynthetic process;cellular nitrogen compound metabolic process	cytoplasm	oxidoreductase activity
LOC101304574_101304574_NC_020495.1_6350367-6353407	signal transduction;cellular protein modification process;tRNA metabolic process;anatomical structure formation involved in morphogenesis;growth;cell division;chromosome organization	nuclear chromosome;cytosol;protein-containing complex	transferase activity, transferring acyl groups;ion binding
LOC101310995_101310995_NC_020495.1_6618214-6619538	small molecule metabolic process;biosynthetic process	extracellular region	isomerase activity
LOC101295520_101295520_NC_020495.1_7082132-7086683		nucleus	ion binding
LOC101292603_101292603_NC_020495.1_8563435-8565276		cellular_component
LOC101294560_101294560_NC_020495.1_8672484-8676305			oxidoreductase activity;ion binding
LOC101300912_101300912_NC_020495.1_8987009-8989087		cellular_component	transmembrane transporter activity
LOC101307117_101307117_NC_020495.1_9254592-9257882		cell	ion binding
LOC101309636_101309636_NC_020495.1_10995766-10997618		cellular_component	ion binding
LOC101310418_101310418_NC_020495.1_10896915-10899834	cellular protein modification process		phosphatase activity
LOC101314183_101314183_NC_020495.1_11181224-11182623			oxidoreductase activity;ion binding
LOC101309837_101309837_NC_020495.1_12355617-12358956	membrane organization;protein transport	Golgi apparatus;protein-containing complex	molecular_function
LOC101301008_101301008_NC_020495.1_13299078-13303512	carbohydrate metabolic process	cellular_component	hydrolase activity, acting on glycosyl bonds
LOC101302750_101302750_NC_020495.1_13304428-13306956	protein folding	protein-containing complex	unfolded protein binding
LOC101300726_101300726_NC_020495.1_14623385-14625157			molecular_function
LOC101314565_101314565_NC_020495.1_15353030-15356385	protein targeting;transmembrane transport;cellular protein modification process;tRNA metabolic process	peroxisome;cytosol;protein-containing complex
LOC101314279_101314279_NC_020495.1_16557203-16560923		cellular_component	peptidase activity
LOC101291242_101291242_NC_020495.1_16629921-16631295		cellular_component	transferase activity, transferring acyl groups;ligase activity
LOC101299190_101299190_NC_020495.1_17036366-17039315	ribonucleoprotein complex assembly;ribosome biogenesis	cytosol;nucleolus;ribosome	structural constituent of ribosome
LOC101302267_101302267_NC_020495.1_17222070-17223839	small molecule metabolic process;cellular nitrogen compound metabolic process		hydrolase activity, acting on glycosyl bonds
LOC101303229_101303229_NC_020495.1_21061804-21064411	biological_process	nucleus
LOC101292799_101292799_NC_020495.1_22000197-22001502	protein targeting	cell	transmembrane transporter activity
LOC101311867_101311867_NC_020495.1_22895980-22897936		extracellular region
LOC101313315_101313315_NC_020495.1_22946091-22948379		cellular_component
LOC101297152_101297152_NC_020495.1_23370624-23373508	cellular protein modification process		phosphatase activity
LOC101313217_101313217_NC_020495.1_25336727-25337153	translation	cytosol;ribosome	structural constituent of ribosome
LOC101294178_101294178_NC_020495.1_25498038-25499640			DNA binding
LOC101298608_101298608_NC_020495.1_26768819-26770610			DNA binding
LOC101300059_101300059_NC_020495.1_26865270-26868330		cellular_component	translation factor activity, RNA binding
LOC101308972_101308972_NC_020495.1_27392981-27396270		cellular_component	transmembrane transporter activity
LOC101310321_101310321_NC_020495.1_325928-327624	lipid metabolic process;biosynthetic process	cellular_component	oxidoreductase activity;ion binding
LOC101313219_101313219_NC_020495.1_506975-508892	protein folding;response to stress	cytoplasm	ATPase activity;ion binding;unfolded protein binding
LOC101294764_101294764_NC_020495.1_1945870-1946769		cellular_component
LOC101301686_101301686_NC_020495.1_2175324-2176240		cellular_component
LOC101304876_101304876_NC_020495.1_2377793-2382763			cytoskeletal protein binding
LOC101299870_101299870_NC_020495.1_3400696-3403791	embryo development;reproduction	cellular_component	lyase activity
LOC101310322_101310322_NC_020495.1_3877821-3878568		cellular_component
LOC101311483_101311483_NC_020495.1_3905064-3907357			ion binding
LOC101294567_101294567_NC_020495.1_4324318-4325578	cellular protein modification process	cellular_component	ion binding;kinase activity
LOC101314958_101314958_NC_020495.1_8542925-8544334	transmembrane transport
LOC101290773_101290773_NC_020495.1_8565679-8566737			oxidoreductase activity
LOC101304485_101304485_NC_020495.1_12341642-12342227	small molecule metabolic process;cellular nitrogen compound metabolic process;biosynthetic process		ligase activity;transferase activity, transferring alkyl or aryl (other than methyl) groups
LOC101314383_101314383_NC_020495.1_13112428-13114285		cellular_component
LOC101315440_101315440_NC_020495.1_14949614-14950492	carbohydrate metabolic process;catabolic process;translation	ribosome	structural constituent of ribosome;hydrolase activity, acting on glycosyl bonds
LOC101303430_101303430_NC_020495.1_15673000-15673505		cellular_component
LOC101313710_101313710_NC_020495.1_20273992-20278902			ion binding
LOC101295239_101295239_NC_020495.1_22621405-22623009			oxidoreductase activity
LOC101298720_101298720_NC_020495.1_22958798-22962750		cellular_component	transmembrane transporter activity
LOC101299875_101299875_NC_020495.1_27462172-27463785		cellular_component	transmembrane transporter activity
LOC101296972_101296972_NC_020496.1_2068100-2068991		cellular_component
LOC101291347_101291347_NC_020496.1_4989688-4990538	cellular nitrogen compound metabolic process;biosynthetic process	nucleus	DNA binding;isomerase activity
LOC101297745_101297745_NC_020496.1_5267071-5269861		cellular_component	transmembrane transporter activity
LOC101302568_101302568_NC_020496.1_5449837-5453743	DNA metabolic process;response to stress	nucleus	DNA binding;nuclease activity
LOC101294379_101294379_NC_020496.1_6230177-6234053	small molecule metabolic process;carbohydrate metabolic process;generation of precursor metabolites and energy;catabolic process;cellular nitrogen compound metabolic process	cytoplasm	ion binding;isomerase activity
LOC101301118_101301118_NC_020496.1_12897907-12901555		nucleus
LOC101307705_101307705_NC_020496.1_13201932-13205282	mRNA processing	nucleus;protein-containing complex	RNA binding;ion binding
LOC101309747_101309747_NC_020496.1_13326340-13329073			DNA binding
LOC101293407_101293407_NC_020496.1_13902548-13904934	ribonucleoprotein complex assembly;anatomical structure development;mRNA processing	nucleus;cytosol;protein-containing complex	RNA binding
LOC101291845_101291845_NC_020496.1_16242789-16247181			ligase activity
LOC101293020_101293020_NC_020496.1_17527307-17531110	cellular protein modification process;cellular nitrogen compound metabolic process;biosynthetic process	cellular_component	DNA binding;ion binding;kinase activity
LOC101297460_101297460_NC_020496.1_17765487-17768973	cellular protein modification process	cellular_component	ion binding;kinase activity
LOC101314007_101314007_NC_020496.1_23962773-23966104	protein-containing complex assembly;chromosome organization	nucleus;protein-containing complex;chromosome	DNA binding
LOC101296688_101296688_NC_020496.1_24345876-24347786		nucleus	DNA binding
LOC101299500_101299500_NC_020496.1_24532900-24535356			translation factor activity, RNA binding
LOC101305196_101305196_NC_020496.1_24735305-24738285	nucleobase-containing compound catabolic process	cellular_component
LOC101312462_101312462_NC_020496.1_25992975-25993662	translation	ribosome	structural constituent of ribosome
LOC101309852_101309852_NC_020496.1_26959671-26960696	generation of precursor metabolites and energy;cellular protein modification process;photosynthesis	protein-containing complex;plastid;thylakoid	ion binding
LOC101303049_101303049_NC_020496.1_27762413-27764155			transferase activity, transferring glycosyl groups
LOC101295835_101295835_NC_020496.1_28370517-28376300			oxidoreductase activity
LOC101304309_101304309_NC_020496.1_29644689-29646277		mitochondrion;ribosome
LOC101293215_101293215_NC_020496.1_30209718-30211026		cellular_component
LOC101294965_101294965_NC_020496.1_30296499-30297515			molecular_function
LOC101312463_101312463_NC_020496.1_30834091-30839396	tRNA metabolic process	nucleus	RNA binding;methyltransferase activity
LOC101312850_101312850_NC_020496.1_31749641-31751302	cell wall organization or biogenesis	cell wall;extracellular region
LOC101298917_101298917_NC_020496.1_32245969-32246513	mRNA processing		RNA binding
LOC101302573_101302573_NC_020496.1_32462534-32465495	small molecule metabolic process;cellular nitrogen compound metabolic process	cytosol	methyltransferase activity
LOC101303251_101303251_NC_020496.1_34400774-34404890			ion binding;helicase activity
LOC101303537_101303537_NC_020496.1_34405358-34409788	nucleocytoplasmic transport;protein transport	nuclear envelope;cytosol;protein-containing complex;nucleoplasm	molecular_function
LOC101314681_101314681_NC_020496.1_34818956-34821259			RNA binding
LOC101294197_101294197_NC_020496.1_35012280-35014235			transferase activity, transferring glycosyl groups
LOC101294490_101294490_NC_020496.1_36374404-36378580	cytoskeleton organization;protein-containing complex assembly	cytoskeleton;cytoplasm;protein-containing complex	ion binding;cytoskeletal protein binding
LOC101304403_101304403_NC_020496.1_36634630-36636388	generation of precursor metabolites and energy;response to stress	mitochondrion	oxidoreductase activity;ion binding
LOC101304691_101304691_NC_020496.1_36636481-36637395		cytoplasm	transferase activity, transferring acyl groups
LOC101305866_101305866_NC_020496.1_36673399-36677947		cellular_component	transmembrane transporter activity
LOC101294682_101294682_NC_020496.1_37042614-37045610	cell morphogenesis;cell differentiation;reproduction;growth;response to stress	plasma membrane	molecular_function
LOC101295256_101295256_NC_020496.1_37049079-37054032	small molecule metabolic process;cofactor metabolic process;cellular nitrogen compound metabolic process;biosynthetic process	plastid	oxidoreductase activity
LOC101312852_101312852_NC_020496.1_37780394-37784945		mitochondrion
LOC101292437_101292437_NC_020496.1_37896808-37899547	protein-containing complex assembly
LOC101312655_101312655_NC_020496.1_652585-653690		cellular_component	peptidase activity
LOC101296023_101296023_NC_020496.1_1216088-1220950	chromosome organization;cellular protein modification process	chromosome;nucleolus	ion binding;methyltransferase activity
LOC101299507_101299507_NC_020496.1_1390878-1391988	signal transduction
LOC101310537_101310537_NC_020496.1_1993645-1996717		plastid	translation factor activity, RNA binding
LOC101292328_101292328_NC_020496.1_3757269-3758159			enzyme regulator activity
LOC101303053_101303053_NC_020496.1_4310001-4312449		cellular_component
LOC101314397_101314397_NC_020496.1_4833404-4834984		nucleus	DNA binding
LOC101309074_101309074_NC_020496.1_5786266-5788682		cellular_component
LOC101314876_101314876_NC_020496.1_6173672-6174807		cellular_component
LOC101315170_101315170_NC_020496.1_6238402-6241057	biological_process		molecular_function
LOC101297071_101297071_NC_020496.1_6550916-6556156	cellular nitrogen compound metabolic process;biosynthetic process	nucleus	DNA binding;DNA-binding transcription factor activity
LOC101300750_101300750_NC_020496.1_8277436-8279362			ion binding
LOC101304210_101304210_NC_020496.1_13884168-13884940		extracellular region
LOC101294287_101294287_NC_020496.1_15253208-15254490			molecular_function
LOC101298349_101298349_NC_020496.1_15706213-15706658	biological_process
LOC101308993_101308993_NC_020496.1_18992056-18994055			molecular_function
LOC101296415_101296415_NC_020496.1_19904910-19906103		cellular_component
LOC101310632_101310632_NC_020496.1_26468719-26470354	cellular protein modification process		ion binding;kinase activity
LOC101314977_101314977_NC_020496.1_26864391-26865523			DNA binding
LOC101292333_101292333_NC_020496.1_29549347-29550125	cellular nitrogen compound metabolic process		molecular_function
LOC101309282_101309282_NC_020496.1_31377089-31380744		cellular_component	transmembrane transporter activity
LOC101311894_101311894_NC_020496.1_31482472-31483088	lipid metabolic process		molecular_function
LOC101314206_101314206_NC_020496.1_31548902-31552510			kinase activity
LOC101295848_101295848_NC_020496.1_31802158-31802540			ion binding;ligase activity
LOC101307040_101307040_NC_020496.1_34365438-34365860		cellular_component
LOC101292336_101292336_NC_020496.1_36924127-36926202			transferase activity, transferring glycosyl groups
LOC101301038_101301038_NC_020496.1_37418967-37422173	anatomical structure development;cell differentiation;reproduction
LOC101312571_101312571_NC_020497.1_1326064-1328111		ribosome	RNA binding
LOC101313735_101313735_NC_020497.1_1370209-1371004	response to stress;immune system process		ion binding;lipid binding
LOC101301811_101301811_NC_020497.1_2028147-2031841		cellular_component	transmembrane transporter activity
LOC101293228_101293228_NC_020497.1_3753709-3754405		cellular_component	translation factor activity, RNA binding
LOC101293815_101293815_NC_020497.1_3767649-3772818	lipid metabolic process		molecular_function
LOC101312088_101312088_NC_020497.1_4546739-4549840			molecular_function
LOC101305209_101305209_NC_020497.1_6193178-6196201	response to stress	nucleolus	molecular_function
LOC101300662_101300662_NC_020497.1_7104495-7108788	protein-containing complex assembly
LOC101294793_101294793_NC_020497.1_9576443-9580246			molecular_function
LOC101298255_101298255_NC_020497.1_15258794-15260112		cellular_component
LOC101301140_101301140_NC_020497.1_15399219-15401627	growth	plasma membrane
LOC101314130_101314130_NC_020497.1_16588273-16591044			ion binding
LOC101293724_101293724_NC_020497.1_16777257-16779755			DNA binding;ion binding
LOC101294603_101294603_NC_020497.1_16741121-16744055	cellular protein modification process		transferase activity, transferring acyl groups;ion binding;ligase activity
LOC101295462_101295462_NC_020497.1_17990542-17992156		cellular_component	transmembrane transporter activity
LOC101308810_101308810_NC_020497.1_18298161-18299881			isomerase activity
LOC101314996_101314996_NC_020497.1_18570154-18575019			RNA binding;ion binding;helicase activity
LOC101304710_101304710_NC_020497.1_19010969-19012274	cell wall organization or biogenesis	cell wall;extracellular region
LOC101308617_101308617_NC_020497.1_19176141-19179108			cytoskeletal protein binding
LOC101310463_101310463_NC_020497.1_20078228-20079388		nucleus	DNA binding
LOC101295953_101295953_NC_020497.1_20288434-20293538	cell division;carbohydrate metabolic process;cell wall organization or biogenesis;biosynthetic process;mitotic cell cycle	Golgi apparatus;plasma membrane	transferase activity, transferring glycosyl groups
LOC101299133_101299133_NC_020497.1_20338167-20341959		cellular_component
LOC101290815_101290815_NC_020497.1_22473296-22476267		endosome;Golgi apparatus	peptidase activity
LOC101295085_101295085_NC_020497.1_22593105-22595331		cellular_component	oxidoreductase activity
LOC101294895_101294895_NC_020497.1_2116741-2117255	catabolic process		kinase activity
LOC101292165_101292165_NC_020497.1_3373915-3374843	cellular nitrogen compound metabolic process;biosynthetic process	nucleus	DNA binding;DNA-binding transcription factor activity
LOC101303283_101303283_NC_020497.1_7082442-7083235	biological_process		molecular_function
LOC101293051_101293051_NC_020497.1_8104693-8105823	cellular nitrogen compound metabolic process;biosynthetic process	nucleus	DNA binding;DNA-binding transcription factor activity
LOC101302793_101302793_NC_020497.1_10591967-10593667	carbohydrate metabolic process;cell wall organization or biogenesis	extracellular region	hydrolase activity, acting on glycosyl bonds
LOC101297786_101297786_NC_020497.1_11963038-11963957			molecular_function
LOC101290999_101290999_NC_020497.1_13218156-13223218		cellular_component	molecular_function
LOC101297100_101297100_NC_020497.1_13668145-13670464	translation	ribosome	structural constituent of ribosome
LOC101297393_101297393_NC_020497.1_13694388-13695412	cellular nitrogen compound metabolic process;biosynthetic process		ion binding
LOC101313367_101313367_NC_020497.1_14711595-14714521	cell division;mRNA processing	nucleus	RNA binding;ion binding
LOC101310362_101310362_NC_020497.1_15983075-15984935	biosynthetic process;DNA metabolic process;response to stress	nucleus;protein-containing complex	enzyme regulator activity
LOC101311810_101311810_NC_020497.1_16068345-16069984		extracellular region
LOC101292357_101292357_NC_020497.1_19189894-19192001		cellular_component	transmembrane transporter activity
LOC101314712_101314712_NC_020497.1_20096538-20100947			molecular_function
LOC101301546_101301546_NC_020497.1_20710232-20711425	transport		ion binding
LOC101314040_101314040_NC_020497.1_21305797-21308607	transmembrane transport	cellular_component
LOC101299724_101299724_NC_020497.1_21825526-21827136		cellular_component	transmembrane transporter activity
LOC101292074_101292074_NC_020497.1_22601946-22603667		nucleus	DNA binding
LOC105349425_105349425_NC_020491.1_11605242-11606224			molecular_function
LOC101294607_101294607_NC_020491.1_12666204-12666899	mRNA processing	nucleus	RNA binding;methyltransferase activity
LOC105349498_105349498_NC_020491.1_15411768-15412387			molecular_function
LOC101312664_101312664_NC_020491.1_2921600-2924029	cell division;chromosome organization;anatomical structure development;cellular nitrogen compound metabolic process;biosynthetic process;response to stress;reproduction	nucleus
LOC101310862_101310862_NC_020492.1_5300957-5302345	signal transduction		ion binding
LOC101298969_101298969_NC_020492.1_8931617-8932500			peptidase activity
LOC101304930_101304930_NC_020492.1_14821148-14822765		plastid	transmembrane transporter activity
LOC101308531_101308531_NC_020492.1_17208495-17210161	ribonucleoprotein complex assembly;mRNA processing	nucleus;protein-containing complex	ion binding;mRNA binding
LOC101298866_101298866_NC_020492.1_21522193-21527230	cellular nitrogen compound metabolic process		nucleotidyltransferase activity;ion binding
LOC101310783_101310783_NC_020492.1_22248456-22252043	cellular protein modification process		ion binding;kinase activity
LOC101303769_101303769_NC_020492.1_22883948-22885246	biological_process
LOC105349917_105349917_NC_020492.1_26190209-26191764			molecular_function
LOC101305911_101305911_NC_020492.1_26724455-26726986		cellular_component
LOC101314821_101314821_NC_020492.1_27217081-27223355			oxidoreductase activity
LOC105349948_105349948_NC_020492.1_28464802-28468283	transposition;DNA metabolic process		DNA binding;ion binding
LOC105350016_105350016_NC_020492.1_1343026-1344690	chromosome organization;homeostatic process;DNA metabolic process;response to stress		ion binding;helicase activity
LOC101306697_101306697_NC_020492.1_1956106-1956602		extracellular region
LOC101307562_101307562_NC_020492.1_1987436-1987821		extracellular space
LOC105350022_105350022_NC_020492.1_2414149-2415622	cellular nitrogen compound metabolic process
LOC105350038_105350038_NC_020492.1_3740641-3741404	cellular nitrogen compound metabolic process		nucleotidyltransferase activity
LOC105350039_105350039_NC_020492.1_3741600-3743001	biosynthetic process;DNA metabolic process		nucleotidyltransferase activity
LOC105350041_105350041_NC_020492.1_4097525-4099046	biological_process		ion binding;ligase activity
LOC105350057_105350057_NC_020492.1_7353473-7354045			molecular_function
LOC101301555_101301555_NC_020492.1_9076787-9077713			oxidoreductase activity
LOC101311248_101311248_NC_020492.1_14046681-14049525			lyase activity
LOC101309614_101309614_NC_020492.1_17905859-17907055		cellular_component
LOC101294631_101294631_NC_020492.1_19839409-19840894			molecular_function
LOC105350133_105350133_NC_020492.1_24543503-24544491			molecular_function
LOC101306599_101306599_NC_020492.1_29965054-29967347			oxidoreductase activity
LOC105350200_105350200_NC_020493.1_615715-617041		cellular_component
LOC105350201_105350201_NC_020493.1_662745-663500	carbohydrate metabolic process;cell wall organization or biogenesis	extracellular region	hydrolase activity, acting on glycosyl bonds
LOC101297327_101297327_NC_020493.1_2811028-2815304			molecular_function
LOC105350271_105350271_NC_020493.1_2977318-2980018		nucleus	DNA binding;translation factor activity, RNA binding
LOC101307242_101307242_NC_020491.1_6414259-6417778	cellular protein modification process		ion binding;kinase activity
LOC101313873_101313873_NC_020493.1_5550795-5554995		cellular_component	molecular_function
LOC101306613_101306613_NC_020493.1_5831278-5834611		cellular_component	kinase activity
LOC101298494_101298494_NC_020493.1_6253640-6259907	biological_process		molecular_function
LOC101292584_101292584_NC_020493.1_6312034-6313005		cellular_component	molecular_function
LOC101315125_101315125_NC_020493.1_9804700-9811381	cellular protein modification process;reproduction	cellular_component	ion binding;kinase activity
LOC101312613_101312613_NC_020493.1_9919032-9924635	biological_process		molecular_function
LOC105350450_105350450_NC_020493.1_10478226-10479109		extracellular space
LOC101290902_101290902_NC_020491.1_6870817-6874131	signal transduction
LOC101300806_101300806_NC_020493.1_11305715-11307132			molecular_function
LOC105350494_105350494_NC_020493.1_12210736-12213884	cellular nitrogen compound metabolic process		molecular_function
LOC101294642_101294642_NC_020493.1_12326658-12328159	biological_process
LOC105350496_105350496_NC_020493.1_12466032-12468547		cellular_component
LOC101295407_101295407_NC_020493.1_14165786-14170013	transposition;DNA metabolic process		DNA binding;ion binding
LOC105350534_105350534_NC_020493.1_14881735-14884678			molecular_function
LOC101308754_101308754_NC_020493.1_15218710-15219842		ribosome	transferase activity, transferring glycosyl groups
LOC105350569_105350569_NC_020493.1_17933593-17934755		cellular_component
LOC101310826_101310826_NC_020491.1_779547-780828		mitochondrion
LOC105350676_105350676_NC_020493.1_25161258-25162782	ribonucleoprotein complex assembly	cytoplasm;protein-containing complex	mRNA binding;translation factor activity, RNA binding
LOC101297417_101297417_NC_020493.1_27120483-27126476			molecular_function
LOC105350760_105350760_NC_020493.1_2997497-2998162	DNA metabolic process	nucleus	ion binding
LOC101300327_101300327_NC_020493.1_4422551-4424166	catabolic process		peptidase activity
LOC105350779_105350779_NC_020493.1_5397074-5397705	biosynthetic process;DNA metabolic process		nucleotidyltransferase activity;ion binding
LOC105350784_105350784_NC_020493.1_5978125-5979151	cellular protein modification process	cellular_component	kinase activity
LOC105350822_105350822_NC_020493.1_11479191-11483362			nuclease activity
LOC101293440_101293440_NC_020491.1_8256846-8258523	response to stress	nucleus;vacuole;plasma membrane	transmembrane transporter activity;mRNA binding
LOC105350833_105350833_NC_020493.1_14114709-14115922			helicase activity
LOC101294546_101294546_NC_020493.1_14116102-14117508			helicase activity
LOC105350842_105350842_NC_020493.1_16035511-16036436			molecular_function
LOC105350865_105350865_NC_020493.1_19390969-19394355		ribosome
LOC101294838_101294838_NC_020493.1_19724764-19727714			molecular_function
LOC105350873_105350873_NC_020493.1_20012857-20013749			molecular_function
LOC105350883_105350883_NC_020493.1_21163347-21165573	generation of precursor metabolites and energy	cellular_component	oxidoreductase activity
LOC105350891_105350891_NC_020493.1_21897412-21901347	DNA metabolic process		nucleotidyltransferase activity
LOC105350894_105350894_NC_020493.1_22401744-22405239	biosynthetic process;DNA metabolic process	nucleus	nucleotidyltransferase activity
LOC105350901_105350901_NC_020493.1_24041981-24044526	cellular protein modification process	cellular_component	kinase activity
LOC101298785_101298785_NC_020493.1_26141726-26143335	cellular protein modification process		ion binding;kinase activity
LOC105350972_105350972_NC_020494.1_5298480-5299353			ion binding
LOC105351043_105351043_NC_020491.1_9111689-9113842		cellular_component	ion binding
LOC101292108_101292108_NC_020494.1_12761182-12763763		cellular_component
LOC101301967_101301967_NC_020494.1_16971525-16973958			molecular_function
LOC105351171_105351171_NC_020494.1_19280064-19283033			molecular_function
LOC105351187_105351187_NC_020494.1_20206772-20208212	biosynthetic process;DNA metabolic process	nucleus	nucleotidyltransferase activity
LOC105351198_105351198_NC_020494.1_20284900-20286172	biological_process	nucleus
LOC105351239_105351239_NC_020494.1_21573322-21574630			molecular_function
LOC101295516_101295516_NC_020494.1_22816323-22819030	biosynthetic process;DNA metabolic process;cell cycle;response to stress	nucleus	ion binding
LOC105351294_105351294_NC_020494.1_5039040-5039683	catabolic process		peptidase activity
LOC105351298_105351298_NC_020494.1_5697409-5701139	biosynthetic process;DNA metabolic process	nucleus	nucleotidyltransferase activity
LOC105351311_105351311_NC_020494.1_8428798-8429525			molecular_function
LOC101299668_101299668_NC_020494.1_11892325-11893069	signal transduction;cellular protein modification process;response to stress		ion binding;lipid binding;enzyme regulator activity
LOC105351340_105351340_NC_020494.1_13880164-13881316	biosynthetic process;DNA metabolic process	nucleus	nucleotidyltransferase activity
LOC105351370_105351370_NC_020494.1_20273765-20274732	carbohydrate metabolic process;cell wall organization or biogenesis;biosynthetic process	cellular_component	methyltransferase activity
LOC105351385_105351385_NC_020494.1_21139526-21139956	signal transduction;cellular nitrogen compound metabolic process;biosynthetic process	nucleus	DNA binding
LOC101306559_101306559_NC_020491.1_10357290-10359700	secondary metabolic process;biosynthetic process	cellular_component	oxidoreductase activity;ion binding
LOC101295166_101295166_NC_020491.1_10959504-10960441	ribonucleoprotein complex assembly;ribosome biogenesis;translation	cytosol;ribosome	RNA binding;structural constituent of ribosome
LOC105351476_105351476_NC_020495.1_4726835-4727360			nucleotidyltransferase activity;nuclease activity
LOC101311281_101311281_NC_020495.1_5687689-5691081		cellular_component	oxidoreductase activity
LOC101291834_101291834_NC_020495.1_5955808-5957788		cellular_component	oxidoreductase activity;ion binding
LOC105351503_105351503_NC_020495.1_7070211-7073604			DNA binding
LOC101293598_101293598_NC_020495.1_10126538-10129507	anatomical structure development	nucleus;cytosol	DNA binding
LOC105351605_105351605_NC_020495.1_15542230-15543391			peptidase activity
LOC101308971_101308971_NC_020495.1_17620221-17623999	catabolic process	protein-containing complex;intracellular	enzyme regulator activity
LOC101314706_101314706_NC_020491.1_12366530-12371542	homeostatic process;biosynthetic process;DNA metabolic process	cellular_component	nucleotidyltransferase activity;transmembrane transporter activity
LOC101300449_101300449_NC_020495.1_20937100-20939179	biological_process
LOC101291629_101291629_NC_020495.1_24446776-24450111			ion binding
LOC105351801_105351801_NC_020495.1_497908-499493			ion binding
LOC105351817_105351817_NC_020495.1_2628093-2629446		cellular_component	molecular_function
LOC105351832_105351832_NC_020495.1_5397251-5398110			molecular_function
LOC105351843_105351843_NC_020495.1_7675474-7676012	biological_process		hydrolase activity, acting on glycosyl bonds
LOC105351847_105351847_NC_020495.1_10045026-10052817			oxidoreductase activity;peptidase activity
LOC105349349_105349349_NC_020495.1_11607863-11608332			ion binding
LOC105351867_105351867_NC_020495.1_13149850-13155736	biosynthetic process;DNA metabolic process	nucleus	nucleotidyltransferase activity;ion binding
LOC105351870_105351870_NC_020495.1_14263838-14264670	DNA metabolic process		ion binding
LOC105351883_105351883_NC_020495.1_17744194-17745601	cellular nitrogen compound metabolic process		molecular_function
LOC105351891_105351891_NC_020495.1_20036226-20038487			oxidoreductase activity
LOC101297158_101297158_NC_020495.1_24472448-24473053			RNA binding
LOC105351918_105351918_NC_020495.1_24612246-24612888	catabolic process		peptidase activity
LOC105351921_105351921_NC_020495.1_24943259-24945432	DNA metabolic process		nucleotidyltransferase activity;nuclease activity
LOC101314476_101314476_NC_020495.1_26826579-26833780	DNA metabolic process		molecular_function
LOC105351941_105351941_NC_020495.1_28123645-28124084			ion binding
LOC101296015_101296015_NC_020495.1_28760354-28761761			ion binding
LOC105351962_105351962_NC_020496.1_462886-464634		cellular_component	peptidase activity
LOC101294869_101294869_NC_020496.1_1128759-1132995			ligase activity
LOC101302574_101302574_NC_020496.1_3147402-3151803	chromosome organization;DNA metabolic process	nucleus	ion binding;helicase activity
LOC105352044_105352044_NC_020491.1_14655676-14657801		vacuole	molecular_function
LOC101293894_101293894_NC_020496.1_5075383-5081511	cell cycle;reproduction		molecular_function
LOC101310244_101310244_NC_020496.1_5911768-5914858	biological_process
LOC101311104_101311104_NC_020496.1_7615436-7618480			ion binding;lyase activity
LOC101304225_101304225_NC_020491.1_15200242-15204398		cellular_component
LOC105352124_105352124_NC_020491.1_15365066-15365720	cytoskeleton organization;cell morphogenesis	cytoplasm;protein-containing complex	molecular_function
LOC101296304_101296304_NC_020496.1_10026929-10032565	signal transduction;cellular nitrogen compound metabolic process;biosynthetic process	nucleus;mitochondrion	DNA binding
LOC105352181_105352181_NC_020496.1_14226786-14228661			ion binding
LOC105352183_105352183_NC_020496.1_14343837-14345068	DNA metabolic process		nucleotidyltransferase activity
LOC101300766_101300766_NC_020491.1_16609851-16616697	protein transport		molecular_function
LOC105352276_105352276_NC_020496.1_20116420-20117561		cellular_component
LOC101307903_101307903_NC_020496.1_21063412-21067378	cellular protein modification process		phosphatase activity;ion binding
LOC101309374_101309374_NC_020496.1_22570970-22572976	carbohydrate metabolic process;biosynthetic process	Golgi apparatus	transferase activity, transferring glycosyl groups
LOC105352454_105352454_NC_020496.1_31712031-31712640		cellular_component
LOC101294974_101294974_NC_020496.1_31760430-31763200			ion binding
LOC101297282_101297282_NC_020496.1_31849483-31852433	cell death	cellular_component	ion binding;peptidase activity
LOC101300966_101300966_NC_020491.1_19287058-19292091	carbohydrate metabolic process		hydrolase activity, acting on glycosyl bonds
LOC101293507_101293507_NC_020496.1_36999959-37004621			molecular_function
LOC101305018_101305018_NC_020491.1_19646028-19647854	secondary metabolic process;biosynthetic process		oxidoreductase activity;ion binding
LOC101294387_101294387_NC_020496.1_13054790-13055621	cellular nitrogen compound metabolic process;biosynthetic process	nucleus	DNA binding;DNA-binding transcription factor activity
LOC105352657_105352657_NC_020496.1_17132129-17133448	signal transduction;cellular nitrogen compound metabolic process;biosynthetic process	nucleus	DNA binding;DNA-binding transcription factor activity
LOC105352670_105352670_NC_020496.1_19684743-19685191	signal transduction;response to stress;immune system process	nucleus
LOC105352690_105352690_NC_020496.1_23534156-23536155	biosynthetic process;DNA metabolic process	nucleus	nucleotidyltransferase activity;ion binding
LOC101308702_101308702_NC_020496.1_24384367-24387877	DNA metabolic process		nucleotidyltransferase activity;nuclease activity;peptidase activity
LOC105352697_105352697_NC_020496.1_24760300-24761042		cellular_component
LOC101294389_101294389_NC_020496.1_25067393-25068421			molecular_function
LOC101299608_101299608_NC_020496.1_25656985-25658219			molecular_function
LOC105352724_105352724_NC_020496.1_30271974-30272466		cellular_component	RNA binding
LOC105352753_105352753_NC_020496.1_35524887-35525272	catabolic process		peptidase activity
LOC105352834_105352834_NC_020497.1_4033611-4034984	cellular nitrogen compound metabolic process;biosynthetic process	nucleus	DNA binding;DNA-binding transcription factor activity
LOC101313740_101313740_NC_020491.1_20824121-20826487	chromosome organization;homeostatic process;DNA metabolic process;response to stress		ion binding;helicase activity
LOC101310360_101310360_NC_020497.1_6125638-6126858	cellular amino acid metabolic process		molecular_function
LOC105352879_105352879_NC_020497.1_7064063-7065700	carbohydrate metabolic process;catabolic process;cell wall organization or biogenesis		enzyme regulator activity
LOC101311220_101311220_NC_020497.1_7717468-7720449		cellular_component
LOC101314899_101314899_NC_020497.1_13185616-13186418	autophagy	cytoplasm
LOC105353035_105353035_NC_020497.1_16747028-16748956		cellular_component	molecular_function
LOC105353098_105353098_NC_020497.1_19697870-19701585	biosynthetic process;DNA metabolic process		nucleotidyltransferase activity;nuclease activity
LOC105353152_105353152_NC_020497.1_21318349-21319662		cellular_component	transmembrane transporter activity
LOC105353163_105353163_NC_020491.1_1775501-1776189			molecular_function
LOC101311329_101311329_NC_020497.1_23172913-23174886			peptidase activity
LOC105353207_105353207_NC_020497.1_1651940-1652373		cellular_component
LOC101292460_101292460_NC_020497.1_3378613-3381218			molecular_function
LOC101292748_101292748_NC_020497.1_3401065-3401444	cellular protein modification process	nucleus	phosphatase activity
LOC101302017_101302017_NC_020497.1_4222482-4223125			transferase activity, transferring glycosyl groups
LOC101315283_101315283_NC_020491.1_4021466-4029985	DNA metabolic process		molecular_function
LOC101308410_101308410_NC_020491.1_4294019-4300863			molecular_function
LOC105353264_105353264_NC_020497.1_13648768-13649102			molecular_function
LOC105349366_105349366_NC_020497.1_14225513-14226762	small molecule metabolic process;cellular nitrogen compound metabolic process;biosynthetic process	plastid	ion binding;ligase activity
LOC105353290_105353290_NC_020497.1_17463256-17465577			peptidase activity
LOC101292170_101292170_NC_020497.1_17858826-17860042			ion binding
LOC101300490_101300490_NC_020497.1_19491598-19493475			oxidoreductase activity;ion binding
LOC105353328_105353328_NC_020497.1_22304855-22306179			molecular_function
LOC105353389_105353389_NC_020491.1_6686831-6687565	carbohydrate metabolic process;biosynthetic process;DNA metabolic process		nucleotidyltransferase activity;nuclease activity;hydrolase activity, acting on glycosyl bonds
LOC101307733_101307733_NC_020491.1_7838404-7840132		cellular_component
LOC101313847_101313847_NC_020491.1_8068249-8070030		cytoplasm;organelle
LOC105353520_105353520_NC_020491.1_9780896-9781827	DNA metabolic process		nucleotidyltransferase activity
rps12_10251600_NC_015206.1_99210-100005	translation	ribosome;plastid	structural constituent of ribosome
psbA_10251480_NC_015206.1_402-1465	generation of precursor metabolites and energy;cellular protein modification process;photosynthesis;response to stress	protein-containing complex;plastid;thylakoid	oxidoreductase activity;ion binding
matK_10251482_NC_015206.1_2026-3530	tRNA metabolic process;mRNA processing	plastid	RNA binding
rps16_10251483_NC_015206.1_5048-6187	translation	ribosome;plastid	structural constituent of ribosome
psbK_10251485_NC_015206.1_7681-7868	photosynthesis	protein-containing complex;plastid;thylakoid
atpA_10251490_NC_015206.1_10732-12257	small molecule metabolic process;cellular nitrogen compound metabolic process;biosynthetic process	protein-containing complex;plastid;thylakoid	transmembrane transporter activity;ion binding
atpF_10251491_NC_015206.1_12307-12863	small molecule metabolic process;cellular nitrogen compound metabolic process;biosynthetic process	protein-containing complex;plastid;thylakoid	transmembrane transporter activity
atpH_10251492_NC_015206.1_13316-13563	biosynthetic process;small molecule metabolic process;cellular nitrogen compound metabolic process	plasma membrane;plastid;thylakoid;protein-containing complex	transmembrane transporter activity;lipid binding
atpI_10251493_NC_015206.1_14065-14810	small molecule metabolic process;cellular nitrogen compound metabolic process;biosynthetic process	protein-containing complex;plasma membrane;plastid;thylakoid	transmembrane transporter activity
rps2_10251494_NC_015206.1_15021-15733	translation	ribosome;plastid	structural constituent of ribosome
CGS_101310722_NC_020496.1_31663547-31667022	sulfur compound metabolic process;cellular amino acid metabolic process
YUC4_101305359_NC_020494.1_4637160-4648385	biological_process
YUC2_101298193_NC_020492.1_24598964-24601456	biological_process
LOC101299258_101299258_NC_020492.1_20244980-20249381	regulation of transcription, DNA-templated	nucleus	sequence-specific DNA binding
YUC1_101313276_NC_020492.1_22062608-22065680	biological_process
BAG3_101301538_NC_020497.1_22804634-22806747			chaperone binding
BAG4_101313716_NC_020496.1_7350787-7353662			chaperone binding
DFR_101293749_NC_020492.1_32340868-32343075			catalytic activity;coenzyme binding
LOC101308415_101308415_NC_020497.1_14657705-14659885			alcohol O-acetyltransferase activity
LOC101290795_101290795_NC_020491.1_742-14149	biological_process
LOC101291951_101291951_NC_020491.1_116084-120196	cytoplasmic translation
LOC101292241_101292241_NC_020491.1_123836-128042		integral component of membrane
LOC101296135_101296135_NC_020491.1_352848-357470	biological_process
LOC101297765_101297765_NC_020491.1_390112-392338	biological_process
LOC101306161_101306161_NC_020491.1_684837-688345	biological_process
LOC101308311_101308311_NC_020491.1_726605-731031	transmembrane transport;protein-containing complex assembly
LOC101310052_101310052_NC_020491.1_765170-768289	oxidation-reduction process		glyceraldehyde-3-phosphate dehydrogenase (NADP+) (non-phosphorylating) activity
LOC101311119_101311119_NC_020491.1_781968-788636	biological_process
LOC101311893_101311893_NC_020491.1_802945-806871	dephosphorylation of RNA polymerase II C-terminal domain		RNA polymerase II CTD heptapeptide repeat phosphatase activity
LOC101312183_101312183_NC_020491.1_834611-837032	protein homooligomerization		protein binding
LOC101314979_101314979_NC_020491.1_903486-906904	lipid metabolic process	plastid	transferase activity, transferring acyl groups
LOC101291365_101291365_NC_020491.1_942310-945550			nucleic acid binding;zinc ion binding
LOC101293419_101293419_NC_020491.1_967218-971950	biological_process
LOC101293708_101293708_NC_020491.1_984061-988791	carbohydrate metabolic process;cell wall organization or biogenesis
LOC101297076_101297076_NC_020491.1_1077473-1080199			ATP binding;hydrolase activity
LOC101298821_101298821_NC_020491.1_1117306-1119199		intracellular membrane-bounded organelle	quercetin 3-O-glucosyltransferase activity;quercetin 7-O-glucosyltransferase activity
LOC101302970_101302970_NC_020491.1_1204995-1208287		integral component of membrane
LOC101309186_101309186_NC_020491.1_1314135-1317071	biological_process
LOC101309762_101309762_NC_020491.1_1471238-1475393	biological_process
LOC101292242_101292242_NC_020491.1_2133434-2137081	DNA replication initiation;protein phosphorylation;DNA duplex unwinding;oxidation-reduction process	nucleus;integral component of membrane;MCM complex	DNA helicase activity;DNA replication origin binding;protein kinase activity;protein binding;ATP binding;oxidoreductase activity
LOC101293336_101293336_NC_020491.1_2164651-2167028	transmembrane transport
LOC101293919_101293919_NC_020491.1_2175166-2177942	biological_process
LOC101294206_101294206_NC_020491.1_2179409-2183828			nucleic acid binding
LOC101297575_101297575_NC_020491.1_2315512-2317439	response to karrikin;methylation	plastoglobule	S-adenosylmethionine:2-demethylmenaquinol-7 methyltransferase activity
LOC101297868_101297868_NC_020491.1_2317492-2320861	biological_process
LOC101298159_101298159_NC_020491.1_2323794-2325736			zinc ion binding
LOC101299611_101299611_NC_020491.1_2383715-2387250			protein binding;transferase activity
LOC101301610_101301610_NC_020491.1_2446739-2453521	transmembrane transport
LOC101303260_101303260_NC_020491.1_2472237-2478278	oxidation-reduction process;methylation		thebane O-demethylase activity;metal ion binding;methyltransferase activity;codeine O-demethylase activity
LOC101304122_101304122_NC_020491.1_2509936-2512336			metal ion binding
LOC101311790_101311790_NC_020491.1_2854573-2860358		cytosol;integral component of membrane
LOC101312082_101312082_NC_020491.1_2890080-2898178	regulation of transcription, DNA-templated
LOC101312375_101312375_NC_020491.1_2915744-2919674	protein modification by small protein conjugation or removal
LOC101314594_101314594_NC_020491.1_2992234-2999802		integral component of membrane	protein binding
LOC101315175_101315175_NC_020491.1_3007979-3011203	carbohydrate metabolic process;electron transport chain		electron transfer activity;glucan endo-1,3-beta-D-glucosidase activity
LOC101290691_101290691_NC_020491.1_3024799-3026614	generation of precursor metabolites and energy
LOC101293626_101293626_NC_020491.1_3098193-3100872		integral component of membrane
LOC101298056_101298056_NC_020491.1_3150250-3153565	carbohydrate metabolic process;cell wall organization or biogenesis
LOC101299223_101299223_NC_020491.1_3183283-3186809		integral component of membrane	acetylglucosaminyltransferase activity;glucuronosyltransferase activity
LOC101302862_101302862_NC_020491.1_3242908-3245878	transmembrane transport;ribosome biogenesis
LOC101304799_101304799_NC_020491.1_3293185-3295660		chloroplast;cytosol	NAD+ diphosphatase activity;metal ion binding
LOC101305100_101305100_NC_020491.1_3291220-3293165	nitrogen compound metabolic process		aspartate racemase activity
LOC101306749_101306749_NC_020491.1_3312267-3314107			methylmalonyl-CoA epimerase activity;lyase activity
LOC101308494_101308494_NC_020491.1_3367330-3369995	transcription, DNA-templated
LOC101309283_101309283_NC_020491.1_3372870-3376542		integral component of membrane	hydrolase activity
LOC101293710_101293710_NC_020491.1_3644708-3648515	transcription, DNA-templated
LOC101297768_101297768_NC_020491.1_4533092-4538624	carbohydrate metabolic process
LOC101298640_101298640_NC_020491.1_4487809-4495358	carbohydrate metabolic process
LOC101302388_101302388_NC_020491.1_4345092-4348411	biological_process
LOC101306952_101306952_NC_020491.1_4465813-4470678	protein-containing complex assembly;transcription, DNA-templated
LOC101307825_101307825_NC_020491.1_4122120-4124557	translation	cytosolic small ribosomal subunit	structural constituent of ribosome
LOC101313151_101313151_NC_020491.1_4739144-4742014			DNA binding
LOC101314595_101314595_NC_020491.1_4767505-4770673	signaling
LOC101291170_101291170_NC_020491.1_4804442-4808059	protein glycosylation
LOC101292047_101292047_NC_020491.1_4841430-4848093	protein glycosylation	integral component of membrane	oligosaccharyl transferase activity
LOC101292337_101292337_NC_020491.1_4850043-4852496	mRNA metabolic process
LOC101292926_101292926_NC_020491.1_4865801-4873364	cell division		protein binding;transferase activity
LOC101302001_101302001_NC_020491.1_5151473-5153394			hydrolase activity
LOC101303154_101303154_NC_020491.1_5183994-5187661	carbohydrate metabolic process;generation of precursor metabolites and energy;nucleobase-containing small molecule metabolic process
LOC101303447_101303447_NC_020491.1_5190072-5191942	vesicle-mediated transport;fructose 6-phosphate metabolic process;glycolytic process through fructose-6-phosphate;intracellular protein transport	cytoplasm;intracellular membrane-bounded organelle;membrane	ATP binding;metal ion binding;6-phosphofructokinase activity
LOC101306458_101306458_NC_020491.1_5272424-5274636		integral component of membrane
LOC101307619_101307619_NC_020491.1_5306879-5310247	histone H4 acetylation;chromatin silencing at telomere	chromosome, telomeric region;nuclear chromatin;cytosol	histone binding;H4 histone acetyltransferase activity
LOC101308208_101308208_NC_020491.1_5326354-5328346	transcription, DNA-templated;chromatin organization
LOC101313834_101313834_NC_020491.1_5473145-5475570	dephosphorylation;thiamine diphosphate biosynthetic process		inorganic diphosphatase activity;metal ion binding;thiamine phosphate phosphatase activity
LOC101315270_101315270_NC_020491.1_5503780-5508709	lipid metabolic process
LOC101291956_101291956_NC_020491.1_5537376-5540417	biological_process
LOC101294293_101294293_NC_020491.1_5568619-5572200			protein binding
LOC101295650_101295650_NC_020491.1_5780496-5784359	meiotic nuclear division
LOC101297577_101297577_NC_020491.1_6095898-6097926	transcription, DNA-templated
LOC101298641_101298641_NC_020491.1_6167107-6171955		nucleus	protein binding
LOC101307529_101307529_NC_020491.1_6418420-6420629			protein binding
LOC101311994_101311994_NC_020491.1_6540184-6541959	protein transport;endosome transport via multivesicular body sorting pathway;late endosome to vacuole transport	ESCRT III complex;multivesicular body
LOC101313246_101313246_NC_020491.1_6553440-6556619	DNA repair;male meiotic nuclear division;DNA replication;DNA recombination;pollen development	nucleus	DNA binding;metal ion binding;helicase activity
LOC101314122_101314122_NC_020491.1_6576245-6578128	biological_process
LOC101290984_101290984_NC_020491.1_6626791-6630713	transcription by RNA polymerase III	RNA polymerase III complex	RNA polymerase III activity;DNA binding
LOC101292737_101292737_NC_020491.1_6683225-6685400	jasmonic acid biosynthetic process;oxylipin biosynthetic process;oxidation-reduction process	peroxisome	FMN binding;12-oxophytodienoate reductase activity
LOC101297662_101297662_NC_020491.1_6867660-6870662	biological_process
LOC101301327_101301327_NC_020491.1_6936214-6938250		cytosol
LOC101307243_101307243_NC_020491.1_7202455-7210567			phosphoric ester hydrolase activity
LOC101307531_101307531_NC_020491.1_7219494-7221690		integral component of membrane	hydrolase activity, acting on ester bonds
LOC101308120_101308120_NC_020491.1_7228225-7231057		nucleus	metal ion binding
LOC101308411_101308411_NC_020491.1_7236718-7240572		integral component of membrane;vesicle	transferase activity, transferring glycosyl groups
LOC101310153_101310153_NC_020491.1_7303150-7306170	carbohydrate metabolic process;cell wall organization or biogenesis
LOC101292540_101292540_NC_020491.1_7578560-7581952			mRNA binding
LOC101293713_101293713_NC_020491.1_7628636-7631377			adenylate cyclase activity;protein binding
LOC101294878_101294878_NC_020491.1_7674149-7676917		integral component of membrane
LOC101301132_101301132_NC_020491.1_7879231-7881843			transferase activity, transferring alkyl or aryl (other than methyl) groups
LOC101304032_101304032_NC_020491.1_7938189-7940776	biological_process
LOC101304320_101304320_NC_020491.1_7946408-7948589	biological_process
LOC101306852_101306852_NC_020491.1_8010469-8016014		integral component of membrane	protein-cysteine S-palmitoyltransferase activity
LOC101309578_101309578_NC_020491.1_8078578-8080393	biological_process
LOC101310449_101310449_NC_020491.1_8100348-8106273		chloroplast	nucleic acid binding;catalytic activity
LOC101314211_101314211_NC_020491.1_8244279-8248463	protein folding
LOC101291957_101291957_NC_020491.1_8294243-8296697	biological_process
LOC101292248_101292248_NC_020491.1_8327197-8329675			hydrolase activity, acting on ester bonds
LOC101294007_101294007_NC_020491.1_8372477-8378993	DNA repair
LOC101294792_101294792_NC_020491.1_8389499-8391623	response to oxidative stress;oxidation-reduction process	intracellular membrane-bounded organelle;membrane;obsolete cytoplasmic part	peroxidase activity;heme binding
LOC101296801_101296801_NC_020491.1_8483890-8486900			transferase activity
LOC101297081_101297081_NC_020491.1_8502624-8506784	transmembrane transport
LOC101297953_101297953_NC_020491.1_8522599-8525245	biological_process
LOC101302200_101302200_NC_020491.1_8636310-8639003	mRNA metabolic process
LOC101302489_101302489_NC_020491.1_8669186-8673199			metal ion binding
LOC101302782_101302782_NC_020491.1_8654784-8661447	transcription, DNA-templated
LOC101306081_101306081_NC_020491.1_8754153-8756631		integral component of membrane
LOC101306667_101306667_NC_020491.1_8765503-8772413			protein binding;metal ion binding
LOC101310638_101310638_NC_020491.1_8892714-8894622	cell redox homeostasis
LOC101310930_101310930_NC_020491.1_8899269-8901439		integral component of membrane
LOC101311218_101311218_NC_020491.1_8910936-8916446		integral component of membrane
LOC101291086_101291086_NC_020491.1_9059654-9062724		integral component of membrane	transferase activity, transferring hexosyl groups
LOC101293427_101293427_NC_020491.1_9147645-9149893	biological_process
LOC101293716_101293716_NC_020491.1_9164301-9166341	detoxification
LOC101294591_101294591_NC_020491.1_9215183-9218595		chloroplast	RNA binding;GTP binding
LOC101296318_101296318_NC_020491.1_9268818-9271306		chloroplast envelope;integral component of membrane	chlorophyllase activity;pheophytinase b activity
LOC101297375_101297375_NC_020491.1_9302062-9304764	biological_process
LOC101299123_101299123_NC_020491.1_9346430-9348530	base-excision repair		DNA-3-methyladenine glycosylase activity;DNA-7-methylguanine glycosylase activity;DNA-7-methyladenine glycosylase activity;DNA-3-methylguanine glycosylase activity
LOC101305402_101305402_NC_020491.1_9505841-9508029			protein binding
LOC101308020_101308020_NC_020491.1_9639375-9641688	lipid metabolic process
LOC101308609_101308609_NC_020491.1_9672402-9678694		integral component of membrane
LOC101308905_101308905_NC_020491.1_9682315-9685858	peroxisome organization
LOC101309481_101309481_NC_020491.1_9689553-9694571			metal ion binding
LOC101309768_101309768_NC_020491.1_9694657-9697188		integral component of membrane
LOC101310254_101310254_NC_020491.1_9704537-9706794	cofactor metabolic process;detoxification
LOC101313248_101313248_NC_020491.1_9769076-9775486	biological_process
LOC101292929_101292929_NC_020491.1_9913818-9917791		membrane	transferase activity
LOC101299227_101299227_NC_020491.1_10147971-10150495	protein catabolic process
LOC101299518_101299518_NC_020491.1_10152511-10154704	biological_process
LOC101300661_101300661_NC_020491.1_10187280-10190146	biological_process
LOC101301813_101301813_NC_020491.1_10213886-10221332			protein binding;zinc ion binding
LOC101304511_101304511_NC_020491.1_10289103-10292090	biological_process
LOC101305693_101305693_NC_020491.1_10309023-10312197	biological_process
LOC101306268_101306268_NC_020491.1_10352133-10357228	chromatin organization;regulation of transcription, DNA-templated	nucleus
LOC101307922_101307922_NC_020491.1_10414459-10416168			GTP binding;hydrolase activity
LOC101309085_101309085_NC_020491.1_10518251-10521855		integral component of membrane	nucleic acid binding
LOC101310451_101310451_NC_020491.1_10563018-10567517	cell wall organization	integral component of membrane;Golgi membrane	galactosylgalactosylxylosylprotein 3-beta-glucuronosyltransferase activity
LOC101315086_101315086_NC_020491.1_10746736-10749905	lipid metabolic process
LOC101291462_101291462_NC_020491.1_10780899-10787661	biological_process
LOC101292052_101292052_NC_020491.1_10788703-10791690	protein phosphorylation	membrane	ATP binding;protein kinase activity
LOC101292342_101292342_NC_020491.1_10808904-10811130			protein binding
LOC101295749_101295749_NC_020491.1_10986279-10988788	biological_process
LOC101300280_101300280_NC_020491.1_11163967-11165996	cofactor metabolic process
LOC101303065_101303065_NC_020491.1_11242389-11244468	biological_process
LOC101306956_101306956_NC_020491.1_11415067-11419340			ADP binding
LOC101311611_101311611_NC_020491.1_11688538-11696731	DNA repair
LOC101312191_101312191_NC_020491.1_11735324-11739597	transmembrane transport
LOC101312480_101312480_NC_020491.1_11748206-11752302	regulation of seedling development;anther wall tapetum cell differentiation;negative regulation of cell death;brassinosteroid mediated signaling pathway;protein phosphorylation;positive regulation of flower development;skotomorphogenesis;detection of brassinosteroid stimulus;microtubule bundle formation;leaf development;pollen exine formation;response to UV-B;brassinosteroid homeostasis	plasma membrane;endosome;integral component of membrane	protein homodimerization activity;steroid binding;protein serine/threonine kinase activity;ATP binding;protein heterodimerization activity
LOC101314214_101314214_NC_020491.1_11970354-11975828			ATP binding;ATPase activity
LOC101314502_101314502_NC_020491.1_12472878-12481563	'de novo' IMP biosynthetic process	cytosol	nickel cation binding;IMP cyclohydrolase activity;phosphoribosylaminoimidazolecarboxamide formyltransferase activity
LOC101290894_101290894_NC_020491.1_12415909-12424388	chromatin organization
LOC101294011_101294011_NC_020491.1_12280217-12286992	biological_process
LOC101296515_101296515_NC_020491.1_11917591-11921463		membrane
LOC101297956_101297956_NC_020491.1_12308495-12313151	mRNA metabolic process
LOC101301136_101301136_NC_020491.1_12166017-12169522	biological_process
LOC101301615_101301615_NC_020491.1_12516046-12523932			transferase activity
LOC101306271_101306271_NC_020491.1_12817943-12823790	biological_process
LOC101307047_101307047_NC_020491.1_12833952-12841503	biological_process
LOC101307924_101307924_NC_020491.1_12888615-12894220	carbohydrate metabolic process;actin filament organization	integral component of membrane	actin filament binding;glucan exo-1,3-beta-glucosidase activity;protein binding, bridging
LOC101309965_101309965_NC_020491.1_13033849-13039081	transcription, DNA-templated
LOC101311612_101311612_NC_020491.1_13093475-13095701	translation	ribosome	structural constituent of ribosome
LOC101312671_101312671_NC_020491.1_13112320-13115326			GTPase activity;GTP binding
LOC101292739_101292739_NC_020491.1_13383331-13388800	protein folding
LOC101295562_101295562_NC_020491.1_13507270-13512269			DNA binding
LOC101295855_101295855_NC_020491.1_13523840-13527629	transmembrane transport
LOC101297290_101297290_NC_020491.1_13553338-13560355	cellular amino acid metabolic process
LOC101298164_101298164_NC_020491.1_13576767-13579659			calcium ion binding;calcium-dependent phospholipid binding
LOC101298458_101298458_NC_020491.1_13580234-13584246	biological_process
LOC101299808_101299808_NC_020491.1_13635659-13637699		integral component of membrane
LOC101306755_101306755_NC_020491.1_14134436-14136979			organic cyclic compound binding;heterocyclic compound binding
LOC101307336_101307336_NC_020491.1_14145116-14147735	removal of superoxide radicals;oxidation-reduction process		metal ion binding;superoxide dismutase activity
LOC101309386_101309386_NC_020491.1_14247683-14250202	carbohydrate metabolic process	anchored component of plasma membrane	hydrolase activity, hydrolyzing O-glycosyl compounds
LOC101309670_101309670_NC_020491.1_14266420-14270097	transcription, DNA-templated;chromatin organization
LOC101310160_101310160_NC_020491.1_14313762-14328698			protein binding
LOC101312964_101312964_NC_020491.1_14398033-14403152	protein modification by small protein conjugation or removal;protein folding
LOC101313250_101313250_NC_020491.1_14405628-14408312	transcription, DNA-templated
LOC101314886_101314886_NC_020491.1_14450935-14453381	generation of precursor metabolites and energy
LOC101291758_101291758_NC_020491.1_14531673-14534680		integral component of membrane	transferase activity, transferring glycosyl groups
LOC101292055_101292055_NC_020491.1_14553450-14557318	proteolysis		serine-type carboxypeptidase activity
LOC101295456_101295456_NC_020491.1_14721871-14730371			antioxidant activity
LOC101296607_101296607_NC_020491.1_14757708-14761461	lipid metabolic process
LOC101303647_101303647_NC_020491.1_15188312-15194661			transferase activity, transferring glycosyl groups
LOC101305982_101305982_NC_020491.1_15309608-15311394			protein dimerization activity
LOC101309770_101309770_NC_020491.1_15536179-15539065	biological_process
LOC101310641_101310641_NC_020491.1_15615747-15619918	phosphorylation		protein binding;kinase activity
LOC101311513_101311513_NC_020491.1_15712450-15718064	nucleobase-containing small molecule metabolic process
LOC101311798_101311798_NC_020491.1_15931420-15940794			hydrolase activity
LOC101313251_101313251_NC_020491.1_16064272-16069495	biological_process
LOC101293924_101293924_NC_020491.1_16812136-16818183			RNA binding
LOC101297958_101297958_NC_020491.1_16137329-16140429		integral component of membrane
LOC101304616_101304616_NC_020491.1_17149247-17154666	cellular response to water deprivation;transmembrane transport;cellular response to salt stress	cytosol;integral component of membrane	protein binding;transmembrane transporter activity
LOC101306274_101306274_NC_020491.1_17008259-17011132	biological_process
LOC101290807_101290807_NC_020491.1_17827437-17834434	biological_process
LOC101295272_101295272_NC_020491.1_18170240-18172396	transcription, DNA-templated;signaling
LOC101298064_101298064_NC_020491.1_18306881-18310366	biological_process
LOC101298363_101298363_NC_020491.1_18319313-18323141	biological_process
LOC101304037_101304037_NC_020491.1_18661540-18665397	cellulose biosynthetic process;cell wall organization	integral component of membrane	cellulose synthase (UDP-forming) activity
LOC101304326_101304326_NC_020491.1_18665476-18670349	cellulose biosynthetic process;cell wall organization	integral component of membrane	cellulose synthase (UDP-forming) activity
LOC101309584_101309584_NC_020491.1_19016654-19021419			5-phospho-alpha-D-ribose 1,2-cyclic phosphate 1-phosphohydrolase activity;D-ribose 2,5-bisphosphate 2-phosphohydrolase activity
LOC101311036_101311036_NC_020491.1_19123515-19131031	biological_process
LOC101311319_101311319_NC_020491.1_19140504-19147890	tRNA metabolic process;cellular amino acid metabolic process
LOC101292840_101292840_NC_020491.1_19540379-19545902			lyase activity
LOC101293136_101293136_NC_020491.1_19561686-19564329	oxidation-reduction process		zinc ion binding;cinnamyl-alcohol dehydrogenase activity;mannitol dehydrogenase activity;NAD binding;sinapyl alcohol dehydrogenase activity
LOC101298650_101298650_NC_020491.1_19987397-19998089	biological_process
LOC101299707_101299707_NC_020491.1_20013150-20019168	signaling
LOC101303746_101303746_NC_020491.1_20188572-20200828		integral component of membrane;intracellular membrane-bounded organelle	UDP-glycosyltransferase activity;soyasaponin III rhamnosyltransferase activity
LOC101306276_101306276_NC_020491.1_20410614-20414543			protein binding
LOC101307927_101307927_NC_020491.1_20475859-20479810	protein-containing complex assembly;metal ion homeostasis
LOC101309091_101309091_NC_020491.1_20570528-20575921	lipid metabolic process
LOC101309673_101309673_NC_020491.1_20593122-20598371	DNA repair;transcription, DNA-templated;chromatin organization
LOC101312195_101312195_NC_020491.1_20747152-20749062	DNA-templated transcription, initiation	RNA polymerase complex;integral component of membrane	nucleotide binding;DNA-directed 5'-3' RNA polymerase activity
LOC101290697_101290697_NC_020491.1_20854483-20858386	protein phosphorylation	membrane	ATP binding;protein kinase activity
LOC101291280_101291280_NC_020491.1_20863549-20868507		integral component of membrane	transferase activity, transferring acyl groups
LOC101293821_101293821_NC_020491.1_21014231-21024180			4-coumarate-CoA ligase activity
LOC101295755_101295755_NC_020491.1_21174838-21184570	transcription, DNA-templated;signaling
LOC101296235_101296235_NC_020491.1_21775244-21779852	ATP synthesis coupled electron transport	membrane	electron transfer activity;NADH dehydrogenase (ubiquinone) activity;iron-sulfur cluster binding
LOC101297878_101297878_NC_020491.1_21217267-21223765			nucleotidyltransferase activity
LOC101298366_101298366_NC_020491.1_21699538-21711827			ubiquitin-like modifier activating enzyme activity;transferase activity
LOC101299813_101299813_NC_020491.1_22031621-22035856	carbohydrate metabolic process	integral component of membrane;anchored component of plasma membrane	glucan endo-1,3-beta-D-glucosidase activity
LOC101300855_101300855_NC_020491.1_21719294-21726070			transferase activity
LOC101305408_101305408_NC_020491.1_21935327-21940463			nucleotide binding
LOC101311800_101311800_NC_020491.1_21757830-21760189			transferase activity
LOC101312866_101312866_NC_020491.1_22168404-22173377	magnesium ion transmembrane transport	early endosome;integral component of membrane;plasma membrane	magnesium ion transmembrane transporter activity
LOC101313741_101313741_NC_020491.1_22268405-22271326	ammonium transmembrane transport	integral component of membrane	ammonium transmembrane transporter activity
LOC101291867_101291867_NC_020491.1_22440589-22449892	chromatin organization
LOC101292935_101292935_NC_020491.1_22466483-22469939	protein catabolic process
LOC101293822_101293822_NC_020491.1_22485912-22487655	biological_process
LOC101294890_101294890_NC_020491.1_22544913-22551697		membrane	metal ion binding
LOC101299527_101299527_NC_020491.1_121704-123686		nucleus	DNA binding
LOC101300101_101300101_NC_020491.1_146420-150388			RNA binding
LOC101301532_101301532_NC_020491.1_228738-232589	Mo-molybdopterin cofactor biosynthetic process	molybdopterin synthase complex	metal ion binding;4 iron, 4 sulfur cluster binding;GTP 3',8'-cyclase activity
LOC101307052_101307052_NC_020491.1_451710-455630	sulfate transmembrane transport	integral component of membrane	secondary active sulfate transmembrane transporter activity;hydrolase activity
LOC101292161_101292161_NC_020491.1_962905-966440	DNA recombination;microtubule cytoskeleton organization;meiotic nuclear division
LOC101292455_101292455_NC_020491.1_988831-991635	mitochondrial RNA processing;cytidine to uridine editing;mitochondrial mRNA modification	mitochondrion;chloroplast	protein binding;zinc ion binding
LOC101295370_101295370_NC_020491.1_1139559-1144084	cellular amino acid metabolic process
LOC101295949_101295949_NC_020491.1_1181013-1183031			protein binding
LOC101296237_101296237_NC_020491.1_1197648-1199671	carbohydrate metabolic process;cell wall organization or biogenesis
LOC101304330_101304330_NC_020491.1_2098583-2102194	cellular response to DNA damage stimulus		protein binding
LOC101311323_101311323_NC_020491.1_2483756-2498911	biological_process
LOC101311619_101311619_NC_020491.1_2498633-2502129	tyrosine biosynthetic process;oxidation-reduction process	chloroplast	prephenate dehydrogenase (NADP+) activity;prephenate dehydrogenase (NAD+) activity;arogenate dehydrogenase (NADP+) activity
LOC101312486_101312486_NC_020491.1_2547483-2549938			protein binding
LOC101304227_101304227_NC_020491.1_3514678-3517722			protein binding
LOC101308027_101308027_NC_020491.1_3704582-3706462	lipid metabolic process
LOC101291671_101291671_NC_020491.1_4101377-4109515	biological_process
LOC101294018_101294018_NC_020491.1_4286442-4291764	biological_process
LOC101295177_101295177_NC_020491.1_4353166-4359282	microtubule-based movement		ATP binding;microtubule motor activity;microtubule binding
LOC101298655_101298655_NC_020491.1_4525210-4532785			catalytic activity
LOC101299239_101299239_NC_020491.1_4649563-4652684	transmembrane transport
LOC101300395_101300395_NC_020491.1_4731673-4733932	biological_process
LOC101300672_101300672_NC_020491.1_4746188-4749130	tRNA metabolic process
LOC101312289_101312289_NC_020491.1_5353482-5361039	transcription, DNA-templated;cellular amino acid metabolic process
LOC101313158_101313158_NC_020491.1_5391678-5400680	1-aminocyclopropane-1-carboxylate biosynthetic process		pyridoxal phosphate binding;1-aminocyclopropane-1-carboxylate synthase activity
LOC101314891_101314891_NC_020491.1_5496420-5502465	transcription, DNA-templated
LOC101295952_101295952_NC_020491.1_5866197-5868646		integral component of membrane
LOC101308419_101308419_NC_020491.1_6533865-6536209	signaling
LOC101291469_101291469_NC_020491.1_6904085-6906210	cell wall organization or biogenesis
LOC101298749_101298749_NC_020491.1_7294278-7297332	carbohydrate metabolic process;cell wall organization or biogenesis
LOC101302499_101302499_NC_020491.1_7597591-7599841			protein binding
LOC101292260_101292260_NC_020491.1_8199605-8203003	biological_process
LOC101296044_101296044_NC_020491.1_8391772-8393694	response to oxidative stress;oxidation-reduction process	membrane	peroxidase activity;heme binding
LOC101300397_101300397_NC_020491.1_8708894-8715563	biological_process
LOC101303562_101303562_NC_020491.1_8904715-8910604	biological_process
LOC101304425_101304425_NC_020491.1_8965611-8969926	transmembrane transport
LOC101315184_101315184_NC_020491.1_9381018-9383627			DNA binding;nucleoside-triphosphate diphosphatase activity
LOC101290701_101290701_NC_020491.1_9388869-9393355	biological_process
LOC101291574_101291574_NC_020491.1_9492862-9496435	biological_process
LOC101292747_101292747_NC_020491.1_9574375-9578282			magnesium ion binding;(E)-beta-ocimene synthase activity;terpene synthase activity;S-linalool synthase activity
LOC101293347_101293347_NC_020491.1_9605712-9611111	biological_process
LOC101297966_101297966_NC_020491.1_9808405-9814085	transmembrane transport;signaling
LOC101303459_101303459_NC_020491.1_10070321-10072878	biological_process
LOC101305221_101305221_NC_020491.1_10239854-10243649	transmembrane transport
LOC101305516_101305516_NC_020491.1_10278677-10280963	RNA modification		protein binding;zinc ion binding
LOC101307540_101307540_NC_020491.1_10381927-10384561	oxidation-reduction process	cytoplasm	D-amino-acid oxidase activity
LOC101309588_101309588_NC_020491.1_10452494-10471706			ADP binding
LOC101291184_101291184_NC_020491.1_10861275-10863751	lipid metabolic process
LOC101294115_101294115_NC_020491.1_11025009-11031106			protein binding
LOC101297008_101297008_NC_020491.1_11236086-11240295	signaling
LOC101297882_101297882_NC_020491.1_11325786-11330119			protein binding
LOC101301913_101301913_NC_020491.1_11516945-11521061	recognition of pollen;protein phosphorylation	integral component of membrane	ATP binding;protein serine/threonine kinase activity;carbohydrate binding
LOC101303942_101303942_NC_020491.1_11650537-11654307	protein targeting to membrane;peptidyl-L-cysteine S-palmitoylation	endoplasmic reticulum;Golgi apparatus	protein binding;protein-cysteine S-palmitoyltransferase activity
LOC101304520_101304520_NC_020491.1_11717775-11723721	protein phosphorylation		ATP binding;protein serine/threonine kinase activity
LOC101308619_101308619_NC_020491.1_11976708-11980782			RNA binding
LOC101293143_101293143_NC_020491.1_12582472-12593790			binding;isomerase activity
LOC101298073_101298073_NC_020491.1_12947316-12953860			nucleic acid binding;ATP binding;RNA helicase activity;metal ion binding;transferase activity
LOC101300677_101300677_NC_020491.1_13221094-13224232	transmembrane transport	integral component of membrane;plasma membrane	ATPase activity;ATP binding;ATPase-coupled transmembrane transporter activity
LOC101311710_101311710_NC_020491.1_14094241-14100585	biological_process
LOC101312005_101312005_NC_020491.1_14101159-14104034	biological_process
LOC101314894_101314894_NC_020491.1_14278144-14281259		integral component of membrane
LOC101315185_101315185_NC_020491.1_14287957-14298251	transcription, DNA-templated
LOC101298840_101298840_NC_020491.1_14700984-14704057	regulation of transcription, DNA-templated;developmental process	nucleus	ATP binding
LOC101303460_101303460_NC_020491.1_15019482-15022727		integral component of membrane	protein binding
LOC101305222_101305222_NC_020491.1_15181982-15188203		membrane
LOC101305801_101305801_NC_020491.1_15206566-15209690	RNA modification	membrane	protein binding;zinc ion binding;transferase activity, transferring alkyl or aryl (other than methyl) groups
LOC101307256_101307256_NC_020491.1_15343529-15347297		chloroplast thylakoid membrane;chloroplast envelope
LOC101313653_101313653_NC_020491.1_15718138-15722033	biological_process
LOC101314228_101314228_NC_020491.1_15766535-15772050			protein binding
LOC101297299_101297299_NC_020491.1_16206076-16208556	carbohydrate metabolic process;cell wall organization or biogenesis
LOC101301338_101301338_NC_020491.1_16660469-16666548	biological_process
LOC101309491_101309491_NC_020491.1_17794693-17797951		integral component of membrane
LOC101310650_101310650_NC_020491.1_17886224-17889273		integral component of membrane	metal ion binding
LOC101313851_101313851_NC_020491.1_18197629-18205105	biological_process
LOC101292556_101292556_NC_020491.1_18391261-18393074	biological_process
LOC101293730_101293730_NC_020491.1_18546708-18550871			protein binding
LOC101296047_101296047_NC_020491.1_18905192-18909372		integral component of membrane
LOC101298375_101298375_NC_020491.1_19118882-19121972	biological_process
LOC101302990_101302990_NC_020491.1_19436239-19438961	lipid metabolic process
LOC101312583_101312583_NC_020491.1_20099934-20103500			protein binding
LOC101292461_101292461_NC_020491.1_20533991-20535891	metabolic process	membrane	sn-1-glycerol-3-phosphate C16:0-DCA-CoA acyl transferase activity;glycerol-3-phosphate O-acyltransferase activity
LOC101298842_101298842_NC_020491.1_20912244-20916160	transcription, DNA-templated
LOC101304627_101304627_NC_020491.1_21428740-21431659		nucleus	DNA binding
LOC101306385_101306385_NC_020491.1_21603318-21611580			nucleic acid binding;RNA helicase activity;ATP binding
LOC101307839_101307839_NC_020491.1_21727503-21737936	transmembrane transport
LOC101310172_101310172_NC_020491.1_21957677-21967930			metal ion binding;hydrolase activity
LOC101310757_101310757_NC_020491.1_22051769-22061681			GTP binding
LOC101305705_101305705_NC_020492.1_204708-208462		integral component of membrane	1-acylglycerol-3-phosphate O-acyltransferase activity
LOC101306475_101306475_NC_020492.1_284206-289803	protein N-linked glycosylation via asparagine	endoplasmic reticulum membrane	transferase activity, transferring glycosyl groups
LOC101306768_101306768_NC_020492.1_299352-302834			catalytic activity
LOC101310472_101310472_NC_020492.1_620798-626606	nucleobase-containing small molecule metabolic process;cofactor metabolic process;cellular amino acid metabolic process
LOC101312585_101312585_NC_020492.1_743212-745707	electron transport chain	chloroplast	metal ion binding;electron transfer activity;2 iron, 2 sulfur cluster binding
LOC101312875_101312875_NC_020492.1_745857-751554		integral component of membrane
LOC101292463_101292463_NC_020492.1_936525-942754	protein modification by small protein conjugation or removal
LOC101295868_101295868_NC_020492.1_1268632-1272876	biological_process
LOC101297013_101297013_NC_020492.1_1350503-1352761	biological_process
LOC101302883_101302883_NC_020492.1_1724654-1737599	proteasome-mediated ubiquitin-dependent protein catabolic process		ubiquitin binding
LOC101306185_101306185_NC_020492.1_1957777-1974649		extracellular region
LOC101310175_101310175_NC_020492.1_2132354-2135078	regulation of abscisic acid-activated signaling pathway;negative regulation of photomorphogenesis	membrane
LOC101310653_101310653_NC_020492.1_2148777-2151402	carbohydrate metabolic process;malate metabolic process;tricarboxylic acid cycle	chloroplast	L-malate dehydrogenase activity
LOC101290706_101290706_NC_020492.1_2345398-2348198	cellular amino acid metabolic process
LOC101292752_101292752_NC_020492.1_2596906-2599387	oxidation-reduction process;response to red light	chloroplast stroma;integral component of membrane;respirasome;chloroplast thylakoid membrane	alternative oxidase activity;ubiquinol:oxygen oxidoreductase activity;metal ion binding;9-cis-epoxycarotenoid dioxygenase activity
LOC101294120_101294120_NC_020492.1_2626733-2629736			protein binding
LOC101300405_101300405_NC_020492.1_3117641-3122648	leucine biosynthetic process;oxidation-reduction process		3-isopropylmalate dehydrogenase activity
LOC101301832_101301832_NC_020492.1_3254444-3256407			indole-3-acetate beta-glucosyltransferase activity
LOC101304722_101304722_NC_020492.1_3400018-3402577	biological_process
LOC101305319_101305319_NC_020492.1_3481123-3483487			protein binding
LOC101306187_101306187_NC_020492.1_3515105-3518296			hydrolase activity
LOC101306478_101306478_NC_020492.1_3545368-3548896			hydrolase activity
LOC101311717_101311717_NC_020492.1_3793838-3796240		SAGA-type complex
LOC101312010_101312010_NC_020492.1_3796317-3798844	transmembrane transport	integral component of membrane	transmembrane transporter activity
LOC101312782_101312782_NC_020492.1_3810716-3813922	conversion of methionyl-tRNA to N-formyl-methionyl-tRNA;translational initiation	mitochondrion	methionyl-tRNA formyltransferase activity
LOC101314806_101314806_NC_020492.1_3904355-3908604			protein dimerization activity
LOC101315392_101315392_NC_020492.1_3931916-3934840			peptidase activity
LOC101297394_101297394_NC_020492.1_4223730-4227185	DNA-templated transcription, initiation	nucleus
LOC101301151_101301151_NC_020492.1_4544755-4547414	protein retention in ER lumen	integral component of membrane	ER retention sequence binding
LOC101301732_101301732_NC_020492.1_4548097-4553532	metabolic process		glycopeptide alpha-N-acetylgalactosaminidase activity;beta-fructofuranosidase activity
LOC101311140_101311140_NC_020492.1_5013531-5016547	biological_process
LOC101315005_101315005_NC_020492.1_5171372-5174746			protein binding
LOC101295471_101295471_NC_020492.1_5595662-5599978	pectin biosynthetic process;cell wall organization	Golgi membrane	polygalacturonate 4-alpha-galacturonosyltransferase activity
LOC101297789_101297789_NC_020492.1_5571447-5574964	lipid metabolic process
LOC101298379_101298379_NC_020492.1_5555185-5557366	transcription, DNA-templated;signaling
LOC101298664_101298664_NC_020492.1_5536184-5538391	DNA replication
LOC101300971_101300971_NC_020492.1_5696897-5699900	transcription, DNA-templated
LOC101302216_101302216_NC_020492.1_5743181-5746012			ATP binding
LOC101302507_101302507_NC_020492.1_5778785-5784227	biological_process
LOC101303286_101303286_NC_020492.1_5844298-5846958	biological_process
LOC101310655_101310655_NC_020492.1_6160587-6163887	mRNA metabolic process
LOC101311811_101311811_NC_020492.1_6211898-6214005			nutrient reservoir activity
LOC101313563_101313563_NC_020492.1_6235631-6238522	biological_process
LOC101314140_101314140_NC_020492.1_6246686-6249143	transcription, DNA-templated
LOC101315295_101315295_NC_020492.1_6311002-6314737	transcription, DNA-templated
LOC101292560_101292560_NC_020492.1_6373488-6376126			ATP binding;ATPase activity
LOC101293150_101293150_NC_020492.1_6389171-6394519	biological_process
LOC101295668_101295668_NC_020492.1_6500526-6505014	generation of precursor metabolites and energy
LOC101297304_101297304_NC_020492.1_6523985-6527339	carbohydrate metabolic process;cell wall organization or biogenesis
LOC101301919_101301919_NC_020492.1_6786097-6790060		integral component of membrane
LOC101302508_101302508_NC_020492.1_6796644-6799636	transcription, DNA-templated;signaling
LOC101305122_101305122_NC_020492.1_6934369-6937741			protein binding
LOC101305996_101305996_NC_020492.1_6957047-6960669			protein binding
LOC101306577_101306577_NC_020492.1_6965609-6968375	antibiotic metabolic process;small molecule metabolic process;oxidation-reduction process;organic substance metabolic process		oxidoreductase activity, acting on the CH-OH group of donors, NAD or NADP as acceptor;metal ion binding
LOC101308918_101308918_NC_020492.1_7095705-7098233	generation of precursor metabolites and energy;detoxification
LOC101312979_101312979_NC_020492.1_7181684-7184933		integral component of membrane	dihydrolipoyllysine-residue acetyltransferase activity;metal ion binding
LOC101314039_101314039_NC_020492.1_7222711-7232528	microtubule cytoskeleton organization
LOC101315192_101315192_NC_020492.1_7306387-7309829	protein-containing complex assembly;protein catabolic process
LOC101295871_101295871_NC_020492.1_7707118-7710879	transmembrane transport
LOC101297889_101297889_NC_020492.1_7806018-7808005	biological_process
LOC101298473_101298473_NC_020492.1_7828065-7831151			calcium ion binding
LOC101304339_101304339_NC_020492.1_8042384-8045908		integral component of membrane
LOC101306685_101306685_NC_020492.1_8102637-8104985			protein binding;zinc ion binding
LOC101313944_101313944_NC_020492.1_8338136-8342772	signal transduction	integral component of membrane	protein binding;ADP binding
LOC101290914_101290914_NC_020492.1_8413339-8417600	biological_process
LOC101291191_101291191_NC_020492.1_8417651-8420425		membrane
LOC101295186_101295186_NC_020492.1_8562878-8566344			oxidoreductase activity
LOC101299433_101299433_NC_020492.1_8712693-8714826			protein binding
LOC101301834_101301834_NC_020492.1_8820731-8823007	protein phosphorylation		ATP binding;protein serine/threonine kinase activity
LOC101302411_101302411_NC_020492.1_8827647-8831790	protein ubiquitination	integral component of membrane	ubiquitin activating enzyme activity;ubiquitin-protein transferase activity;protein binding;transferase activity, transferring acyl groups
LOC101304149_101304149_NC_020492.1_8898683-8902635	protein folding
LOC101306686_101306686_NC_020492.1_9078487-9080412	biological_process
LOC101306973_101306973_NC_020492.1_9080852-9083195	oxidation-reduction process		NADPH:quinone reductase activity
LOC101307262_101307262_NC_020492.1_9083787-9090331	biological_process
LOC101307548_101307548_NC_020492.1_9090413-9094295		membrane	catalytic activity
LOC101309205_101309205_NC_020492.1_9140559-9144028	biological_process
LOC101310073_101310073_NC_020492.1_9180681-9183829	lipid metabolic process
LOC101313078_101313078_NC_020492.1_9261651-9265369	transmembrane transport;metal ion homeostasis
LOC101314237_101314237_NC_020492.1_9289263-9291436	DNA replication
LOC101314524_101314524_NC_020492.1_9293191-9297547	DNA replication
LOC101291192_101291192_NC_020492.1_9337893-9341500			protein binding
LOC101297203_101297203_NC_020492.1_9678142-9683681	transmembrane transport
LOC101298383_101298383_NC_020492.1_9723737-9726407		chloroplast thylakoid membrane
LOC101301154_101301154_NC_020492.1_9854401-9859388			transferase activity
LOC101304633_101304633_NC_020492.1_10061650-10065241		integral component of membrane
LOC101304926_101304926_NC_020492.1_10070184-10072350	cofactor metabolic process
LOC101307549_101307549_NC_020492.1_10265645-10269025			protein binding;zinc ion binding
LOC101310276_101310276_NC_020492.1_10403360-10409197	carbohydrate metabolic process
LOC101311143_101311143_NC_020492.1_10419147-10421478		endoplasmic reticulum;integral component of membrane
LOC101311925_101311925_NC_020492.1_10430319-10432399		integral component of membrane
LOC101314616_101314616_NC_020492.1_10562640-10566230			mRNA binding
LOC101291585_101291585_NC_020492.1_10654163-10656023	carbohydrate metabolic process
LOC101297307_101297307_NC_020492.1_11458481-11468532		membrane	protein binding;palmitoyltransferase activity
LOC101298475_101298475_NC_020492.1_11265293-11268161	arginine catabolic process;response to cold;spermidine biosynthetic process		arginine decarboxylase activity
LOC101300195_101300195_NC_020492.1_11853550-11858755	biological_process
LOC101301627_101301627_NC_020492.1_11306016-11309727	oxidation-reduction process		mannose-6-phosphate 6-reductase activity
LOC101302510_101302510_NC_020492.1_11121599-11125390	cellulose catabolic process		cellulase activity
LOC101303661_101303661_NC_020492.1_11674251-11678982			hydrolase activity
LOC101305124_101305124_NC_020492.1_11216874-11219622		small-subunit processome
LOC101306774_101306774_NC_020492.1_11410663-11414884	transcription, DNA-templated;chromatin organization
LOC101311338_101311338_NC_020492.1_11056794-11064113			DNA binding;metal ion binding
LOC101314041_101314041_NC_020492.1_10907562-10909955	generation of precursor metabolites and energy
LOC101298384_101298384_NC_020492.1_11924676-11926900	biological_process
LOC101300409_101300409_NC_020492.1_12007301-12016480		integral component of membrane	phosphatidylinositol binding
LOC101300686_101300686_NC_020492.1_12024034-12026702	DNA repair;DNA recombination
LOC101301448_101301448_NC_020492.1_12050287-12052355		integral component of membrane
LOC101302221_101302221_NC_020492.1_12092966-12095560		intracellular organelle	DNA binding
LOC101303868_101303868_NC_020492.1_12151513-12158098	response to bacterium;G protein-coupled receptor signaling pathway		GTPase activity;guanyl nucleotide binding;G-protein beta/gamma-subunit complex binding
LOC101305618_101305618_NC_020492.1_12299507-12321563			protein binding
LOC101308038_101308038_NC_020492.1_12445152-12448257	biological_process
LOC101291392_101291392_NC_020492.1_12938640-12942968	peptidyl-tyrosine phosphorylation	integral component of membrane	ATP binding;protein binding;transmembrane receptor protein tyrosine kinase activity
LOC101292757_101292757_NC_020492.1_12966254-12975477	carbohydrate metabolic process
LOC101295188_101295188_NC_020492.1_13102895-13106044	transmembrane transport
LOC101295475_101295475_NC_020492.1_13118343-13126629		plasma membrane
LOC101295769_101295769_NC_020492.1_13134467-13138586	biological_process
LOC101297498_101297498_NC_020492.1_13242436-13249585	peptidyl-tyrosine phosphorylation;transmembrane receptor protein serine/threonine kinase signaling pathway	integral component of membrane	ATP binding;transmembrane receptor protein tyrosine kinase activity;signaling receptor binding;transmembrane receptor protein serine/threonine kinase activity
LOC101297794_101297794_NC_020492.1_13258070-13260309			transferase activity, transferring acyl groups other than amino-acyl groups
LOC101298670_101298670_NC_020492.1_13300091-13308574	biological_process
LOC101299341_101299341_NC_020492.1_13321920-13325438	biological_process
LOC101306395_101306395_NC_020492.1_13595325-13601223		ribosome	nucleic acid binding
LOC101306976_101306976_NC_020492.1_13614653-13616814			chromatin binding
LOC101307451_101307451_NC_020492.1_13634891-13644851	lipid metabolic process
LOC101308039_101308039_NC_020492.1_13658428-13665793	transmembrane transport
LOC101308335_101308335_NC_020492.1_13671981-13676420			carbon-sulfur lyase activity
LOC101311928_101311928_NC_020492.1_13812588-13819670		integral component of membrane	protein-cysteine S-palmitoyltransferase activity
LOC101312983_101312983_NC_020492.1_13856874-13861251		cytoplasm	ligase activity
LOC101314144_101314144_NC_020492.1_13893178-13896642	transcription, DNA-templated
LOC101291686_101291686_NC_020492.1_14014249-14018458	protein phosphorylation	integral component of membrane;plasma membrane	ATP binding;protein binding;protein serine/threonine kinase activity
LOC101295966_101295966_NC_020492.1_14323193-14325618			DNA binding
LOC101297104_101297104_NC_020492.1_14410414-14413514	tricarboxylic acid cycle	succinate dehydrogenase complex;mitochondrion;integral component of membrane	nucleic acid binding;metal ion binding;succinate dehydrogenase activity
LOC101297396_101297396_NC_020492.1_14423352-14427186			phosphoric ester hydrolase activity
LOC101299436_101299436_NC_020492.1_14552418-14556897	lipid metabolic process
LOC101300584_101300584_NC_020492.1_14624216-14629377		integral component of membrane
LOC101301629_101301629_NC_020492.1_14669934-14673120	signal transduction	integral component of membrane	protein binding
LOC101306580_101306580_NC_020492.1_14963225-14965596	mature ribosome assembly	nucleus;cytoplasm	ribosome binding
LOC101309020_101309020_NC_020492.1_15069521-15073487	transcription, DNA-templated
LOC101309601_101309601_NC_020492.1_15079273-15082197	ribosome biogenesis
LOC101314905_101314905_NC_020492.1_15381418-15384073	protein-containing complex assembly;ribosome biogenesis
LOC101291005_101291005_NC_020492.1_15417966-15423151			protein binding;zinc ion binding
LOC101292077_101292077_NC_020492.1_15455067-15457026	biological_process
LOC101292654_101292654_NC_020492.1_15481519-15483461	cofactor metabolic process
LOC101294814_101294814_NC_020492.1_15584960-15590161		integral component of membrane	zinc ion binding
LOC101297105_101297105_NC_020492.1_15794273-15800955	response to sucrose;phosphorylation;cellular response to nitrogen levels		protein binding;kinase activity
LOC101301631_101301631_NC_020492.1_15946965-15951156	nucleobase-containing small molecule metabolic process;tRNA metabolic process
LOC101302714_101302714_NC_020492.1_15977361-15980070	biological_process
LOC101305620_101305620_NC_020492.1_16061158-16066065	biological_process
LOC101308336_101308336_NC_020492.1_16158246-16164106	biological_process
LOC101310277_101310277_NC_020492.1_16220712-16223051	biological_process
LOC101310566_101310566_NC_020492.1_16227690-16229981	signaling
LOC101310850_101310850_NC_020492.1_16244568-16248212	biological_process
LOC101312305_101312305_NC_020492.1_16304465-16310622		endosome;trans-Golgi network;integral component of membrane	GTPase activity;GTP binding
LOC101313083_101313083_NC_020492.1_16425836-16429744	biological_process
LOC101314146_101314146_NC_020492.1_16458229-16464188	membrane organization;DNA replication
LOC101315011_101315011_NC_020492.1_16471650-16474539			protein binding
LOC101291687_101291687_NC_020492.1_16506298-16508300		mitochondrion	protein binding
LOC101292271_101292271_NC_020492.1_16542704-16547910	protein transport;plastid organization	membrane
LOC101302610_101302610_NC_020492.1_16998316-17002415	biological_process
LOC101305713_101305713_NC_020492.1_17096575-17099856	biological_process
LOC101307949_101307949_NC_020492.1_17181881-17184799	signaling
LOC101312218_101312218_NC_020492.1_17495946-17498985	biological_process
LOC101293359_101293359_NC_020492.1_17647516-17651179		Golgi apparatus;membrane
LOC101299921_101299921_NC_020492.1_17873475-17875370	biological_process
LOC101303871_101303871_NC_020492.1_17982548-17984488	DNA repair;mRNA metabolic process;sulfur compound metabolic process;cofactor metabolic process;DNA recombination;vitamin metabolic process
LOC101304156_101304156_NC_020492.1_17991598-17993729	mRNA metabolic process
LOC101305329_101305329_NC_020492.1_18010226-18017090	transmembrane transport
LOC101308244_101308244_NC_020492.1_18098557-18102019		integral component of membrane	UDP-glucuronate decarboxylase activity
LOC101309988_101309988_NC_020492.1_18139097-18141814			DNA (6-4) photolyase activity
LOC101313667_101313667_NC_020492.1_18258932-18261631	cellulose catabolic process		cellulase activity
LOC101313949_101313949_NC_020492.1_18262531-18267886		membrane	sucrose synthase activity
LOC101290715_101290715_NC_020492.1_18304115-18306272	protein lipoylation		lipoyl(octanoyl) transferase activity;octanoyl transferase activity (acting on glycine-cleavage complex H protein)
LOC101293945_101293945_NC_020492.1_18415486-18420439	lipid metabolic process
LOC101294231_101294231_NC_020492.1_18442711-18447388	biological_process
LOC101295387_101295387_NC_020492.1_18515733-18518460		membrane
LOC101295969_101295969_NC_020492.1_18534104-18539567	biological_process
LOC101298764_101298764_NC_020492.1_18607990-18611152	biosynthetic process;L-kynurenine metabolic process	cytoplasm	pyridoxal phosphate binding;kynurenine-oxoglutarate transaminase activity
LOC101299051_101299051_NC_020492.1_18619613-18622024	lipid metabolic process
LOC101301837_101301837_NC_020492.1_18709778-18712381	glutathione catabolic process		gamma-glutamylcyclotransferase activity
LOC101304057_101304057_NC_020492.1_18754189-18757850		integral component of membrane
LOC101304638_101304638_NC_020492.1_18776417-18786135			transferase activity
LOC101304931_101304931_NC_020492.1_18777235-18780581			transferase activity
LOC101305233_101305233_NC_020492.1_18786168-18793460	long-chain fatty acid metabolic process		acyl-CoA ligase activity;decanoate-CoA ligase activity;long-chain fatty acid-CoA ligase activity
LOC101307850_101307850_NC_020492.1_18886104-18888176	proton transmembrane transport	integral component of membrane;proton-transporting V-type ATPase, V0 domain;vacuolar membrane;plasma membrane	protein binding;proton-transporting ATPase activity, rotational mechanism
LOC101309603_101309603_NC_020492.1_18938884-18941246	signaling
LOC101294233_101294233_NC_020492.1_19236911-19240927	signaling
LOC101296448_101296448_NC_020492.1_19333517-19335590		plasma membrane	glutathione transferase activity
LOC101297604_101297604_NC_020492.1_19396564-19403608	nucleobase-containing small molecule metabolic process
LOC101299729_101299729_NC_020492.1_19519090-19523043	protein phosphorylation	integral component of membrane	ATP binding;protein serine/threonine kinase activity
LOC101303002_101303002_NC_020492.1_19640993-19643518	biological_process
LOC101303295_101303295_NC_020492.1_19645760-19649092	biological_process
LOC101305427_101305427_NC_020492.1_19731086-19735215			RNA binding
LOC101305715_101305715_NC_020492.1_19735791-19738070	SRP-dependent cotranslational protein targeting to membrane, translocation	cytosol;signal recognition particle, endoplasmic reticulum targeting	GTP binding;endoplasmic reticulum signal peptide binding;GTPase activity;7S RNA binding
LOC101314814_101314814_NC_020492.1_19969672-19971731		integral component of membrane	metal ion binding
LOC101292954_101292954_NC_020492.1_20036696-20038729	lipid metabolic process	vacuolar membrane	phosphatidylcholine-sterol O-acyltransferase activity;hydrolase activity
LOC101296342_101296342_NC_020492.1_20151637-20155328	transcription, DNA-templated
LOC101301161_101301161_NC_020492.1_20295390-20299719	biological_process
LOC101302322_101302322_NC_020492.1_20325566-20329236	biological_process
LOC101302612_101302612_NC_020492.1_20360201-20363303	nucleocytoplasmic transport
LOC101304443_101304443_NC_020492.1_20375822-20378679	cofactor metabolic process
LOC101306692_101306692_NC_020492.1_20425648-20432478	transmembrane transport
LOC101311640_101311640_NC_020492.1_20542886-20547791	microtubule cytoskeleton organization
LOC101311932_101311932_NC_020492.1_20549702-20552633		membrane	nucleic acid binding;metal ion binding
LOC101314429_101314429_NC_020492.1_20605911-20609471	transmembrane transport
LOC101293159_101293159_NC_020492.1_20721838-20723925		obsolete intracellular part
LOC101295099_101295099_NC_020492.1_20819764-20824261	transcription, DNA-templated;chromatin organization
LOC101295971_101295971_NC_020492.1_20837321-20839496	biological_process
LOC101297899_101297899_NC_020492.1_20868415-20871058		integral component of membrane	carbohydrate binding
LOC101302803_101302803_NC_020492.1_21049961-21053759	transcription, DNA-templated
LOC101306488_101306488_NC_020492.1_21128349-21130926	xylan biosynthetic process;plant-type secondary cell wall biogenesis	integral component of membrane;Golgi apparatus	glucuronosyltransferase activity
LOC101308247_101308247_NC_020492.1_21179272-21183094			hydrolase activity
LOC101314718_101314718_NC_020492.1_21382200-21387558	biological_process
LOC101291985_101291985_NC_020492.1_21459119-21462810			hydrolase activity
LOC101295678_101295678_NC_020492.1_21552672-21555911		membrane
LOC101296539_101296539_NC_020492.1_21565411-21570826	phosphorelay signal transduction system;tryptophanyl-tRNA aminoacylation;auxin-activated signaling pathway	nucleus	ATP binding;tryptophan-tRNA ligase activity
LOC101303476_101303476_NC_020492.1_21816519-21819139	biological_process
LOC101304348_101304348_NC_020492.1_21847069-21851379	biological_process
LOC101306107_101306107_NC_020492.1_21896362-21901885	biological_process
LOC101306399_101306399_NC_020492.1_21904460-21906944	oxidation-reduction process	ER membrane protein complex	D-arabinono-1,4-lactone oxidase activity;FAD binding
LOC101306980_101306980_NC_020492.1_21927748-21932009	biological_process
LOC101307268_101307268_NC_020492.1_21944230-21946575	protein targeting;transmembrane transport;lipid metabolic process;peroxisome organization;protein modification by small protein conjugation or removal
LOC101308437_101308437_NC_020492.1_21966269-21969640	formation of cytoplasmic translation initiation complex	eukaryotic 43S preinitiation complex;eukaryotic 48S preinitiation complex;eukaryotic translation initiation factor 3 complex	translation initiation factor activity
LOC101309212_101309212_NC_020492.1_21973277-21977080	cellular amino acid metabolic process;biosynthetic process		pyridoxal phosphate binding;transaminase activity
LOC101309504_101309504_NC_020492.1_21981149-21987213		nucleus	DNA binding
LOC101312691_101312691_NC_020492.1_22031987-22038358	vesicle-mediated transport
LOC101290832_101290832_NC_020492.1_22775756-22780994	glycogen biosynthetic process		1,4-alpha-glucan branching enzyme activity;cation binding;1,4-alpha-glucan branching enzyme activity (using a glucosylated glycogenin as primer for glycogen synthesis);hydrolase activity, hydrolyzing O-glycosyl compounds
LOC101291398_101291398_NC_020492.1_22764591-22772910	glycogen biosynthetic process		1,4-alpha-glucan branching enzyme activity;cation binding;1,4-alpha-glucan branching enzyme activity (using a glucosylated glycogenin as primer for glycogen synthesis);hydrolase activity, hydrolyzing O-glycosyl compounds
LOC101293457_101293457_NC_020492.1_22818767-22823638	carbohydrate metabolic process
LOC101295775_101295775_NC_020492.1_22276351-22280355		Golgi apparatus;integral component of membrane	transferase activity, transferring glycosyl groups
LOC101301164_101301164_NC_020492.1_22242703-22245081		ribonuclease H2 complex
LOC101307749_101307749_NC_020492.1_22245127-22247951	signaling
LOC101311152_101311152_NC_020492.1_22307663-22309504	biological_process
LOC101313473_101313473_NC_020492.1_22184563-22186772		integral component of membrane
LOC101293255_101293255_NC_020492.1_22932857-22937600	protein folding	chaperonin-containing T-complex;cell periphery	ATP binding;unfolded protein binding
LOC101296167_101296167_NC_020492.1_23008837-23014735		membrane
LOC101298192_101298192_NC_020492.1_23057100-23061303	signaling
LOC101300500_101300500_NC_020492.1_23107564-23110420		membrane;intracellular membrane-bounded organelle;obsolete cytoplasmic part
LOC101301932_101301932_NC_020492.1_23140514-23143312	biological_process
LOC101311067_101311067_NC_020492.1_23396924-23399615	polysaccharide catabolic process	membrane	hydrolase activity, hydrolyzing O-glycosyl compounds
LOC101311822_101311822_NC_020492.1_23409321-23411346	protein modification by small protein conjugation or removal
LOC101314531_101314531_NC_020492.1_23481006-23483008	biological_process
LOC101292368_101292368_NC_020492.1_23513017-23516830	transcription, DNA-templated
LOC101292959_101292959_NC_020492.1_23522422-23525553	biological_process
LOC101299736_101299736_NC_020492.1_23680767-23684694		plasma membrane;integral component of membrane	zinc ion binding
LOC101302229_101302229_NC_020492.1_23749865-23751868			oxidoreductase activity
LOC101302520_101302520_NC_020492.1_23790939-23794252	transmembrane transport
LOC101302806_101302806_NC_020492.1_23794811-23798513			calcium ion binding;protein binding;transferase activity
LOC101304832_101304832_NC_020492.1_23884211-23888638	protein glycosylation	integral component of membrane;Golgi membrane	galactosyltransferase activity
LOC101309607_101309607_NC_020492.1_24016852-24019792	clathrin-dependent endocytosis;vesicle budding from membrane;clathrin coat assembly	clathrin-coated pit;clathrin-coated vesicle;plasma membrane	clathrin heavy chain binding;phosphatidylinositol-4,5-bisphosphate binding;SNARE binding;1-phosphatidylinositol binding
LOC101311349_101311349_NC_020492.1_24074970-24078733		integral component of membrane
LOC101315401_101315401_NC_020492.1_24259365-24261463		integral component of membrane
LOC101291399_101291399_NC_020492.1_24277395-24284566		integral component of membrane
LOC101294330_101294330_NC_020492.1_24389942-24393357	generation of precursor metabolites and energy
LOC101296345_101296345_NC_020492.1_24448029-24450121			N-acetyltransferase activity
LOC101298769_101298769_NC_020492.1_24622145-24624092	biological_process
LOC101303669_101303669_NC_020492.1_24884355-24887090	protein dephosphorylation		magnesium-dependent protein serine/threonine phosphatase activity
LOC101305035_101305035_NC_020492.1_24988052-24990376	signaling
LOC101305909_101305909_NC_020492.1_25014220-25016978	proteolysis	integral component of membrane	serine-type endopeptidase activity;protein binding
LOC101308250_101308250_NC_020492.1_25188257-25192821	biological_process
LOC101312799_101312799_NC_020492.1_25636481-25643851		integral component of membrane	ATPase activity;ATP binding
LOC101297694_101297694_NC_020492.1_26147064-26153897			hydrolase activity
LOC101298859_101298859_NC_020492.1_26282966-26290025			binding
LOC101307751_101307751_NC_020492.1_26827037-26835975	vesicle-mediated transport
LOC101313954_101313954_NC_020492.1_27164776-27169594			ATP binding;hydrolase activity
LOC101315116_101315116_NC_020492.1_27235861-27240568	lipid metabolic process
LOC101293552_101293552_NC_020492.1_27605912-27608240	biological_process
LOC101300503_101300503_NC_020492.1_28353725-28357196	carbohydrate metabolic process
LOC101305237_101305237_NC_020492.1_28640053-28642611	signaling
LOC101308047_101308047_NC_020492.1_28909212-28916288			nucleic acid binding
LOC101310085_101310085_NC_020492.1_29194488-29198076	respiratory electron transport chain	cytoplasm	flavin adenine dinucleotide binding;electron-transferring-flavoprotein dehydrogenase activity
LOC101311245_101311245_NC_020492.1_29299125-29304123	transcription, DNA-templated
LOC101312116_101312116_NC_020492.1_29320519-29326004	DNA repair;protein modification by small protein conjugation or removal
LOC101312894_101312894_NC_020492.1_29382269-29386959			isomerase activity
LOC101291400_101291400_NC_020492.1_29546863-29553565	mRNA metabolic process
LOC101295012_101295012_NC_020492.1_29893885-29899185		endosome;trans-Golgi network;integral component of membrane
LOC101295888_101295888_NC_020492.1_30020232-30026978		integral component of membrane	sulfotransferase activity
LOC101297212_101297212_NC_020492.1_30155908-30158005		plasma membrane;integral component of membrane
LOC101301359_101301359_NC_020492.1_30372104-30377590	biological_process
LOC101306786_101306786_NC_020492.1_30651467-30661462	RNA modification		protein binding
LOC101308151_101308151_NC_020492.1_30720011-30723407			transaminase activity
LOC101312408_101312408_NC_020492.1_30935659-30939116		integral component of membrane	GTP binding
LOC101313478_101313478_NC_020492.1_30991587-30996007			RNA binding;metal ion binding
LOC101315203_101315203_NC_020492.1_31097433-31099992	histone H3-K4 methylation	Set1C/COMPASS complex	protein binding
LOC101291016_101291016_NC_020492.1_31147262-31151926			protein binding
LOC101291890_101291890_NC_020492.1_31240328-31243725		membrane	transferase activity
LOC101292182_101292182_NC_020492.1_31263998-31266834	biological_process
LOC101295013_101295013_NC_020492.1_31411546-31417142			protein binding
LOC101297801_101297801_NC_020492.1_31647458-31649838	transmembrane transport
LOC101298089_101298089_NC_020492.1_31650561-31654216	protein repair;response to oxidative stress;oxidation-reduction process		metal ion binding;peptide-methionine (R)-S-oxide reductase activity
LOC101301462_101301462_NC_020492.1_31850720-31855568	tRNA aminoacylation for protein translation	cytoplasm	ATP binding;aminoacyl-tRNA ligase activity
LOC101302617_101302617_NC_020492.1_31898996-31906357	biological_process
LOC101303481_101303481_NC_020492.1_31967769-31972217	carbohydrate metabolic process
LOC101304448_101304448_NC_020492.1_31996070-31998672			protein binding
LOC101304739_101304739_NC_020492.1_32057919-32063367	proton transmembrane transport	proton-transporting V-type ATPase, V0 domain	proton transmembrane transporter activity
LOC101305039_101305039_NC_020492.1_32064100-32067006	positive regulation of transcription by RNA polymerase II	nucleus	DNA-binding transcription factor activity;RNA polymerase II regulatory region sequence-specific DNA binding;protein dimerization activity
LOC101305337_101305337_NC_020492.1_32078221-32080391			zinc ion binding
LOC101305631_101305631_NC_020492.1_32081646-32084983	signaling
LOC101306204_101306204_NC_020492.1_32105879-32109685	biological_process
LOC101310777_101310777_NC_020492.1_32200978-32205257	cytokinin metabolic process;oxidation-reduction process		FAD binding;cytokinin dehydrogenase activity
LOC101313573_101313573_NC_020492.1_32236536-32238798			catalytic activity;coenzyme binding
LOC101314433_101314433_NC_020492.1_32254543-32257169	MAPK cascade;regulation of gene expression	nucleus;cytoplasm	ATP binding;MAP kinase activity
LOC101290835_101290835_NC_020492.1_32289830-32293972		membrane
LOC101291401_101291401_NC_020492.1_32296540-32302747	biological_process
LOC101293164_101293164_NC_020492.1_32331914-32334178	carbohydrate metabolic process
LOC101295196_101295196_NC_020492.1_32369336-32372860	biological_process
LOC101302233_101302233_NC_020492.1_32551864-32554296		integral component of membrane	protein binding
LOC101302523_101302523_NC_020492.1_32559389-32561420	transmembrane transport
LOC101303089_101303089_NC_020492.1_32584798-32587997			nucleic acid binding
LOC101303671_101303671_NC_020492.1_32588047-32601643	biological_process
LOC101305137_101305137_NC_020492.1_32626420-32628492	biological_process
LOC101310490_101310490_NC_020492.1_32750247-32752658			protein binding
LOC101315118_101315118_NC_020492.1_32887606-32891051		nucleus	DNA binding
LOC101315406_101315406_NC_020492.1_32892746-32896128	ent-kaurene oxidation to kaurenoic acid;gibberellin biosynthetic process	chloroplast outer membrane;integral component of membrane;endoplasmic reticulum	iron ion binding;oxidoreductase activity, acting on paired donors, with incorporation or reduction of molecular oxygen;monooxygenase activity;heme binding
LOC101301262_101301262_NC_020492.1_33145142-33149663	biological_process
LOC101303482_101303482_NC_020492.1_33188782-33194000	sulfur compound metabolic process;cellular amino acid metabolic process
LOC101305238_101305238_NC_020492.1_33219639-33226445			GTPase activity;GTP binding
LOC101305533_101305533_NC_020492.1_33226418-33228648	biological_process
LOC101308049_101308049_NC_020492.1_33270390-33275029	cofactor metabolic process
LOC101299447_101299447_NC_020492.1_1421127-1424785	oxidation-reduction process	integral component of membrane	chalcone isomerase activity;metal ion binding;catechol oxidase activity;butein:oxygen oxidoreductase activity;sulfuretin synthase activity
LOC101306114_101306114_NC_020492.1_1937967-1942956	biological_process
LOC101309612_101309612_NC_020492.1_2044837-2050368	tRNA metabolic process;cellular amino acid metabolic process
LOC101310779_101310779_NC_020492.1_2116977-2120486	glycolytic process		magnesium ion binding;pyruvate kinase activity;potassium ion binding;kinase activity
LOC101311072_101311072_NC_020492.1_2139822-2141799			transferase activity, transferring hexosyl groups
LOC101294141_101294141_NC_020492.1_2588976-2594536	protein phosphorylation		protein kinase activity;protein binding;ATP binding
LOC101295015_101295015_NC_020492.1_2723583-2731012	cellular response to UV-B	Cul4-RING E3 ubiquitin ligase complex	protein binding
LOC101296458_101296458_NC_020492.1_2835247-2841583	metabolic process		alpha-L-fucosidase activity
LOC101304836_101304836_NC_020492.1_3422335-3425691	ribosome biogenesis
LOC101306009_101306009_NC_020492.1_3466843-3471038	biological_process
LOC101293165_101293165_NC_020492.1_4236838-4240673	transmembrane transport
LOC101294041_101294041_NC_020492.1_4298687-4302937	transmembrane transport
LOC101297215_101297215_NC_020492.1_4465372-4473740	mRNA metabolic process
NBS4_101299832_NC_020492.1_4579973-4588422	signaling
LOC101302425_101302425_NC_020492.1_4766484-4768948	biological_process
LOC101306495_101306495_NC_020492.1_4982338-4985387			ATP binding
LOC101306788_101306788_NC_020492.1_4987387-4990054	biological_process
LOC101312315_101312315_NC_020492.1_5392567-5394662	DNA recombination;meiotic nuclear division
LOC101291018_101291018_NC_020492.1_5681290-5684391	transmembrane transport
LOC101291892_101291892_NC_020492.1_5726934-5730978			protein binding
LOC101292479_101292479_NC_020492.1_5747149-5751895		integral component of membrane	myosin binding
LOC101293066_101293066_NC_020492.1_5812350-5816448	transcription initiation from RNA polymerase II promoter;positive regulation of transcription elongation from RNA polymerase II promoter	nucleus	DNA binding
LOC101294822_101294822_NC_020492.1_5908134-5912502	lipid metabolic process
LOC101295975_101295975_NC_020492.1_5951191-5956794	RNA modification		protein binding
LOC101308152_101308152_NC_020492.1_6617210-6619797	meiotic nuclear division
LOC101311354_101311354_NC_020492.1_6705422-6711297	chromatin organization
LOC101313094_101313094_NC_020492.1_6801676-6811267	protein phosphorylation	integral component of membrane	ATP binding;protein binding;protein serine/threonine kinase activity
LOC101294142_101294142_NC_020492.1_7152804-7155045		integral component of membrane
LOC101294729_101294729_NC_020492.1_7193266-7196102			hydrolase activity, acting on ester bonds
LOC101298770_101298770_NC_020492.1_7348990-7350807			hydrolase activity, acting on ester bonds
LOC101311541_101311541_NC_020492.1_8020799-8025881	cellular amino acid metabolic process
LOC101313575_101313575_NC_020492.1_8222207-8226689	cellulose biosynthetic process	membrane	cellulose synthase (UDP-forming) activity
LOC101300980_101300980_NC_020492.1_9042412-9044525	biological_process
LOC101303877_101303877_NC_020492.1_9286180-9288787	protein folding
LOC101305633_101305633_NC_020492.1_9375159-9378605		membrane	metal ion binding;acid phosphatase activity
LOC101308544_101308544_NC_020492.1_9503932-9510466		integral component of membrane
LOC101309998_101309998_NC_020492.1_9688613-9691310	protein phosphorylation		ATP binding;protein serine/threonine kinase activity
LOC101310863_101310863_NC_020492.1_9770821-9774510		membrane
LOC101292769_101292769_NC_020492.1_10196696-10199237	cellulose catabolic process		cellulase activity
LOC101296836_101296836_NC_020492.1_10470224-10472494	transcription, DNA-templated
LOC101297407_101297407_NC_020492.1_10516404-10519205			metal ion binding
LOC101306116_101306116_NC_020492.1_11076199-11088491		obsolete intracellular part	DNA binding;protein binding;metal ion binding
LOC101309325_101309325_NC_020492.1_11509495-11513195			triglyceride lipase activity;glutaminyl-tRNA synthase (glutamine-hydrolyzing) activity
LOC101309907_101309907_NC_020492.1_11547851-11559484	transmembrane transport
LOC101310196_101310196_NC_020492.1_11566300-11568908	oxidation-reduction process;protoporphyrinogen IX biosynthetic process		NADP binding;glutamyl-tRNA reductase activity
LOC101314540_101314540_NC_020492.1_12042754-12045649	transcription, DNA-templated
LOC101296745_101296745_NC_020492.1_12675646-12677750		membrane	transferase activity, transferring glycosyl groups
LOC101301941_101301941_NC_020492.1_13149910-13153802	drug transmembrane transport;xenobiotic transport	integral component of membrane	xenobiotic transmembrane transporter activity;antiporter activity
LOC101303393_101303393_NC_020492.1_13192462-13194785	protein glycosylation	membrane	xylogalacturonan beta-1,3-xylosyltransferase activity
LOC101308052_101308052_NC_020492.1_13742449-13748233	protein phosphorylation		ATP binding;protein serine/threonine kinase activity
LOC101312697_101312697_NC_020492.1_14157251-14173122	biological_process
LOC101295489_101295489_NC_020492.1_15095807-15100165	RNA modification		protein binding
LOC101305340_101305340_NC_020492.1_15896110-15906044			nucleic acid binding;transferase activity
LOC101290728_101290728_NC_020492.1_16632405-16636167		integral component of membrane
LOC101293068_101293068_NC_020492.1_16733698-16737306	amylopectin biosynthetic process;glycogen metabolic process	chloroplast;integral component of membrane	isoamylase activity
LOC101295683_101295683_NC_020492.1_17001849-17005715	transmembrane transport;protein phosphorylation	integral component of membrane	ATP binding;transmembrane transporter activity;protein serine/threonine kinase activity
LOC101297700_101297700_NC_020492.1_17205555-17208418		integral component of membrane
LOC101304069_101304069_NC_020492.1_17551108-17558631	protein modification by small protein conjugation or removal
LOC101312805_101312805_NC_020492.1_18037482-18040189	protein prenylation;RNA polymerase III preinitiation complex assembly		protein prenyltransferase activity;RNA polymerase III transcription regulator recruiting activity
LOC101294731_101294731_NC_020492.1_18477408-18483168	biological_process
LOC101297323_101297323_NC_020492.1_18651974-18653842	cofactor metabolic process;detoxification
LOC101299061_101299061_NC_020492.1_18730948-18735150	biological_process
LOC101299354_101299354_NC_020492.1_18738042-18745564	DNA repair
LOC101302235_101302235_NC_020492.1_18882900-18885268		Cul3-RING ubiquitin ligase complex	protein binding
LOC101303966_101303966_NC_020492.1_18950047-18955080	biological_process
LOC101306885_101306885_NC_020492.1_19214926-19217669	transmembrane receptor protein serine/threonine kinase signaling pathway;protein phosphorylation	integral component of membrane;plasma membrane	ATP binding;transmembrane receptor protein serine/threonine kinase activity
LOC101310090_101310090_NC_020492.1_19316466-19329080	chromatin organization
LOC101313577_101313577_NC_020492.1_19582977-19595850	chromatin organization
LOC101314629_101314629_NC_020492.1_21059457-21064334	transmembrane transport
LOC101292187_101292187_NC_020492.1_21191905-21194829			metal ion binding
LOC101294241_101294241_NC_020492.1_21349621-21353320	biological_process
LOC101303194_101303194_NC_020492.1_21840388-21843351			lactoylglutathione lyase activity;metal ion binding
LOC101306701_101306701_NC_020492.1_22025968-22030000	biological_process
LOC101309909_101309909_NC_020492.1_22231258-22233842		membrane
LOC101311076_101311076_NC_020492.1_22268048-22270853	metal ion homeostasis
LOC101311653_101311653_NC_020492.1_22296124-22299570	nucleobase-containing small molecule metabolic process
LOC101314254_101314254_NC_020492.1_22396617-22401087			protein binding;ADP binding
LOC101292092_101292092_NC_020492.1_22571259-22573216			protein binding
LOC101293558_101293558_NC_020492.1_22602838-22608532	transmembrane transport
LOC101297036_101297036_NC_020492.1_22773352-22782532	DNA repair
LOC101302811_101302811_NC_020492.1_22974585-22976869	tRNA pseudouridine synthesis		RNA binding;tRNA pseudouridine synthase activity
LOC101303092_101303092_NC_020492.1_22982263-22985270	biological_process
LOC101303676_101303676_NC_020492.1_23003773-23008386	lipid metabolic process
LOC101304840_101304840_NC_020492.1_23075684-23077648		integral component of membrane	metal ion binding
LOC101306886_101306886_NC_020492.1_23198793-23204576		nucleus	binding
LOC101308054_101308054_NC_020492.1_23255815-23258609	transcription, DNA-templated
LOC101309221_101309221_NC_020492.1_23307065-23309855	metabolic process		glycopeptide alpha-N-acetylgalactosaminidase activity;beta-fructofuranosidase activity
LOC101310671_101310671_NC_020492.1_23359479-23363647	transcription, DNA-templated;tRNA metabolic process
LOC101313868_101313868_NC_020492.1_23686366-23689116	signaling
LOC101292871_101292871_NC_020492.1_23908933-23914912	carbohydrate metabolic process
LOC101296932_101296932_NC_020492.1_24104651-24108472	biological_process
LOC101301558_101301558_NC_020492.1_24297093-24313211	biological_process
LOC101314345_101314345_NC_020492.1_25217997-25222739	signaling
LOC101303195_101303195_NC_020492.1_26822269-26826109			RNA binding
LOC101303780_101303780_NC_020492.1_26872058-26874130	protein modification by small protein conjugation or removal
LOC101305244_101305244_NC_020492.1_26941657-26950965	transcription, DNA-templated
LOC101312807_101312807_NC_020492.1_27705417-27717099	transmembrane transport
LOC101303093_101303093_NC_020492.1_29593342-29595427			protein binding
LOC101309512_101309512_NC_020492.1_30447851-30453196	biological_process
LOC101311544_101311544_NC_020492.1_30593083-30598747			protein binding
LOC101293465_101293465_NC_020492.1_31163037-31164968		integral component of membrane	glycoprotein-N-acetylgalactosamine 3-beta-galactosyltransferase activity
LOC101300984_101300984_NC_020492.1_32045343-32050549			RNA binding
LOC101302728_101302728_NC_020492.1_32168166-32170205	oxidation-reduction process	integral component of membrane	iron ion binding;protopanaxadiol 6-hydroxylase activity;heme binding
LOC101303306_101303306_NC_020492.1_32205413-32208550			methyltransferase activity
LOC101303589_101303589_NC_020492.1_32263067-32267688	vesicle-mediated transport;intracellular protein transport	clathrin adaptor complex	omega-hydroxypalmitate O-sinapoyl transferase activity
LOC101307669_101307669_NC_020492.1_32483125-32485547	gluconeogenesis;glycolytic process	integral component of membrane;anchored component of plasma membrane	glucose-6-phosphate isomerase activity;glucan endo-1,3-beta-D-glucosidase activity
LOC101310867_101310867_NC_020492.1_32636669-32638852		intracellular membrane-bounded organelle	UDP-glycosyltransferase activity;transferase activity, transferring hexosyl groups
LOC101291022_101291022_NC_020492.1_32912202-32914881	oligopeptide transmembrane transport;proton transmembrane transport	integral component of membrane	peptide:proton symporter activity;oligopeptide transmembrane transporter activity
LOC101311252_101311252_NC_020493.1_234531-236569	carbohydrate metabolic process;cell wall organization or biogenesis
LOC101311833_101311833_NC_020493.1_247611-252764			binding
LOC101291023_101291023_NC_020493.1_365944-370298	transmembrane transport;xenobiotic transport	integral component of membrane	xenobiotic transmembrane transporter activity;antiporter activity
LOC101296464_101296464_NC_020493.1_546028-548786	sulfate reduction;cell redox homeostasis	cell	adenylyl-sulfate reductase (thioredoxin) activity
LOC101297326_101297326_NC_020493.1_558097-562000	carbohydrate metabolic process
LOC101298492_101298492_NC_020493.1_593232-595630	biological_process
LOC101300421_101300421_NC_020493.1_635025-637933	transcription, DNA-templated
LOC101301848_101301848_NC_020493.1_726969-732603		membrane
LOC101303488_101303488_NC_020493.1_769833-773945	carbohydrate metabolic process
LOC101304072_101304072_NC_020493.1_785409-789163	translation	ribosome	structural constituent of ribosome
LOC101304654_101304654_NC_020493.1_808787-810944	autophagosome assembly;proteasome-mediated ubiquitin-dependent protein catabolic process;membrane fusion;Golgi organization;nuclear envelope reassembly	cytosol	ubiquitin binding
LOC101307464_101307464_NC_020493.1_904570-907878	biological_process
LOC101308260_101308260_NC_020493.1_924028-926163		integral component of membrane
LOC101290732_101290732_NC_020493.1_1058323-1061103	transmembrane transport	integral component of membrane	transmembrane transporter activity
LOC101292671_101292671_NC_020493.1_1091503-1096878			hydrolase activity;ADP binding
LOC101294147_101294147_NC_020493.1_1130449-1132652	protein ubiquitination		ubiquitin activating enzyme activity;protein binding;transferase activity, transferring acyl groups
LOC101296934_101296934_NC_020493.1_1219580-1224720	regulation of transcription by RNA polymerase II;regulation of histone acetylation		transcription coactivator activity
LOC101299839_101299839_NC_020493.1_1278931-1282061	biological_process
LOC101303489_101303489_NC_020493.1_1349630-1353122	protein phosphorylation	nucleus;cytoplasm;plasma membrane	ATP binding;protein serine/threonine kinase activity
LOC101303782_101303782_NC_020493.1_1346880-1349553			hydrolase activity
LOC101306411_101306411_NC_020493.1_1390947-1393763	fructose 6-phosphate metabolic process;glycolytic process through fructose-6-phosphate	cytoplasm	ATP binding;metal ion binding;6-phosphofructokinase activity
LOC101306703_101306703_NC_020493.1_1411290-1413851		vacuole;plasma membrane	GTPase activity;GTP binding
LOC101299746_101299746_NC_020493.1_2182939-2187964	biological_process
LOC101301652_101301652_NC_020493.1_2205058-2209147			protein binding;zinc ion binding
LOC101310869_101310869_NC_020493.1_2863948-2868685		plasmodesma;chloroplast envelope;integral component of membrane;vacuolar membrane;plasma membrane
LOC101312030_101312030_NC_020493.1_2687133-2692211	cellular amino acid metabolic process
LOC101312904_101312904_NC_020493.1_2974904-2977204			DNA binding
LOC101313485_101313485_NC_020493.1_2508241-2513235		integral component of membrane	ATP binding;hydrolase activity
LOC101314633_101314633_NC_020493.1_3043779-3047656	oxidation-reduction process;pigment biosynthetic process	chloroplast thylakoid lumen	monophenol monooxygenase activity;metal ion binding;catechol oxidase activity
LOC101291314_101291314_NC_020493.1_2386785-2394974			organic cyclic compound binding;heterocyclic compound binding
LOC101293663_101293663_NC_020493.1_3467339-3472459	vitamin metabolic process
LOC101295895_101295895_NC_020493.1_3636972-3640220			protein binding
LOC101297912_101297912_NC_020493.1_3240631-3242776	biological_process
LOC101299357_101299357_NC_020493.1_3236591-3239993	biological_process
LOC101301367_101301367_NC_020493.1_3566318-3569314		endoplasmic reticulum membrane
LOC101303095_101303095_NC_020493.1_3402873-3405246		integral component of membrane
LOC101303678_101303678_NC_020493.1_2926848-2930309	biological_process
LOC101304253_101304253_NC_020493.1_2322189-2324744			nucleic acid binding;zinc ion binding
LOC101309514_101309514_NC_020493.1_3007529-3009631		integral component of membrane	transferase activity
LOC101311834_101311834_NC_020493.1_2514045-2516277			tubulin binding;ubiquitin protein ligase binding;S100 protein binding
LOC101312703_101312703_NC_020493.1_3145370-3151580	signaling
LOC101313286_101313286_NC_020493.1_3645290-3647694	mitotic cell cycle phase transition;regulation of cyclin-dependent protein serine/threonine kinase activity	nucleus;cytoplasm;cyclin-dependent protein kinase holoenzyme complex	protein kinase binding;cyclin-dependent protein serine/threonine kinase regulator activity;protein kinase activity
LOC101292776_101292776_NC_020493.1_2593239-2600121	nucleobase-containing small molecule metabolic process;cofactor metabolic process
LOC101295981_101295981_NC_020493.1_3126748-3129815		integral component of membrane
LOC101302141_101302141_NC_020493.1_4228682-4230586		integral component of membrane	cyclic-nucleotide phosphodiesterase activity;ligase activity
LOC101308845_101308845_NC_020493.1_4415757-4421353	biological_process
LOC101314256_101314256_NC_020493.1_4644904-4646677		cell wall;apoplast	manganese ion binding;nutrient reservoir activity
LOC101291213_101291213_NC_020493.1_4844492-4850965	biological_process
LOC101292382_101292382_NC_020493.1_4856443-4859544	transcription, DNA-templated
LOC101297122_101297122_NC_020493.1_5000857-5006008	carbohydrate metabolic process
LOC101298293_101298293_NC_020493.1_4710241-4713701	lipid metabolic process
LOC101299165_101299165_NC_020493.1_4690188-4700510	biological_process
LOC101306890_101306890_NC_020493.1_5343848-5348345			protein binding
LOC101309427_101309427_NC_020493.1_5439270-5444703			zinc ion binding
LOC101310005_101310005_NC_020493.1_5480331-5484142	ribosome biogenesis
LOC101313287_101313287_NC_020493.1_5540273-5542567			glutathione transferase activity
LOC101292193_101292193_NC_020493.1_5676503-5678746			adenylylsulfatase activity
LOC101293075_101293075_NC_020493.1_5703087-5705176		integral component of membrane
LOC101293959_101293959_NC_020493.1_5727970-5732838	potassium ion transmembrane transport	integral component of membrane	potassium ion transmembrane transporter activity
LOC101295983_101295983_NC_020493.1_5823661-5830097			transferase activity
LOC101296842_101296842_NC_020493.1_5873016-5879300	transmembrane transport
LOC101297619_101297619_NC_020493.1_6555254-6575268	nucleocytoplasmic transport
LOC101299935_101299935_NC_020493.1_6140766-6146236		integral component of membrane	calcium ion binding
LOC101300512_101300512_NC_020493.1_6710078-6718292	biological_process
LOC101302816_101302816_NC_020493.1_6516213-6519821	biological_process
LOC101303098_101303098_NC_020493.1_6075678-6078477	L-glutamate import;L-lysine transmembrane transport;L-glutamate transmembrane transport;cardiolipin biosynthetic process	integral component of membrane	L-lysine transmembrane transporter activity;phosphatidate cytidylyltransferase activity;L-glutamate transmembrane transporter activity
LOC101303399_101303399_NC_020493.1_6509731-6514001	generation of precursor metabolites and energy
LOC101305730_101305730_NC_020493.1_6003393-6007948		integral component of membrane	DNA binding
LOC101308847_101308847_NC_020493.1_6956419-6958442	protein folding
LOC101309133_101309133_NC_020493.1_5981769-5983897	zinc ion transmembrane transport	integral component of membrane	zinc ion transmembrane transporter activity
LOC101312419_101312419_NC_020493.1_7003543-7006460			protein binding
LOC101312704_101312704_NC_020493.1_6811428-6814877	transcription, DNA-templated
LOC101312997_101312997_NC_020493.1_6680698-6682787	carbohydrate metabolic process;transmembrane transport
LOC101292973_101292973_NC_020493.1_6869095-6872086			metal ion binding
LOC101298870_101298870_NC_020493.1_6729268-6731463	protein-containing complex assembly;ribosome biogenesis
LOC101308058_101308058_NC_020493.1_7084634-7086389	methylation	membrane	catechol O-methyltransferase activity;L-dopa O-methyltransferase activity;protein dimerization activity;orcinol O-methyltransferase activity
LOC101311737_101311737_NC_020493.1_7161944-7164215	protein-containing complex assembly
LOC101312611_101312611_NC_020493.1_7194084-7197798		plasma membrane;integral component of membrane
LOC101312905_101312905_NC_020493.1_7202587-7205077			NAD+ diphosphatase activity
LOC101314636_101314636_NC_020493.1_7257449-7260846		cytosol	magnesium ion binding;thiamine pyrophosphate binding;indolepyruvate decarboxylase activity
LOC101299840_101299840_NC_020493.1_7518959-7521675	protein phosphorylation	integral component of membrane	protein kinase activity;protein binding;ATP binding
LOC101300125_101300125_NC_020493.1_7528869-7533721	transcription, DNA-templated
LOC101304549_101304549_NC_020493.1_7710646-7717501	DNA replication
LOC101309330_101309330_NC_020493.1_7978117-7984309			binding
LOC101311548_101311548_NC_020493.1_8030875-8033167	membrane organization
LOC101294540_101294540_NC_020493.1_8469927-8476354	transmembrane transport;protein catabolic process;protein modification by small protein conjugation or removal
LOC101295402_101295402_NC_020493.1_8521505-8528279	transcription, DNA-templated
LOC101296550_101296550_NC_020493.1_8555146-8557099		integral component of membrane	metal ion binding
LOC101297414_101297414_NC_020493.1_8590211-8594766	biological_process
LOC101297706_101297706_NC_020493.1_8595786-8598143	DNA repair
LOC101300986_101300986_NC_020493.1_8877956-8883536	biological_process
LOC101303198_101303198_NC_020493.1_9067749-9073569		integral component of membrane
LOC101303974_101303974_NC_020493.1_9128828-9132866	protein catabolic process
LOC101304846_101304846_NC_020493.1_9200972-9206636	lipid metabolic process		phosphoric diester hydrolase activity
LOC101305148_101305148_NC_020493.1_9219817-9223712	sodium ion transport;inorganic cation transmembrane transport;monovalent inorganic cation homeostasis	integral component of membrane;obsolete cell part	solute:proton antiporter activity
LOC101306892_101306892_NC_020493.1_9385289-9390429	ribosome biogenesis
LOC101307181_101307181_NC_020493.1_9391181-9395455			protein binding;zinc ion binding
LOC101310872_101310872_NC_020493.1_9746399-9750389	transcription, DNA-templated
LOC101311165_101311165_NC_020493.1_10700313-10703489	SRP-dependent cotranslational protein targeting to membrane, translocation;posttranslational protein targeting to endoplasmic reticulum membrane	integral component of membrane;Sec61 translocon complex	protein transmembrane transporter activity;signal sequence binding
LOC101293272_101293272_NC_020493.1_10419841-10424129	protein glycosylation	integral component of membrane;Golgi membrane	galactosyltransferase activity
LOC101294735_101294735_NC_020493.1_9661525-9665718	transmembrane transport
LOC101302627_101302627_NC_020493.1_9741386-9745556	lipid metabolic process
LOC101302912_101302912_NC_020493.1_10827425-10831096	regulation of transcription, DNA-templated;brassinosteroid mediated signaling pathway		DNA-binding transcription factor activity
LOC101308649_101308649_NC_020493.1_10648065-10657579		mediator complex
LOC101310298_101310298_NC_020493.1_9925271-9927624	mRNA metabolic process
LOC101314257_101314257_NC_020493.1_10957958-10961169	biological_process
LOC101291216_101291216_NC_020493.1_11026043-11038772	carbohydrate metabolic process
LOC101291801_101291801_NC_020493.1_11045295-11048984	biological_process
LOC101294541_101294541_NC_020493.1_11156418-11160717	MAPK cascade		ATP binding;MAP kinase activity
LOC101294833_101294833_NC_020493.1_11163567-11167579	asparaginyl-tRNA aminoacylation		nucleic acid binding;ATP binding;asparagine-tRNA ligase activity
LOC101295403_101295403_NC_020493.1_11189618-11196891	biological_process
LOC101297329_101297329_NC_020493.1_11249047-11252453	protein targeting;protein maturation;mitochondrion organization
LOC101297621_101297621_NC_020493.1_11244829-11248911		mitochondrion;membrane	hydrolase activity
LOC101298495_101298495_NC_020493.1_11314924-11317639	biological_process
LOC101299842_101299842_NC_020493.1_11446437-11452974	mRNA metabolic process
LOC101300127_101300127_NC_020493.1_11567010-11574995			transferase activity
LOC101302336_101302336_NC_020493.1_11614309-11618187	transcription, DNA-templated
LOC101303785_101303785_NC_020493.1_11387136-11393580	biological_process
LOC101304948_101304948_NC_020493.1_11400337-11403787	ribosome biogenesis
LOC101305830_101305830_NC_020493.1_11548641-11550872	biological_process
LOC101308356_101308356_NC_020493.1_11747869-11750073	glutathione metabolic process	cytoplasm	glutathione transferase activity;protein binding
LOC101310968_101310968_NC_020493.1_12402877-12408378	glycogen catabolic process	cytoplasm	glycogen phosphorylase activity;pyridoxal phosphate binding;SHG alpha-glucan phosphorylase activity;linear malto-oligosaccharide phosphorylase activity
LOC101311256_101311256_NC_020493.1_12715418-12722793	actin cytoskeleton organization
LOC101312420_101312420_NC_020493.1_12043654-12047671	biological_process
LOC101313874_101313874_NC_020493.1_12755046-12760539	DNA repair
LOC101290739_101290739_NC_020493.1_12414225-12417955		integral component of membrane
LOC101292489_101292489_NC_020493.1_12237339-12240659		membrane
LOC101294542_101294542_NC_020493.1_12580870-12583567	biological_process
LOC101295404_101295404_NC_020493.1_12693576-12695513			UDP-glucosyltransferase activity
LOC101302914_101302914_NC_020493.1_12080408-12082875	biological_process
LOC101305734_101305734_NC_020493.1_12938310-12940381	positive regulation of proteasomal protein catabolic process	proteasome regulatory particle, base subcomplex;cytoplasm	ATP binding;peptidase activity;TBP-class protein binding;proteasome-activating ATPase activity
LOC101306021_101306021_NC_020493.1_12955138-12957520	lipid metabolic process
LOC101307970_101307970_NC_020493.1_13112738-13116713	cellular amino acid metabolic process
LOC101310299_101310299_NC_020493.1_13190329-13193512			magnesium ion binding;pyruvate decarboxylase activity;thiamine pyrophosphate binding
LOC101313779_101313779_NC_020493.1_13445106-13447229	biological_process
LOC101314066_101314066_NC_020493.1_13460942-13464673			terpene synthase activity
LOC101292098_101292098_NC_020493.1_13556022-13558528	protein phosphorylation;plastid translation	chloroplast stroma;chloroplast envelope;integral component of membrane;ribosome	ATP binding;coenzyme binding;structural constituent of ribosome;protein serine/threonine kinase activity
LOC101292386_101292386_NC_020493.1_13558799-13563823	biological_process
LOC101293857_101293857_NC_020493.1_13622053-13627961			motor activity;binding
LOC101298688_101298688_NC_020493.1_13848411-13851471	sulfur compound metabolic process;vitamin metabolic process
LOC101298978_101298978_NC_020493.1_13853755-13857276		integral component of membrane
LOC101300128_101300128_NC_020493.1_13898243-13902413	generation of precursor metabolites and energy;lipid metabolic process
LOC101300704_101300704_NC_020493.1_13965277-13969815	transmembrane transport
LOC101304457_101304457_NC_020493.1_14326216-14328419	biological_process
LOC101307570_101307570_NC_020493.1_14531426-14535541	protein targeting
LOC101307868_101307868_NC_020493.1_14537535-14541424	protein catabolic process;protein modification by small protein conjugation or removal
LOC101308159_101308159_NC_020493.1_14541960-14548299	transcription, DNA-templated
LOC101309331_101309331_NC_020493.1_14561421-14563241		integral component of membrane
LOC101313195_101313195_NC_020493.1_15062185-15067147	biological_process
LOC101313489_101313489_NC_020493.1_15458214-15462655	microtubule bundle formation;microtubule nucleation;cytokinesis by cell plate formation;positive regulation of microtubule polymerization;post-embryonic root development	nucleus;preprophase band;mitotic spindle;cortical microtubule, transverse to long axis;cytosol;phragmoplast	microtubule binding
LOC101313780_101313780_NC_020493.1_15303578-15308824			GTP binding
LOC101314067_101314067_NC_020493.1_15448114-15453546	biological_process
LOC101290740_101290740_NC_020493.1_15274286-15277917	carbohydrate metabolic process		hydrolase activity, hydrolyzing O-glycosyl compounds
LOC101291030_101291030_NC_020493.1_15278153-15283127	carbohydrate metabolic process		beta-glucosidase activity;scopolin beta-glucosidase activity
LOC101292780_101292780_NC_020493.1_15369307-15372822	proteolysis;RNA phosphodiester bond hydrolysis, endonucleolytic		nucleic acid binding;RNA-DNA hybrid ribonuclease activity;protein binding;thiol-dependent ubiquitinyl hydrolase activity
LOC101293078_101293078_NC_020493.1_15220069-15222308			RNA binding
LOC101297042_101297042_NC_020493.1_15410639-15413634	protein targeting;transmembrane transport;protein folding;mitochondrion organization
LOC101297330_101297330_NC_020493.1_14822593-14826458	membrane organization;vesicle-mediated transport
LOC101304949_101304949_NC_020493.1_15743336-15745325			hydrolase activity
LOC101307469_101307469_NC_020493.1_15885291-15890393	transcription, DNA-templated
LOC101308848_101308848_NC_020493.1_15940769-15949222		integral component of membrane	flavin adenine dinucleotide binding
LOC101309916_101309916_NC_020493.1_16005336-16009159	dephosphorylation		2-carboxy-D-arabinitol-1-phosphatase activity
LOC101310203_101310203_NC_020493.1_16051277-16057749		membrane
LOC101293175_101293175_NC_020493.1_17567905-17571247	protein dephosphorylation		magnesium-dependent protein serine/threonine phosphatase activity
LOC101296072_101296072_NC_020493.1_16664706-16669433			methionine gamma-lyase activity
LOC101297518_101297518_NC_020493.1_17608097-17611103		cytoplasm;cytoskeleton	ATP binding
LOC101299277_101299277_NC_020493.1_16752243-16756858	sulfur compound metabolic process;lipid metabolic process
LOC101301564_101301564_NC_020493.1_16928376-16931802	oxidation-reduction process		FMN binding;12-oxophytodienoate reductase activity
LOC101302731_101302731_NC_020493.1_16857977-16864266	transcription, DNA-templated
LOC101303017_101303017_NC_020493.1_16657802-16661029		integral component of membrane
LOC101303885_101303885_NC_020493.1_17078335-17082965	biological_process
LOC101304748_101304748_NC_020493.1_17649446-17656457			protein binding;ADP binding
LOC101305346_101305346_NC_020493.1_16661472-16664231		integral component of membrane
LOC101306894_101306894_NC_020493.1_17074357-17077564	translation	chloroplast stroma;mitochondrion;chloroplast envelope;plastid large ribosomal subunit	structural constituent of ribosome;rRNA binding
LOC101308651_101308651_NC_020493.1_16797272-16799552	biological_process
LOC101294921_101294921_NC_020493.1_17909089-17913478	protein-containing complex assembly;chromatin organization
LOC101296358_101296358_NC_020493.1_17966738-17972592	protein-containing complex assembly;chromatin organization
LOC101302339_101302339_NC_020493.1_18143023-18147225		membrane
LOC101303976_101303976_NC_020493.1_18205961-18214033		nucleus	DNA binding
LOC101306799_101306799_NC_020493.1_18327956-18331678	DNA repair
LOC101309712_101309712_NC_020493.1_18423873-18431884			ligase activity
LOC101311453_101311453_NC_020493.1_18504908-18507742		nucleus
LOC101312707_101312707_NC_020493.1_18547865-18553157		Ino80 complex
LOC101314163_101314163_NC_020493.1_18620694-18636903	transcription, DNA-templated
LOC101293859_101293859_NC_020493.1_18965623-18967543	transmembrane transport;metal ion transport	integral component of membrane	metal ion transmembrane transporter activity
LOC101295024_101295024_NC_020493.1_19000105-19003677		nucleus	DNA binding;DNA-binding transcription factor activity
LOC101296188_101296188_NC_020493.1_19012792-19015529			ATP binding;hydrolase activity
LOC101296643_101296643_NC_020493.1_19016177-19020445	transmembrane transport
LOC101296939_101296939_NC_020493.1_19026584-19031515	transcription, DNA-templated
LOC101297813_101297813_NC_020493.1_19060651-19068963	biological_process
LOC101300515_101300515_NC_020493.1_19334279-19339805	biological_process
LOC101302434_101302434_NC_020493.1_19503489-19509483	transmembrane transport
LOC101302732_101302732_NC_020493.1_19522483-19525654		integral component of membrane
LOC101303595_101303595_NC_020493.1_19552051-19554441	transcription, DNA-templated
LOC101304459_101304459_NC_020493.1_19587142-19589165	translational elongation		translation elongation factor activity;protein binding
LOC101304750_101304750_NC_020493.1_19589439-19591582	biological_process
LOC101305050_101305050_NC_020493.1_19600312-19612066	proton transmembrane transport	proton-transporting V-type ATPase, V0 domain	proton transmembrane transporter activity
LOC101306607_101306607_NC_020493.1_19706929-19709455	response to oxidative stress;oxidation-reduction process		peroxidase activity;heme binding
LOC101308358_101308358_NC_020493.1_19808145-19810241	ribosomal large subunit assembly;translation	cytosolic large ribosomal subunit	structural constituent of ribosome
LOC101309228_101309228_NC_020493.1_19890258-19895539	regulation of defense response to fungus, incompatible interaction;DNA duplex unwinding;meristem development	R2TP complex;NuA4 histone acetyltransferase complex;cytosol;Ino80 complex;nucleolus	ATP binding;double-stranded RNA binding;5'-3' DNA helicase activity
LOC101310097_101310097_NC_020493.1_19997338-19999483	transmembrane transport
LOC101291907_101291907_NC_020493.1_20447949-20450318			methyl indole-3-acetate esterase activity
LOC101295496_101295496_NC_020493.1_20559494-20561332	biological_process
LOC101298206_101298206_NC_020493.1_20677002-20682396	biological_process
LOC101298496_101298496_NC_020493.1_20685328-20687143	transcription, DNA-templated
LOC101301950_101301950_NC_020493.1_20812891-20821015			nucleic acid binding;ATP binding;RNA helicase activity
LOC101302245_101302245_NC_020493.1_20821436-20823565	cofactor metabolic process;detoxification
LOC101306608_101306608_NC_020493.1_21015380-21018388	lignin catabolic process;iron ion homeostasis;iron ion transport;oxidation-reduction process	apoplast;plasma membrane	copper ion binding;hydroquinone:oxygen oxidoreductase activity;ferroxidase activity
LOC101308063_101308063_NC_020493.1_21049267-21051767	transmembrane transport
LOC101308653_101308653_NC_020493.1_21058898-21060795		intracellular membrane-bounded organelle	indole-3-acetate beta-glucosyltransferase activity
LOC101309519_101309519_NC_020493.1_21097241-21099784			indole-3-acetate beta-glucosyltransferase activity
LOC101310098_101310098_NC_020493.1_21105862-21107599		nucleus	transferase activity
LOC101313292_101313292_NC_020493.1_21209755-21213579	peptidyl-tyrosine phosphorylation		ATP binding;protein serine/threonine/tyrosine kinase activity;non-membrane spanning protein tyrosine kinase activity
LOC101314165_101314165_NC_020493.1_21257162-21261560			protein binding
LOC101291997_101291997_NC_020493.1_21394230-21398130	transcription, DNA-templated
LOC101299168_101299168_NC_020493.1_21689419-21699462	biological_process
LOC101305349_101305349_NC_020493.1_22007289-22010585		integral component of membrane	sulfotransferase activity;hydrolase activity
LOC101305451_101305451_NC_020493.1_22049519-22068460			protein binding
LOC101313002_101313002_NC_020493.1_22313709-22316252	biological_process
LOC101291218_101291218_NC_020493.1_22487396-22499470	microtubule severing		protein binding;microtubule-severing ATPase activity
LOC101292979_101292979_NC_020493.1_22541267-22543939			calcium ion binding
LOC101293861_101293861_NC_020493.1_22559868-22564257	biological_process
LOC101295606_101295606_NC_020493.1_22598986-22603762		integral component of membrane
LOC101296940_101296940_NC_020493.1_22622803-22625184			protein binding
LOC101297814_101297814_NC_020493.1_22637418-22641572	biological_process
LOC101298402_101298402_NC_020493.1_22695487-22697477	protein catabolic process;proteolysis;positive regulation of RNA polymerase II transcriptional preinitiation complex assembly	proteasome regulatory particle, base subcomplex;cytosol;plasma membrane	ATP binding;peptidase activity;TBP-class protein binding
LOC101298691_101298691_NC_020493.1_22811171-22814323	protein folding
LOC101300324_101300324_NC_020493.1_22834823-22838529	geranyl diphosphate biosynthetic process;farnesyl diphosphate biosynthetic process		geranyltranstransferase activity;dimethylallyltranstransferase activity
LOC101302051_101302051_NC_020493.1_22706777-22709234			protein binding
LOC101302340_101302340_NC_020493.1_22879987-22883822	transcription, DNA-templated
LOC101303495_101303495_NC_020493.1_22857281-22871012			protein binding
LOC101305736_101305736_NC_020493.1_22971773-22974460		membrane
LOC101307767_101307767_NC_020493.1_23095313-23099164			protein binding
LOC101312811_101312811_NC_020493.1_23305545-23309385	biological_process
LOC101291126_101291126_NC_020493.1_23388598-23390657			shikimate O-hydroxycinnamoyltransferase activity
LOC101303496_101303496_NC_020493.1_23866003-23869989			protein binding
LOC101304078_101304078_NC_020493.1_23882091-23886732	protein dephosphorylation	integral component of membrane	phosphoprotein phosphatase activity
LOC101306898_101306898_NC_020493.1_23939870-23942262	transcription initiation from RNA polymerase II promoter	transcription factor TFIID complex
LOC101307473_101307473_NC_020493.1_23960866-23965226	signaling
LOC101310679_101310679_NC_020493.1_24032406-24034778		integral component of membrane
LOC101310972_101310972_NC_020493.1_24034875-24040067			zinc ion binding
LOC101314259_101314259_NC_020493.1_24312076-24318907	biological_process
LOC101314547_101314547_NC_020493.1_24349777-24352244		nucleus	protein binding;ligase activity
LOC101315129_101315129_NC_020493.1_24383222-24387579		integral component of membrane	zinc ion binding
LOC101291219_101291219_NC_020493.1_24402685-24409489	oxidation-reduction process;terpenoid biosynthetic process		iron ion binding;4-hydroxy-3-methylbut-2-en-1-yl diphosphate synthase activity
LOC101292980_101292980_NC_020493.1_24557127-24559488	protein dephosphorylation	integral component of membrane	protein serine/threonine phosphatase activity;metal ion binding
LOC101293278_101293278_NC_020493.1_24560067-24562461	cell redox homeostasis;electron transport chain	cell	flavin adenine dinucleotide binding;electron transfer activity;dihydrolipoyl dehydrogenase activity
LOC101296755_101296755_NC_020493.1_24749423-24753934	carbohydrate metabolic process	integral component of membrane	beta-glucosidase activity
LOC101297044_101297044_NC_020493.1_24754827-24758462		membrane
LOC101297816_101297816_NC_020493.1_24778169-24783687		membrane
LOC101298983_101298983_NC_020493.1_24807225-24809147		ER membrane protein complex
LOC101300607_101300607_NC_020493.1_24973457-24975262		integral component of membrane
LOC101302246_101302246_NC_020493.1_25043274-25046167		integral component of membrane
LOC101304262_101304262_NC_020493.1_25169733-25173700	protein dephosphorylation		protein serine/threonine phosphatase activity;metal ion binding
LOC101305737_101305737_NC_020493.1_25244578-25246367	biological_process
LOC101310301_101310301_NC_020493.1_25385822-25388035	protein modification by small protein conjugation or removal
LOC101312037_101312037_NC_020493.1_25452009-25453908	mRNA metabolic process;transcription, DNA-templated
LOC101313492_101313492_NC_020493.1_25493756-25496797	vesicle-mediated transport
LOC101291508_101291508_NC_020493.1_25563815-25567042	transcription, DNA-templated
LOC101300519_101300519_NC_020493.1_26213444-26225783	ubiquitin-dependent protein catabolic process;protein deubiquitination		protein binding;thiol-dependent ubiquitinyl hydrolase activity
LOC101301088_101301088_NC_020493.1_26302857-26310001	biological_process
LOC101302247_101302247_NC_020493.1_26940962-26947028	signal transduction	integral component of membrane	protein binding;hydrolase activity;ADP binding
LOC101306415_101306415_NC_020493.1_26827324-26831417			RNA binding;metal ion binding
LOC101308655_101308655_NC_020493.1_26887871-26890704			hydrolase activity
LOC101314548_101314548_NC_020493.1_26987075-26991105		membrane	protein binding;ADP binding
LOC101297127_101297127_NC_020493.1_27461917-27464464	biological_process
LOC101310102_101310102_NC_020493.1_27761208-27783755			protein binding;ADP binding
LOC101310393_101310393_NC_020493.1_27786881-27791204			protein binding;ADP binding
LOC101311362_101311362_NC_020493.1_27812863-27816766	nucleobase-containing small molecule metabolic process;cellular amino acid metabolic process
LOC101314549_101314549_NC_020493.1_120503-126742	biological_process
LOC101292392_101292392_NC_020493.1_238757-241358	cell wall organization or biogenesis
LOC101292982_101292982_NC_020493.1_288216-295224	lipid metabolic process
LOC101295028_101295028_NC_020493.1_346502-350160			DNA binding
LOC101295608_101295608_NC_020493.1_359388-361497		nucleus	DNA binding
LOC101295900_101295900_NC_020493.1_370467-374195	transmembrane transport;xenobiotic transport	integral component of membrane	xenobiotic transmembrane transporter activity;antiporter activity
LOC101296756_101296756_NC_020493.1_399084-405642	oxidation-reduction process		hydrolase activity
LOC101299365_101299365_NC_020493.1_576715-578601		nucleus	DNA binding
LOC101307189_101307189_NC_020493.1_840058-844153		integral component of membrane
LOC101315321_101315321_NC_020493.1_1224920-1230620			chromatin binding
LOC101292879_101292879_NC_020493.1_1312510-1314504	transcription, DNA-templated
LOC101294640_101294640_NC_020493.1_1413916-1419410			protein binding;zinc ion binding
LOC101301568_101301568_NC_020493.1_1800350-1804587	intracellular signal transduction
LOC101308269_101308269_NC_020493.1_2136514-2140056			protein binding
LOC101310302_101310302_NC_020493.1_2201241-2203099	transmembrane transport
LOC101301473_101301473_NC_020493.1_4457999-4464964	mRNA metabolic process;protein-containing complex assembly
LOC101301763_101301763_NC_020493.1_4473968-4478214	biological_process
LOC101306416_101306416_NC_020493.1_4728709-4730682	oxidation-reduction process		FAD binding;tetrahydroberberine oxidase activity
LOC101309335_101309335_NC_020493.1_4817135-4820286	translation	ribosome	structural constituent of ribosome
LOC101297047_101297047_NC_020493.1_5340126-5342600	transcription, DNA-templated
LOC101301374_101301374_NC_020493.1_5587739-5598762	DNA metabolic process		nucleic acid binding;zinc ion binding;nucleotidyltransferase activity
LOC101302539_101302539_NC_020493.1_5638123-5647201			helicase activity
LOC101310975_101310975_NC_020493.1_6013166-6015830			protein binding
LOC101312427_101312427_NC_020493.1_6078230-6082618			protein binding
LOC101312713_101312713_NC_020493.1_6091539-6094523	RNA modification;chloroplast RNA processing	chloroplast	protein binding;zinc ion binding
LOC101292001_101292001_NC_020493.1_6271325-6274888			nucleic acid binding;ATP binding;RNA helicase activity
LOC101292290_101292290_NC_020493.1_6276206-6280653	protein phosphorylation	plasma membrane;integral component of membrane	protein kinase activity;protein binding;ATP binding
LOC101299848_101299848_NC_020493.1_6650706-6652845	RNA modification		protein binding
LOC101302439_101302439_NC_020493.1_6876656-6881387	transmembrane transport	integral component of membrane	transmembrane transporter activity
LOC101305353_101305353_NC_020493.1_7099410-7122803			transferase activity, transferring hexosyl groups
LOC101305645_101305645_NC_020493.1_7134997-7138809		nucleus	DNA binding
LOC101306802_101306802_NC_020493.1_7171362-7175034		integral component of membrane
LOC101307383_101307383_NC_020493.1_7179324-7182743	transmembrane transport
LOC101311459_101311459_NC_020493.1_7499452-7501440	signal transduction;protein phosphorylation	integral component of membrane	ATP binding;protein serine/threonine kinase activity
LOC101302634_101302634_NC_020493.1_8445805-8449100	lipid metabolic process
LOC101310205_101310205_NC_020493.1_9032921-9041789			metal ion binding
LOC101314551_101314551_NC_020493.1_9426776-9449592	oxidation-reduction process	integral component of membrane	nucleic acid binding;monooxygenase activity;iron ion binding;zinc ion binding;oxidoreductase activity, acting on paired donors, with incorporation or reduction of molecular oxygen;heme binding
LOC101292984_101292984_NC_020493.1_10898276-10908086	biological_process
LOC101295030_101295030_NC_020493.1_10966517-10968568	rRNA processing;regulation of DNA-dependent DNA replication initiation	nuclear pre-replicative complex;membrane;Rix1 complex	protein binding
LOC101295610_101295610_NC_020493.1_10995961-10998679			chromatin binding
LOC101298500_101298500_NC_020493.1_11200799-11208203	transcription, DNA-templated;signaling
LOC101299656_101299656_NC_020493.1_11267528-11270039	biological_process
LOC101307191_101307191_NC_020493.1_11694253-11699290	protein phosphorylation	integral component of membrane	ATP binding;protein binding;protein serine/threonine kinase activity
LOC101310396_101310396_NC_020493.1_11919226-11921222		chloroplast	ATP binding;transferase activity, transferring hexosyl groups
LOC101294053_101294053_NC_020493.1_12301575-12305102	lysyl-tRNA aminoacylation	cytoplasm	nucleic acid binding;ATP binding;lysine-tRNA ligase activity
LOC101294347_101294347_NC_020493.1_12312050-12314034	protein phosphorylation		ATP binding;protein serine/threonine kinase activity
LOC101297231_101297231_NC_020493.1_12521115-12526666	biological_process
LOC101300429_101300429_NC_020493.1_12696847-12700514			fatty-acyl-CoA reductase (alcohol-forming) activity
LOC101301857_101301857_NC_020493.1_12750474-12752555			transferase activity, transferring alkyl or aryl (other than methyl) groups
LOC101303314_101303314_NC_020493.1_12824341-12827300		integral component of membrane	transferase activity, transferring glycosyl groups
LOC101305646_101305646_NC_020493.1_12992650-12997328	protein modification by small protein conjugation or removal
LOC101305926_101305926_NC_020493.1_13020153-13035767	biological_process
LOC101313784_101313784_NC_020493.1_13783846-13789295	transmembrane transport
LOC101295119_101295119_NC_020493.1_14156912-14160421			catalytic activity
LOC101306418_101306418_NC_020493.1_15102485-15105101	biological_process
LOC101307291_101307291_NC_020493.1_15144105-15147316		integral component of membrane	transferase activity, transferring glycosyl groups
LOC101290941_101290941_NC_020493.1_15802305-15808849	biological_process
LOC101291225_101291225_NC_020493.1_15823794-15829684	microtubule-based movement		ATP binding;ATP-dependent microtubule motor activity, plus-end-directed;microtubule binding
LOC101292686_101292686_NC_020493.1_15878716-15881853	biological_process
LOC101294451_101294451_NC_020493.1_15974265-15977537	biological_process
LOC101297921_101297921_NC_020493.1_16387986-16389958			protein binding
LOC101293764_101293764_NC_020493.1_17866140-17871485		integral component of membrane
LOC101296082_101296082_NC_020493.1_18004648-18008292			RNA binding
LOC101298109_101298109_NC_020493.1_18066090-18072544	proteolysis	ribosome	metalloendopeptidase activity;protein binding;metal ion binding
LOC101303024_101303024_NC_020493.1_18347080-18349326			protein binding
LOC101305355_101305355_NC_020493.1_18493917-18497674	RNA phosphodiester bond hydrolysis, endonucleolytic;tRNA processing		ribonuclease P activity
LOC101314360_101314360_NC_020493.1_19235237-19242484	biological_process
LOC101296274_101296274_NC_020493.1_19932383-19935836	oxidation-reduction process	integral component of membrane	cholesterol monooxygenase (side-chain-cleaving) activity;iron ion binding;heme binding
LOC101297131_101297131_NC_020493.1_20113627-20117989		integral component of membrane
LOC101313687_101313687_NC_020493.1_21020530-21023544	transmembrane transport
LOC101290942_101290942_NC_020493.1_21126510-21129161	carbohydrate metabolic process	integral component of membrane;anchored component of plasma membrane	RNA binding;metal ion binding;glucan endo-1,3-beta-D-glucosidase activity
LOC101291226_101291226_NC_020493.1_21130373-21134415	phosphorylation	integral component of membrane	protein binding;kinase activity
LOC101295904_101295904_NC_020493.1_21441324-21445534		integral component of membrane	protein binding
LOC101297629_101297629_NC_020493.1_21587242-21591379	biological_process
LOC101300524_101300524_NC_020493.1_21790497-21800376	proteolysis		metal ion binding;peptidase activity
LOC101307193_101307193_NC_020493.1_22106085-22110509	transmembrane transport
LOC101312140_101312140_NC_020493.1_22371812-22373731			protein binding;hydrolase activity
LOC101314738_101314738_NC_020493.1_22477015-22479473			nucleic acid binding
LOC101291417_101291417_NC_020493.1_22578486-22582774	proteolysis	ribosome	metalloendopeptidase activity;protein binding;metal ion binding
LOC101294349_101294349_NC_020493.1_22768837-22775831	microtubule-based movement		ATP binding;ATP-dependent microtubule motor activity, minus-end-directed;microtubule binding
LOC101297232_101297232_NC_020493.1_22903497-22906616			protein binding
LOC101304757_101304757_NC_020493.1_23469648-23475180			ADP binding
LOC101308561_101308561_NC_020493.1_23634465-23638333	lipid metabolic process
LOC101292203_101292203_NC_020493.1_23967429-23969535	carbohydrate metabolic process
LOC101294839_101294839_NC_020493.1_24079721-24083162	phosphorylation	membrane	protein binding;kinase activity
LOC101300041_101300041_NC_020493.1_24513846-24516206			protein binding
LOC101308165_101308165_NC_020493.1_25084796-25086614		integral component of membrane
LOC101313972_101313972_NC_020493.1_25334904-25338918	mRNA processing;regulation of translation	chloroplast	single-stranded RNA binding;protein binding
LOC101299659_101299659_NC_020493.1_26175231-26181871	carbohydrate metabolic process		beta-glucosidase activity
LOC101302543_101302543_NC_020493.1_26387905-26391542			hydrolase activity
LOC101309237_101309237_NC_020493.1_26797221-26803221	transmembrane transport
LOC101311559_101311559_NC_020493.1_26872367-26874819	phosphorylation	integral component of membrane	protein binding;kinase activity
LOC101311848_101311848_NC_020493.1_26884647-26888025		integral component of membrane
LOC101313493_101313493_NC_020493.1_26896569-26913909	signaling
LOC101292005_101292005_NC_020493.1_27107254-27109348			protein binding;zinc ion binding
LOC101295796_101295796_NC_020493.1_27336436-27355754		membrane	protein binding;ADP binding
LOC101299570_101299570_NC_020493.1_27646895-27649737		nucleus
LOC101299852_101299852_NC_020493.1_27649771-27652690			protein binding
LOC101304758_101304758_NC_020493.1_27831257-27834901	protein phosphorylation	integral component of membrane	ATP binding;protein serine/threonine kinase activity
LOC101298007_101298007_NC_020494.1_64503-66461		integral component of membrane
LOC101299172_101299172_NC_020494.1_162224-166614	protein dephosphorylation	integral component of membrane	phosphoprotein phosphatase activity;metal ion binding
LOC101299463_101299463_NC_020494.1_178088-181809	transmembrane transport;phosphate ion transport	integral component of membrane	inorganic phosphate transmembrane transporter activity;hydrolase activity
LOC101300810_101300810_NC_020494.1_212335-214293	cell differentiation	nucleus;integral component of membrane	DNA-binding transcription factor activity;transcription regulatory region DNA binding;sequence-specific DNA binding
LOC101304857_101304857_NC_020494.1_395246-396971	translation	ribosome	RNA binding;structural constituent of ribosome
LOC101308953_101308953_NC_020494.1_600605-603632	biological_process
LOC101310107_101310107_NC_020494.1_673774-676619			RNA binding
LOC101310687_101310687_NC_020494.1_679936-683747	biological_process
LOC101311849_101311849_NC_020494.1_720700-725524	protein-containing complex assembly;actin cytoskeleton organization
LOC101313597_101313597_NC_020494.1_766185-768641	biological_process
LOC101291419_101291419_NC_020494.1_1187300-1192760	inorganic anion transport;anion transmembrane transport	mitochondrial outer membrane	voltage-gated anion channel activity
LOC101295506_101295506_NC_020494.1_2008738-2013226		integral component of membrane
LOC101296276_101296276_NC_020494.1_2282269-2289882	signal transduction		diacylglycerol kinase activity
LOC101300043_101300043_NC_020494.1_2611458-2616567			hydrolase activity
LOC101300898_101300898_NC_020494.1_2670908-2676218	biological_process
LOC101301477_101301477_NC_020494.1_2771273-2774995	biological_process
LOC101304270_101304270_NC_020494.1_3079956-3083022	biological_process
LOC101304759_101304759_NC_020494.1_3132514-3136041	protein phosphorylation	plasma membrane	ATP binding;protein tyrosine kinase activity;transmembrane receptor protein serine/threonine kinase activity
LOC101306510_101306510_NC_020494.1_3186795-3193668			protein binding
LOC101314267_101314267_NC_020494.1_3725535-3736047	transmembrane transport
LOC101314555_101314555_NC_020494.1_3757476-3764991			nucleic acid binding;ATP binding;RNA helicase activity
LOC101315136_101315136_NC_020494.1_3815480-3821242		integral component of membrane	acetylglucosaminyltransferase activity
LOC101315424_101315424_NC_020494.1_3823932-3828182	biological_process
LOC101291811_101291811_NC_020494.1_3877090-3880804	generation of precursor metabolites and energy
LOC101299948_101299948_NC_020494.1_4338928-4347636	biological_process
LOC101307978_101307978_NC_020494.1_4759499-4762104	transcription, DNA-templated;signaling
LOC101293085_101293085_NC_020494.1_5301422-5303719	protein ubiquitination		ubiquitin-protein transferase activity;protein binding
LOC101293386_101293386_NC_020494.1_5321017-5326182			ADP binding
LOC101297339_101297339_NC_020494.1_5513752-5515879	sulfur compound metabolic process;transcription, DNA-templated;cellular amino acid metabolic process
LOC101299286_101299286_NC_020494.1_5660351-5662972	biological_process
LOC101301284_101301284_NC_020494.1_5797097-5799346			hydrolase activity
LOC101301861_101301861_NC_020494.1_5841223-5849981	biological_process
LOC101303028_101303028_NC_020494.1_5941715-5944334	signaling
LOC101307003_101307003_NC_020494.1_6364129-6372220	chromatin organization
LOC101307295_101307295_NC_020494.1_6150620-6154640	chromatin organization
LOC101290850_101290850_NC_020494.1_6642649-6651961	carbohydrate metabolic process
LOC101292296_101292296_NC_020494.1_6733308-6737070			catalytic activity
LOC101295216_101295216_NC_020494.1_6896460-6899286	transcription, DNA-templated
LOC101295704_101295704_NC_020494.1_6907678-6910231	biological_process
LOC101296278_101296278_NC_020494.1_6995739-6998703		integral component of membrane	heme binding;metal ion binding
LOC101302155_101302155_NC_020494.1_7183370-7188941	sulfate transport;transmembrane transport	integral component of membrane	secondary active sulfate transmembrane transporter activity
LOC101304562_101304562_NC_020494.1_7384495-7388369	biological_process
LOC101307195_101307195_NC_020494.1_7596465-7599945	carbohydrate metabolic process;cell wall organization or biogenesis
LOC101309144_101309144_NC_020494.1_7677203-7679324	embryo development ending in seed dormancy		protein binding
LOC101310595_101310595_NC_020494.1_7745139-7747508			transferase activity, transferring hexosyl groups
LOC101310887_101310887_NC_020494.1_7756386-7762054	tRNA metabolic process;cellular amino acid metabolic process
LOC101311178_101311178_NC_020494.1_7764904-7769363	carbohydrate metabolic process		glucan exo-1,3-beta-glucosidase activity
LOC101311465_101311465_NC_020494.1_7771440-7773712	carbohydrate metabolic process;cell wall organization or biogenesis
LOC101312337_101312337_NC_020494.1_7779498-7789007	biological_process
LOC101313204_101313204_NC_020494.1_7826780-7835262	vesicle-mediated transport
LOC101314936_101314936_NC_020494.1_7927703-7935898			DNA binding;protein dimerization activity
LOC101291040_101291040_NC_020494.1_8061562-8066338	protein targeting;transmembrane transport;mitochondrion organization
LOC101296478_101296478_NC_020494.1_8271217-8279463	transmembrane transport
LOC101298506_101298506_NC_020494.1_8341769-8346625	peptidyl-tyrosine phosphorylation		ATP binding;non-membrane spanning protein tyrosine kinase activity
LOC101301576_101301576_NC_020494.1_8812865-8819765	cytochrome complex assembly	chloroplast thylakoid membrane;integral component of membrane	GTP binding;heme binding
LOC101303112_101303112_NC_020494.1_9180413-9184482	GDP-L-fucose biosynthetic process;oxidation-reduction process		coenzyme binding;GDP-L-fucose synthase activity
LOC101308074_101308074_NC_020494.1_9625193-9629373		mitochondrion;plastid
LOC101315226_101315226_NC_020494.1_10091231-10093209	protein-containing complex assembly;ribosome biogenesis
LOC101291714_101291714_NC_020494.1_10172637-10178991	biological_process
LOC101293187_101293187_NC_020494.1_10204083-10209540	inorganic cation transmembrane transport;monovalent inorganic cation transport;monovalent inorganic cation homeostasis;metal ion transport	integral component of membrane;obsolete cell part	monovalent cation:proton antiporter activity;metal ion transmembrane transporter activity
LOC101295507_101295507_NC_020494.1_10426957-10428897		plasma membrane;integral component of membrane
LOC101296853_101296853_NC_020494.1_10496657-10500982	lipid metabolic process
LOC101300044_101300044_NC_020494.1_10673657-10680214			transferase activity
LOC101301668_101301668_NC_020494.1_10749008-10759014	transcription, DNA-templated
LOC101306421_101306421_NC_020494.1_11126918-11129341	aminoacyl-tRNA metabolism involved in translational fidelity;alanyl-tRNA aminoacylation;protein dephosphorylation	integral component of membrane;ribosome	nucleic acid binding;protein serine/threonine phosphatase activity;ATP binding;structural constituent of ribosome;alanine-tRNA ligase activity;Ser-tRNA(Ala) hydrolase activity
LOC101308075_101308075_NC_020494.1_11180789-11185970	biological_process
LOC101310018_101310018_NC_020494.1_11372696-11377186			protein binding
LOC101290753_101290753_NC_020494.1_11615471-11619331			transferase activity, transferring acyl groups
LOC101291042_101291042_NC_020494.1_11625757-11627852		integral component of membrane	catalytic activity
LOC101291914_101291914_NC_020494.1_11676672-11682202	chromosome condensation
LOC101303895_101303895_NC_020494.1_12211908-12216846	transmembrane transport;carbohydrate transport	integral component of membrane	transmembrane transporter activity
LOC101311753_101311753_NC_020494.1_12510613-12515024		nucleus	protein heterodimerization activity
LOC101290945_101290945_NC_020494.1_12701104-12703930	biological_process
LOC101293188_101293188_NC_020494.1_12847879-12852549		membrane;obsolete intracellular part
LOC101294550_101294550_NC_020494.1_12933282-12937588	cellular macromolecule metabolic process;multicellular organism development;deoxyribonucleotide biosynthetic process;oxidation-reduction process;regulation of cell cycle	ribonucleoside-diphosphate reductase complex	protein binding;ribonucleoside-diphosphate reductase activity, thioredoxin disulfide as acceptor
LOC101295411_101295411_NC_020494.1_13067189-13073043	MAPK cascade	integral component of membrane	ATP binding;MAP kinase activity
LOC101295908_101295908_NC_020494.1_14002749-14015643	DNA repair;DNA recombination;telomere organization
LOC101297342_101297342_NC_020494.1_13752140-13759544	methionyl-tRNA aminoacylation		ATP binding;methionine-tRNA ligase activity
LOC101297926_101297926_NC_020494.1_14512479-14520965	carotenoid biosynthetic process;oxidation-reduction process	integral component of membrane	phytoene dehydrogenase activity
LOC101298216_101298216_NC_020494.1_14138687-14149082		integral component of membrane	long-chain fatty acid [acyl-carrier-protein] ligase activity
LOC101298507_101298507_NC_020494.1_13779200-13785384	carbohydrate metabolic process
LOC101298790_101298790_NC_020494.1_14396244-14399464	biological_process
LOC101300813_101300813_NC_020494.1_13322337-13326508	biological_process
LOC101301962_101301962_NC_020494.1_14486509-14497318	biological_process
LOC101303411_101303411_NC_020494.1_14027755-14030192	biological_process
LOC101305063_101305063_NC_020494.1_14560269-14563817			GTP binding;hydrolase activity
LOC101305653_101305653_NC_020494.1_13634538-13639368	carbohydrate metabolic process
LOC101308275_101308275_NC_020494.1_14741094-14742957	tryptophan metabolic process		phosphoribosylanthranilate isomerase activity
LOC101310209_101310209_NC_020494.1_14083316-14085250	protein glycosylation
LOC101311368_101311368_NC_020494.1_13573561-13578343	protein targeting;vesicle-mediated transport;lipid metabolic process
LOC101312529_101312529_NC_020494.1_13143809-13150931		integral component of membrane
LOC101315426_101315426_NC_020494.1_13110660-13113049	nucleobase-containing small molecule metabolic process
LOC101293288_101293288_NC_020494.1_14876772-14878630	regulation of transcription, DNA-templated;response to stimulus	nucleus	protein binding
LOC101295993_101295993_NC_020494.1_13961745-13965026	mRNA processing	mitochondrion;ribonucleoprotein complex	RNA-DNA hybrid ribonuclease activity;mRNA binding
LOC101296279_101296279_NC_020494.1_14737400-14740976	DNA repair;DNA recombination
LOC101299176_101299176_NC_020494.1_14219214-14221474	biological_process
LOC101307483_101307483_NC_020494.1_15037605-15044095	transmembrane transport
LOC101308076_101308076_NC_020494.1_15054391-15057411	biological_process
LOC101314742_101314742_NC_020494.1_15321826-15327166	phosphate ion transport	integral component of membrane;Golgi apparatus
LOC101294457_101294457_NC_020494.1_15481950-15487268	carbohydrate metabolic process;cell wall organization or biogenesis
LOC101297234_101297234_NC_020494.1_15812000-15815517	protein catabolic process
LOC101307389_101307389_NC_020494.1_16335662-16338026			protein dimerization activity
LOC101307980_101307980_NC_020494.1_16381273-16383272	biological_process
LOC101308860_101308860_NC_020494.1_16395507-16401213	biological_process
LOC101291517_101291517_NC_020494.1_16690383-16694042	oxidation-reduction process;protein phosphorylation	integral component of membrane	ATP binding;protein tyrosine kinase activity;iron ion binding;oxidoreductase activity, acting on paired donors, with incorporation or reduction of molecular oxygen;protein serine/threonine kinase activity;heme binding
LOC101293873_101293873_NC_020494.1_16785665-16789045	establishment or maintenance of cell polarity
LOC101295038_101295038_NC_020494.1_16819410-16827408	transcription, DNA-templated
LOC101296369_101296369_NC_020494.1_16871585-16876692			protein binding
LOC101298114_101298114_NC_020494.1_16909457-16912235			protein dimerization activity
LOC101303212_101303212_NC_020494.1_17048821-17051366	oxidation-reduction process	membrane	oxidoreductase activity, acting on paired donors, with incorporation or reduction of molecular oxygen;iron ion binding;heme binding
LOC101303505_101303505_NC_020494.1_17102118-17107719		small-subunit processome
LOC101308169_101308169_NC_020494.1_17267052-17270133	signaling
LOC101312719_101312719_NC_020494.1_17375544-17377684		integral component of membrane
LOC101314939_101314939_NC_020494.1_17452177-17454369	transcription, DNA-templated
LOC101292010_101292010_NC_020494.1_17481526-17484817	transcription, DNA-templated
LOC101292592_101292592_NC_020494.1_17514935-17517327	biological_process
LOC101293772_101293772_NC_020494.1_17531477-17534403			DNA binding
LOC101294933_101294933_NC_020494.1_17576012-17578237	chloroplast fission;regulation of division septum assembly	chloroplast inner membrane	identical protein binding;ATPase binding
LOC101295510_101295510_NC_020494.1_17623401-17626444	transcription, DNA-templated
LOC101297054_101297054_NC_020494.1_17669534-17674040		integral component of membrane
LOC101299081_101299081_NC_020494.1_17694558-17698708	carbohydrate metabolic process
LOC101301964_101301964_NC_020494.1_17843781-17847885	biological_process
LOC101303116_101303116_NC_020494.1_17932281-17934144	biological_process
LOC101305364_101305364_NC_020494.1_17991731-17995376		integral component of membrane
LOC101306226_101306226_NC_020494.1_18031997-18034491	DNA replication;lipid biosynthetic process;oxidation-reduction process	integral component of membrane;nuclear origin of replication recognition complex	C-4 methylsterol oxidase activity;DNA binding;iron ion binding
LOC101309823_101309823_NC_020494.1_18130303-18132625			RNA binding;protein dimerization activity
LOC101311755_101311755_NC_020494.1_18177503-18180852	protein phosphorylation		ATP binding;protein serine/threonine kinase activity
LOC101314557_101314557_NC_020494.1_18262937-18265539	transmembrane transport
LOC101291232_101291232_NC_020494.1_18339453-18341906	transcription, DNA-templated
LOC101292402_101292402_NC_020494.1_18363470-18367998	cell redox homeostasis;oxidation-reduction process	cell;integral component of membrane	flavin-linked sulfhydryl oxidase activity
LOC101297824_101297824_NC_020494.1_18479838-18483845	NAD biosynthetic process		nicotinate-nucleotide diphosphorylase (carboxylating) activity
LOC101299467_101299467_NC_020494.1_18529581-18534125	transmembrane transport;signaling
LOC101302641_101302641_NC_020494.1_18667250-18672647	carbohydrate metabolic process
LOC101308277_101308277_NC_020494.1_18822098-18827366	protein phosphorylation	integral component of membrane	ATP binding;protein serine/threonine kinase activity
LOC101311955_101311955_NC_020494.1_18913378-18917479	protein phosphorylation	integral component of membrane	ATP binding;protein serine/threonine kinase activity
LOC101313692_101313692_NC_020494.1_18990055-18993976	vesicle-mediated transport
LOC101291816_101291816_NC_020494.1_19071923-19077364	transcription, DNA-templated;chromatin organization
LOC101292991_101292991_NC_020494.1_19120736-19124288	methionine biosynthetic process;isoleucine biosynthetic process;lysine biosynthetic process via diaminopimelate;threonine biosynthetic process;oxidation-reduction process		NADP binding;NAD binding;aspartate-semialdehyde dehydrogenase activity;protein dimerization activity
LOC101296090_101296090_NC_020494.1_19233596-19236306		integral component of membrane
LOC101296370_101296370_NC_020494.1_19231472-19233570	ribosomal subunit export from nucleus;translation;mature ribosome assembly;assembly of large subunit precursor of preribosome	nucleolus;cytosol;preribosome, large subunit precursor	ribosome binding;ribosomal large subunit binding
LOC101297529_101297529_NC_020494.1_19285356-19287777	detoxification
LOC101300435_101300435_NC_020494.1_19357138-19359043		integral component of membrane
LOC101306422_101306422_NC_020494.1_19518412-19520973			GTP binding
LOC101308171_101308171_NC_020494.1_19561005-19563390	cell redox homeostasis
LOC101309244_101309244_NC_020494.1_19618895-19620967	protein targeting;transmembrane transport;mitochondrion organization
LOC101310406_101310406_NC_020494.1_19677199-19684325	mannose metabolic process		alpha-mannosidase activity
LOC101312532_101312532_NC_020494.1_19781416-19786484	transcription, DNA-templated;signaling
LOC101292889_101292889_NC_020494.1_19956324-19958680		membrane
LOC101297137_101297137_NC_020494.1_20162248-20165381	lipid metabolic process
LOC101298509_101298509_NC_020494.1_20199082-20202669		nucleus	DNA binding;metal ion binding
LOC101299082_101299082_NC_020494.1_21032024-21041411		endoplasmic reticulum membrane;integral component of membrane	GTPase activity;GTP binding
LOC101299666_101299666_NC_020494.1_20506251-20513461			beta-lactamase activity
LOC101300816_101300816_NC_020494.1_20438829-20443536	biological_process
LOC101301965_101301965_NC_020494.1_20234979-20239169		integral component of membrane
LOC101302549_101302549_NC_020494.1_20325572-20329140			hydrolase activity
LOC101302829_101302829_NC_020494.1_21046947-21052973			protein binding
LOC101304567_101304567_NC_020494.1_20602491-20606898			ligase activity
LOC101312720_101312720_NC_020494.1_20394739-20396708	translation	large ribosomal subunit	structural constituent of ribosome
LOC101297138_101297138_NC_020494.1_21109176-21116408		nucleus;cytoplasm;integral component of membrane;ribonucleoprotein complex	ATP binding;RNA binding;RNA helicase activity
LOC101298013_101298013_NC_020494.1_21198888-21206249	biological_process
LOC101303993_101303993_NC_020494.1_21493644-21496999			hydrolase activity
LOC101304863_101304863_NC_020494.1_21505671-21513333	biological_process
LOC101306622_101306622_NC_020494.1_21620121-21623246			catalytic activity
LOC101310892_101310892_NC_020494.1_21793530-21797784	oxidation-reduction process		oxidoreductase activity, acting on the aldehyde or oxo group of donors, NAD or NADP as acceptor
LOC101313793_101313793_NC_020494.1_21873338-21882775	vesicle-mediated transport;intracellular protein transport	AP-1 adaptor complex
LOC101314845_101314845_NC_020494.1_21908259-21911348	transmembrane transport
LOC101315428_101315428_NC_020494.1_21920736-21923254	activation of MAPKK activity		ATP binding;MAP kinase kinase kinase activity
LOC101294357_101294357_NC_020494.1_22003231-22005439			UDP-glucose: 4-methylthiobutylhydroximate S-glucosyltransferase activity;thiohydroximate beta-D-glucosyltransferase activity;UDP-glucose:8-methylthiooctylhydroximate S-glucosyltransferase activity;UDP-glucose:7-methylthioheptylhydroximate S-glucosyltransferase activity;UDP-glucose: 9-methylthiononylhydroximate S-glucosyltransferase activity;UDP-glucose: 6-methylthiohexylhydroximate S-glucosyltran…
LOC101294935_101294935_NC_020494.1_22015065-22019878		intracellular membrane-bounded organelle;obsolete cytoplasmic part
LOC101299575_101299575_NC_020494.1_22154550-22157094		membrane	transferase activity, transferring glycosyl groups
LOC101299856_101299856_NC_020494.1_22160596-22162757		nucleus	DNA binding;zinc ion binding
LOC101303216_101303216_NC_020494.1_22337164-22342860	transcription initiation from RNA polymerase III promoter	transcription factor TFIIIC complex
LOC101304666_101304666_NC_020494.1_22370035-22375304		integral component of membrane
LOC101308568_101308568_NC_020494.1_22436307-22438389	biosynthetic process	membrane	ATP binding;ligase activity
LOC101309342_101309342_NC_020494.1_22457994-22460390			protein binding
LOC101310211_101310211_NC_020494.1_22467305-22476910		myosin complex	motor activity;ATP binding;actin filament binding
LOC101313794_101313794_NC_020494.1_22509627-22511954	peptidyl-pyrromethane cofactor linkage;heme biosynthetic process	cytoplasm	hydroxymethylbilane synthase activity
LOC101295125_101295125_NC_020494.1_22669437-22672991	methylation	integral component of membrane	protein-cysteine S-palmitoyltransferase activity;methyltransferase activity
LOC101295708_101295708_NC_020494.1_22677200-22681062	electron transport chain;iron-sulfur cluster assembly	mitochondrial intermembrane space;integral component of membrane	FAD binding;metal ion binding;electron transfer activity;delta24-sterol reductase activity;4 iron, 4 sulfur cluster binding;2 iron, 2 sulfur cluster binding
LOC101295997_101295997_NC_020494.1_22682510-22687561	biological_process
LOC101296284_101296284_NC_020494.1_22690900-22699091			protein binding
LOC101297722_101297722_NC_020494.1_22718190-22720466	DNA repair
LOC101298885_101298885_NC_020494.1_22741745-22750169	positive regulation of GTPase activity	cytoplasm	GTPase activator activity;protein binding;metal ion binding
LOC101301578_101301578_NC_020494.1_22799363-22803191		integral component of membrane
LOC101304765_101304765_NC_020494.1_22941548-22946154			RNA binding;RNA helicase activity;ATP binding
LOC101307486_101307486_NC_020494.1_23014813-23019389	defense response		protein binding
LOC101312822_101312822_NC_020494.1_23184165-23186045	oxidation-reduction process;L-ascorbic acid biosynthetic process		D-galacturonate reductase activity
LOC101313979_101313979_NC_020494.1_23211990-23216426	oligopeptide transmembrane transport;proton transmembrane transport	integral component of membrane;plasma membrane	peptide:proton symporter activity;oligopeptide transmembrane transporter activity
LOC101292595_101292595_NC_020494.1_182123-185498	transmembrane transport;phosphate ion transport;carbohydrate transport	integral component of membrane	inorganic phosphate transmembrane transporter activity
LOC101295222_101295222_NC_020494.1_336869-341825	biological_process
LOC101302746_101302746_NC_020494.1_805801-810182	biological_process
LOC101304473_101304473_NC_020494.1_1038027-1042052	biological_process
LOC101303509_101303509_NC_020494.1_4055216-4067170	DNA repair;DNA replication;DNA recombination
LOC101305552_101305552_NC_020494.1_4157845-4164951			catalytic activity
LOC101292696_101292696_NC_020494.1_5047086-5052182	snRNA metabolic process
LOC101297928_101297928_NC_020494.1_5280924-5286807			RNA binding
LOC101310409_101310409_NC_020494.1_6135381-6147784	biological_process
LOC101311273_101311273_NC_020494.1_6194159-6197261			protein binding;serine-type peptidase activity
LOC101297239_101297239_NC_020494.1_6967512-6969270			protein binding
LOC101299858_101299858_NC_020494.1_7286169-7292627	transmembrane transport
LOC101307393_101307393_NC_020494.1_8018336-8020586	lipid metabolic process
LOC101294259_101294259_NC_020494.1_9394252-9396737		membrane	protein dimerization activity
LOC101299182_101299182_NC_020494.1_9732852-9734626		membrane	protein binding
LOC101293584_101293584_NC_020494.1_11438860-11445551	mitotic sister chromatid segregation
LOC101303416_101303416_NC_020494.1_12183222-12185360	transmembrane transport;carbohydrate transport	integral component of membrane	transmembrane transporter activity
LOC101312722_101312722_NC_020494.1_13022228-13024502	protein glycosylation	integral component of membrane	xylogalacturonan beta-1,3-xylosyltransferase activity
LOC101293483_101293483_NC_020494.1_13487871-13490378	carbohydrate metabolic process		carbohydrate binding;beta-galactosidase activity
LOC101293778_101293778_NC_020494.1_13517353-13519485	carbohydrate metabolic process;cell wall organization or biogenesis
LOC101299859_101299859_NC_020494.1_13854195-13860218	signaling
LOC101302160_101302160_NC_020494.1_14062540-14066187	transcription, DNA-templated
LOC101309151_101309151_NC_020494.1_14359488-14361798			protein binding
LOC101313209_101313209_NC_020494.1_14724697-14726891			lipid binding
LOC101290759_101290759_NC_020494.1_14840480-14847961	GPI anchor biosynthetic process	integral component of membrane	mannose-ethanolamine phosphotransferase activity
LOC101293389_101293389_NC_020494.1_15081177-15083653	nucleobase-containing small molecule metabolic process
LOC101295128_101295128_NC_020494.1_15244524-15251585	transmembrane transport
LOC101296286_101296286_NC_020494.1_15312491-15320275	biological_process
LOC101298017_101298017_NC_020494.1_15377948-15380746	proteolysis		protein binding;thiol-dependent ubiquitinyl hydrolase activity
LOC101304669_101304669_NC_020494.1_15741981-15744220	malate transport	membrane
LOC101304963_101304963_NC_020494.1_15746464-15750424			protein dimerization activity
LOC101311088_101311088_NC_020494.1_16101385-16104904			magnesium ion binding;terpene synthase activity
LOC101296200_101296200_NC_020494.1_16672090-16675287	biological_process
LOC101297930_101297930_NC_020494.1_16780042-16782499		membrane
LOC101298512_101298512_NC_020494.1_16803529-16805643	biological_process
LOC101303995_101303995_NC_020494.1_17051966-17054673	biological_process
LOC101309249_101309249_NC_020494.1_17231254-17233842	biological_process
LOC101310989_101310989_NC_020494.1_17291563-17295752	protein phosphorylation	integral component of membrane	ATP binding;protein binding;protein serine/threonine kinase activity
LOC101313306_101313306_NC_020494.1_17371738-17374354			catalytic activity
LOC101313602_101313602_NC_020494.1_17394517-17396537			protein binding
LOC101291428_101291428_NC_020494.1_17475130-17477636			nucleic acid binding
LOC101295806_101295806_NC_020494.1_17564380-17567021		integral component of membrane	transferase activity, transferring glycosyl groups
LOC101299579_101299579_NC_020494.1_17772540-17775030	fucosylation;cell wall biogenesis	integral component of membrane	galactoside 2-alpha-L-fucosyltransferase activity
LOC101299860_101299860_NC_020494.1_17785273-17787419			hydrolase activity
LOC101302452_101302452_NC_020494.1_17867187-17870846	transcription, DNA-templated
LOC101306232_101306232_NC_020494.1_18027199-18029944	biological_process
LOC101306816_101306816_NC_020494.1_18043120-18046761		integral component of membrane	hydrolase activity
LOC101310024_101310024_NC_020494.1_18237705-18240812			nucleic acid binding;zinc ion binding
LOC101291332_101291332_NC_020494.1_18560486-18562669	biological_process
LOC101293090_101293090_NC_020494.1_18700162-18702484	RNA modification		protein binding;zinc ion binding
LOC101296001_101296001_NC_020494.1_18768467-18772088	biological_process
LOC101296567_101296567_NC_020494.1_18783670-18786269	biological_process
LOC101298018_101298018_NC_020494.1_18832746-18834613	detoxification
LOC101298601_101298601_NC_020494.1_18844266-18846612	biological_process
LOC101299473_101299473_NC_020494.1_18901862-18903870	vesicle-mediated transport
LOC101299763_101299763_NC_020494.1_18918015-18921870	protein phosphorylation	membrane	ATP binding;protein binding;protein serine/threonine kinase activity
LOC101303220_101303220_NC_020494.1_19115075-19120702	cellular amino acid metabolic process
LOC101305555_101305555_NC_020494.1_19257140-19259666	leucyl-tRNA aminoacylation		ATP binding;leucine-tRNA ligase activity
LOC101307300_101307300_NC_020494.1_19467859-19472430			protein binding
LOC101308763_101308763_NC_020494.1_19606750-19609867	transport	membrane	protein binding;transmembrane transporter activity
LOC101310510_101310510_NC_020494.1_19649413-19651465		integral component of membrane	protein binding
LOC101312826_101312826_NC_020494.1_19825494-19830992	response to abscisic acid;phosphorylation;cortical microtubule organization;peptidyl-tyrosine dephosphorylation		protein tyrosine phosphatase activity;kinase activity;protein tyrosine/serine/threonine phosphatase activity
LOC101313115_101313115_NC_020494.1_19832726-19835360	proteolysis involved in cellular protein catabolic process	vacuole	serine-type carboxypeptidase activity
LOC101313410_101313410_NC_020494.1_19848208-19850652			protein binding
LOC101314277_101314277_NC_020494.1_19894835-19897368			protein binding
LOC101292116_101292116_NC_020494.1_20080028-20086553	DNA repair;transcription, DNA-templated;chromatin organization
LOC101293586_101293586_NC_020494.1_20105365-20108834	biological_process
LOC101295911_101295911_NC_020494.1_21100051-21103327		integral component of membrane
LOC101297639_101297639_NC_020494.1_21281515-21287998	transmembrane transport
LOC101310698_101310698_NC_020494.1_22168262-22170739	biological_process
NBS11_101311276_NC_020494.1_22231261-22237921	signal transduction		DNA binding;protein binding;hydrolase activity;ADP binding
LOC101312724_101312724_NC_020494.1_22285461-22288989	vesicle-mediated transport
LOC101293780_101293780_NC_020494.1_22738225-22741086	DNA repair;DNA recombination
LOC101298996_101298996_NC_020494.1_23011288-23014222			GTPase activity;GTP binding
LOC101314370_101314370_NC_020495.1_157439-163319	fatty acid biosynthetic process	chloroplast stroma	3-oxoacyl-[acyl-carrier-protein] synthase activity;beta-ketoacyl-acyl-carrier-protein synthase III activity
LOC101296097_101296097_NC_020495.1_301606-304391			copper ion binding
LOC101296377_101296377_NC_020495.1_308739-311446	biological_process
LOC101296955_101296955_NC_020495.1_343319-345545	biological_process
LOC101298123_101298123_NC_020495.1_352721-355558	biological_process
LOC101298418_101298418_NC_020495.1_355685-359265	biological_process
LOC101305662_101305662_NC_020495.1_522424-524745	transcription, DNA-templated
LOC101306524_101306524_NC_020495.1_554384-556888		integral component of membrane
LOC101308573_101308573_NC_020495.1_698789-702209	generation of precursor metabolites and energy
LOC101309635_101309635_NC_020495.1_719006-723547	positive regulation of transcription by RNA polymerase II	nucleus	DNA-binding transcription factor activity;RNA polymerase II regulatory region sequence-specific DNA binding;protein dimerization activity
LOC101310216_101310216_NC_020495.1_736642-739855		nucleus	DNA binding
LOC101311961_101311961_NC_020495.1_824607-831472	transmembrane transport	integral component of plasma membrane	transmembrane transporter activity
LOC101315337_101315337_NC_020495.1_902453-906260		integral component of membrane	1-acylglycerophosphocholine O-acyltransferase activity
LOC101291141_101291141_NC_020495.1_1060717-1063910	DNA replication
LOC101295227_101295227_NC_020495.1_1255998-1259332			isomerase activity
LOC101302935_101302935_NC_020495.1_1364675-1367079			protein binding
LOC101304965_101304965_NC_020495.1_1409697-1412825		cytosol;integral component of membrane
LOC101306913_101306913_NC_020495.1_1485511-1490045			protein dimerization activity
LOC101307988_101307988_NC_020495.1_1528444-1531138	water transport;transmembrane transport;response to water deprivation	integral component of membrane;plasma membrane	water channel activity
LOC101310217_101310217_NC_020495.1_1598595-1606687			hydrolase activity
LOC101310512_101310512_NC_020495.1_1616536-1619093			ATP binding;transferase activity
LOC101311858_101311858_NC_020495.1_1653933-1657884			RNA binding
LOC101314084_101314084_NC_020495.1_1732139-1735792	transcription, DNA-templated
LOC101315235_101315235_NC_020495.1_1781342-1784547	carbohydrate metabolic process;cell wall organization or biogenesis
[truncated: 14,158 more rows]

## Sheet: GO ID
LOC101299143_101299143_NC_020497.1_21818263-21821457	GO:0061136	GO:0036297	GO:0006283	GO:0061418	GO:0008585	GO:0043025	GO:0051092	GO:0005789	GO:0000187	GO:0075733	GO:0002755	GO:0000184	GO:0051881	GO:0097009	GO:0016055	GO:0030666	GO:0051403	GO:0006296	GO:0006294	GO:0007141	GO:0006297	GO:0006413	GO:1902527	GO:0005840	GO:0005886	GO:0031625	GO:0031145	GO:0031386	GO:0070911	GO:0035666	GO:1902255	GO:0000717	GO:0048812	GO:0042276	GO:0043488	GO:0045944	GO:0005654	GO:0072520	GO:0047497	GO:0016197	GO:0070423	GO:0019068	GO:0070987	GO:0016579	GO:0061024	GO:0042769	GO:0055085	GO:0000209	GO:0060613
LOC101312480_101312480_NC_020491.1_11748206-11752302	GO:1900140	GO:0042803	GO:0048657	GO:0060548	GO:0009742	GO:0005496	GO:0004674	GO:0006468	GO:0009911	GO:0009647	GO:0005886	GO:0009729	GO:0005524	GO:0005768	GO:0001578	GO:0046982	GO:0048366	GO:0016021	GO:0010584	GO:0010224	GO:0010268
LOC101312209_101312209_NC_020492.1_5042545-5047165	GO:0009941	GO:0008289	GO:0005794	GO:0000302	GO:0005774	GO:0009514	GO:0020037	GO:0042744	GO:0006869	GO:0005515	GO:0009506	GO:0046861	GO:0046872	GO:0005739	GO:0098869	GO:0016021	GO:0005829	GO:0034599	GO:0055114	GO:0016688
LOC101303946_101303946_NC_020492.1_30315-35673	GO:0071805	GO:0090333	GO:0009651	GO:0055075	GO:0015386	GO:0015385	GO:1902600	GO:0000139	GO:0000325	GO:0005774	GO:0005886	GO:0005789	GO:0005516	GO:0051453	GO:0098656	GO:0048366	GO:0016021	GO:0098719
LOC101291891_101291891_NC_020492.1_894291-897285	GO:0016887	GO:0055085	GO:0065003	GO:0007165	GO:0006464	GO:0048856	GO:0007267	GO:0006520	GO:0009058	GO:0006950	GO:0002376	GO:0000278	GO:0005654	GO:0034655	GO:0030154	GO:0005829	GO:0032991	GO:0030674
LOC101297672_101297672_NC_020497.1_16827738-16832773	GO:0005634	GO:0005829	GO:0033588	GO:0005515	GO:0002098	GO:0006979	GO:0008284	GO:0009787	GO:0009965	GO:0010928	GO:0031538	GO:0035265	GO:0048530	GO:0051301	GO:0080178	GO:2000024
LOC101308001_101308001_NC_020496.1_13206474-13210630	GO:0006091	GO:0009056	GO:0043167	GO:0016829	GO:0005576	GO:0005886	GO:0009536	GO:0006950	GO:0044281	GO:0005634	GO:0003677	GO:0005975	GO:0005739	GO:0005829	GO:0032991	GO:0034641
LOC101309082_101309082_NC_020497.1_2316121-2319347	GO:0061024	GO:0006091	GO:0009056	GO:0043167	GO:0009058	GO:0009536	GO:0006950	GO:0002376	GO:0009579	GO:0044281	GO:0005975	GO:0005739	GO:0006629	GO:0005829	GO:0034641	GO:0016301
LOC101296710_101296710_NC_020491.1_13538439-13541349	GO:1902183	GO:0008643	GO:0000139	GO:0005783	GO:0005463	GO:0005840	GO:0006412	GO:1903857	GO:0003735	GO:1990569	GO:0016021	GO:0015789	GO:0010584	GO:1903070
LOC101311094_101311094_NC_020495.1_20221444-20224337	GO:0009570	GO:0042803	GO:0099080	GO:0009941	GO:0042742	GO:0009535	GO:0008974	GO:0005524	GO:0009409	GO:0005975	GO:0048046	GO:0010319	GO:0016310	GO:0097718
LOC101313783_101313783_NC_020493.1_7590653-7595954	GO:0006970	GO:0009834	GO:0042742	GO:0009833	GO:0005886	GO:0009414	GO:0005802	GO:0046872	GO:0005618	GO:0016021	GO:0016760	GO:0030244	GO:0071555	GO:0050832
LOC101305656_101305656_NC_020494.1_22379323-22384056	GO:0006790	GO:0000902	GO:0006464	GO:0000228	GO:0007059	GO:0009058	GO:0044281	GO:0051276	GO:0051186	GO:0006629	GO:0016791	GO:0140014	GO:0032991	GO:0034641
LOC101302885_101302885_NC_020492.1_4599627-4603113	GO:0006091	GO:0009056	GO:0009058	GO:0005576	GO:0009536	GO:0000003	GO:0009579	GO:0044281	GO:0005975	GO:0005739	GO:0005829	GO:0015979	GO:0034641	GO:0016853
LOC101292242_101292242_NC_020491.1_2133434-2137081	GO:0005634	GO:0016021	GO:0042555	GO:0003678	GO:0003688	GO:0004672	GO:0005515	GO:0005524	GO:0016491	GO:0006270	GO:0006468	GO:0032508	GO:0055114
LOC101293630_101293630_NC_020497.1_12811081-12813318	GO:1903602	GO:0046208	GO:0052896	GO:0052894	GO:0052893	GO:0005737	GO:0050660	GO:0052904	GO:0052902	GO:0055114	GO:0052903	GO:0052900	GO:0052901
LOC101314604_101314604_NC_020491.1_846036-849867	GO:0016021	GO:0003746	GO:0004672	GO:0005515	GO:0005524	GO:0036459	GO:0043022	GO:0006452	GO:0006468	GO:0006511	GO:0016579	GO:0045901	GO:0045905
LOC101311161_101311161_NC_020493.1_972383-974418	GO:0016810	GO:0048856	GO:0005794	GO:0005783	GO:0009058	GO:0007568	GO:0006950	GO:0002376	GO:0005634	GO:0006914	GO:0042592	GO:0006629	GO:0034641
LOC101301908_101301908_NC_020491.1_15099821-15103711	GO:0010075	GO:0042802	GO:0048229	GO:0048437	GO:0004674	GO:0006468	GO:0009934	GO:0043621	GO:0005886	GO:0005524	GO:0016021	GO:0030154	GO:0033612
LOC101308966_101308966_NC_020495.1_4196475-4200051	GO:0061024	GO:0043167	GO:0048856	GO:0006399	GO:0006520	GO:0009536	GO:0007005	GO:0006412	GO:0008219	GO:0005739	GO:0030154	GO:0005829	GO:0016874
LOC101292247_101292247_NC_020491.1_7562082-7565434	GO:0008299	GO:0004420	GO:0009536	GO:0005789	GO:0005778	GO:0031967	GO:0050662	GO:0042282	GO:0005739	GO:0016021	GO:0015936	GO:0055114	GO:0016126
LOC101290860_101290860_NC_020495.1_4377001-4378341	GO:0065003	GO:0043167	GO:0016829	GO:0009058	GO:0005840	GO:0005576	GO:0009536	GO:0006950	GO:0009579	GO:0005975	GO:0016491	GO:0005829	GO:0015979
LOC101297594_101297594_NC_020492.1_1407146-1408995	GO:0005484	GO:0000149	GO:0005730	GO:0006886	GO:0006887	GO:0005886	GO:0000453	GO:0008649	GO:0006906	GO:0048278	GO:0016021	GO:0031201	GO:0012505
LOC101292937_101292937_NC_020491.1_6945176-6947130	GO:0009523	GO:0009522	GO:0004672	GO:0009637	GO:0006468	GO:0009768	GO:0009535	GO:0005524	GO:0010218	GO:0016021	GO:0018298	GO:0016168	GO:0010114
LOC101296687_101296687_NC_020496.1_20757420-20760697	GO:0007165	GO:0048856	GO:0006520	GO:0021700	GO:0005794	GO:0009058	GO:0005773	GO:0000003	GO:0005886	GO:0000278	GO:0003674	GO:0005975	GO:0006629
LOC101313060_101313060_NC_020491.1_20782274-20787830	GO:0016889	GO:0007131	GO:0000706	GO:0000737	GO:0009330	GO:0005694	GO:0006265	GO:0042138	GO:0000287	GO:0005634	GO:0003677	GO:0005524	GO:0003918
LOC105350245_105350245_NC_020493.1_2455332-2460135	GO:0000374	GO:0003964	GO:0000373	GO:0005739	GO:0010896	GO:0006278	GO:2001006	GO:0010228	GO:0009845	GO:0007005	GO:0006521	GO:0090615
LOC101302297_101302297_NC_020497.1_11746484-11751477	GO:0070905	GO:0008270	GO:0030170	GO:1904482	GO:0019264	GO:0046655	GO:0004372	GO:0035999	GO:0008168	GO:0006565	GO:0032259	GO:0050897
LOC101299584_101299584_NC_020495.1_7163489-7167006	GO:0006091	GO:0009056	GO:0000902	GO:0043167	GO:0016829	GO:0009536	GO:0044281	GO:0005975	GO:0030154	GO:0005829	GO:0032991	GO:0034641
FT1_101296395_NC_020496.1_2049437-2051857	GO:0043167	GO:0048856	GO:0008289	GO:0007034	GO:0009058	GO:0007568	GO:0005773	GO:0005886	GO:0000003	GO:0005634	GO:0006605	GO:0034641
LOC101304574_101304574_NC_020495.1_6350367-6353407	GO:0016746	GO:0007165	GO:0043167	GO:0006464	GO:0000228	GO:0006399	GO:0048646	GO:0040007	GO:0051301	GO:0051276	GO:0005829	GO:0032991
LOC101299067_101299067_NC_020493.1_18049916-18050529	GO:0065003	GO:0005694	GO:0005730	GO:0005773	GO:0005886	GO:0009536	GO:0006950	GO:0009579	GO:0003677	GO:0051276	GO:0005829	GO:0032991
LOC101299938_101299938_NC_020493.1_18081629-18082127	GO:0065003	GO:0005694	GO:0005730	GO:0005773	GO:0005886	GO:0009536	GO:0006950	GO:0009579	GO:0003677	GO:0051276	GO:0005829	GO:0032991
LOC101310876_101310876_NC_020493.1_18487013-18487644	GO:0065003	GO:0005694	GO:0005730	GO:0005773	GO:0005886	GO:0009536	GO:0006950	GO:0009579	GO:0003677	GO:0051276	GO:0005829	GO:0032991
LOC101307808_101307808_NC_020496.1_9346393-9346953	GO:0065003	GO:0005694	GO:0005730	GO:0005773	GO:0005886	GO:0009536	GO:0006950	GO:0009579	GO:0003677	GO:0051276	GO:0005829	GO:0032991
LOC101291570_101291570_NC_020497.1_15932692-15934503	GO:0065003	GO:0005694	GO:0005730	GO:0005773	GO:0005886	GO:0009536	GO:0006950	GO:0009579	GO:0003677	GO:0051276	GO:0005829	GO:0032991
LOC101292159_101292159_NC_020497.1_15958719-15959232	GO:0065003	GO:0005694	GO:0005730	GO:0005773	GO:0005886	GO:0009536	GO:0006950	GO:0009579	GO:0003677	GO:0051276	GO:0005829	GO:0032991
LOC101315409_101315409_NC_020492.1_12072130-12075259	GO:0016887	GO:0007010	GO:0015031	GO:0043167	GO:0005783	GO:0006950	GO:0000278	GO:0051301	GO:0005634	GO:0006914	GO:0005829	GO:0032991
LOC101310413_101310413_NC_020495.1_3342045-3345988	GO:0016887	GO:0007010	GO:0015031	GO:0043167	GO:0005783	GO:0006950	GO:0000278	GO:0051301	GO:0005634	GO:0006914	GO:0005829	GO:0032991
LOC101299512_101299512_NC_020496.1_27425802-27429504	GO:0005634	GO:0003677	GO:0005524	GO:0006869	GO:0005509	GO:0016021	GO:0006355	GO:0008289	GO:0004674	GO:0006468	GO:0009734	GO:0030247
LOC101313011_101313011_NC_020494.1_15269089-15270997	GO:0019748	GO:0006790	GO:0043167	GO:0006520	GO:0009058	GO:0005730	GO:0005886	GO:0006950	GO:0005618	GO:0051186	GO:0003729	GO:0016765
LOC101297860_101297860_NC_020496.1_38123240-38126072	GO:0009790	GO:0007165	GO:0000902	GO:0043167	GO:0006464	GO:0021700	GO:0006810	GO:0040007	GO:0000003	GO:0005623	GO:0030154	GO:0016301
LOC101313489_101313489_NC_020493.1_15458214-15462655	GO:0005634	GO:0001578	GO:0009574	GO:0072686	GO:0007020	GO:0000911	GO:0010005	GO:0005829	GO:0031116	GO:0048528	GO:0009524	GO:0008017
LOC101315221_101315221_NC_020493.1_7666314-7671671	GO:0009097	GO:0003984	GO:0005777	GO:0009507	GO:1990610	GO:0009099	GO:0005948	GO:0050790	GO:0005829	GO:0006551	GO:0043621
LOC101309228_101309228_NC_020493.1_19890258-19895539	GO:2000072	GO:0005524	GO:0097255	GO:0035267	GO:0003725	GO:0032508	GO:0005829	GO:0031011	GO:0005730	GO:0048507	GO:0043139
LOC101302217_101302217_NC_020492.1_6870900-6874369	GO:0044281	GO:0005975	GO:0016757	GO:0005768	GO:0007165	GO:0000902	GO:0006464	GO:0005794	GO:0071554	GO:0009058	GO:0040007
LOC101311838_101311838_NC_020493.1_16393802-16401363	GO:0009790	GO:0005634	GO:0009056	GO:0043167	GO:0006464	GO:0030154	GO:0005829	GO:0021700	GO:0008233	GO:0000003	GO:0040007
LOC101311020_101311020_NC_020496.1_19140973-19144088	GO:0019748	GO:0006790	GO:0022607	GO:0048646	GO:0009058	GO:0009536	GO:0044281	GO:0016491	GO:0006629	GO:0051186	GO:0034641
LOC101295765_101295765_NC_020492.1_5585431-5589328	GO:0006091	GO:0006790	GO:0043167	GO:0009536	GO:0009579	GO:0016491	GO:0042592	GO:0051186	GO:0032991	GO:0015979	GO:0034641
LOC101299899_101299899_NC_020497.1_6004777-6009040	GO:0016887	GO:0061024	GO:0043167	GO:0048856	GO:0005783	GO:0021700	GO:0040007	GO:0006605	GO:0030154	GO:0005829	GO:0032991
LOC101298881_101298881_NC_020494.1_11923716-11924828	GO:0007165	GO:0043167	GO:0048856	GO:0006464	GO:0008289	GO:0021700	GO:0009058	GO:0007568	GO:0006950	GO:0000003	GO:0030234
LOC101311033_101311033_NC_020491.1_11635504-11641898	GO:0005789	GO:0016021	GO:0000155	GO:0005515	GO:0005524	GO:0038199	GO:0046872	GO:0051740	GO:0009873	GO:0018106	GO:0023014
LOC101305215_101305215_NC_020491.1_18714837-18718943	GO:0005789	GO:0000155	GO:0005524	GO:0005515	GO:0051740	GO:0046872	GO:0038199	GO:0016021	GO:0009873	GO:0004674	GO:0023014
LOC101309459_101309459_NC_020496.1_1738002-1740097	GO:0009570	GO:0015035	GO:0006812	GO:0055085	GO:0015297	GO:0009055	GO:0004791	GO:0098869	GO:0009941	GO:0045454	GO:0022900
LOC101305357_101305357_NC_020493.1_27848009-27849197	GO:0016887	GO:0003677	GO:0051276	GO:0004518	GO:0043167	GO:0034655	GO:0005694	GO:0006259	GO:0007049	GO:0000003	GO:0016853
LOC101301360_101301360_NC_020492.1_32490215-32495673	GO:0006091	GO:0009056	GO:0009058	GO:0006950	GO:0002376	GO:0044281	GO:0005975	GO:0005829	GO:0034641	GO:0016853	GO:0016798
LOC101306098_101306098_NC_020492.1_8089609-8092559	GO:0044281	GO:0005634	GO:0005975	GO:0051186	GO:0005829	GO:0071554	GO:0034641	GO:0009058	GO:0005576	GO:0016301	GO:0016798
LOC101295632_101295632_NC_020495.1_10202506-10205082	GO:0019748	GO:0007165	GO:0009056	GO:0043167	GO:0006464	GO:0005576	GO:0006810	GO:0005886	GO:0016491	GO:0042592	GO:0016301
LOC101301864_101301864_NC_020494.1_22862715-22867645	GO:0016829	GO:0043167	GO:0006464	GO:0009058	GO:0005575	GO:0006950	GO:0002376	GO:0044281	GO:0016491	GO:0034641	GO:0016301
LOC101307431_101307431_NC_020491.1_10393448-10396306	GO:0007010	GO:0022607	GO:0043167	GO:0006464	GO:0005730	GO:0007049	GO:0005815	GO:0005737	GO:0005618	GO:0008092	GO:0016301
LOC101296691_101296691_NC_020496.1_30337409-30342756	GO:0016746	GO:0043167	GO:0006464	GO:0008168	GO:0009058	GO:0006259	GO:0005634	GO:0016491	GO:0051276	GO:0006629	GO:0016301
LOC101299988_101299988_NC_020491.1_5116385-5119659	GO:0000187	GO:0005524	GO:0005856	GO:0002229	GO:0004708	GO:0007112	GO:0004674	GO:0051019	GO:0031435	GO:0009524	GO:0010311
LOC101298798_101298798_NC_020495.1_3753674-3757173	GO:0016887	GO:0044281	GO:0022857	GO:0005739	GO:0043167	GO:0032991	GO:0034641	GO:0009058	GO:0005886	GO:0009536	GO:0009579
LOC101306421_101306421_NC_020494.1_11126918-11129341	GO:0003676	GO:0004722	GO:0005524	GO:0106074	GO:0003735	GO:0004813	GO:0006419	GO:0006470	GO:0016021	GO:0002196	GO:0005840
LOC101291564_101291564_NC_020491.1_9867084-9874104	GO:0016829	GO:0043167	GO:0048856	GO:0005773	GO:0009536	GO:0006950	GO:0044281	GO:0005975	GO:0005618	GO:0005739	GO:0005829
LOC101294897_101294897_NC_020497.1_6587000-6589415	GO:0051301	GO:0005634	GO:0005856	GO:0007010	GO:0051276	GO:0043167	GO:0006464	GO:0007059	GO:0005694	GO:0016301	GO:0000278
LOC101306333_101306333_NC_020495.1_6407088-6412492	GO:0005634	GO:0003677	GO:0065003	GO:0051276	GO:0043167	GO:0032991	GO:0004386	GO:0009058	GO:0006259	GO:0006950	GO:0000278
LOC101299869_101299869_NC_020495.1_24812780-24816624	GO:0005634	GO:0003677	GO:0065003	GO:0051276	GO:0043167	GO:0032991	GO:0004386	GO:0009058	GO:0006259	GO:0006950	GO:0000278
LOC105349964_105349964_NC_020492.1_29505599-29509496	GO:0016887	GO:0005634	GO:0003677	GO:0051276	GO:0043167	GO:0032991	GO:0009058	GO:0006259	GO:0006950	GO:0007049	GO:0000003
LOC101292484_101292484_NC_020493.1_459334-464546	GO:0004601	GO:0005515	GO:0016740	GO:0020037	GO:0046872	GO:0006400	GO:0006979	GO:0042744	GO:0055114	GO:0098869
LOC101306964_101306964_NC_020497.1_20053176-20058944	GO:0004127	GO:0005515	GO:0005524	GO:0009041	GO:0006207	GO:0006221	GO:0008380	GO:0009451	GO:0016310	GO:0046940
LOC101301519_101301519_NC_020491.1_3221596-3223224	GO:0051301	GO:0009790	GO:0000902	GO:0030154	GO:0071554	GO:0005886	GO:0006950	GO:0000278	GO:0000003	GO:0040007
LOC101300423_101300423_NC_020493.1_8787296-8790296	GO:0016810	GO:0048856	GO:0006464	GO:0021700	GO:0009058	GO:0005730	GO:0006950	GO:0000003	GO:0051276	GO:0034641
LOC101314281_101314281_NC_020495.1_19159619-19164199	GO:0006790	GO:0005783	GO:0009058	GO:0009536	GO:0044281	GO:0005777	GO:0016491	GO:0051186	GO:0006629	GO:0034641
LOC101292098_101292098_NC_020493.1_13556022-13558528	GO:0009570	GO:0005524	GO:0050662	GO:0003735	GO:0009941	GO:0016021	GO:0004674	GO:0005840	GO:0006468	GO:0032544
LOC101300930_101300930_NC_020496.1_5393274-5395490	GO:0055085	GO:0007165	GO:0005783	GO:0008233	GO:0005634	GO:0005737	GO:0032991	GO:0051604	GO:0034641	GO:0030234
LOC101304220_101304220_NC_020491.1_9458611-9463687	GO:0008386	GO:0005506	GO:0080132	GO:0048366	GO:0016021	GO:0016132	GO:0055114	GO:0016125	GO:0010268	GO:0020037
LOC101311707_101311707_NC_020491.1_5339991-5344391	GO:0000155	GO:0042803	GO:0009585	GO:0009881	GO:0009584	GO:0000160	GO:0018298	GO:0006355	GO:0023014	GO:0017006
LOC101308642_101308642_NC_020492.1_23275845-23282623	GO:0005634	GO:0016746	GO:0005856	GO:0007010	GO:0003924	GO:0005198	GO:0043167	GO:0006464	GO:0032991	GO:0016874
accD_10251528_NC_015206.1_58548-60034	GO:0044281	GO:0006790	GO:0006629	GO:0051186	GO:0043167	GO:0032991	GO:0009058	GO:0034641	GO:0009536	GO:0016874
LOC101312171_101312171_NC_020496.1_22676363-22680512	GO:0003723	GO:0006629	GO:0016829	GO:0043167	GO:0006520	GO:0005783	GO:0005794	GO:0034641	GO:0009536	GO:0016874
LOC101306863_101306863_NC_020491.1_7812036-7814465	GO:0061024	GO:0008233	GO:0006259	GO:0005840	GO:0006950	GO:0005634	GO:0003677	GO:0003735	GO:0005829	GO:0016798
LOC101309184_101309184_NC_020496.1_30305980-30313383	GO:0016746	GO:0043167	GO:0006464	GO:0009058	GO:0005634	GO:0016491	GO:0051276	GO:0006629	GO:0034641	GO:0016301
LOC101309474_101309474_NC_020496.1_30320514-30323850	GO:0016746	GO:0043167	GO:0006464	GO:0009058	GO:0005634	GO:0016491	GO:0051276	GO:0006629	GO:0034641	GO:0016301
LOC101295803_101295803_NC_020494.1_377807-380933	GO:0007010	GO:0006464	GO:0000228	GO:0000278	GO:0051301	GO:0005815	GO:0005737	GO:0051276	GO:0032991	GO:0016301
LOC101307955_101307955_NC_020492.1_23337754-23339953	GO:0006091	GO:0009056	GO:0015031	GO:0043167	GO:0044281	GO:0005623	GO:0005975	GO:0042592	GO:0004518	GO:0016301
LOC101295708_101295708_NC_020494.1_22677200-22681062	GO:0071949	GO:0005758	GO:0046872	GO:0009055	GO:0016021	GO:0050614	GO:0051539	GO:0022900	GO:0051537	GO:0016226
LOC101302070_101302070_NC_020495.1_3838326-3841188	GO:0044281	GO:0005975	GO:0006091	GO:0009056	GO:0005739	GO:0016829	GO:0034641	GO:0009536	GO:0006950	GO:0009579
LOC101314461_101314461_NC_020494.1_22362071-22364644	GO:0044281	GO:0006790	GO:0005739	GO:0051186	GO:0006629	GO:0043167	GO:0006464	GO:0051604	GO:0009058	GO:0009536
LOC101292752_101292752_NC_020492.1_2596906-2599387	GO:0009916	GO:0009570	GO:0102721	GO:0046872	GO:0016021	GO:0055114	GO:0045549	GO:0070469	GO:0010114	GO:0009535
LOC101294521_101294521_NC_020497.1_17998054-18001192	GO:0005975	GO:0016757	GO:0005768	GO:0008219	GO:0006629	GO:0006464	GO:0048856	GO:0005794	GO:0071554	GO:0009058
LOC101309173_101309173_NC_020496.1_15929452-15933558	GO:0044281	GO:0003723	GO:0006790	GO:0005739	GO:0006629	GO:0051186	GO:0043167	GO:0048856	GO:0034641	GO:0009058
LOC101315146_101315146_NC_020495.1_10321724-10325304	GO:0016887	GO:0044281	GO:0006091	GO:0022857	GO:0016491	GO:0005739	GO:0043167	GO:0032991	GO:0034641	GO:0009058
LOC101295246_101295246_NC_020496.1_13977453-13981557	GO:0005634	GO:0003677	GO:0005975	GO:0003700	GO:0005737	GO:0016491	GO:0009056	GO:0032991	GO:0034641	GO:0009058
LOC101308100_101308100_NC_020496.1_4697547-4701237	GO:0005634	GO:0065003	GO:0009056	GO:0043167	GO:0048856	GO:0005829	GO:0032991	GO:0008233	GO:0034641	GO:0009058
LOC101297705_101297705_NC_020493.1_5150691-5155661	GO:0044281	GO:0005634	GO:0003677	GO:0016779	GO:0016491	GO:0051186	GO:0043167	GO:0008168	GO:0034641	GO:0009058
LOC101296762_101296762_NC_020494.1_5480467-5482919	GO:0005634	GO:0003677	GO:0003700	GO:0006790	GO:0005737	GO:0016491	GO:0043167	GO:0006520	GO:0034641	GO:0009058
LOC101293291_101293291_NC_020494.1_19124633-19127537	GO:0005634	GO:0003677	GO:0016779	GO:0003723	GO:0006790	GO:0016491	GO:0007165	GO:0006520	GO:0034641	GO:0009058
LOC101298172_101298172_NC_020491.1_16330294-16331354	GO:0019748	GO:0016192	GO:0016491	GO:0015031	GO:0051186	GO:0031410	GO:0032991	GO:0005794	GO:0034641	GO:0009058
LOC101290906_101290906_NC_020497.1_23306616-23311142	GO:0009574	GO:0000280	GO:0000911	GO:0052096	GO:0016021	GO:0046785	GO:0055028	GO:0009624	GO:0009524	GO:0008017
LOC101314762_101314762_NC_020495.1_16446221-16451079	GO:0009790	GO:0006605	GO:0061024	GO:0022857	GO:0065003	GO:0005739	GO:0032991	GO:0005773	GO:0009536	GO:0007005
LOC101311529_101311529_NC_020492.1_9241291-9243054	GO:0005634	GO:0003677	GO:0006605	GO:0061024	GO:0003700	GO:0005739	GO:0032991	GO:0034641	GO:0009058	GO:0007005
LOC101291752_101291752_NC_020497.1_3721921-3725784	GO:0000045	GO:0034272	GO:0034271	GO:0000407	GO:0045324	GO:0050832	GO:0009846	GO:0006623	GO:0032258	GO:0006995
LOC101296697_101296697_NC_020496.1_8032620-8034548	GO:0005634	GO:0016779	GO:0016791	GO:0043167	GO:0006464	GO:0008168	GO:0006397	GO:0006259	GO:0016874	GO:0006950
LOC101307775_101307775_NC_020494.1_7633525-7638393	GO:0061024	GO:0006091	GO:0065003	GO:0051186	GO:0043167	GO:0015979	GO:0034641	GO:0009058	GO:0009536	GO:0006950
LOC101313403_101313403_NC_020494.1_18235341-18237666	GO:0005634	GO:0003677	GO:0051276	GO:0042592	GO:0000229	GO:0003729	GO:0009058	GO:0006259	GO:0009536	GO:0006950
LOC101291093_101291093_NC_020497.1_16706830-16709900	GO:0016887	GO:0005634	GO:0005737	GO:0043167	GO:0032991	GO:0051082	GO:0005694	GO:0009058	GO:0006457	GO:0006950
LOC101295807_101295807_NC_020494.1_22819216-22824748	GO:0005634	GO:0003677	GO:0006091	GO:0016491	GO:0007165	GO:0042592	GO:0043167	GO:0009058	GO:0006259	GO:0006950
LOC101308235_101308235_NC_020492.1_3628015-3632481	GO:0003677	GO:0065003	GO:0051276	GO:0032991	GO:0005694	GO:0008134	GO:0034641	GO:0009058	GO:0005730	GO:0006950
LOC101305503_101305503_NC_020496.1_36221615-36225030	GO:0005634	GO:0003677	GO:0007165	GO:0043167	GO:0006464	GO:0008289	GO:0034641	GO:0009058	GO:0016301	GO:0006810
LOC101301873_101301873_NC_020495.1_19824184-19825166	GO:0003735	GO:0005739	GO:0022618	GO:0030154	GO:0048856	GO:0003729	GO:0042254	GO:0005840	GO:0019843	GO:0006412
LOC101293530_101293530_NC_020497.1_23388821-23391571	GO:0003723	GO:0003735	GO:0042592	GO:0022618	GO:0005829	GO:0006397	GO:0005840	GO:0006810	GO:0005886	GO:0006412
LOC101299706_101299706_NC_020497.1_11648372-11663366	GO:0003677	GO:0016779	GO:0043167	GO:0048856	GO:0005829	GO:0042254	GO:0032991	GO:0034641	GO:0009058	GO:0005730
LOC101309006_101309006_NC_020491.1_2417596-2418586	GO:0005634	GO:0005524	GO:0003677	GO:0016889	GO:0042802	GO:0009957	GO:0000737	GO:1903046	GO:0061505	GO:0005694
LOC101313129_101313129_NC_020496.1_3929939-3935219	GO:0003677	GO:0005739	GO:0004518	GO:0043167	GO:0034655	GO:0009058	GO:0005730	GO:0006259	GO:0006950	GO:0005654
LOC101314969_101314969_NC_020496.1_28171779-28174620	GO:0005635	GO:0006913	GO:0051276	GO:0015031	GO:0006464	GO:0032991	GO:0034641	GO:0009058	GO:0003674	GO:0005654
LOC101309607_101309607_NC_020492.1_24016852-24019792	GO:0032050	GO:0072583	GO:0005546	GO:0006900	GO:0048268	GO:0005905	GO:0000149	GO:0030136	GO:0005886	GO:0005545
LOC101303567_101303567_NC_020491.1_19515494-19517750	GO:0018108	GO:0005524	GO:0004715	GO:0002229	GO:0016021	GO:0007178	GO:0030246	GO:0042742	GO:0005886	GO:0004675
LOC101303447_101303447_NC_020491.1_5190072-5191942	GO:0005524	GO:0016192	GO:0046872	GO:0005737	GO:0043231	GO:0016020	GO:0006002	GO:0061615	GO:0006886	GO:0003872
LOC101309941_101309941_NC_020495.1_19855390-19859000	GO:0051321	GO:0008270	GO:0000724	GO:0006289	GO:0007004	GO:0005662	GO:0043047	GO:0003684	GO:0006268	GO:0000784
LOC101312673_101312673_NC_020491.1_16604059-16609430	GO:0016192	GO:0015031	GO:0022607	GO:0043167	GO:0005829	GO:0031410	GO:0048646	GO:0005783	GO:0032991	GO:0000003
LOC101293938_101293938_NC_020492.1_1065879-1070007	GO:0005634	GO:0003677	GO:0051276	GO:0042393	GO:0006464	GO:0043167	GO:0048856	GO:0034641	GO:0009058	GO:0000003
LOC105349726_105349726_NC_020492.1_13025014-13029704	GO:0005634	GO:0008219	GO:0007010	GO:0005737	GO:0022607	GO:0034655	GO:0032991	GO:0006950	GO:0007049	GO:0000003
LOC105351631_105351631_NC_020495.1_17373113-17379623	GO:0005634	GO:0008219	GO:0007010	GO:0005737	GO:0022607	GO:0034655	GO:0032991	GO:0006950	GO:0007049	GO:0000003
LOC101307885_101307885_NC_020494.1_19484260-19486660	GO:0005634	GO:0003677	GO:0003700	GO:0007165	GO:0048856	GO:0021700	GO:0034641	GO:0009058	GO:0006950	GO:0000003
LOC101296370_101296370_NC_020494.1_19231472-19233570	GO:0005730	GO:0005829	GO:0030687	GO:0043022	GO:0043023	GO:0000054	GO:0006412	GO:0042256	GO:1902626
LOC101292991_101292991_NC_020494.1_19120736-19124288	GO:0009086	GO:0009097	GO:0050661	GO:0051287	GO:0009089	GO:0009088	GO:0004073	GO:0046983	GO:0055114
LOC101305298_101305298_NC_020491.1_7105894-7107538	GO:0004601	GO:0005623	GO:0050664	GO:0005509	GO:0016021	GO:0098869	GO:0045454	GO:0055114	GO:0051920
LOC101303933_101303933_NC_020491.1_8686917-8687908	GO:0005634	GO:0031936	GO:0030261	GO:0031492	GO:0003690	GO:0016584	GO:0000786	GO:0006334	GO:0045910
LOC101298402_101298402_NC_020493.1_22695487-22697477	GO:0005524	GO:0008540	GO:0030163	GO:0006508	GO:0005829	GO:0008233	GO:0017025	GO:0005886	GO:0045899
LOC101314485_101314485_NC_020496.1_30872156-30875456	GO:0005975	GO:0005618	GO:0022607	GO:0030198	GO:0071554	GO:0009058	GO:0005886	GO:0006950	GO:0040007
LOC101315041_101315041_NC_020494.1_19880805-19884624	GO:0016757	GO:0005768	GO:0000902	GO:0006464	GO:0030154	GO:0005794	GO:0009058	GO:0000003	GO:0040007
LOC101305575_101305575_NC_020496.1_31532147-31533699	GO:0006091	GO:0016491	GO:0000902	GO:0043167	GO:0030154	GO:0005886	GO:0006950	GO:0000003	GO:0040007
atpH_10251492_NC_015206.1_13316-13563	GO:0022857	GO:0008289	GO:0009058	GO:0005886	GO:0009536	GO:0009579	GO:0044281	GO:0032991	GO:0034641
LOC101314409_101314409_NC_020497.1_9298310-9302720	GO:0044281	GO:0006790	GO:0006629	GO:0051186	GO:0016829	GO:0043167	GO:0005829	GO:0009058	GO:0034641
LOC101293315_101293315_NC_020496.1_7590012-7591243	GO:0016810	GO:0016829	GO:0006520	GO:0009058	GO:0005886	GO:0006950	GO:0051186	GO:0005829	GO:0034641
LOC101313227_101313227_NC_020496.1_4837447-4840095	GO:0005829	GO:0019898	GO:0034045	GO:0005515	GO:0032266	GO:0080025	GO:0000422	GO:0006497	GO:0034497
LOC101294592_101294592_NC_020491.1_9992671-9996373	GO:0016779	GO:0005507	GO:0005737	GO:0016682	GO:0055114	GO:0002098	GO:0032447	GO:0000049	GO:0034227
LOC101311927_101311927_NC_020492.1_11560371-11562499	GO:0030091	GO:0006813	GO:0006979	GO:0015299	GO:0046872	GO:1902600	GO:0016021	GO:0055114	GO:0033743
LOC101300783_101300783_NC_020492.1_23123750-23129339	GO:0032182	GO:0061024	GO:0005768	GO:0016192	GO:0042592	GO:0022607	GO:0043167	GO:0003729	GO:0032991
LOC101309875_101309875_NC_020491.1_2453937-2457603	GO:0090502	GO:0003676	GO:0004523	GO:0102803	GO:0046872	GO:0008168	GO:0055114	GO:0102805	GO:0032259
LOC101308315_101308315_NC_020496.1_37752569-37756002	GO:0005524	GO:0004849	GO:0009116	GO:0016021	GO:0044211	GO:0008168	GO:0016310	GO:0044206	GO:0032259
LOC101298465_101298465_NC_020497.1_301592-303829	GO:0045490	GO:0043086	GO:0045330	GO:0005618	GO:0016021	GO:0005576	GO:0042545	GO:0046910	GO:0030599
LOC101310692_101310692_NC_020494.1_19684621-19691773	GO:0003676	GO:0008270	GO:0004559	GO:0048046	GO:0005618	GO:0015074	GO:0006013	GO:0005774	GO:0030246
LOC101296926_101296926_NC_020492.1_31566786-31572496	GO:0061024	GO:0016192	GO:0015031	GO:0043167	GO:0031410	GO:0005794	GO:0005783	GO:0032991	GO:0030234
LOC105350727_105350727_NC_020493.1_27739061-27748742	GO:0006979	GO:0004096	GO:0008610	GO:0016021	GO:0098869	GO:0055114	GO:0031177	GO:0016874	GO:0020037
LOC101291517_101291517_NC_020494.1_16690383-16694042	GO:0005524	GO:0004713	GO:0005506	GO:0016705	GO:0016021	GO:0055114	GO:0004674	GO:0006468	GO:0020037
LOC101315406_101315406_NC_020492.1_32892746-32896128	GO:0009707	GO:0010241	GO:0005506	GO:0016705	GO:0016021	GO:0009686	GO:0005783	GO:0004497	GO:0020037
LOC101292009_101292009_NC_020494.1_15395871-15402538	GO:0044281	GO:0005634	GO:0006913	GO:0005737	GO:0015031	GO:0043167	GO:0034641	GO:0009058	GO:0019899
LOC101302518_101302518_NC_020492.1_23151620-23152711	GO:0005634	GO:0007010	GO:0005737	GO:0007165	GO:0003924	GO:0000902	GO:0043167	GO:0005886	GO:0019899
LOC101295814_101295814_NC_020495.1_10471966-10475925	GO:0005634	GO:0007010	GO:0005737	GO:0007165	GO:0003924	GO:0000902	GO:0043167	GO:0005886	GO:0019899
LOC101308911_101308911_NC_020491.1_7909010-7911970	GO:0005634	GO:0005815	GO:0005737	GO:0006464	GO:0032991	GO:0016301	GO:0030234	GO:0000278	GO:0019899
LOC101300791_101300791_NC_020492.1_3138933-3141838	GO:0005634	GO:0005815	GO:0005737	GO:0006464	GO:0032991	GO:0030234	GO:0016301	GO:0000278	GO:0019899
LOC101298954_101298954_NC_020492.1_7854333-7857939	GO:0005634	GO:0005815	GO:0005737	GO:0006464	GO:0032991	GO:0030234	GO:0016301	GO:0000278	GO:0019899
LOC101302014_101302014_NC_020491.1_6215590-6219077	GO:0071949	GO:0005634	GO:0009690	GO:0003677	GO:0003899	GO:0006351	GO:0016021	GO:0055114	GO:0019139
LOC101310811_101310811_NC_020496.1_3885714-3892033	GO:0007165	GO:0043167	GO:0006464	GO:0006399	GO:0006520	GO:0006412	GO:0005737	GO:0016301	GO:0016874
LOC101308736_101308736_NC_020492.1_23989605-23993555	GO:0006605	GO:0055085	GO:0043167	GO:0006464	GO:0048856	GO:0032991	GO:0016301	GO:0009536	GO:0016874
LOC101291704_101291704_NC_020493.1_23414130-23418312	GO:0016810	GO:0044281	GO:0005737	GO:0016491	GO:0051186	GO:0043167	GO:0034641	GO:0009058	GO:0016874
LOC101293773_101293773_NC_020494.1_18387712-18390017	GO:0006091	GO:0022857	GO:0005737	GO:0007165	GO:0042592	GO:0048646	GO:0005783	GO:0040007	GO:0016853
LOC101301667_101301667_NC_020494.1_4456146-4463328	GO:0006790	GO:0005737	GO:0051186	GO:0043167	GO:0016791	GO:0016829	GO:0006520	GO:0009058	GO:0016853
LOC101291123_101291123_NC_020493.1_1712197-1715189	GO:0003677	GO:0051276	GO:0000228	GO:0007059	GO:0032991	GO:0009058	GO:0005730	GO:0006259	GO:0016853
LOC101305034_101305034_NC_020492.1_21112078-21113077	GO:0044281	GO:0005777	GO:0005975	GO:0009056	GO:0006629	GO:0016829	GO:0043167	GO:0048856	GO:0016798
LOC101305331_101305331_NC_020492.1_21106105-21107014	GO:0044281	GO:0005777	GO:0005975	GO:0009056	GO:0006629	GO:0016829	GO:0043167	GO:0048856	GO:0016798
LOC101312565_101312565_NC_020496.1_10663881-10668510	GO:0044281	GO:0005975	GO:0016757	GO:0043167	GO:0006464	GO:0005794	GO:0009058	GO:0034641	GO:0016798
LOC101307965_101307965_NC_020492.1_32485831-32487960	GO:0044281	GO:0005975	GO:0006091	GO:0009056	GO:0009058	GO:0034641	GO:0005575	GO:0016853	GO:0016798
LOC101300965_101300965_NC_020497.1_2323842-2327046	GO:0044281	GO:0005975	GO:0006091	GO:0005737	GO:0009056	GO:0043167	GO:0034641	GO:0016301	GO:0016798
LOC101293111_101293111_NC_020496.1_26193229-26196745	GO:0016887	GO:0005975	GO:0043167	GO:0006464	GO:0005829	GO:0006399	GO:0071554	GO:0005576	GO:0016798
LOC101304649_101304649_NC_020492.1_6507275-6509869	GO:0005975	GO:0005618	GO:0048856	GO:0021700	GO:0071554	GO:0005576	GO:0007568	GO:0000003	GO:0016798
LOC101300635_101300635_NC_020496.1_1470280-1472576	GO:0005634	GO:0005737	GO:0004842	GO:0005515	GO:0016746	GO:0016757	GO:0016874	GO:0006493	GO:0016567
LOC101304625_101304625_NC_020491.1_15121227-15125407	GO:0005536	GO:0005623	GO:0005524	GO:0005975	GO:0001678	GO:0009266	GO:0006970	GO:0004396	GO:0016310
LOC101302670_101302670_NC_020496.1_10315804-10320678	GO:0044281	GO:0005623	GO:0005975	GO:0006091	GO:0009056	GO:0042592	GO:0043167	GO:0034641	GO:0016301
LOC101290865_101290865_NC_020495.1_20406794-20414000	GO:0044281	GO:0005777	GO:0006790	GO:0006629	GO:0051186	GO:0043167	GO:0009058	GO:0034641	GO:0016301
LOC101299493_101299493_NC_020496.1_5319076-5322781	GO:0044281	GO:0006790	GO:0006629	GO:0051186	GO:0043167	GO:0005829	GO:0009058	GO:0034641	GO:0016301
LOC101296264_101296264_NC_020493.1_2771502-2778130	GO:0005634	GO:0003677	GO:0007165	GO:0006629	GO:0043167	GO:0006464	GO:0034641	GO:0009058	GO:0016301
psbA_10251480_NC_015206.1_402-1465	GO:0006091	GO:0016491	GO:0043167	GO:0006464	GO:0032991	GO:0015979	GO:0009536	GO:0006950	GO:0009579
psbD_10251505_NC_015206.1_33624-34687	GO:0006091	GO:0016491	GO:0043167	GO:0006464	GO:0032991	GO:0015979	GO:0009536	GO:0005886	GO:0009579
LOC101293715_101293715_NC_020491.1_8352018-8355047	GO:0005768	GO:0007165	GO:0003924	GO:0016829	GO:0043167	GO:0006520	GO:0005794	GO:0009058	GO:0009536
LOC101306835_101306835_NC_020496.1_18406481-18408795	GO:0009706	GO:0036068	GO:0005506	GO:0015979	GO:0055114	GO:1901401	GO:0048529	GO:0009658	GO:0009535
LOC101303353_101303353_NC_020496.1_29964106-29967306	GO:0044281	GO:0006790	GO:0005739	GO:0051186	GO:0006629	GO:0043167	GO:0006464	GO:0051604	GO:0009058
LOC101310315_101310315_NC_020494.1_18250962-18251959	GO:0005634	GO:0003677	GO:0005975	GO:0003700	GO:0009056	GO:0016829	GO:0043167	GO:0034641	GO:0009058
LOC101298147_101298147_NC_020496.1_28467021-28470051	GO:0044281	GO:0006091	GO:0055085	GO:0016491	GO:0005739	GO:0043167	GO:0032991	GO:0034641	GO:0009058
LOC101291390_101291390_NC_020492.1_6348198-6355040	GO:0016757	GO:0003723	GO:0005737	GO:0006464	GO:0042254	GO:0005783	GO:0032991	GO:0034641	GO:0009058
LOC101296360_101296360_NC_020493.1_22609869-22611656	GO:0065003	GO:0005737	GO:0009056	GO:0043167	GO:0032991	GO:0008233	GO:0008134	GO:0034641	GO:0009058
LOC101295413_101295413_NC_020494.1_22674421-22676785	GO:0006091	GO:0006790	GO:0016491	GO:0005739	GO:0051186	GO:0022607	GO:0043167	GO:0008168	GO:0009058
LOC101315271_101315271_NC_020491.1_7516054-7518229	GO:0016746	GO:0005856	GO:0016491	GO:0006629	GO:0016829	GO:0043167	GO:0009058	GO:0034641	GO:0008092
LOC101311623_101311623_NC_020497.1_20612056-20615918	GO:0005634	GO:0003677	GO:0051276	GO:0000902	GO:0030154	GO:0032991	GO:0009058	GO:0040007	GO:0007049
LOC105349804_105349804_NC_020492.1_18871767-18873783	GO:0051301	GO:0005856	GO:0016192	GO:0015031	GO:0005829	GO:0005773	GO:0005886	GO:0003674	GO:0007049
LOC101291477_101291477_NC_020492.1_3966068-3973785	GO:0006605	GO:0005768	GO:0016192	GO:0009056	GO:0043167	GO:0006464	GO:0005794	GO:0032991	GO:0007034
LOC101305032_101305032_NC_020492.1_20388364-20390348	GO:0006091	GO:0003723	GO:0055085	GO:0065003	GO:0016491	GO:0005739	GO:0043167	GO:0032991	GO:0007005
LOC101302864_101302864_NC_020491.1_5173165-5177202	GO:0006605	GO:0006091	GO:0016491	GO:0005739	GO:0043167	GO:0032991	GO:0051604	GO:0008233	GO:0007005
LOC101292845_101292845_NC_020497.1_20256229-20258810	GO:0005634	GO:0005737	GO:0007165	GO:0043167	GO:0016829	GO:0006464	GO:0008289	GO:0030234	GO:0006950
LOC101294447_101294447_NC_020493.1_25737078-25738884	GO:0007165	GO:0004518	GO:0043167	GO:0006464	GO:0008289	GO:0009058	GO:0005575	GO:0030234	GO:0006950
LOC101308164_101308164_NC_020493.1_20823956-20829862	GO:0006605	GO:0055085	GO:0016491	GO:0009056	GO:0051186	GO:0043167	GO:0032991	GO:0009536	GO:0006950
LOC101295277_101295277_NC_020497.1_21776627-21779630	GO:0003700	GO:0006091	GO:0065003	GO:0005739	GO:0048856	GO:0015979	GO:0034641	GO:0009058	GO:0006950
LOC101295889_101295889_NC_020492.1_33027899-33030285	GO:0005737	GO:0043167	GO:0005783	GO:0032991	GO:0051604	GO:0008233	GO:0034641	GO:0006457	GO:0006950
LOC101293371_101293371_NC_020492.1_33038992-33043745	GO:0005737	GO:0043167	GO:0005783	GO:0032991	GO:0051604	GO:0008233	GO:0034641	GO:0006457	GO:0006950
LOC101305443_101305443_NC_020493.1_10453895-10458245	GO:0005634	GO:0009056	GO:0043167	GO:0030154	GO:0048856	GO:0006464	GO:0032991	GO:0006259	GO:0006950
LOC101310193_101310193_NC_020492.1_32747357-32749671	GO:0044281	GO:0005975	GO:0009056	GO:0004518	GO:0006629	GO:0016791	GO:0009058	GO:0005886	GO:0006950
LOC101292693_101292693_NC_020494.1_16709377-16710397	GO:0065003	GO:0016491	GO:0009056	GO:0051186	GO:0043167	GO:0032991	GO:0005783	GO:0005622	GO:0006950
LOC101305669_101305669_NC_020495.1_8032006-8041632	GO:0042592	GO:0043167	GO:0006464	GO:0048856	GO:0030154	GO:0021700	GO:0005773	GO:0016301	GO:0006810
LOC101296571_101296571_NC_020495.1_16863034-16866018	GO:0007165	GO:0043167	GO:0006464	GO:0005829	GO:0006399	GO:0006520	GO:0016301	GO:0016874	GO:0006412
LOC101311103_101311103_NC_020496.1_3893674-3896999	GO:0007165	GO:0043167	GO:0006464	GO:0005829	GO:0006399	GO:0006520	GO:0016301	GO:0016874	GO:0006412
LOC101292363_101292363_NC_020492.1_15476194-15481018	GO:0005623	GO:0003723	GO:0016491	GO:0042592	GO:0043167	GO:0006399	GO:0006520	GO:0016874	GO:0006412
rpl23_10251608_NC_015206.1_153830-154113	GO:0003735	GO:0005739	GO:0022618	GO:0005829	GO:0042254	GO:0005840	GO:0019843	GO:0009536	GO:0006412
LOC101312844_101312844_NC_020496.1_12263395-12269279	GO:0016810	GO:0016779	GO:0005739	GO:0005618	GO:0043167	GO:0006464	GO:0006259	GO:0009536	GO:0006412
LOC101291802_101291802_NC_020493.1_13550823-13555724	GO:0005768	GO:0003735	GO:0043167	GO:0006464	GO:0005840	GO:0016301	GO:0005886	GO:0006950	GO:0006412
LOC101302303_101302303_NC_020497.1_17118088-17119790	GO:0016810	GO:0044281	GO:0003735	GO:0022618	GO:0016829	GO:0005829	GO:0042254	GO:0005840	GO:0006412
LOC101300856_101300856_NC_020497.1_17009372-17010673	GO:0016810	GO:0044281	GO:0003735	GO:0022618	GO:0016829	GO:0005829	GO:0042254	GO:0005840	GO:0006412
LOC101296674_101296674_NC_020495.1_11847734-11852336	GO:0005739	GO:0043167	GO:0048856	GO:0006399	GO:0006520	GO:0009536	GO:0016874	GO:0000003	GO:0006412
LOC105352814_105352814_NC_020497.1_2633223-2652927	GO:0003677	GO:0003964	GO:0008270	GO:0055085	GO:0022857	GO:0015074	GO:0016021	GO:0006278	GO:0006355
LOC101291657_101291657_NC_020491.1_2122352-2126946	GO:0005634	GO:0003677	GO:0016491	GO:0051276	GO:0043167	GO:0032991	GO:0004386	GO:0009058	GO:0006259
LOC101301443_101301443_NC_020492.1_5710581-5712025	GO:0003677	GO:0065003	GO:0051276	GO:0005739	GO:0032991	GO:0005694	GO:0009058	GO:0005730	GO:0006259
LOC101310228_101310228_NC_020495.1_5695280-5697612	GO:0005524	GO:0002229	GO:0016021	GO:0004674	GO:0006468	GO:0030246	GO:0042742	GO:0005773	GO:0005886
LOC101306608_101306608_NC_020493.1_21015380-21018388	GO:0046274	GO:0055072	GO:0005507	GO:0006826	GO:0048046	GO:0055114	GO:0052716	GO:0004322	GO:0005886
LOC101311924_101311924_NC_020492.1_8294058-8298132	GO:0016810	GO:0051276	GO:0043167	GO:0006464	GO:0000228	GO:0032991	GO:0034641	GO:0009058	GO:0005654
LOC101306476_101306476_NC_020492.1_1961282-1964862	GO:0005635	GO:0005829	GO:0006520	GO:0005694	GO:0009058	GO:0009536	GO:0003674	GO:0006950	GO:0005654
LOC101299253_101299253_NC_020492.1_9762671-9765255	GO:0044281	GO:0019748	GO:0005975	GO:0006790	GO:0032991	GO:0009058	GO:0003674	GO:0006950	GO:0005654
LOC101308206_101308206_NC_020496.1_34469068-34471514	GO:0005524	GO:0002229	GO:0016021	GO:0007178	GO:0006468	GO:0030246	GO:0042742	GO:0005886	GO:0004675
LOC101313246_101313246_NC_020491.1_6553440-6556619	GO:0006281	GO:0005634	GO:0003677	GO:0046872	GO:0007140	GO:0006260	GO:0006310	GO:0009555	GO:0004386
LOC101296152_101296152_NC_020497.1_10208772-10215961	GO:0005524	GO:0070407	GO:0006515	GO:0005759	GO:0051131	GO:0004252	GO:0034599	GO:0043565	GO:0004176
LOC101301238_101301238_NC_020497.1_7123365-7128237	GO:0061024	GO:0005768	GO:0016192	GO:0015031	GO:0005829	GO:0005794	GO:0032991	GO:0005773	GO:0003674
LOC101296947_101296947_NC_020494.1_15793913-15798410	GO:0005634	GO:0051276	GO:0009056	GO:0032991	GO:0004386	GO:0008233	GO:0044403	GO:0006950	GO:0002376
LOC101304482_101304482_NC_020495.1_29160422-29164808	GO:0044281	GO:0007165	GO:0043167	GO:0048856	GO:0009058	GO:0007568	GO:0009536	GO:0006950	GO:0002376
LOC101312475_101312475_NC_020497.1_2475076-2481659	GO:0008219	GO:0005737	GO:0007165	GO:0043167	GO:0005783	GO:0051082	GO:0006457	GO:0006950	GO:0002376
LOC101294470_101294470_NC_020495.1_1932734-1940794	GO:0008219	GO:0016491	GO:0007165	GO:0042592	GO:0051186	GO:0009058	GO:0005886	GO:0006950	GO:0002376
LOC101293430_101293430_NC_020497.1_6791214-6796830	GO:0071480	GO:0071481	GO:0042162	GO:0016817	GO:0003690	GO:0000723	GO:0043564	GO:0006303	GO:0000784
LOC105352185_105352185_NC_020496.1_14432255-14440651	GO:0005634	GO:0003677	GO:0003700	GO:0005856	GO:0007010	GO:0006464	GO:0034641	GO:0009058	GO:0000278
LOC101303329_101303329_NC_020495.1_18600471-18606716	GO:0051301	GO:0005975	GO:0016757	GO:0043167	GO:0005794	GO:0071554	GO:0009058	GO:0005886	GO:0000278
LOC101308117_101308117_NC_020496.1_36410245-36412974	GO:0005634	GO:0016192	GO:0000902	GO:0015031	GO:0030154	GO:0005829	GO:0032991	GO:0040007	GO:0000003
LOC101299837_101299837_NC_020492.1_31918386-31921251	GO:0009790	GO:0044281	GO:0005634	GO:0003677	GO:0007165	GO:0006629	GO:0009058	GO:0034641	GO:0000003
LOC101314680_101314680_NC_020496.1_29071212-29073608	GO:0019748	GO:0016491	GO:0043167	GO:0048856	GO:0030154	GO:0005829	GO:0071554	GO:0009058	GO:0000003
LOC101298428_101298428_NC_020495.1_24784852-24787961	GO:0005634	GO:0005768	GO:0016192	GO:0048856	GO:0007034	GO:0003674	GO:0006950	GO:0002376	GO:0000003
LOC101314741_101314741_NC_020494.1_6763360-6767578	GO:0051301	GO:0005975	GO:0016757	GO:0005794	GO:0071554	GO:0009058	GO:0005886	GO:0000278	GO:0000003
LOC101296982_101296982_NC_020496.1_26400287-26409872	GO:0003747	GO:0004525	GO:0005515	GO:0005524	GO:0006396	GO:0006415	GO:0031047	GO:0090502
LOC101309758_101309758_NC_020496.1_20744392-20752179	GO:0003723	GO:0004525	GO:0005515	GO:0005524	GO:0008270	GO:0006396	GO:0031047	GO:0090502
LOC101314551_101314551_NC_020493.1_9426776-9449592	GO:0016021	GO:0003676	GO:0004497	GO:0005506	GO:0008270	GO:0016705	GO:0020037	GO:0055114
LOC101305526_101305526_NC_020492.1_13576856-13578402	GO:0005524	GO:0003723	GO:0046872	GO:0032264	GO:0005737	GO:0006166	GO:0004422	GO:0052657
LOC101308189_101308189_NC_020496.1_2789163-2798292	GO:0000151	GO:0005515	GO:0034450	GO:0046872	GO:0006511	GO:0009615	GO:0016567	GO:0051726
LOC101297661_101297661_NC_020491.1_5025154-5029252	GO:0005536	GO:0005623	GO:0005524	GO:0001678	GO:0006096	GO:0016021	GO:0004396	GO:0046835
LOC101305755_101305755_NC_020495.1_7435258-7439261	GO:0005634	GO:0003700	GO:0032440	GO:0000977	GO:0016021	GO:0046983	GO:0055114	GO:0045944
LOC101311594_101311594_NC_020496.1_30804671-30810036	GO:0005634	GO:0003700	GO:0032440	GO:0090378	GO:0000977	GO:0046983	GO:0055114	GO:0045944
LOC101296706_101296706_NC_020491.1_5935511-5938376	GO:0048046	GO:0005618	GO:0016021	GO:0071555	GO:0004553	GO:0016762	GO:0010411	GO:0042546
LOC101313152_101313152_NC_020497.1_1360016-1366630	GO:0005524	GO:0031072	GO:0009408	GO:0005737	GO:0046872	GO:0051085	GO:0051082	GO:0042026
LOC101301315_101301315_NC_020496.1_36512609-36516072	GO:0022857	GO:0000902	GO:0032991	GO:0005794	GO:0005773	GO:0005886	GO:0009536	GO:0040007
LOC101295418_101295418_NC_020495.1_8690418-8693909	GO:0016192	GO:0000902	GO:0043167	GO:0030154	GO:0005829	GO:0032991	GO:0000003	GO:0040007
LOC101302207_101302207_NC_020497.1_19839478-19843681	GO:0009790	GO:0000902	GO:0015031	GO:0005829	GO:0032991	GO:0005794	GO:0000003	GO:0040007
LOC101315038_101315038_NC_020494.1_6844284-6853079	GO:0005777	GO:0006091	GO:0006790	GO:0016491	GO:0042592	GO:0051186	GO:0043167	GO:0034641
LOC105349649_105349649_NC_020492.1_8153499-8155530	GO:0044281	GO:0005737	GO:0016491	GO:0006629	GO:0051186	GO:0005783	GO:0009058	GO:0034641
LOC101309304_101309304_NC_020492.1_8212277-8215196	GO:0044281	GO:0005737	GO:0016491	GO:0006629	GO:0051186	GO:0005783	GO:0009058	GO:0034641
LOC101308137_101308137_NC_020492.1_8164313-8166299	GO:0044281	GO:0005737	GO:0016491	GO:0006629	GO:0051186	GO:0005783	GO:0009058	GO:0034641
LOC101291282_101291282_NC_020491.1_921449-922289	GO:0006605	GO:0006091	GO:0005737	GO:0016491	GO:0003924	GO:0043167	GO:0005783	GO:0032991
LOC101314068_101314068_NC_020493.1_25501413-25502552	GO:0061024	GO:0016192	GO:0065003	GO:0003924	GO:0015031	GO:0031410	GO:0005783	GO:0032991
LOC101308211_101308211_NC_020497.1_4341481-4344057	GO:0000287	GO:0015940	GO:0003864	GO:0008270	GO:0005739	GO:0008168	GO:0050897	GO:0032259
LOC101309866_101309866_NC_020491.1_7297379-7299709	GO:0045490	GO:0043086	GO:0045330	GO:0005618	GO:0005576	GO:0042545	GO:0046910	GO:0030599
LOC101307831_101307831_NC_020491.1_18932313-18936428	GO:0090502	GO:0005634	GO:0004525	GO:0031053	GO:0003725	GO:0031054	GO:0016021	GO:0030422
LOC105352709_105352709_NC_020496.1_28274433-28278561	GO:0005524	GO:0005509	GO:0006508	GO:0016021	GO:0004185	GO:0004674	GO:0006468	GO:0030247
LOC101304619_101304619_NC_020497.1_14550767-14553804	GO:0005737	GO:0007165	GO:0043167	GO:0006464	GO:0032991	GO:0034641	GO:0009058	GO:0030234
LOC101298713_101298713_NC_020495.1_20884704-20889443	GO:0044281	GO:0016757	GO:0005737	GO:0006629	GO:0006464	GO:0005783	GO:0009058	GO:0030234
LOC101298328_101298328_NC_020495.1_24543524-24545967	GO:0005634	GO:0003677	GO:0007165	GO:0005739	GO:0034641	GO:0009058	GO:0006457	GO:0030234
LOC101293187_101293187_NC_020494.1_10204083-10209540	GO:0098662	GO:0015672	GO:0055067	GO:0005451	GO:0016021	GO:0044464	GO:0046873	GO:0030001
LOC101297244_101297244_NC_020495.1_4614149-4619452	GO:0005975	GO:0005856	GO:0007010	GO:0005737	GO:0000902	GO:0008092	GO:0016798	GO:0019899
LOC101304299_101304299_NC_020496.1_3673733-3677423	GO:0003677	GO:0048856	GO:0032991	GO:0034641	GO:0009058	GO:0000003	GO:0005654	GO:0019899
LOC101306597_101306597_NC_020492.1_19148995-19153803	GO:0005634	GO:0005737	GO:0006464	GO:0032991	GO:0030234	GO:0016301	GO:0000278	GO:0019899
LOC101313215_101313215_NC_020495.1_12504511-12507570	GO:0005634	GO:0005737	GO:0006464	GO:0032991	GO:0030234	GO:0016301	GO:0000278	GO:0019899
LOC101294978_101294978_NC_020497.1_1584425-1589284	GO:0008283	GO:0048856	GO:0006464	GO:0007568	GO:0016874	GO:0040007	GO:0000003	GO:0019899
LOC101309185_101309185_NC_020491.1_755793-757066	GO:0004535	GO:0003676	GO:0090503	GO:0043928	GO:0000932	GO:0030015	GO:0016740	GO:0017148
LOC101306237_101306237_NC_020495.1_13438202-13444103	GO:0044281	GO:0006790	GO:0006629	GO:0051186	GO:0043167	GO:0009058	GO:0034641	GO:0016874
LOC101309005_101309005_NC_020497.1_17642487-17643403	GO:0044281	GO:0016757	GO:0051186	GO:0043167	GO:0006464	GO:0009058	GO:0034641	GO:0016874
LOC101305956_101305956_NC_020496.1_5572847-5577196	GO:0006790	GO:0051186	GO:0043167	GO:0005829	GO:0034641	GO:0009058	GO:0009536	GO:0016874
LOC101314927_101314927_NC_020493.1_15222402-15226341	GO:0016779	GO:0051186	GO:0043167	GO:0006464	GO:0005829	GO:0006399	GO:0009058	GO:0016874
LOC101313429_101313429_NC_020496.1_10883086-10889634	GO:0044281	GO:0005634	GO:0009056	GO:0005739	GO:0006629	GO:0005829	GO:0009058	GO:0016874
LOC101296747_101296747_NC_020492.1_22720213-22722846	GO:0005634	GO:0016746	GO:0007165	GO:0022618	GO:0006464	GO:0032991	GO:0006397	GO:0016874
LOC101309829_101309829_NC_020494.1_17251846-17255646	GO:0051301	GO:0043167	GO:0006520	GO:0004386	GO:0034641	GO:0009058	GO:0005575	GO:0016874
LOC101294379_101294379_NC_020496.1_6230177-6234053	GO:0044281	GO:0005975	GO:0006091	GO:0005737	GO:0009056	GO:0043167	GO:0034641	GO:0016853
LOC101314663_101314663_NC_020495.1_12583268-12588551	GO:0044281	GO:0005975	GO:0006091	GO:0009056	GO:0005829	GO:0009058	GO:0034641	GO:0016853
LOC101313713_101313713_NC_020496.1_1840857-1842610	GO:0006629	GO:0016829	GO:0043167	GO:0008168	GO:0009058	GO:0034641	GO:0030234	GO:0016853
LOC101307871_101307871_NC_020493.1_27718570-27724193	GO:0016887	GO:0005634	GO:0003677	GO:0051276	GO:0043167	GO:0032991	GO:0006259	GO:0016853
LOC101302953_101302953_NC_020496.1_8373303-8379654	GO:0044281	GO:0006629	GO:0006464	GO:0030154	GO:0048856	GO:0009058	GO:0005575	GO:0016853
LOC105350378_105350378_NC_020493.1_6731748-6733250	GO:0043167	GO:0005198	GO:0016829	GO:0030154	GO:0048646	GO:0030312	GO:0000003	GO:0016853
LOC101304451_101304451_NC_020492.1_15850594-15855674	GO:0043167	GO:0005198	GO:0016829	GO:0030154	GO:0048646	GO:0030312	GO:0000003	GO:0016853
LOC101301523_101301523_NC_020497.1_5121338-5126605	GO:0005634	GO:0005975	GO:0003700	GO:0009056	GO:0048856	GO:0034641	GO:0009058	GO:0016798
LOC101306729_101306729_NC_020495.1_19552645-19555001	GO:0005975	GO:0004518	GO:0043167	GO:0006464	GO:0006397	GO:0016301	GO:0005886	GO:0016798
LOC101301037_101301037_NC_020491.1_2419084-2425322	GO:0005975	GO:0005783	GO:0008289	GO:0071554	GO:0005576	GO:0006810	GO:0005886	GO:0016798
LOC101311409_101311409_NC_020491.1_1796552-1803151	GO:0006790	GO:0051186	GO:0006520	GO:0015979	GO:0009058	GO:0009536	GO:0009579	GO:0016765
LOC101296499_101296499_NC_020496.1_23087076-23092324	GO:0003885	GO:0071949	GO:0005739	GO:0016020	GO:0055114	GO:0080049	GO:0009536	GO:0016633
LOC101305776_101305776_NC_020496.1_18193793-18197293	GO:0005634	GO:0004839	GO:0005515	GO:0008270	GO:0016746	GO:0006511	GO:0007275	GO:0016567
LOC101299251_101299251_NC_020492.1_7861269-7864825	GO:0005634	GO:0005737	GO:0004842	GO:0005515	GO:0016746	GO:0016874	GO:0007166	GO:0016567
LOC101298529_101298529_NC_020496.1_22062889-22065203	GO:0005634	GO:0031625	GO:0003735	GO:0031386	GO:0005840	GO:0019941	GO:0006412	GO:0016567
LOC101295174_101295174_NC_020491.1_22554689-22555411	GO:0005634	GO:0031625	GO:0003735	GO:0031386	GO:0005840	GO:0019941	GO:0006412	GO:0016567
LOC101296609_101296609_NC_020491.1_19826235-19831964	GO:0044281	GO:0005975	GO:0006091	GO:0005737	GO:0009056	GO:0043167	GO:0034641	GO:0016301
LOC101308513_101308513_NC_020491.1_5181142-5183213	GO:0044281	GO:0005975	GO:0006091	GO:0005737	GO:0009056	GO:0043167	GO:0034641	GO:0016301
LOC101305245_101305245_NC_020493.1_822947-827935	GO:0044281	GO:0005975	GO:0006091	GO:0005737	GO:0009056	GO:0043167	GO:0034641	GO:0016301
LOC101299783_101299783_NC_020496.1_10197393-10202954	GO:0044281	GO:0005975	GO:0006091	GO:0005737	GO:0009056	GO:0043167	GO:0034641	GO:0016301
LOC101314993_101314993_NC_020497.1_15891775-15895326	GO:0044281	GO:0005975	GO:0022857	GO:0043167	GO:0006464	GO:0009058	GO:0005575	GO:0016301
LOC105350841_105350841_NC_020493.1_15918978-15933810	GO:0016779	GO:0022857	GO:0043167	GO:0006464	GO:0009058	GO:0006259	GO:0005575	GO:0016301
LOC101297773_101297773_NC_020491.1_14906223-14908167	GO:0042218	GO:0030170	GO:0042803	GO:0016847	GO:0016491	GO:0009693	GO:0055114	GO:0009835
petB_10251551_NC_015206.1_76163-77588	GO:0006091	GO:0016491	GO:0005739	GO:0043167	GO:0032991	GO:0015979	GO:0009536	GO:0009579
psaC_10251584_NC_015206.1_118297-118544	GO:0006091	GO:0016491	GO:0005739	GO:0043167	GO:0032991	GO:0015979	GO:0009536	GO:0009579
psaA_10251513_NC_015206.1_40466-42720	GO:0006091	GO:0016491	GO:0043167	GO:0006464	GO:0032991	GO:0015979	GO:0009536	GO:0009579
psaB_10251512_NC_015206.1_38236-40442	GO:0006091	GO:0016491	GO:0043167	GO:0006464	GO:0032991	GO:0015979	GO:0009536	GO:0009579
psbB_10251547_NC_015206.1_73674-75202	GO:0006091	GO:0016491	GO:0043167	GO:0006464	GO:0032991	GO:0015979	GO:0009536	GO:0009579
psbC_10251506_NC_015206.1_34633-36056	GO:0006091	GO:0016491	GO:0043167	GO:0006464	GO:0032991	GO:0015979	GO:0009536	GO:0009579
petG_10251538_NC_015206.1_67226-67341	GO:0006091	GO:0065003	GO:0016491	GO:0005739	GO:0032991	GO:0015979	GO:0009536	GO:0009579
atpA_10251490_NC_015206.1_10732-12257	GO:0044281	GO:0022857	GO:0043167	GO:0032991	GO:0034641	GO:0009058	GO:0009536	GO:0009579
atpB_10251526_NC_015206.1_54242-55722	GO:0044281	GO:0022857	GO:0043167	GO:0032991	GO:0034641	GO:0009058	GO:0009536	GO:0009579
atpE_10251525_NC_015206.1_53818-54221	GO:0044281	GO:0022857	GO:0043167	GO:0032991	GO:0034641	GO:0009058	GO:0009536	GO:0009579
LOC101305804_101305804_NC_020497.1_8902632-8904502	GO:0016491	GO:0051186	GO:0043167	GO:0015979	GO:0034641	GO:0009058	GO:0009536	GO:0009579
LOC101303515_101303515_NC_020495.1_8230614-8232477	GO:0016491	GO:0051186	GO:0043167	GO:0015979	GO:0034641	GO:0009058	GO:0009536	GO:0009579
LOC101312801_101312801_NC_020492.1_32822893-32825063	GO:0044281	GO:0016491	GO:0006629	GO:0043167	GO:0016829	GO:0009058	GO:0009536	GO:0009579
LOC101309848_101309848_NC_020496.1_7675346-7677006	GO:0006091	GO:0043167	GO:0006464	GO:0032991	GO:0015979	GO:0008233	GO:0009536	GO:0009579
atpI_10251493_NC_015206.1_14065-14810	GO:0044281	GO:0022857	GO:0032991	GO:0034641	GO:0009058	GO:0005886	GO:0009536	GO:0009579
LOC101296588_101296588_NC_020496.1_27494207-27495887	GO:0006091	GO:0043167	GO:0006464	GO:0032991	GO:0015979	GO:0009536	GO:0006950	GO:0009579
LOC101309317_101309317_NC_020492.1_23995104-23998834	GO:0044281	GO:0022857	GO:0032991	GO:0034641	GO:0009058	GO:0009536	GO:0006950	GO:0009579
LOC101301920_101301920_NC_020497.1_19548520-19553185	GO:0044281	GO:0005975	GO:0006091	GO:0009056	GO:0043167	GO:0034641	GO:0016301	GO:0009536
LOC101295116_101295116_NC_020493.1_11168342-11173287	GO:0044281	GO:0005634	GO:0005975	GO:0009056	GO:0043167	GO:0034641	GO:0016301	GO:0009536
LOC101298515_101298515_NC_020495.1_3750573-3753566	GO:0044281	GO:0055085	GO:0016491	GO:0043167	GO:0032991	GO:0034641	GO:0009058	GO:0009536
LOC101299651_101299651_NC_020493.1_19284290-19287311	GO:0044281	GO:0016757	GO:0006790	GO:0043167	GO:0005829	GO:0034641	GO:0009058	GO:0009536
LOC101299522_101299522_NC_020491.1_14994711-14996459	GO:0048046	GO:0005618	GO:0071555	GO:0004553	GO:0016762	GO:0010411	GO:0042546	GO:0009414
LOC101311602_101311602_NC_020491.1_792341-794170	GO:0005524	GO:0042538	GO:0007275	GO:0007165	GO:0004674	GO:0006468	GO:0010540	GO:0009414
LOC101294210_101294210_NC_020491.1_16300073-16301893	GO:0006979	GO:0009409	GO:0009408	GO:0009737	GO:0009651	GO:0047216	GO:0006012	GO:0009414
LOC101311644_101311644_NC_020492.1_24108822-24114886	GO:0005634	GO:0016779	GO:0003723	GO:0051276	GO:0048856	GO:0032991	GO:0034641	GO:0009058
LOC101306350_101306350_NC_020496.1_4620961-4623650	GO:0005634	GO:0016757	GO:0022857	GO:0043167	GO:0006464	GO:0032991	GO:0034641	GO:0009058
LOC101293606_101293606_NC_020496.1_12544753-12546038	GO:0044281	GO:0016746	GO:0006091	GO:0016192	GO:0005739	GO:0032991	GO:0034641	GO:0009058
LOC101308733_101308733_NC_020492.1_20478967-20484474	GO:0003677	GO:0016491	GO:0009056	GO:0005739	GO:0043167	GO:0006520	GO:0034641	GO:0009058
LOC101293581_101293581_NC_020494.1_19128105-19132410	GO:0005634	GO:0003677	GO:0003700	GO:0016491	GO:0007165	GO:0006520	GO:0034641	GO:0009058
LOC105349587_105349587_NC_020492.1_3845646-3848609	GO:0016810	GO:0005634	GO:0003677	GO:0051276	GO:0043167	GO:0006464	GO:0034641	GO:0009058
LOC101313073_101313073_NC_020492.1_3850682-3853538	GO:0016810	GO:0005634	GO:0003677	GO:0051276	GO:0043167	GO:0006464	GO:0034641	GO:0009058
LOC101309026_101309026_NC_020492.1_23355377-23359101	GO:0005634	GO:0003677	GO:0003700	GO:0005737	GO:0006399	GO:0032991	GO:0008168	GO:0009058
LOC101313050_101313050_NC_020491.1_7461078-7464994	GO:0005811	GO:0016746	GO:0022857	GO:0005737	GO:0042592	GO:0006629	GO:0005783	GO:0009058
LOC101295713_101295713_NC_020495.1_8703834-8708406	GO:0044281	GO:0005777	GO:0016491	GO:0009056	GO:0042592	GO:0006629	GO:0043167	GO:0008289
LOC101304698_101304698_NC_020491.1_2531527-2535225	GO:0005856	GO:0007010	GO:0065003	GO:0009056	GO:0043167	GO:0006464	GO:0032991	GO:0008233
LOC101309924_101309924_NC_020494.1_22463893-22466490	GO:0044281	GO:0016779	GO:0005856	GO:0043167	GO:0032991	GO:0034641	GO:0009058	GO:0008092
LOC101309412_101309412_NC_020492.1_18152641-18157070	GO:0005856	GO:0007010	GO:0065003	GO:0042254	GO:0032991	GO:0034641	GO:0005730	GO:0008092
LOC101310828_101310828_NC_020491.1_4685917-4687898	GO:0016887	GO:0005634	GO:0005524	GO:0003677	GO:0005515	GO:0006282	GO:0006261	GO:0008047
LOC101300333_101300333_NC_020494.1_10697662-10703190	GO:0051301	GO:0005634	GO:0005856	GO:0007010	GO:0005737	GO:0022607	GO:0043167	GO:0007049
LOC101295053_101295053_NC_020495.1_15218382-15223163	GO:0043167	GO:0006464	GO:0000228	GO:0032991	GO:0034641	GO:0009058	GO:0016301	GO:0007049
LOC101314973_101314973_NC_020496.1_4846002-4849239	GO:0006914	GO:0022607	GO:0043167	GO:0006464	GO:0005829	GO:0008289	GO:0009058	GO:0007005
LOC101300073_101300073_NC_020496.1_10205382-10210529	GO:0006605	GO:0006091	GO:0016491	GO:0005739	GO:0043167	GO:0051604	GO:0008233	GO:0007005
LOC101307972_101307972_NC_020493.1_25312042-25312798	GO:0007165	GO:0004518	GO:0043167	GO:0006464	GO:0008289	GO:0009058	GO:0030234	GO:0006950
LOC101299465_101299465_NC_020494.1_11928440-11929319	GO:0007165	GO:0004518	GO:0043167	GO:0006464	GO:0008289	GO:0009058	GO:0030234	GO:0006950
LOC101300045_101300045_NC_020494.1_11941841-11942622	GO:0007165	GO:0004518	GO:0043167	GO:0006464	GO:0008289	GO:0009058	GO:0030234	GO:0006950
LOC101300334_101300334_NC_020494.1_11936073-11936938	GO:0007165	GO:0004518	GO:0043167	GO:0006464	GO:0008289	GO:0009058	GO:0030234	GO:0006950
LOC101300613_101300613_NC_020494.1_11940378-11941070	GO:0007165	GO:0004518	GO:0043167	GO:0006464	GO:0008289	GO:0009058	GO:0030234	GO:0006950
LOC101300900_101300900_NC_020494.1_11943231-11943889	GO:0007165	GO:0004518	GO:0043167	GO:0006464	GO:0008289	GO:0009058	GO:0030234	GO:0006950
LOC101307677_101307677_NC_020493.1_25310855-25311560	GO:0007165	GO:0004518	GO:0043167	GO:0006464	GO:0008289	GO:0009058	GO:0030234	GO:0006950
LOC101294749_101294749_NC_020494.1_11819354-11820183	GO:0007165	GO:0004518	GO:0043167	GO:0006464	GO:0008289	GO:0009058	GO:0030234	GO:0006950
LOC101295036_101295036_NC_020494.1_11820937-11821630	GO:0007165	GO:0004518	GO:0043167	GO:0006464	GO:0008289	GO:0009058	GO:0030234	GO:0006950
LOC101298594_101298594_NC_020494.1_11930916-11931828	GO:0007165	GO:0004518	GO:0043167	GO:0006464	GO:0008289	GO:0009058	GO:0030234	GO:0006950
LOC101301092_101301092_NC_020493.1_16676072-16676818	GO:0005634	GO:0005737	GO:0007165	GO:0043167	GO:0006464	GO:0008289	GO:0030234	GO:0006950
LOC101299108_101299108_NC_020496.1_37183433-37187269	GO:0007165	GO:0043167	GO:0006464	GO:0005829	GO:0008168	GO:0006259	GO:0016301	GO:0006950
LOC101299883_101299883_NC_020496.1_23288862-23293931	GO:0003677	GO:0004518	GO:0016791	GO:0043167	GO:0016829	GO:0006259	GO:0009536	GO:0006950
LOC101307376_101307376_NC_020493.1_2933389-2942141	GO:0005634	GO:0003723	GO:0007165	GO:0016791	GO:0006464	GO:0034641	GO:0009058	GO:0006950
LOC101315356_101315356_NC_020496.1_12411705-12413407	GO:0016887	GO:0005634	GO:0003677	GO:0003723	GO:0043167	GO:0009058	GO:0006259	GO:0006950
LOC101307571_101307571_NC_020493.1_19771161-19774734	GO:0016887	GO:0005634	GO:0003677	GO:0043167	GO:0032991	GO:0005694	GO:0006259	GO:0006950
LOC101293378_101293378_NC_020493.1_12835595-12838016	GO:0051186	GO:0016829	GO:0005829	GO:0006520	GO:0034641	GO:0009058	GO:0005886	GO:0006950
LOC101302335_101302335_NC_020493.1_10633489-10636246	GO:0016192	GO:0007165	GO:0003924	GO:0015031	GO:0043167	GO:0005773	GO:0005886	GO:0006950
LOC101290897_101290897_NC_020497.1_12567628-12576033	GO:0055085	GO:0051276	GO:0043167	GO:0006464	GO:0008168	GO:0006259	GO:0005575	GO:0006950
LOC101305793_101305793_NC_020491.1_12812309-12817645	GO:0055085	GO:0022857	GO:0005509	GO:0016021	GO:0009654	GO:0015979	GO:0019898	GO:0006865
LOC101309292_101309292_NC_020497.1_17679087-17682937	GO:0004722	GO:0005634	GO:0046872	GO:0005737	GO:0010161	GO:0006470	GO:0016021	GO:0006468
LOC101293248_101293248_NC_020492.1_9463714-9467894	GO:0090502	GO:0003676	GO:0005524	GO:0004523	GO:0004724	GO:0006470	GO:0004672	GO:0006468
LOC101310688_101310688_NC_020494.1_5006257-5012754	GO:0005739	GO:0043167	GO:0006399	GO:0006520	GO:0032991	GO:0009536	GO:0016874	GO:0006412
LOC101300699_101300699_NC_020493.1_646756-648601	GO:0005975	GO:0009056	GO:0016829	GO:0043167	GO:0006399	GO:0006520	GO:0016874	GO:0006412
LOC105351470_105351470_NC_020495.1_4218282-4221061	GO:0005975	GO:0005737	GO:0043167	GO:0006399	GO:0006520	GO:0016874	GO:0016853	GO:0006412
LOC101309543_101309543_NC_020495.1_4221562-4227606	GO:0005975	GO:0005737	GO:0043167	GO:0006399	GO:0006520	GO:0016874	GO:0016853	GO:0006412
LOC101313581_101313581_NC_020493.1_1651891-1655718	GO:0005975	GO:0005737	GO:0043167	GO:0006399	GO:0006520	GO:0016874	GO:0016798	GO:0006412
LOC101296268_101296268_NC_020493.1_12550550-12552489	GO:0005634	GO:0003723	GO:0003735	GO:0005829	GO:0005840	GO:0009536	GO:0009579	GO:0006412
rps19_10251561_NC_015206.1_85314-85594	GO:0003735	GO:0005739	GO:0022618	GO:0042254	GO:0005840	GO:0019843	GO:0009536	GO:0006412
LOC101292760_101292760_NC_020492.1_18379030-18381087	GO:0016887	GO:0016757	GO:0003723	GO:0003735	GO:0005739	GO:0043167	GO:0005840	GO:0006412
LOC101306743_101306743_NC_020496.1_10214605-10219283	GO:0003723	GO:0003735	GO:0005739	GO:0048856	GO:0030154	GO:0042254	GO:0005840	GO:0006412
LOC101305655_101305655_NC_020494.1_17998079-17999553	GO:0003735	GO:0005829	GO:0003729	GO:0042254	GO:0005730	GO:0005840	GO:0005773	GO:0006412
LOC101292518_101292518_NC_020496.1_15366069-15367460	GO:0003677	GO:0016779	GO:0003723	GO:0005737	GO:0034655	GO:0032991	GO:0005654	GO:0006412
LOC101290863_101290863_NC_020495.1_10843457-10845551	GO:0005634	GO:0003677	GO:0051276	GO:0043167	GO:0004386	GO:0032991	GO:0009058	GO:0006259
LOC101296602_101296602_NC_020497.1_4888832-4894671	GO:0003677	GO:0051276	GO:0006464	GO:0000228	GO:0032991	GO:0008168	GO:0009058	GO:0006259
LOC101301947_101301947_NC_020493.1_2340257-2342444	GO:0005634	GO:0003677	GO:0051276	GO:0043167	GO:0032991	GO:0004386	GO:0009058	GO:0006259
LOC101295430_101295430_NC_020495.1_28706329-28708985	GO:0005634	GO:0016779	GO:0016791	GO:0043167	GO:0006464	GO:0008168	GO:0006397	GO:0006259
LOC101303507_101303507_NC_020494.1_19444682-19445865	GO:0003677	GO:0065003	GO:0051276	GO:0032991	GO:0005694	GO:0009058	GO:0005730	GO:0006259
LOC101294550_101294550_NC_020494.1_12933282-12937588	GO:0005515	GO:0044260	GO:0004748	GO:0007275	GO:0009263	GO:0055114	GO:0051726	GO:0005971
LOC101313431_101313431_NC_020496.1_16138675-16143350	GO:0005768	GO:0007165	GO:0003924	GO:0015031	GO:0043167	GO:0005829	GO:0071554	GO:0005886
LOC101292356_101292356_NC_020497.1_14915549-14922346	GO:0016887	GO:0005975	GO:0009056	GO:0043167	GO:0016829	GO:0071554	GO:0030234	GO:0005886
LOC101310042_101310042_NC_020496.1_18618715-18622086	GO:0005635	GO:0007010	GO:0065003	GO:0005815	GO:0005737	GO:0032991	GO:0008092	GO:0005886
LOC101295408_101295408_NC_020493.1_19876621-19879064	GO:0019748	GO:0016491	GO:0009056	GO:0042592	GO:0043167	GO:0005576	GO:0006810	GO:0005886
LOC101313291_101313291_NC_020493.1_18602646-18605393	GO:0019748	GO:0016491	GO:0009056	GO:0042592	GO:0043167	GO:0005576	GO:0006810	GO:0005886
LOC101306896_101306896_NC_020493.1_21014043-21020237	GO:0019748	GO:0016491	GO:0009056	GO:0042592	GO:0043167	GO:0005576	GO:0006810	GO:0005886
LOC101314609_101314609_NC_020497.1_3204616-3207340	GO:0019748	GO:0016491	GO:0009056	GO:0042592	GO:0043167	GO:0005576	GO:0006810	GO:0005886
LOC101308300_101308300_NC_020496.1_20134170-20136102	GO:0061025	GO:0009506	GO:0016192	GO:0005484	GO:0016021	GO:0050832	GO:0006612	GO:0005886
LOC101297618_101297618_NC_020493.1_2930529-2932777	GO:0016192	GO:0065003	GO:0015031	GO:0005198	GO:0031410	GO:0032991	GO:0005794	GO:0005886
LOC101312792_101312792_NC_020492.1_15287878-15290260	GO:0007165	GO:0003924	GO:0015031	GO:0016791	GO:0043167	GO:0006464	GO:0005794	GO:0005886
LOC101294608_101294608_NC_020497.1_2113005-2116065	GO:0016757	GO:0005768	GO:0005618	GO:0048856	GO:0005829	GO:0005783	GO:0005794	GO:0005886
LOC101313524_101313524_NC_020495.1_18091772-18094573	GO:0003743	GO:0001732	GO:0016282	GO:0002191	GO:0046983	GO:0033290	GO:0098808	GO:0005852
LOC101310732_101310732_NC_020491.1_3413708-3415846	GO:0005634	GO:0006913	GO:0003924	GO:0015031	GO:0043167	GO:0016829	GO:0005829	GO:0005794
LOC101300852_101300852_NC_020497.1_11690426-11693093	GO:0005634	GO:0051276	GO:0015031	GO:0043167	GO:0140014	GO:0007059	GO:0032991	GO:0005694
LOC101306226_101306226_NC_020494.1_18031997-18034491	GO:0000254	GO:0003677	GO:0005506	GO:0006260	GO:0008610	GO:0016021	GO:0055114	GO:0005664
LOC101305643_101305643_NC_020493.1_27638053-27638690	GO:0003677	GO:0065003	GO:0051276	GO:0000228	GO:0032991	GO:0034641	GO:0009058	GO:0005654
LOC101292989_101292989_NC_020494.1_15442237-15443889	GO:0003677	GO:0003700	GO:0016491	GO:0032991	GO:0008134	GO:0034641	GO:0009058	GO:0005654
LOC101293928_101293928_NC_020491.1_1036586-1037777	GO:0006464	GO:0032991	GO:0006259	GO:0030234	GO:0016301	GO:0007049	GO:0006950	GO:0005654
LOC101311515_101311515_NC_020497.1_16530266-16533309	GO:0051276	GO:0000228	GO:0032991	GO:0004386	GO:0009058	GO:0006259	GO:0006950	GO:0005654
LOC101311742_101311742_NC_020493.1_25439660-25442033	GO:0016779	GO:0043167	GO:0032991	GO:0009058	GO:0005730	GO:0006259	GO:0006950	GO:0005654
LOC101298701_101298701_NC_020494.1_22118497-22122380	GO:0044281	GO:0006790	GO:0016491	GO:0051186	GO:0034641	GO:0009058	GO:0043226	GO:0005622
LOC101298303_101298303_NC_020493.1_24410300-24410949	GO:0003677	GO:0003700	GO:0016491	GO:0032991	GO:0008134	GO:0034641	GO:0009058	GO:0005622
LOC101314462_101314462_NC_020495.1_804235-808611	GO:0044281	GO:0016746	GO:0006790	GO:0051186	GO:0006629	GO:0034641	GO:0009058	GO:0005575
LOC101296830_101296830_NC_020492.1_22752769-22764391	GO:0003700	GO:0016779	GO:0022857	GO:0016491	GO:0043167	GO:0009058	GO:0006259	GO:0005575
LOC101310539_101310539_NC_020496.1_10602699-10603641	GO:0016779	GO:0006091	GO:0016491	GO:0004518	GO:0043167	GO:0009058	GO:0006259	GO:0005575
LOC101303098_101303098_NC_020493.1_6075678-6078477	GO:0015189	GO:0004605	GO:0051938	GO:0016021	GO:1903401	GO:0015813	GO:0032049	GO:0005313
LOC101308723_101308723_NC_020492.1_8179961-8182015	GO:0005789	GO:0005515	GO:0050662	GO:0016021	GO:0015936	GO:0055114	GO:0008299	GO:0004420
LOC101297069_101297069_NC_020496.1_31185574-31189099	GO:0046872	GO:0008121	GO:0003989	GO:0006508	GO:0022900	GO:0006633	GO:0009317	GO:0004222
LOC101307225_101307225_NC_020496.1_17120396-17123485	GO:0009570	GO:0030170	GO:0006526	GO:0044419	GO:0005507	GO:0080022	GO:0042742	GO:0003992
LOC101307811_101307811_NC_020496.1_24842258-24845600	GO:0061024	GO:0016192	GO:0031410	GO:0005794	GO:0005783	GO:0032991	GO:0005886	GO:0003674
LOC101297927_101297927_NC_020494.1_17677732-17679732	GO:0006605	GO:0061024	GO:0005768	GO:0016192	GO:0005794	GO:0007034	GO:0005886	GO:0003674
LOC105352206_105352206_NC_020496.1_14680802-14686277	GO:0051301	GO:0005634	GO:0051276	GO:0007165	GO:0140014	GO:0007059	GO:0005576	GO:0003674
LOC101302771_101302771_NC_020496.1_37368874-37372756	GO:0005634	GO:0007165	GO:0005737	GO:0006464	GO:0043167	GO:0016301	GO:0006950	GO:0002376
LOC101291727_101291727_NC_020495.1_14058551-14060307	GO:0005634	GO:0003677	GO:0003700	GO:0007165	GO:0034641	GO:0009058	GO:0006950	GO:0002376
LOC101304284_101304284_NC_020495.1_7384018-7386226	GO:0005856	GO:0003723	GO:0007010	GO:0015031	GO:0048856	GO:0008092	GO:0006950	GO:0002376
LOC105352005_105352005_NC_020491.1_14435045-14438240	GO:0005634	GO:0043167	GO:0005829	GO:0005794	GO:0005773	GO:0005886	GO:0006950	GO:0002376
LOC101305507_101305507_NC_020491.1_12789163-12793121	GO:0007165	GO:0006629	GO:0048856	GO:0009058	GO:0003674	GO:0006950	GO:0005622	GO:0002376
LOC101312862_101312862_NC_020497.1_6580212-6586759	GO:0016887	GO:0051301	GO:0007010	GO:0043167	GO:0006464	GO:0007059	GO:0016301	GO:0000278
LOC101295953_101295953_NC_020497.1_20288434-20293538	GO:0051301	GO:0005975	GO:0016757	GO:0005794	GO:0071554	GO:0009058	GO:0005886	GO:0000278
LOC101293766_101293766_NC_020493.1_27208140-27211414	GO:0051301	GO:0005975	GO:0016757	GO:0005794	GO:0071554	GO:0009058	GO:0005886	GO:0000278
LOC101296424_101296424_NC_020497.1_1689883-1697100	GO:0051301	GO:0005975	GO:0016757	GO:0005794	GO:0071554	GO:0009058	GO:0005886	GO:0000278
LOC101313286_101313286_NC_020493.1_3645290-3647694	GO:0019901	GO:0005634	GO:0016538	GO:0005737	GO:0000307	GO:0044772	GO:0004672	GO:0000079
LOC101307058_101307058_NC_020497.1_23022826-23024645	GO:0044281	GO:0016491	GO:0000902	GO:0006629	GO:0043167	GO:0009058	GO:0040007	GO:0000003
LOC101310128_101310128_NC_020495.1_27436279-27439110	GO:0005737	GO:0048856	GO:0005783	GO:0032991	GO:0051604	GO:0008233	GO:0034641	GO:0000003
LOC101309158_101309158_NC_020495.1_18870051-18874023	GO:0051276	GO:0006464	GO:0140014	GO:0000228	GO:0007059	GO:0032991	GO:0016301	GO:0000003
LOC101300224_101300224_NC_020493.1_6826512-6828241	GO:0005634	GO:0003677	GO:0003700	GO:0043167	GO:0048856	GO:0034641	GO:0009058	GO:0000003
LOC101311442_101311442_NC_020492.1_20752912-20754719	GO:0005634	GO:0003677	GO:0003700	GO:0043167	GO:0048856	GO:0034641	GO:0009058	GO:0000003
LOC101292811_101292811_NC_020496.1_15042066-15043780	GO:0005634	GO:0003677	GO:0003700	GO:0043167	GO:0048856	GO:0034641	GO:0009058	GO:0000003
LOC101295315_101295315_NC_020493.1_22596812-22598141	GO:0005634	GO:0003677	GO:0003700	GO:0030154	GO:0048856	GO:0034641	GO:0009058	GO:0000003
LOC101312664_101312664_NC_020491.1_2921600-2924029	GO:0051301	GO:0005634	GO:0051276	GO:0048856	GO:0034641	GO:0009058	GO:0006950	GO:0000003
LOC101312694_101312694_NC_020492.1_32228713-32230268	GO:0016491	GO:0009056	GO:0051186	GO:0043167	GO:0048856	GO:0005576	GO:0006950	GO:0000003
LOC101301822_101301822_NC_020497.1_20541379-20552272	GO:0005634	GO:0065003	GO:0005618	GO:0048856	GO:0006464	GO:0005829	GO:0005886	GO:0000003
LOC101308939_101308939_NC_020493.1_7094576-7097469	GO:0005634	GO:0003677	GO:0048856	GO:0034641	GO:0009058	GO:0006950	GO:0002376	GO:0000003
LOC101304918_101304918_NC_020491.1_6316511-6319080	GO:0005634	GO:0005737	GO:0005515	GO:0042742	GO:0050832	GO:0080027	GO:2000022
LOC101297138_101297138_NC_020494.1_21109176-21116408	GO:0005524	GO:0005634	GO:0003723	GO:0003724	GO:0005737	GO:0016021	GO:1990904
LOC101294357_101294357_NC_020494.1_22003231-22005439	GO:0102659	GO:0047251	GO:0103102	GO:0103101	GO:0103103	GO:0103100	GO:0103099
LOC101299447_101299447_NC_020492.1_1421127-1424785	GO:0045430	GO:0046872	GO:0016021	GO:0004097	GO:0055114	GO:0102706	GO:0102791
LOC101292455_101292455_NC_020491.1_988831-991635	GO:0005739	GO:0009507	GO:0005515	GO:0008270	GO:0000963	GO:0016554	GO:0080156
LOC101311506_101311506_NC_020491.1_3430193-3436612	GO:0016021	GO:0005249	GO:0005515	GO:0016301	GO:0016310	GO:0034765	GO:0071805
LOC101309274_101309274_NC_020496.1_29897543-29900417	GO:0005802	GO:0047262	GO:0005768	GO:0016021	GO:0000139	GO:0048358	GO:0071555
LOC101304616_101304616_NC_020491.1_17149247-17154666	GO:0005829	GO:0016021	GO:0005515	GO:0022857	GO:0042631	GO:0055085	GO:0071472
LOC101296036_101296036_NC_020491.1_14734775-14735968	GO:0005634	GO:0003677	GO:0003700	GO:0003858	GO:0006355	GO:0005783	GO:0055114
LOC101290960_101290960_NC_020495.1_14955499-14958581	GO:0016021	GO:0005515	GO:0008270	GO:0015297	GO:0042910	GO:0042908	GO:0055085
LOC101300557_101300557_NC_020491.1_481842-485815	GO:0004029	GO:0005524	GO:0001758	GO:0004672	GO:0055114	GO:0006468	GO:0050269
LOC101309972_101309972_NC_020491.1_5240304-5241339	GO:0005634	GO:0003700	GO:0016020	GO:0044212	GO:0030154	GO:0006355	GO:0043565
LOC101297107_101297107_NC_020492.1_18576530-18582379	GO:0003723	GO:0005737	GO:0004518	GO:0043167	GO:0034655	GO:0032991	GO:0043226
LOC101305819_101305819_NC_020492.1_23288443-23291315	GO:0016757	GO:0005856	GO:0007010	GO:0005737	GO:0003924	GO:0005198	GO:0043167
LOC101312998_101312998_NC_020493.1_12087839-12090518	GO:0016757	GO:0005856	GO:0007010	GO:0005737	GO:0003924	GO:0005198	GO:0043167
LOC101304093_101304093_NC_020495.1_1391945-1394343	GO:0016757	GO:0005856	GO:0007010	GO:0005737	GO:0003924	GO:0005198	GO:0043167
LOC101308576_101308576_NC_020495.1_10119032-10121637	GO:0016757	GO:0005856	GO:0007010	GO:0005737	GO:0003924	GO:0005198	GO:0043167
LOC101314192_101314192_NC_020496.1_8154445-8156722	GO:0016757	GO:0005856	GO:0007010	GO:0005737	GO:0003924	GO:0005198	GO:0043167
LOC101304131_101304131_NC_020491.1_342721-345129	GO:0005634	GO:0005975	GO:0005759	GO:0052906	GO:0016021	GO:0030488	GO:0042973
LOC101304400_101304400_NC_020496.1_26767107-26769526	GO:0048046	GO:0005618	GO:0071555	GO:0004553	GO:0016762	GO:0010411	GO:0042546
LOC101297924_101297924_NC_020494.1_8316817-8318292	GO:0000902	GO:0043167	GO:0003729	GO:0071554	GO:0034641	GO:0009058	GO:0040007
LOC101303986_101303986_NC_020494.1_345279-351603	GO:0005634	GO:0000902	GO:0043167	GO:0006464	GO:0016301	GO:0006950	GO:0040007
LOC101310716_101310716_NC_020496.1_7714219-7721126	GO:0003723	GO:0016791	GO:0006464	GO:0034641	GO:0009058	GO:0006950	GO:0040007
LOC101302502_101302502_NC_020491.1_16842672-16847810	GO:0016746	GO:0048856	GO:0030154	GO:0031410	GO:0021700	GO:0005886	GO:0040007
LOC101294959_101294959_NC_020496.1_7941994-7943413	GO:0022857	GO:0000902	GO:0030154	GO:0005886	GO:0009536	GO:0000003	GO:0040007
LOC101299866_101299866_NC_020495.1_11787138-11788419	GO:0000902	GO:0043167	GO:0030154	GO:0008289	GO:0006950	GO:0000003	GO:0040007
LOC101305734_101305734_NC_020493.1_12938310-12940381	GO:0005524	GO:0008540	GO:0005737	GO:0008233	GO:0017025	GO:1901800	GO:0036402
LOC101292192_101292192_NC_020493.1_3666662-3668053	GO:0019748	GO:0005634	GO:0003677	GO:0003700	GO:0071554	GO:0009058	GO:0034641
LOC101310745_101310745_NC_020491.1_20676323-20681609	GO:0009056	GO:0051186	GO:0043167	GO:0006520	GO:0008168	GO:0009058	GO:0034641
LOC101297665_101297665_NC_020497.1_4008335-4013025	GO:0005815	GO:0007010	GO:0065003	GO:0005737	GO:0003924	GO:0043167	GO:0032991
LOC101308960_101308960_NC_020494.1_23100414-23103067	GO:0003723	GO:0016192	GO:0015031	GO:0043167	GO:0031410	GO:0006399	GO:0032991
LOC101314559_101314559_NC_020494.1_23270764-23272802	GO:0003723	GO:0016192	GO:0015031	GO:0043167	GO:0031410	GO:0006399	GO:0032991
LOC101314565_101314565_NC_020495.1_15353030-15356385	GO:0005777	GO:0006605	GO:0055085	GO:0006464	GO:0005829	GO:0006399	GO:0032991
LOC101294784_101294784_NC_020496.1_6498151-6500216	GO:0006605	GO:0003723	GO:0055085	GO:0003924	GO:0043167	GO:0005829	GO:0032991
LOC101313600_101313600_NC_020494.1_6344966-6351756	GO:0009941	GO:0003676	GO:0003678	GO:0005515	GO:0005524	GO:0008270	GO:0032508
LOC101299192_101299192_NC_020495.1_22344140-22356084	GO:0005524	GO:0003677	GO:0008270	GO:0003678	GO:0000184	GO:0005737	GO:0032508
LOC101293013_101293013_NC_020496.1_2030817-2037291	GO:0031624	GO:0061630	GO:0000151	GO:0005737	GO:0000209	GO:0016020	GO:0032436
LOC101312937_101312937_NC_020495.1_18025491-18032448	GO:0030170	GO:0001887	GO:0005829	GO:0009058	GO:0046500	GO:0030732	GO:0032259
LOC101304654_101304654_NC_020493.1_808787-810944	GO:0000045	GO:0043161	GO:0061025	GO:0043130	GO:0007030	GO:0005829	GO:0031468
LOC101312579_101312579_NC_020497.1_21451367-21454759	GO:0045490	GO:0043086	GO:0045330	GO:0016021	GO:0046910	GO:0042545	GO:0030599
LOC101304013_101304013_NC_020496.1_7197249-7198454	GO:0005634	GO:0005737	GO:0007165	GO:0043167	GO:0006464	GO:0008289	GO:0030234
LOC101306195_101306195_NC_020492.1_20413742-20415196	GO:0005634	GO:0005737	GO:0007165	GO:0043167	GO:0006464	GO:0008289	GO:0030234
LOC101294792_101294792_NC_020491.1_8389499-8391623	GO:0004601	GO:0006979	GO:0043231	GO:0016020	GO:0055114	GO:0044444	GO:0020037
LOC101308029_101308029_NC_020491.1_7860915-7865734	GO:0005737	GO:0007165	GO:0015031	GO:0006464	GO:0032991	GO:0030234	GO:0019899
LOC101311352_101311352_NC_020492.1_32761868-32770925	GO:0016192	GO:0005737	GO:0043167	GO:0032991	GO:0008289	GO:0005886	GO:0019899
LOC101302459_101302459_NC_020495.1_25888220-25894769	GO:0003723	GO:0016491	GO:0000902	GO:0030154	GO:0040007	GO:0000003	GO:0019899
LOC101309368_101309368_NC_020496.1_30740622-30742680	GO:0003735	GO:0005829	GO:0042254	GO:0034641	GO:0005840	GO:0005730	GO:0019843
LOC105349606_105349606_NC_020492.1_5216063-5217244	GO:0005634	GO:0005737	GO:0009056	GO:0006464	GO:0044403	GO:0016301	GO:0016874
LOC101313191_101313191_NC_020493.1_7208214-7210268	GO:0051186	GO:0043167	GO:0015979	GO:0034641	GO:0009058	GO:0009536	GO:0016874
LOC101311246_101311246_NC_020492.1_30888204-30897505	GO:0051186	GO:0043167	GO:0015979	GO:0034641	GO:0009058	GO:0009536	GO:0016874
LOC101299345_101299345_NC_020492.1_18647463-18651464	GO:0005634	GO:0003677	GO:0003700	GO:0005829	GO:0006399	GO:0009058	GO:0016874
LOC105350037_105350037_NC_020492.1_3716804-3717889	GO:0005634	GO:0016746	GO:0009056	GO:0043167	GO:0048856	GO:0006464	GO:0016874
LOC101291695_101291695_NC_020492.1_4099746-4100892	GO:0005634	GO:0016746	GO:0009056	GO:0043167	GO:0048856	GO:0006464	GO:0016874
LOC101292581_101292581_NC_020493.1_23435388-23439064	GO:0005634	GO:0016746	GO:0009056	GO:0043167	GO:0048856	GO:0006464	GO:0016874
LOC101313898_101313898_NC_020495.1_2844551-2847428	GO:0005634	GO:0016746	GO:0009056	GO:0043167	GO:0048856	GO:0006464	GO:0016874
LOC101312477_101312477_NC_020497.1_3508566-3511346	GO:0005634	GO:0016746	GO:0009056	GO:0043167	GO:0048856	GO:0006464	GO:0016874
LOC101313744_101313744_NC_020497.1_21477828-21480650	GO:0005634	GO:0016746	GO:0009056	GO:0043167	GO:0048856	GO:0006464	GO:0016874
LOC101294226_101294226_NC_020492.1_4101717-4103454	GO:0005634	GO:0016746	GO:0009056	GO:0043167	GO:0048856	GO:0006464	GO:0016874
LOC101303068_101303068_NC_020497.1_15441708-15444035	GO:0003723	GO:0006464	GO:0034641	GO:0009058	GO:0005575	GO:0016301	GO:0016853
LOC101302786_101302786_NC_020497.1_18202955-18204952	GO:0043167	GO:0006464	GO:0051082	GO:0006457	GO:0005575	GO:0016301	GO:0016853
LOC101304305_101304305_NC_020496.1_15631171-15635098	GO:0016491	GO:0005739	GO:0043167	GO:0006520	GO:0009058	GO:0009536	GO:0016853
LOC101307387_101307387_NC_020494.1_4769456-4774457	GO:0019748	GO:0006790	GO:0016829	GO:0006520	GO:0009058	GO:0009536	GO:0016853
LOC101310419_101310419_NC_020495.1_12369399-12375785	GO:0044281	GO:0016491	GO:0051186	GO:0043167	GO:0034641	GO:0009058	GO:0016853
LOC101301883_101301883_NC_020496.1_11639698-11652041	GO:0016887	GO:0005856	GO:0007010	GO:0005737	GO:0043167	GO:0008092	GO:0016853
LOC101312817_101312817_NC_020494.1_13978774-13980809	GO:0044281	GO:0005975	GO:0005768	GO:0005794	GO:0009058	GO:0006950	GO:0016853
LOC101291269_101291269_NC_020496.1_28236937-28238879	GO:0044281	GO:0005975	GO:0006091	GO:0009056	GO:0043167	GO:0005829	GO:0016853
LOC101312927_101312927_NC_020495.1_8427699-8429526	GO:0016887	GO:0044281	GO:0005975	GO:0022857	GO:0043167	GO:0005575	GO:0016853
LOC101309348_101309348_NC_020495.1_11293697-11297096	GO:0044281	GO:0005975	GO:0006091	GO:0009056	GO:0034641	GO:0005575	GO:0016853
LOC105350132_105350132_NC_020492.1_24382967-24383856	GO:0005634	GO:0006913	GO:0005737	GO:0003924	GO:0015031	GO:0043167	GO:0016829
LOC101293547_101293547_NC_020492.1_22938203-22941466	GO:0044281	GO:0005777	GO:0016491	GO:0009056	GO:0006629	GO:0043167	GO:0016829
LOC101301481_101301481_NC_020494.1_19395393-19399342	GO:0005975	GO:0009056	GO:0071554	GO:0005576	GO:0009536	GO:0040007	GO:0016798
LOC101305789_101305789_NC_020491.1_1251796-1255485	GO:0044281	GO:0005634	GO:0005975	GO:0005737	GO:0006259	GO:0006950	GO:0016798
LOC101313190_101313190_NC_020493.1_2446966-2451115	GO:0005768	GO:0009056	GO:0043167	GO:0005783	GO:0005794	GO:0006950	GO:0016798
LOC101296768_101296768_NC_020494.1_5234091-5238780	GO:0044281	GO:0005975	GO:0016779	GO:0043167	GO:0009058	GO:0005575	GO:0016798
LOC101298607_101298607_NC_020495.1_19650080-19654231	GO:0016746	GO:0006790	GO:0006464	GO:0006520	GO:0009058	GO:0016874	GO:0016765
LOC101295011_101295011_NC_020492.1_25929726-25932847	GO:0006790	GO:0005737	GO:0016829	GO:0043167	GO:0006520	GO:0009058	GO:0016765
LOC101293144_101293144_NC_020497.1_2004764-2008661	GO:0005634	GO:0003677	GO:0005737	GO:0003924	GO:0043167	GO:0008135	GO:0016765
LOC101307941_101307941_NC_020492.1_2010678-2012543	GO:0006073	GO:0048046	GO:0005618	GO:0071554	GO:0071840	GO:0004553	GO:0016762
LOC101301176_101301176_NC_020493.1_22746815-22748672	GO:0044281	GO:0005737	GO:0016829	GO:0034641	GO:0009058	GO:0043226	GO:0016301
LOC101291338_101291338_NC_020495.1_21946421-21953978	GO:0044281	GO:0005975	GO:0006091	GO:0009056	GO:0043167	GO:0034641	GO:0016301
LOC101310390_101310390_NC_020493.1_23195554-23198683	GO:0044281	GO:0005975	GO:0006091	GO:0009056	GO:0043167	GO:0034641	GO:0016301
LOC101303798_101303798_NC_020494.1_22356656-22361430	GO:0044281	GO:0005975	GO:0006091	GO:0009056	GO:0043167	GO:0034641	GO:0016301
LOC101291524_101291524_NC_020495.1_3548984-3551865	GO:0044281	GO:0005737	GO:0043167	GO:0032991	GO:0009058	GO:0034641	GO:0016301
LOC101302371_101302371_NC_020496.1_3654597-3656145	GO:0044281	GO:0005634	GO:0005737	GO:0043167	GO:0034641	GO:0009058	GO:0016301
LOC101293302_101293302_NC_020495.1_16709105-16710635	GO:0016887	GO:0044281	GO:0005634	GO:0043167	GO:0034641	GO:0009058	GO:0016301
LOC101301451_101301451_NC_020492.1_16913375-16915280	GO:0044281	GO:0005634	GO:0003677	GO:0043167	GO:0034641	GO:0009058	GO:0016301
LOC101310616_101310616_NC_020495.1_28243070-28245273	GO:0043167	GO:0006464	GO:0000228	GO:0032991	GO:0034641	GO:0009058	GO:0016301
LOC101292682_101292682_NC_020493.1_25634090-25638136	GO:0005634	GO:0003677	GO:0003700	GO:0007165	GO:0034641	GO:0009058	GO:0016301
LOC101303869_101303869_NC_020492.1_16014840-16017376	GO:0006790	GO:0043167	GO:0006464	GO:0006520	GO:0008168	GO:0009058	GO:0016301
LOC101295652_101295652_NC_020491.1_8406067-8411775	GO:0005737	GO:0007165	GO:0009056	GO:0006464	GO:0032991	GO:0008233	GO:0016301
LOC101313150_101313150_NC_020496.1_35021433-35027682	GO:0044281	GO:0005975	GO:0006091	GO:0009056	GO:0006399	GO:0008168	GO:0016301
LOC101291602_101291602_NC_020492.1_32940024-32945176	GO:0005815	GO:0007010	GO:0065003	GO:0005737	GO:0006464	GO:0008092	GO:0016301
LOC101294545_101294545_NC_020493.1_7861342-7867284	GO:0003723	GO:0043167	GO:0006464	GO:0008168	GO:0034641	GO:0005575	GO:0016301
LOC101293020_101293020_NC_020496.1_17527307-17531110	GO:0003677	GO:0043167	GO:0006464	GO:0034641	GO:0009058	GO:0005575	GO:0016301
LOC101294416_101294416_NC_020497.1_22691414-22695494	GO:0007165	GO:0016491	GO:0043167	GO:0016791	GO:0006464	GO:0005575	GO:0016301
LOC101299701_101299701_NC_020491.1_6907106-6909637	GO:0005634	GO:0009506	GO:0019284	GO:0019509	GO:0005737	GO:0046523	GO:0016021
LOC101310365_101310365_NC_020492.1_9184257-9186935	GO:0005802	GO:0047262	GO:0005768	GO:0005739	GO:0016021	GO:0000139	GO:0010289
LOC101299676_101299676_NC_020495.1_22373318-22381587	GO:0043229	GO:0005524	GO:0030163	GO:0006508	GO:0004252	GO:0004176	GO:0009987
LOC101306225_101306225_NC_020494.1_16296354-16300004	GO:0006091	GO:0043167	GO:0006464	GO:0015979	GO:0016301	GO:0009536	GO:0009579
LOC101293625_101293625_NC_020491.1_2169928-2175113	GO:0044281	GO:0043167	GO:0034641	GO:0009058	GO:0016301	GO:0009536	GO:0009579
LOC101294638_101294638_NC_020493.1_23541829-23544367	GO:0061024	GO:0006091	GO:0065003	GO:0048856	GO:0015979	GO:0009536	GO:0009579
psbE_10251536_NC_015206.1_65493-65746	GO:0006091	GO:0016491	GO:0043167	GO:0032991	GO:0015979	GO:0009536	GO:0009579
psbF_10251535_NC_015206.1_65364-65485	GO:0006091	GO:0016491	GO:0043167	GO:0032991	GO:0015979	GO:0009536	GO:0009579
LOC101301582_101301582_NC_020494.1_17839608-17840547	GO:0006091	GO:0016491	GO:0043167	GO:0032991	GO:0015979	GO:0009536	GO:0009579
petN_10251499_NC_015206.1_28386-28477	GO:0006091	GO:0065003	GO:0016491	GO:0032991	GO:0015979	GO:0009536	GO:0009579
LOC101309852_101309852_NC_020496.1_26959671-26960696	GO:0006091	GO:0043167	GO:0006464	GO:0032991	GO:0015979	GO:0009536	GO:0009579
LOC101305728_101305728_NC_020493.1_2226270-2227298	GO:0006091	GO:0043167	GO:0006464	GO:0032991	GO:0015979	GO:0009536	GO:0009579
LOC101295423_101295423_NC_020495.1_28361366-28363601	GO:0006091	GO:0043167	GO:0006464	GO:0032991	GO:0015979	GO:0009536	GO:0009579
LOC101305949_101305949_NC_020495.1_29299396-29300504	GO:0006091	GO:0043167	GO:0006464	GO:0032991	GO:0015979	GO:0009536	GO:0009579
LOC101300427_101300427_NC_020493.1_1781027-1781711	GO:0006091	GO:0043167	GO:0006464	GO:0032991	GO:0015979	GO:0009536	GO:0009579
LOC101293466_101293466_NC_020493.1_1805248-1806668	GO:0006091	GO:0043167	GO:0006464	GO:0032991	GO:0015979	GO:0009536	GO:0009579
LOC101297707_101297707_NC_020493.1_12214286-12215392	GO:0006091	GO:0043167	GO:0006464	GO:0032991	GO:0015979	GO:0009536	GO:0009579
LOC101291702_101291702_NC_020493.1_16543697-16544930	GO:0006091	GO:0043167	GO:0006464	GO:0032991	GO:0015979	GO:0009536	GO:0009579
LOC101301492_101301492_NC_020495.1_8190352-8191639	GO:0006091	GO:0043167	GO:0006464	GO:0032991	GO:0015979	GO:0009536	GO:0009579
LOC101303242_101303242_NC_020496.1_10356427-10357461	GO:0006091	GO:0043167	GO:0006464	GO:0032991	GO:0015979	GO:0009536	GO:0009579
LOC101310140_101310140_NC_020496.1_26961915-26963080	GO:0006091	GO:0043167	GO:0006464	GO:0032991	GO:0015979	GO:0009536	GO:0009579
LOC101306015_101306015_NC_020493.1_2224021-2225002	GO:0006091	GO:0043167	GO:0006464	GO:0032991	GO:0015979	GO:0009536	GO:0009579
atpF_10251491_NC_015206.1_12307-12863	GO:0044281	GO:0022857	GO:0032991	GO:0034641	GO:0009058	GO:0009536	GO:0009579
ndhK_10251521_NC_015206.1_51084-51766	GO:0006091	GO:0016491	GO:0043167	GO:0015979	GO:0005886	GO:0009536	GO:0009579
ndhI_10251587_NC_015206.1_120276-120781	GO:0006091	GO:0016491	GO:0043167	GO:0015979	GO:0005886	GO:0009536	GO:0009579
ndhC_10251522_NC_015206.1_51810-52174	GO:0006091	GO:0016491	GO:0032991	GO:0015979	GO:0005886	GO:0009536	GO:0009579
LOC101310156_101310156_NC_020497.1_5454155-5457499	GO:0016810	GO:0044281	GO:0016491	GO:0051186	GO:0005829	GO:0034641	GO:0009536
LOC101294539_101294539_NC_020493.1_5758858-5761705	GO:0003723	GO:0043167	GO:0006464	GO:0015979	GO:0034641	GO:0016301	GO:0009536
LOC101305748_101305748_NC_020494.1_17195945-17199403	GO:0005975	GO:0003723	GO:0032991	GO:0034641	GO:0009058	GO:0016301	GO:0009536
LOC101293023_101293023_NC_020496.1_28307479-28311684	GO:0044281	GO:0043167	GO:0008168	GO:0034641	GO:0009058	GO:0016301	GO:0009536
LOC101293040_101293040_NC_020497.1_12746934-12750218	GO:0006790	GO:0051186	GO:0022607	GO:0043167	GO:0051604	GO:0009058	GO:0009536
LOC101301466_101301466_NC_020492.1_21774966-21778337	GO:0016491	GO:0009056	GO:0006629	GO:0043167	GO:0048646	GO:0009058	GO:0009536
LOC101309087_101309087_NC_020491.1_12956956-12962500	GO:0016810	GO:0044281	GO:0016829	GO:0043167	GO:0034641	GO:0009058	GO:0009536
LOC101306251_101306251_NC_020496.1_27960232-27967341	GO:0006790	GO:0051186	GO:0043167	GO:0006520	GO:0034641	GO:0009058	GO:0009536
LOC101293002_101293002_NC_020495.1_16710784-16717005	GO:0016810	GO:0016757	GO:0016829	GO:0006520	GO:0034641	GO:0009058	GO:0009536
rbcL_10251527_NC_015206.1_56457-57886	GO:0005975	GO:0016491	GO:0043167	GO:0016829	GO:0015979	GO:0009058	GO:0009536
LOC101299453_101299453_NC_020493.1_4030322-4032580	GO:0005739	GO:0006629	GO:0043167	GO:0016829	GO:0005829	GO:0009058	GO:0009536
LOC101293391_101293391_NC_020495.1_263178-266919	GO:0003924	GO:0005739	GO:0043167	GO:0048856	GO:0008135	GO:0005576	GO:0009536
LOC101300760_101300760_NC_020497.1_18149072-18150954	GO:0009523	GO:0009765	GO:0016021	GO:0009522	GO:0018298	GO:0016168	GO:0009535
LOC101312124_101312124_NC_020492.1_30608108-30611748	GO:0005315	GO:0055085	GO:1990610	GO:0006817	GO:0050790	GO:0016021	GO:0009082
LOC101312031_101312031_NC_020493.1_4539420-4545125	GO:0005975	GO:0016746	GO:0022857	GO:0016491	GO:0005794	GO:0071554	GO:0009058
LOC101313636_101313636_NC_020497.1_2501530-2505895	GO:0006790	GO:0005739	GO:0051186	GO:0022607	GO:0043167	GO:0051604	GO:0009058
LOC101291483_101291483_NC_020492.1_11212912-11214985	GO:0006790	GO:0005739	GO:0051186	GO:0022607	GO:0005198	GO:0051604	GO:0009058
LOC105350699_105350699_NC_020493.1_26150616-26151250	GO:0006790	GO:0005737	GO:0016491	GO:0051186	GO:0022607	GO:0043167	GO:0009058
LOC101291739_101291739_NC_020496.1_30151792-30155856	GO:0006790	GO:0005737	GO:0016491	GO:0051186	GO:0022607	GO:0043167	GO:0009058
LOC101298868_101298868_NC_020493.1_1951837-1953989	GO:0006790	GO:0016491	GO:0005739	GO:0051186	GO:0022607	GO:0043167	GO:0009058
LOC101293560_101293560_NC_020493.1_1115575-1118640	GO:0044281	GO:0005975	GO:0009056	GO:0006629	GO:0016791	GO:0043167	GO:0009058
LOC101312122_101312122_NC_020492.1_19422874-19425411	GO:0019748	GO:0044281	GO:0016746	GO:0006790	GO:0051186	GO:0034655	GO:0009058
LOC101294641_101294641_NC_020493.1_6387090-6390046	GO:0005634	GO:0003677	GO:0048856	GO:0030154	GO:0071554	GO:0034641	GO:0009058
LOC101295870_101295870_NC_020497.1_15121345-15125035	GO:0051301	GO:0005634	GO:0003677	GO:0007165	GO:0048856	GO:0034641	GO:0009058
LOC101307844_101307844_NC_020492.1_9098072-9101400	GO:0016810	GO:0044281	GO:0005737	GO:0051186	GO:0043167	GO:0034641	GO:0009058
LOC101298970_101298970_NC_020492.1_15426696-15427989	GO:0016887	GO:0005634	GO:0003677	GO:0022857	GO:0043167	GO:0034641	GO:0009058
NBS15_101307637_NC_020497.1_2795749-2800830	GO:0005634	GO:0003677	GO:0003700	GO:0007165	GO:0043167	GO:0034641	GO:0009058
LOC101291408_101291408_NC_020493.1_1716018-1719529	GO:0005634	GO:0003677	GO:0003700	GO:0007165	GO:0043167	GO:0034641	GO:0009058
NBS14_101309009_NC_020497.1_23082747-23089750	GO:0005634	GO:0003677	GO:0003700	GO:0007165	GO:0043167	GO:0034641	GO:0009058
LOC101313532_101313532_NC_020496.1_28138557-28140548	GO:0044281	GO:0016491	GO:0043167	GO:0005829	GO:0032991	GO:0034641	GO:0009058
LOC101312362_101312362_NC_020496.1_8883377-8888098	GO:0005634	GO:0003677	GO:0003700	GO:0043167	GO:0008233	GO:0034641	GO:0009058
LOC101301793_101301793_NC_020496.1_8879458-8882223	GO:0005634	GO:0003677	GO:0003700	GO:0043167	GO:0008233	GO:0034641	GO:0009058
LOC101304334_101304334_NC_020497.1_4338330-4340699	GO:0044281	GO:0005739	GO:0051186	GO:0043167	GO:0008168	GO:0034641	GO:0009058
LOC101306159_101306159_NC_020496.1_16379617-16380128	GO:0005634	GO:0003677	GO:0003700	GO:0048856	GO:0008134	GO:0034641	GO:0009058
LOC101295959_101295959_NC_020497.1_8262429-8262940	GO:0005634	GO:0003677	GO:0003700	GO:0048856	GO:0008134	GO:0034641	GO:0009058
LOC101311692_101311692_NC_020496.1_35970297-35971745	GO:0016810	GO:0051186	GO:0016829	GO:0005829	GO:0006520	GO:0034641	GO:0009058
LOC101298535_101298535_NC_020491.1_1099626-1103292	GO:0005634	GO:0016746	GO:0051276	GO:0043167	GO:0006464	GO:0034641	GO:0009058
LOC101307227_101307227_NC_020496.1_22486705-22491301	GO:0005634	GO:0003677	GO:0051276	GO:0043167	GO:0006464	GO:0034641	GO:0009058
LOC101297743_101297743_NC_020496.1_1305221-1309181	GO:0044281	GO:0006790	GO:0005739	GO:0016791	GO:0005829	GO:0034641	GO:0009058
LOC101304921_101304921_NC_020497.1_4348086-4349716	GO:0005634	GO:0003677	GO:0003700	GO:0016192	GO:0005737	GO:0034641	GO:0009058
LOC101296477_101296477_NC_020494.1_5478136-5479537	GO:0005634	GO:0006790	GO:0005737	GO:0016491	GO:0043167	GO:0006520	GO:0009058
LOC101300284_101300284_NC_020491.1_20019867-20022872	GO:0044281	GO:0005737	GO:0006629	GO:0016829	GO:0048856	GO:0005783	GO:0009058
LOC101298604_101298604_NC_020495.1_13190639-13192569	GO:0044281	GO:0005634	GO:0016746	GO:0006629	GO:0048856	GO:0005783	GO:0009058
LOC101294582_101294582_NC_020496.1_15260578-15264508	GO:0005634	GO:0003677	GO:0005739	GO:0034655	GO:0032991	GO:0004386	GO:0009058
LOC101313727_101313727_NC_020496.1_37792066-37794968	GO:0005634	GO:0005737	GO:0009056	GO:0003924	GO:0043167	GO:0032991	GO:0008233
LOC101312826_101312826_NC_020494.1_19825494-19830992	GO:0009737	GO:0004725	GO:0016310	GO:0043622	GO:0035335	GO:0016301	GO:0008138
LOC101294490_101294490_NC_020496.1_36374404-36378580	GO:0005856	GO:0007010	GO:0065003	GO:0005737	GO:0043167	GO:0032991	GO:0008092
LOC101299974_101299974_NC_020496.1_22212995-22219955	GO:0016887	GO:0008150	GO:0005856	GO:0005737	GO:0043167	GO:0032991	GO:0008092
LOC101293415_101293415_NC_020496.1_5121991-5123213	GO:0005634	GO:0043167	GO:0006464	GO:0005829	GO:0032991	GO:0016301	GO:0007049
LOC101309046_101309046_NC_020494.1_12428228-12431299	GO:0005634	GO:0009056	GO:0048856	GO:0006464	GO:0032991	GO:0003674	GO:0007049
LOC101298645_101298645_NC_020497.1_6982087-6985511	GO:0016887	GO:0003677	GO:0043167	GO:0006259	GO:0006950	GO:0000003	GO:0007049
LOC101310136_101310136_NC_020496.1_7677048-7679010	GO:0006605	GO:0005739	GO:0032991	GO:0051604	GO:0008233	GO:0034641	GO:0007005
LOC101313393_101313393_NC_020493.1_23312960-23316924	GO:0006605	GO:0055085	GO:0043167	GO:0005829	GO:0051082	GO:0006457	GO:0007005
LOC101294167_101294167_NC_020494.1_19139611-19145275	GO:0005737	GO:0003924	GO:0043167	GO:0048856	GO:0021700	GO:0005886	GO:0007005
LOC101294682_101294682_NC_020496.1_37042614-37045610	GO:0000902	GO:0030154	GO:0005886	GO:0003674	GO:0000003	GO:0040007	GO:0006950
LOC101308506_101308506_NC_020497.1_12091991-12101667	GO:0005634	GO:0006913	GO:0007165	GO:0015031	GO:0032991	GO:0034641	GO:0006950
LOC101299757_101299757_NC_020494.1_11933857-11934656	GO:0007165	GO:0004518	GO:0043167	GO:0006464	GO:0008289	GO:0030234	GO:0006950
LOC101301870_101301870_NC_020495.1_423153-423944	GO:0007165	GO:0004518	GO:0043167	GO:0006464	GO:0008289	GO:0030234	GO:0006950
LOC101291230_101291230_NC_020494.1_13460199-13461700	GO:0005634	GO:0003677	GO:0032991	GO:0009058	GO:0006259	GO:0030234	GO:0006950
LOC101297925_101297925_NC_020494.1_11889667-11890765	GO:0007165	GO:0043167	GO:0006464	GO:0008289	GO:0005575	GO:0030234	GO:0006950
LOC101295102_101295102_NC_020492.1_1080327-1081852	GO:0043167	GO:0006464	GO:0032991	GO:0005694	GO:0006259	GO:0016874	GO:0006950
LOC101309429_101309429_NC_020493.1_10193236-10194204	GO:0043167	GO:0006464	GO:0032991	GO:0005694	GO:0006259	GO:0016874	GO:0006950
LOC101306313_101306313_NC_020493.1_19690547-19693371	GO:0005634	GO:0005737	GO:0007165	GO:0043167	GO:0006464	GO:0016301	GO:0006950
LOC101301056_101301056_NC_020492.1_11775574-11780296	GO:0005634	GO:0007165	GO:0006464	GO:0048856	GO:0005829	GO:0016301	GO:0006950
LOC101298061_101298061_NC_020491.1_10109685-10112804	GO:0044281	GO:0016491	GO:0006629	GO:0043167	GO:0016829	GO:0009536	GO:0006950
LOC101308708_101308708_NC_020491.1_11534922-11537477	GO:0005634	GO:0003677	GO:0003700	GO:0007165	GO:0034641	GO:0009058	GO:0006950
LOC101296084_101296084_NC_020493.1_27382430-27386966	GO:0003723	GO:0005739	GO:0004518	GO:0042254	GO:0008168	GO:0009058	GO:0006950
LOC101291920_101291920_NC_020495.1_1845219-1847956	GO:0051301	GO:0016829	GO:0043167	GO:0048856	GO:0006520	GO:0009058	GO:0006950
LOC101292011_101292011_NC_020494.1_19938592-19939785	GO:0005634	GO:0003677	GO:0048856	GO:0034641	GO:0009058	GO:0007568	GO:0006950
LOC101302593_101302593_NC_020497.1_18954210-18956798	GO:0016491	GO:0009056	GO:0006629	GO:0043167	GO:0005576	GO:0006810	GO:0006950
LOC101294000_101294000_NC_020491.1_973463-975861	GO:0016887	GO:0005737	GO:0016491	GO:0043167	GO:0051082	GO:0006457	GO:0006950
LOC101308082_101308082_NC_020494.1_21986905-21991314	GO:0005634	GO:0003677	GO:0016779	GO:0043167	GO:0009058	GO:0006259	GO:0006950
LOC101296657_101296657_NC_020494.1_398310-399623	GO:0044281	GO:0043167	GO:0034655	GO:0005829	GO:0009058	GO:0006259	GO:0006950
LOC101295813_101295813_NC_020495.1_7966673-7967532	GO:0044281	GO:0043167	GO:0034655	GO:0005829	GO:0009058	GO:0006259	GO:0006950
LOC101312137_101312137_NC_020493.1_6054500-6060731	GO:0005634	GO:0003677	GO:0016779	GO:0005694	GO:0009058	GO:0006259	GO:0006950
LOC101310105_101310105_NC_020493.1_22241149-22249232	GO:0005634	GO:0051276	GO:0043167	GO:0004386	GO:0009058	GO:0006259	GO:0006950
LOC101305835_101305835_NC_020493.1_8634630-8636983	GO:0005634	GO:0003677	GO:0004518	GO:0043167	GO:0006464	GO:0006259	GO:0006950
LOC101303864_101303864_NC_020492.1_5865860-5873560	GO:0003677	GO:0016757	GO:0043167	GO:0006464	GO:0005730	GO:0006259	GO:0006950
LOC101292564_101292564_NC_020492.1_16550376-16555388	GO:0005634	GO:0003677	GO:0051276	GO:0043167	GO:0004386	GO:0006259	GO:0006950
LOC101303910_101303910_NC_020495.1_29141744-29147896	GO:0005768	GO:0007165	GO:0043167	GO:0006464	GO:0016301	GO:0005886	GO:0006950
LOC101315052_101315052_NC_020495.1_14106228-14110592	GO:0022857	GO:0007165	GO:0042592	GO:0005783	GO:0005773	GO:0005886	GO:0006950
LOC101304276_101304276_NC_020494.1_17950392-17952342	GO:0003723	GO:0005618	GO:0004518	GO:0009058	GO:0005576	GO:0005886	GO:0006950
LOC101296530_101296530_NC_020492.1_4191659-4195097	GO:0016887	GO:0005739	GO:0043167	GO:0051082	GO:0006457	GO:0005773	GO:0006950
LOC101311480_101311480_NC_020495.1_13732366-13734609	GO:0006091	GO:0016491	GO:0042592	GO:0005783	GO:0005794	GO:0005773	GO:0006950
LOC101311942_101311942_NC_020492.1_17984514-17990822	GO:0016887	GO:0003677	GO:0043167	GO:0032991	GO:0006259	GO:0005622	GO:0006950
LOC101309307_101309307_NC_020492.1_11732359-11736076	GO:0003723	GO:0016491	GO:0009056	GO:0051186	GO:0043167	GO:0005576	GO:0006950
LOC101293677_101293677_NC_020494.1_5334029-5335576	GO:0016491	GO:0009056	GO:0006629	GO:0051186	GO:0043167	GO:0005576	GO:0006950
LOC101299281_101299281_NC_020493.1_6618941-6620291	GO:0016491	GO:0009056	GO:0005618	GO:0051186	GO:0043167	GO:0005576	GO:0006950
LOC101296138_101296138_NC_020491.1_3126837-3128486	GO:0016491	GO:0009056	GO:0005618	GO:0051186	GO:0043167	GO:0005576	GO:0006950
LOC101310548_101310548_NC_020491.1_9710510-9712083	GO:0016491	GO:0009056	GO:0005618	GO:0051186	GO:0043167	GO:0005576	GO:0006950
LOC101307278_101307278_NC_020492.1_11198135-11200612	GO:0016491	GO:0009056	GO:0005618	GO:0051186	GO:0043167	GO:0005576	GO:0006950
LOC105350677_105350677_NC_020493.1_25221553-25223440	GO:0016491	GO:0009056	GO:0005618	GO:0051186	GO:0043167	GO:0005576	GO:0006950
LOC101301628_101301628_NC_020497.1_22957940-22959470	GO:0016491	GO:0009056	GO:0051186	GO:0043167	GO:0008233	GO:0005576	GO:0006950
LOC101302201_101302201_NC_020491.1_11227341-11229641	GO:0016491	GO:0009056	GO:0051186	GO:0043167	GO:0006464	GO:0005576	GO:0006950
LOC101313522_101313522_NC_020495.1_8504748-8508234	GO:0003677	GO:0016192	GO:0043167	GO:0008233	GO:0006259	GO:0005575	GO:0006950
LOC101312690_101312690_NC_020492.1_19911241-19914729	GO:0005634	GO:0009056	GO:0006464	GO:0032991	GO:0006259	GO:0003674	GO:0006950
LOC101304513_101304513_NC_020497.1_7209062-7211945	GO:0005856	GO:0006914	GO:0015031	GO:0031410	GO:0005773	GO:0003674	GO:0006950
LOC101293685_101293685_NC_020495.1_8577637-8581685	GO:0005524	GO:0016491	GO:0016021	GO:0030244	GO:0055114	GO:0004674	GO:0006468
LOC101301616_101301616_NC_020491.1_15069173-15073894	GO:0005524	GO:0050794	GO:0005515	GO:0016491	GO:0016021	GO:0004674	GO:0006468
LOC101310986_101310986_NC_020494.1_22487015-22488740	GO:0005737	GO:0006464	GO:0005783	GO:0032991	GO:0008168	GO:0051082	GO:0006457
LOC101311866_101311866_NC_020495.1_17783561-17788445	GO:0005634	GO:0003723	GO:0005737	GO:0043167	GO:0051082	GO:0006397	GO:0006457
LOC101291113_101291113_NC_020492.1_22723531-22727993	GO:0016887	GO:0005623	GO:0006913	GO:0015031	GO:0043167	GO:0042254	GO:0006412
LOC101313214_101313214_NC_020495.1_10269006-10271149	GO:0005634	GO:0006464	GO:0005829	GO:0005840	GO:0016301	GO:0019899	GO:0006412
LOC101306518_101306518_NC_020494.1_18773121-18773845	GO:0005634	GO:0003735	GO:0009056	GO:0006464	GO:0005840	GO:0019899	GO:0006412
LOC101299737_101299737_NC_020492.1_26364402-26365155	GO:0003735	GO:0022618	GO:0005829	GO:0042254	GO:0005840	GO:0019843	GO:0006412
LOC101312142_101312142_NC_020494.1_733321-735329	GO:0003735	GO:0022618	GO:0005829	GO:0042254	GO:0005840	GO:0019843	GO:0006412
LOC101294494_101294494_NC_020496.1_11216891-11218841	GO:0005737	GO:0043167	GO:0006399	GO:0006520	GO:0032991	GO:0016874	GO:0006412
LOC101311748_101311748_NC_020494.1_3503518-3509932	GO:0005739	GO:0043167	GO:0006399	GO:0006520	GO:0009536	GO:0016874	GO:0006412
LOC101295972_101295972_NC_020492.1_21557467-21559670	GO:0005634	GO:0007165	GO:0043167	GO:0006399	GO:0006520	GO:0016874	GO:0006412
LOC101306542_101306542_NC_020496.1_27956616-27959082	GO:0003723	GO:0005737	GO:0043167	GO:0006399	GO:0006520	GO:0016874	GO:0006412
LOC101296266_101296266_NC_020493.1_5846923-5851638	GO:0003723	GO:0005737	GO:0043167	GO:0006399	GO:0006520	GO:0016874	GO:0006412
LOC101303425_101303425_NC_020495.1_16107741-16110429	GO:0003723	GO:0005737	GO:0043167	GO:0006399	GO:0006520	GO:0016874	GO:0006412
LOC101300147_101300147_NC_020495.1_7172562-7177436	GO:0003723	GO:0005737	GO:0043167	GO:0006399	GO:0006520	GO:0016874	GO:0006412
LOC105349857_105349857_NC_020492.1_21476321-21477407	GO:0005975	GO:0043167	GO:0006399	GO:0006520	GO:0016874	GO:0016853	GO:0006412
LOC101301343_101301343_NC_020492.1_8813976-8815611	GO:0003735	GO:0006464	GO:0005829	GO:0005840	GO:0006457	GO:0016853	GO:0006412
LOC101304247_101304247_NC_020492.1_23874322-23877890	GO:0005737	GO:0043167	GO:0006399	GO:0006520	GO:0016874	GO:0016798	GO:0006412
psbZ_10251508_NC_015206.1_36797-36987	GO:0006091	GO:0003735	GO:0015979	GO:0005840	GO:0009536	GO:0009579	GO:0006412
rpl20_10251544_NC_015206.1_69733-70088	GO:0003735	GO:0022618	GO:0042254	GO:0005840	GO:0019843	GO:0009536	GO:0006412
LOC101292109_101292109_NC_020494.1_14822469-14824061	GO:0003735	GO:0022857	GO:0043167	GO:0008233	GO:0005840	GO:0005886	GO:0006412
LOC101292614_101292614_NC_020496.1_8119120-8122230	GO:0003735	GO:0022857	GO:0005739	GO:0005794	GO:0005840	GO:0005886	GO:0006412
LOC101295166_101295166_NC_020491.1_10959504-10960441	GO:0003723	GO:0003735	GO:0022618	GO:0005829	GO:0042254	GO:0005840	GO:0006412
LOC101308099_101308099_NC_020496.1_644966-646895	GO:0003723	GO:0003735	GO:0022618	GO:0005829	GO:0042254	GO:0005840	GO:0006412
LOC101293827_101293827_NC_020497.1_23392026-23393489	GO:0003735	GO:0005618	GO:0005829	GO:0003729	GO:0005730	GO:0005840	GO:0006412
LOC101306894_101306894_NC_020493.1_17074357-17077564	GO:0009570	GO:0003735	GO:0005739	GO:0009941	GO:0019843	GO:0000311	GO:0006412
LOC101293407_101293407_NC_020496.1_13902548-13904934	GO:0005634	GO:0003723	GO:0022618	GO:0048856	GO:0005829	GO:0032991	GO:0006397
LOC101312052_101312052_NC_020494.1_2252052-2253846	GO:0005634	GO:0003723	GO:0022618	GO:0048856	GO:0005829	GO:0032991	GO:0006397
LOC101307619_101307619_NC_020491.1_5306879-5310247	GO:0043967	GO:0000781	GO:0000790	GO:0042393	GO:0005829	GO:0010485	GO:0006348
LOC101307960_101307960_NC_020492.1_5099962-5103568	GO:0005634	GO:0003677	GO:0007165	GO:0003924	GO:0043167	GO:0009058	GO:0006259
LOC101315425_101315425_NC_020494.1_12695309-12700866	GO:0003677	GO:0016779	GO:0043167	GO:0000228	GO:0032991	GO:0009058	GO:0006259
LOC101312102_101312102_NC_020497.1_1604145-1611958	GO:0005634	GO:0003677	GO:0016779	GO:0043167	GO:0005694	GO:0009058	GO:0006259
LOC101292572_101292572_NC_020492.1_4182068-4188672	GO:0003677	GO:0016779	GO:0005829	GO:0008134	GO:0009058	GO:0005730	GO:0006259
LOC101304676_101304676_NC_020495.1_25032448-25034059	GO:0016779	GO:0003723	GO:0043167	GO:0009058	GO:0006397	GO:0005730	GO:0006259
LOC101303196_101303196_NC_020493.1_760445-766242	GO:0018108	GO:0005524	GO:0016757	GO:0004715	GO:0004703	GO:0016021	GO:0006004
LOC101306915_101306915_NC_020495.1_6458454-6463042	GO:0004601	GO:0005509	GO:0016174	GO:0016021	GO:0098869	GO:0055114	GO:0005886
LOC101298711_101298711_NC_020495.1_15935207-15942068	GO:0005768	GO:0005856	GO:0022857	GO:0007010	GO:0005198	GO:0043167	GO:0005886
LOC101308514_101308514_NC_020497.1_20728493-20731163	GO:0019748	GO:0005634	GO:0005737	GO:0008168	GO:0009058	GO:0034641	GO:0005886
LOC101303737_101303737_NC_020491.1_5198389-5201442	GO:0016746	GO:0006790	GO:0009056	GO:0051186	GO:0008233	GO:0034641	GO:0005886
LOC101306736_101306736_NC_020496.1_26843306-26848072	GO:0044281	GO:0043167	GO:0005829	GO:0034641	GO:0009058	GO:0016301	GO:0005886
LOC101300342_101300342_NC_020494.1_18955607-18957434	GO:0061024	GO:0016192	GO:0065003	GO:0043167	GO:0031410	GO:0008289	GO:0005886
LOC101304376_101304376_NC_020494.1_19461331-19465755	GO:0061024	GO:0016192	GO:0065003	GO:0043167	GO:0031410	GO:0008289	GO:0005886
LOC101300959_101300959_NC_020491.1_4756503-4763604	GO:0005524	GO:0004721	GO:0046872	GO:0006470	GO:0004672	GO:0006468	GO:0005886
LOC101310871_101310871_NC_020493.1_7130357-7132652	GO:0005768	GO:0007165	GO:0003924	GO:0015031	GO:0043167	GO:0005829	GO:0005886
LOC101298369_101298369_NC_020497.1_18088994-18091686	GO:0016192	GO:0015031	GO:0005198	GO:0031410	GO:0032991	GO:0005794	GO:0005886
LOC101307850_101307850_NC_020492.1_18886104-18888176	GO:0005515	GO:1902600	GO:0016021	GO:0033179	GO:0046961	GO:0005774	GO:0005886
LOC101304342_101304342_NC_020492.1_13521415-13525347	GO:0007165	GO:0003924	GO:0015031	GO:0043167	GO:0005794	GO:0005773	GO:0005886
LOC101303531_101303531_NC_020496.1_10365841-10371721	GO:0007165	GO:0043167	GO:0006464	GO:0016301	GO:0006950	GO:0002376	GO:0005886
LOC101301331_101301331_NC_020491.1_15064978-15067571	GO:0005525	GO:0005737	GO:0003924	GO:0005200	GO:0000226	GO:0000278	GO:0005874
LOC101296142_101296142_NC_020491.1_13528426-13530861	GO:0016192	GO:0007165	GO:0003924	GO:0015031	GO:0043167	GO:0005829	GO:0005794
LOC101305715_101305715_NC_020492.1_19735791-19738070	GO:0005525	GO:0030942	GO:0006616	GO:0003924	GO:0005829	GO:0008312	GO:0005786
LOC101312838_101312838_NC_020495.1_14746974-14749325	GO:0005525	GO:0030942	GO:0006616	GO:0003924	GO:0005829	GO:0008312	GO:0005786
LOC101291975_101291975_NC_020497.1_11681138-11684254	GO:0005634	GO:0006913	GO:0005768	GO:0015031	GO:0042254	GO:0032991	GO:0005773
LOC101295326_101295326_NC_020494.1_19203111-19210024	GO:0005635	GO:0006913	GO:0006629	GO:0005198	GO:0032991	GO:0009058	GO:0005773
LOC105350635_105350635_NC_020493.1_22394301-22398106	GO:0016779	GO:0015031	GO:0043167	GO:0005794	GO:0009058	GO:0006259	GO:0005773
LOC101297508_101297508_NC_020492.1_31633644-31636963	GO:0005737	GO:0009056	GO:0043167	GO:0006520	GO:0042254	GO:0032991	GO:0005730
LOC101310071_101310071_NC_020492.1_6127917-6130966	GO:0051276	GO:0005739	GO:0006464	GO:0032991	GO:0006810	GO:0009536	GO:0005654
LOC101294684_101294684_NC_020496.1_7995354-7996405	GO:0003677	GO:0003700	GO:0032991	GO:0008134	GO:0034641	GO:0009058	GO:0005654
LOC101301294_101301294_NC_020495.1_4861704-4865770	GO:0048856	GO:0032991	GO:0034641	GO:0009058	GO:0007568	GO:0006950	GO:0005654
LOC101302757_101302757_NC_020495.1_3540117-3540454	GO:0065003	GO:0006464	GO:0032991	GO:0009058	GO:0006259	GO:0006950	GO:0005654
LOC101303419_101303419_NC_020495.1_463447-465238	GO:0065003	GO:0006464	GO:0032991	GO:0009058	GO:0006259	GO:0006950	GO:0005654
LOC101303267_101303267_NC_020497.1_6119582-6121886	GO:0005515	GO:0061608	GO:0006607	GO:0005829	GO:0008139	GO:0005643	GO:0005654
LOC101303537_101303537_NC_020496.1_34405358-34409788	GO:0005635	GO:0006913	GO:0015031	GO:0005829	GO:0032991	GO:0003674	GO:0005654
LOC101302605_101302605_NC_020492.1_7993885-8000552	GO:0009790	GO:0042254	GO:0032991	GO:0034641	GO:0005730	GO:0000003	GO:0005654
LOC101313154_101313154_NC_020497.1_7790405-7793177	GO:0009790	GO:0040011	GO:0032991	GO:0034641	GO:0005730	GO:0000003	GO:0005654
LOC101296196_101296196_NC_020494.1_5473107-5477786	GO:0003677	GO:0006790	GO:0016491	GO:0043167	GO:0006520	GO:0009058	GO:0005622
LOC101293597_101293597_NC_020495.1_6077437-6083076	GO:0003677	GO:0016779	GO:0043167	GO:0032991	GO:0009058	GO:0006259	GO:0005622
LOC101301364_101301364_NC_020492.1_22887582-22890780	GO:0016810	GO:0044281	GO:0009056	GO:0006629	GO:0009058	GO:0034641	GO:0005576
LOC101311549_101311549_NC_020493.1_12218812-12223985	GO:0016810	GO:0044281	GO:0009056	GO:0006629	GO:0009058	GO:0034641	GO:0005576
LOC101303694_101303694_NC_020494.1_14853893-14858268	GO:0022857	GO:0005618	GO:0006629	GO:0006464	GO:0071554	GO:0009058	GO:0005576
LOC101306148_101306148_NC_020496.1_2560326-2564523	GO:0016746	GO:0006790	GO:0009056	GO:0051186	GO:0008233	GO:0034641	GO:0005575
LOC101313910_101313910_NC_020496.1_30865329-30868136	GO:0016491	GO:0042592	GO:0006629	GO:0043167	GO:0048856	GO:0009058	GO:0005575
LOC101313491_101313491_NC_020493.1_24288320-24291637	GO:0016810	GO:0044281	GO:0051186	GO:0016829	GO:0034641	GO:0009058	GO:0005575
LOC101307579_101307579_NC_020494.1_6158206-6161546	GO:0044281	GO:0016746	GO:0016491	GO:0006629	GO:0016829	GO:0009058	GO:0005575
LOC101293199_101293199_NC_020495.1_4426141-4428132	GO:0044281	GO:0016746	GO:0016491	GO:0006629	GO:0016829	GO:0009058	GO:0005575
LOC101294912_101294912_NC_020492.1_24434191-24436679	GO:0044281	GO:0016746	GO:0016491	GO:0006629	GO:0016829	GO:0009058	GO:0005575
LOC105351732_105351732_NC_020495.1_25084915-25086842	GO:0016779	GO:0022857	GO:0016491	GO:0043167	GO:0009058	GO:0006259	GO:0005575
LOC101290796_101290796_NC_020491.1_923112-926803	GO:0005525	GO:0006614	GO:0003924	GO:0009055	GO:0022900	GO:0005785	GO:0005047
LOC101313364_101313364_NC_020491.1_22283536-22291968	GO:0005524	GO:0004713	GO:0016021	GO:0007178	GO:0006468	GO:0005886	GO:0004675
LOC101297498_101297498_NC_020492.1_13242436-13249585	GO:0018108	GO:0005524	GO:0004714	GO:0016021	GO:0007178	GO:0005102	GO:0004675
LOC101314027_101314027_NC_020491.1_830432-833908	GO:0044281	GO:0006091	GO:0006629	GO:0015979	GO:0009058	GO:0009536	GO:0003674
LOC101291500_101291500_NC_020493.1_3411819-3413999	GO:0005768	GO:0016192	GO:0009056	GO:0015031	GO:0032991	GO:0007034	GO:0003674
LOC101294071_101294071_NC_020495.1_3616211-3616695	GO:0005768	GO:0016192	GO:0009056	GO:0015031	GO:0032991	GO:0007034	GO:0003674
LOC101304801_101304801_NC_020497.1_751642-753121	GO:0061024	GO:0016192	GO:0005737	GO:0015031	GO:0032991	GO:0005886	GO:0003674
LOC105350290_105350290_NC_020493.1_3414292-3416014	GO:0061024	GO:0016192	GO:0005737	GO:0015031	GO:0032991	GO:0005886	GO:0003674
LOC101292797_101292797_NC_020495.1_14156786-14157716	GO:0005737	GO:0006464	GO:0005783	GO:0032991	GO:0009058	GO:0005886	GO:0003674
LOC101301011_101301011_NC_020495.1_24930308-24932290	GO:0005525	GO:0003924	GO:0070863	GO:0070971	GO:0005794	GO:0030127	GO:0003400
LOC101309809_101309809_NC_020493.1_24019535-24022312	GO:0005856	GO:0007010	GO:0005737	GO:0003924	GO:0005198	GO:0043167	GO:0000278
LOC101304938_101304938_NC_020492.1_33214989-33216876	GO:0051301	GO:0005856	GO:0007059	GO:0032991	GO:0005694	GO:0008092	GO:0000278
LOC101297104_101297104_NC_020492.1_14410414-14413514	GO:0003676	GO:0045281	GO:0046872	GO:0005739	GO:0016021	GO:0006099	GO:0000104
LOC101303828_101303828_NC_020496.1_34411853-34414566	GO:0016491	GO:0006629	GO:0016791	GO:0048856	GO:0009058	GO:0009536	GO:0000003
LOC101309611_101309611_NC_020492.1_32731355-32733303	GO:0005975	GO:0016757	GO:0048856	GO:0005783	GO:0071554	GO:0009058	GO:0000003
LOC101306795_101306795_NC_020493.1_2829012-2835655	GO:0005634	GO:0003677	GO:0007165	GO:0048856	GO:0034641	GO:0009058	GO:0000003
LOC101301501_101301501_NC_020495.1_19119891-19121959	GO:0005634	GO:0003677	GO:0003700	GO:0048856	GO:0034641	GO:0009058	GO:0000003
LOC101290804_101290804_NC_020497.1_6697185-6699215	GO:0005634	GO:0003677	GO:0003700	GO:0048856	GO:0034641	GO:0009058	GO:0000003
LOC101295877_101295877_NC_020492.1_19307595-19310337	GO:0005634	GO:0003677	GO:0003700	GO:0048856	GO:0034641	GO:0009058	GO:0000003
LOC101292777_101292777_NC_020493.1_5687321-5690063	GO:0005634	GO:0003677	GO:0003700	GO:0048856	GO:0034641	GO:0009058	GO:0000003
LOC101295120_101295120_NC_020493.1_19734867-19738776	GO:0005634	GO:0003677	GO:0003700	GO:0048856	GO:0034641	GO:0009058	GO:0000003
LOC101301963_101301963_NC_020494.1_16063945-16067478	GO:0005634	GO:0003677	GO:0003700	GO:0048856	GO:0034641	GO:0009058	GO:0000003
LOC101306352_101306352_NC_020496.1_8502380-8505773	GO:0005634	GO:0003677	GO:0005829	GO:0048646	GO:0034641	GO:0009058	GO:0000003
LOC101298627_101298627_NC_020496.1_29487686-29489272	GO:0016491	GO:0043167	GO:0048856	GO:0021700	GO:0009058	GO:0007568	GO:0000003
LOC101306515_101306515_NC_020494.1_16306483-16310264	GO:0005634	GO:0003677	GO:0034641	GO:0009058	GO:0006950	GO:0007049	GO:0000003
LOC101292631_101292631_NC_020497.1_5691135-5694812	GO:0009790	GO:0005634	GO:0006464	GO:0005829	GO:0032991	GO:0006950	GO:0000003
LOC101305323_101305323_NC_020497.1_20943507-20947233	GO:0022857	GO:0016491	GO:0042592	GO:0043167	GO:0048856	GO:0005886	GO:0000003
LOC101307165_101307165_NC_020492.1_7004360-7010728	GO:0009790	GO:0043167	GO:0006464	GO:0048646	GO:0016301	GO:0005886	GO:0000003
LOC101296537_101296537_NC_020492.1_18555997-18558607	GO:0019748	GO:0022857	GO:0048856	GO:0021700	GO:0009058	GO:0005773	GO:0000003
LOC101309167_101309167_NC_020495.1_28221625-28228374	GO:0009056	GO:0043167	GO:0006464	GO:0048856	GO:0008233	GO:0005622	GO:0000003
LOC101293350_101293350_NC_020497.1_3464358-3466495	GO:0016491	GO:0006629	GO:0022607	GO:0043167	GO:0048646	GO:0005575	GO:0000003
LOC101309845_101309845_NC_020496.1_736942-741598	GO:0005634	GO:0005737	GO:0048856	GO:0034641	GO:0009058	GO:0003674	GO:0000003
LOC101299414_101299414_NC_020491.1_8554282-8558407	GO:0006281	GO:0090305	GO:0003677	GO:0008270	GO:0004519	GO:0140078
LOC101293643_101293643_NC_020492.1_2624051-2625853	GO:0003854	GO:0050662	GO:0016021	GO:0047568	GO:0055114	GO:0102294
LOC101310968_101310968_NC_020493.1_12402877-12408378	GO:0008184	GO:0030170	GO:0005737	GO:0102499	GO:0005980	GO:0102250
LOC101292780_101292780_NC_020493.1_15369307-15372822	GO:0003676	GO:0004523	GO:0005515	GO:0036459	GO:0006508	GO:0090502
LOC101306577_101306577_NC_020492.1_6965609-6968375	GO:0016616	GO:0046872	GO:0016999	GO:0044281	GO:0055114	GO:0071704
LOC101314516_101314516_NC_020491.1_22370856-22372741	GO:0046872	GO:0032041	GO:0000118	GO:0045944	GO:0070933	GO:0070932
LOC101300675_101300675_NC_020497.1_21927069-21930108	GO:0051555	GO:0045431	GO:0045486	GO:0046872	GO:0080167	GO:0055114
LOC101293136_101293136_NC_020491.1_19561686-19564329	GO:0008270	GO:0045551	GO:0046029	GO:0051287	GO:0052747	GO:0055114
LOC101308286_101308286_NC_020495.1_9317845-9320770	GO:0005829	GO:0004024	GO:0008270	GO:0051903	GO:0046294	GO:0055114
LOC101292737_101292737_NC_020491.1_6683225-6685400	GO:0005777	GO:0010181	GO:0009695	GO:0016629	GO:0031408	GO:0055114
LOC105350272_105350272_NC_020493.1_3011375-3014095	GO:0055085	GO:0022857	GO:0032440	GO:0008643	GO:0016021	GO:0055114
LOC101311619_101311619_NC_020491.1_2498633-2502129	GO:0009507	GO:0004665	GO:0008977	GO:0033730	GO:0006571	GO:0055114
LOC101291175_101291175_NC_020491.1_12303758-12306575	GO:0046274	GO:0005507	GO:0048046	GO:0016021	GO:0055114	GO:0052716
LOC101314321_101314321_NC_020491.1_9294838-9298099	GO:0046274	GO:0005507	GO:0048046	GO:0016021	GO:0055114	GO:0052716
LOC101308463_101308463_NC_020495.1_5525606-5529029	GO:0008219	GO:0016491	GO:0007165	GO:0005618	GO:0043167	GO:0048856
LOC101290942_101290942_NC_020493.1_21126510-21129161	GO:0005975	GO:0003723	GO:0046872	GO:0016021	GO:0042973	GO:0046658
LOC101307669_101307669_NC_020492.1_32483125-32485547	GO:0006094	GO:0004347	GO:0006096	GO:0016021	GO:0042973	GO:0046658
LOC101314633_101314633_NC_020493.1_3043779-3047656	GO:0004503	GO:0046872	GO:0004097	GO:0009543	GO:0055114	GO:0046148
LOC101305148_101305148_NC_020493.1_9219817-9223712	GO:0006814	GO:0015299	GO:0098662	GO:0055067	GO:0016021	GO:0044464
LOC101313822_101313822_NC_020496.1_717274-718530	GO:0005634	GO:0003677	GO:0003700	GO:0034641	GO:0009058	GO:0044403
LOC101300810_101300810_NC_020494.1_212335-214293	GO:0005634	GO:0003700	GO:0044212	GO:0016021	GO:0030154	GO:0043565
LOC101313723_101313723_NC_020496.1_23958678-23961493	GO:0005737	GO:0043167	GO:0032991	GO:0004386	GO:0008135	GO:0043226
LOC101293781_101293781_NC_020495.1_1049079-1050692	GO:0044281	GO:0005975	GO:0005737	GO:0016491	GO:0009056	GO:0043167
LOC101302448_101302448_NC_020494.1_22874421-22877640	GO:0044281	GO:0005975	GO:0005737	GO:0016491	GO:0009056	GO:0043167
LOC101302296_101302296_NC_020491.1_13779893-13785803	GO:0044281	GO:0005777	GO:0016491	GO:0009056	GO:0006629	GO:0043167
LOC101313099_101313099_NC_020493.1_4649581-4652018	GO:0005856	GO:0007010	GO:0005737	GO:0003924	GO:0005198	GO:0043167
LOC101304579_101304579_NC_020495.1_14831685-14836722	GO:0005856	GO:0007010	GO:0005737	GO:0003924	GO:0005198	GO:0043167
LOC101296022_101296022_NC_020496.1_32112948-32115267	GO:0005856	GO:0007010	GO:0005737	GO:0003924	GO:0005198	GO:0043167
LOC101292553_101292553_NC_020497.1_22539399-22542235	GO:0005856	GO:0007010	GO:0005737	GO:0003924	GO:0005198	GO:0043167
LOC101310741_101310741_NC_020491.1_14338539-14342640	GO:0005524	GO:0097255	GO:0035267	GO:0032508	GO:0031011	GO:0043139
LOC101313709_101313709_NC_020495.1_14794675-14796727	GO:0042910	GO:0017119	GO:0006855	GO:0015297	GO:0016021	GO:0042908
LOC101292940_101292940_NC_020491.1_10997307-10999999	GO:0042910	GO:0017119	GO:0006855	GO:0015297	GO:0016021	GO:0042908
LOC101300303_101300303_NC_020492.1_16878109-16879845	GO:0051301	GO:0000902	GO:0009058	GO:0003674	GO:0007049	GO:0040007
LOC101295118_101295118_NC_020493.1_7887705-7890527	GO:0000902	GO:0043167	GO:0006464	GO:0016301	GO:0005886	GO:0040007
LOC101305867_101305867_NC_020496.1_1754833-1757633	GO:0005737	GO:0048856	GO:0005783	GO:0016301	GO:0005886	GO:0040007
LOC101304128_101304128_NC_020491.1_12705763-12709108	GO:0022857	GO:0000902	GO:0030154	GO:0005783	GO:0000003	GO:0040007
LOC101292478_101292478_NC_020492.1_917316-919449	GO:0009056	GO:0000902	GO:0030154	GO:0003674	GO:0000003	GO:0040007
LOC101309579_101309579_NC_020491.1_8859294-8862340	GO:0035597	GO:0005739	GO:0005829	GO:0051539	GO:0045736	GO:0035600
LOC105350857_105350857_NC_020493.1_17484424-17485634	GO:0006790	GO:0005737	GO:0009056	GO:0051186	GO:0016829	GO:0034641
LOC101299626_101299626_NC_020492.1_11164278-11166586	GO:0044281	GO:0005975	GO:0006091	GO:0009056	GO:0016829	GO:0034641
LOC101300606_101300606_NC_020493.1_22751601-22753716	GO:0044281	GO:0005975	GO:0006091	GO:0009056	GO:0016829	GO:0034641
LOC101295234_101295234_NC_020495.1_24679462-24684225	GO:0044281	GO:0016491	GO:0043167	GO:0071941	GO:0009058	GO:0034641
LOC101303114_101303114_NC_020494.1_14016197-14018901	GO:0051186	GO:0043167	GO:0006520	GO:0008168	GO:0009058	GO:0034641
LOC101297877_101297877_NC_020497.1_13016100-13020765	GO:0051186	GO:0043167	GO:0006520	GO:0008168	GO:0009058	GO:0034641
LOC101297180_101297180_NC_020491.1_4659153-4665538	GO:0009056	GO:0051186	GO:0043167	GO:0006520	GO:0009058	GO:0034641
LOC101291759_101291759_NC_020497.1_13960399-13963062	GO:0044281	GO:0005634	GO:0016491	GO:0005829	GO:0009058	GO:0034641
LOC101309449_101309449_NC_020495.1_17644988-17646194	GO:0044281	GO:0016746	GO:0016491	GO:0051186	GO:0005829	GO:0034641
LOC101299420_101299420_NC_020497.1_16909873-16915420	GO:0006091	GO:0016491	GO:0003924	GO:0005739	GO:0043167	GO:0032991
LOC101299709_101299709_NC_020497.1_16918740-16923433	GO:0006091	GO:0016491	GO:0003924	GO:0005739	GO:0043167	GO:0032991
LOC101298269_101298269_NC_020497.1_18168055-18173577	GO:0005635	GO:0006913	GO:0015031	GO:0005198	GO:0042254	GO:0032991
LOC101308844_101308844_NC_020493.1_3459728-3466889	GO:0005634	GO:0051276	GO:0009056	GO:0140014	GO:0007059	GO:0032991
LOC101307444_101307444_NC_020497.1_10967327-10967823	GO:0005634	GO:0005737	GO:0009056	GO:0043167	GO:0006464	GO:0032991
LOC101301758_101301758_NC_020493.1_9895279-9898017	GO:0005634	GO:0016746	GO:0043167	GO:0005829	GO:0006399	GO:0032991
LOC101300240_101300240_NC_020494.1_14524285-14531226	GO:0016192	GO:0015031	GO:0005198	GO:0031410	GO:0005794	GO:0032991
LOC101298124_101298124_NC_020495.1_4642261-4648848	GO:0016192	GO:0015031	GO:0005198	GO:0031410	GO:0005794	GO:0032991
LOC101305829_101305829_NC_020493.1_7838467-7844237	GO:0016192	GO:0015031	GO:0005198	GO:0031410	GO:0005794	GO:0032991
LOC101298235_101298235_NC_020496.1_11413230-11423277	GO:0016192	GO:0015031	GO:0005198	GO:0031410	GO:0005794	GO:0032991
LOC101302463_101302463_NC_020495.1_17210426-17214035	GO:0016192	GO:0015031	GO:0005198	GO:0031410	GO:0005794	GO:0032991
LOC101291659_101291659_NC_020491.1_3561731-3566677	GO:0006605	GO:0005737	GO:0003924	GO:0043167	GO:0005783	GO:0032991
LOC101308058_101308058_NC_020493.1_7084634-7086389	GO:0016206	GO:0102084	GO:0016020	GO:0046983	GO:0102938	GO:0032259
LOC101303260_101303260_NC_020491.1_2472237-2478278	GO:0102803	GO:0046872	GO:0008168	GO:0055114	GO:0102805	GO:0032259
LOC101302778_101302778_NC_020491.1_2475356-2477057	GO:0102803	GO:0046872	GO:0008168	GO:0055114	GO:0102805	GO:0032259
LOC101303545_101303545_NC_020491.1_2482056-2483676	GO:0102803	GO:0046872	GO:0008168	GO:0055114	GO:0102805	GO:0032259
LOC101308523_101308523_NC_020492.1_2021981-2024766	GO:0044281	GO:0005737	GO:0006629	GO:0005783	GO:0009058	GO:0030674
LOC101307924_101307924_NC_020491.1_12888615-12894220	GO:0051015	GO:0005975	GO:0004338	GO:0016021	GO:0007015	GO:0030674
LOC101295446_101295446_NC_020496.1_33370669-33381987	GO:0005524	GO:0016021	GO:0004674	GO:0008889	GO:0006468	GO:0030247
LOC101314404_101314404_NC_020496.1_38042709-38046009	GO:0005524	GO:0016021	GO:0004674	GO:0008889	GO:0006468	GO:0030247
LOC101291057_101291057_NC_020495.1_4094499-4097268	GO:0005524	GO:0016021	GO:0004674	GO:0008889	GO:0006468	GO:0030247
LOC105351466_105351466_NC_020495.1_4089741-4092993	GO:0005524	GO:0016021	GO:0004674	GO:0008889	GO:0006468	GO:0030247
LOC101307544_101307544_NC_020497.1_8972929-8975114	GO:0005524	GO:0016021	GO:0004674	GO:0008889	GO:0006468	GO:0030247
LOC101298927_101298927_NC_020491.1_3176741-3179196	GO:0005524	GO:0016021	GO:0004674	GO:0008889	GO:0006468	GO:0030247
LOC101298925_101298925_NC_020496.1_27400940-27403567	GO:0005524	GO:0005509	GO:0016021	GO:0004674	GO:0006468	GO:0030247
LOC101291613_101291613_NC_020493.1_7777607-7780990	GO:0005524	GO:0005509	GO:0016021	GO:0004674	GO:0006468	GO:0030247
LOC101301913_101301913_NC_020491.1_11516945-11521061	GO:0005524	GO:0048544	GO:0016021	GO:0004674	GO:0006468	GO:0030246
LOC101314685_101314685_NC_020496.1_14901041-14903337	GO:0018108	GO:0005524	GO:0004714	GO:0016021	GO:0004674	GO:0030246
LOC101314455_101314455_NC_020494.1_7005180-7011677	GO:0005634	GO:0009056	GO:0005829	GO:0032991	GO:0008233	GO:0030234
LOC101305602_101305602_NC_020497.1_20485012-20487399	GO:0051301	GO:0005634	GO:0003677	GO:0015031	GO:0006464	GO:0030234
LOC101300565_101300565_NC_020491.1_15030595-15032599	GO:0004129	GO:0050790	GO:0006123	GO:1902600	GO:0005751	GO:0030234
LOC101315277_101315277_NC_020491.1_15829581-15832852	GO:0005975	GO:0009056	GO:0005618	GO:0071554	GO:0005576	GO:0030234
LOC101292205_101292205_NC_020494.1_11716781-11719128	GO:0005975	GO:0009056	GO:0005618	GO:0071554	GO:0005576	GO:0030234
LOC101302349_101302349_NC_020494.1_19411748-19414397	GO:0005975	GO:0009056	GO:0005618	GO:0071554	GO:0005576	GO:0030234
LOC101297929_101297929_NC_020494.1_11710656-11712813	GO:0005975	GO:0009056	GO:0005618	GO:0071554	GO:0005576	GO:0030234
LOC101298722_101298722_NC_020496.1_3342098-3344205	GO:0005975	GO:0009056	GO:0005618	GO:0071554	GO:0005576	GO:0030234
LOC101295060_101295060_NC_020496.1_25239068-25242397	GO:0005975	GO:0009056	GO:0005618	GO:0071554	GO:0005576	GO:0030234
LOC105349502_105349502_NC_020491.1_16472595-16473226	GO:0005975	GO:0009056	GO:0005618	GO:0071554	GO:0005576	GO:0030234
LOC101300055_101300055_NC_020495.1_8149419-8152039	GO:0005975	GO:0009056	GO:0005618	GO:0071554	GO:0005576	GO:0030234
LOC101300386_101300386_NC_020497.1_7087553-7090180	GO:0005975	GO:0009056	GO:0005618	GO:0071554	GO:0005576	GO:0030234
LOC101306089_101306089_NC_020497.1_20009907-20012032	GO:0005975	GO:0009056	GO:0005618	GO:0071554	GO:0005576	GO:0030234
LOC105353113_105353113_NC_020497.1_20015892-20018984	GO:0005975	GO:0009056	GO:0005618	GO:0071554	GO:0005576	GO:0030234
LOC101295030_101295030_NC_020493.1_10966517-10968568	GO:0005656	GO:0016020	GO:0097344	GO:0005515	GO:0006364	GO:0030174
LOC101292933_101292933_NC_020497.1_14033774-14043906	GO:0005789	GO:0008270	GO:0090114	GO:0000139	GO:0006886	GO:0030127
LOC101299769_101299769_NC_020495.1_25679962-25685757	GO:0005515	GO:0016192	GO:0005198	GO:0000139	GO:0006886	GO:0030126
LOC101307944_101307944_NC_020492.1_4843915-4847180	GO:0005634	GO:0005737	GO:0090404	GO:0005515	GO:0009860	GO:0030036
LOC101298915_101298915_NC_020496.1_26457956-26460120	GO:0005524	GO:0005515	GO:0005737	GO:0032147	GO:0004674	GO:0023014
LOC101295063_101295063_NC_020496.1_35027740-35029953	GO:0005769	GO:0005794	GO:0005886	GO:0072546	GO:0098588	GO:0022890
LOC101306528_101306528_NC_020495.1_13472183-13474578	GO:0005506	GO:0009808	GO:0016021	GO:0055114	GO:0016710	GO:0020037
LOC101296700_101296700_NC_020496.1_25166856-25168216	GO:0005737	GO:0009056	GO:0043167	GO:0006464	GO:0032991	GO:0019899
LOC101307725_101307725_NC_020497.1_7482713-7483876	GO:0006605	GO:0022857	GO:0005737	GO:0005783	GO:0032991	GO:0019899
LOC101300645_101300645_NC_020496.1_24573918-24581265	GO:0005634	GO:0006913	GO:0003723	GO:0005737	GO:0015031	GO:0019899
LOC101308740_101308740_NC_020492.1_32723432-32725106	GO:0009056	GO:0006464	GO:0005575	GO:0016301	GO:0006950	GO:0019899
LOC101309516_101309516_NC_020493.1_13156375-13158838	GO:0005635	GO:0005737	GO:0032991	GO:0030234	GO:0006810	GO:0019899
LOC105351100_105351100_NC_020494.1_15562904-15564126	GO:0005634	GO:0005856	GO:0005737	GO:0009056	GO:0006464	GO:0019899
LOC101304467_101304467_NC_020493.1_27830675-27830997	GO:0051276	GO:0032991	GO:0034641	GO:0009058	GO:0005654	GO:0019899
LOC101294073_101294073_NC_020495.1_7022500-7027311	GO:0032991	GO:0008134	GO:0034641	GO:0009058	GO:0005654	GO:0019899
LOC101291620_101291620_NC_020494.1_22561869-22564374	GO:0016887	GO:0009056	GO:0032991	GO:0008233	GO:0005622	GO:0019899
LOC101311578_101311578_NC_020495.1_22887499-22892734	GO:0016887	GO:0009056	GO:0032991	GO:0008233	GO:0005622	GO:0019899
LOC101296387_101296387_NC_020495.1_24698978-24702041	GO:0016887	GO:0009056	GO:0032991	GO:0008233	GO:0005622	GO:0019899
LOC101303942_101303942_NC_020491.1_11650537-11654307	GO:0005783	GO:0005794	GO:0005515	GO:0019706	GO:0006612	GO:0018230
SK_101308883_NC_020496.1_3820653-3824762	GO:0005524	GO:0007165	GO:0005829	GO:0004674	GO:0018105	GO:0018107
LOC101315417_101315417_NC_020493.1_24358469-24361182	GO:0016746	GO:0043167	GO:0006464	GO:0008168	GO:0034641	GO:0016874
LOC101294471_101294471_NC_020495.1_6156781-6159302	GO:0043167	GO:0006520	GO:0034641	GO:0009058	GO:0016301	GO:0016874
LOC105349366_105349366_NC_020497.1_14225513-14226762	GO:0044281	GO:0043167	GO:0034641	GO:0009058	GO:0009536	GO:0016874
LOC101293239_101293239_NC_020497.1_21740973-21747036	GO:0044281	GO:0043167	GO:0034641	GO:0009058	GO:0009536	GO:0016874
LOC101297972_101297972_NC_020497.1_21745032-21747033	GO:0044281	GO:0043167	GO:0034641	GO:0009058	GO:0009536	GO:0016874
LOC101290927_101290927_NC_020492.1_2312189-2316312	GO:0044281	GO:0043167	GO:0034641	GO:0009058	GO:0009536	GO:0016874
LOC101311382_101311382_NC_020495.1_1511621-1516295	GO:0051301	GO:0005737	GO:0000902	GO:0043167	GO:0009058	GO:0016874
LOC101295861_101295861_NC_020497.1_21798552-21802139	GO:0044281	GO:0005737	GO:0051186	GO:0034641	GO:0009058	GO:0016874
LOC101311297_101311297_NC_020496.1_8076491-8082504	GO:0044281	GO:0005737	GO:0006629	GO:0032991	GO:0009058	GO:0016874
LOC101299334_101299334_NC_020497.1_5354409-5359483	GO:0044281	GO:0005737	GO:0006629	GO:0032991	GO:0009058	GO:0016874
LOC101291423_101291423_NC_020494.1_19913678-19916194	GO:0016746	GO:0009056	GO:0043167	GO:0006464	GO:0005829	GO:0016874
LOC101309868_101309868_NC_020491.1_8850721-8852959	GO:0016746	GO:0043167	GO:0006464	GO:0008168	GO:0005575	GO:0016874
LOC101295043_101295043_NC_020494.1_20180706-20182640	GO:0044281	GO:0005829	GO:0005794	GO:0071554	GO:0034641	GO:0016853
LOC101311222_101311222_NC_020497.1_16526384-16529272	GO:0044281	GO:0005975	GO:0006091	GO:0009056	GO:0034641	GO:0016853
LOC101292721_101292721_NC_020496.1_12504836-12508309	GO:0006520	GO:0008168	GO:0034641	GO:0009058	GO:0009536	GO:0016853
LOC101312605_101312605_NC_020492.1_16422989-16425504	GO:0044281	GO:0006629	GO:0043167	GO:0008289	GO:0009536	GO:0016853
LOC101296775_101296775_NC_020495.1_22211722-22214723	GO:0044281	GO:0005975	GO:0043167	GO:0034641	GO:0009058	GO:0016853
LOC101305363_101305363_NC_020494.1_16260741-16262336	GO:0044281	GO:0043167	GO:0006464	GO:0008233	GO:0009058	GO:0016853
LOC101300786_101300786_NC_020492.1_26459511-26461711	GO:0044281	GO:0016491	GO:0051186	GO:0006629	GO:0009058	GO:0016853
LOC101303741_101303741_NC_020491.1_13906600-13909599	GO:0044281	GO:0005975	GO:0005737	GO:0006629	GO:0009058	GO:0016853
LOC101292864_101292864_NC_020492.1_22492494-22496728	GO:0005737	GO:0016491	GO:0006629	GO:0005783	GO:0009058	GO:0016853
LOC101294268_101294268_NC_020495.1_19415473-19421179	GO:0016757	GO:0005737	GO:0006464	GO:0005783	GO:0009058	GO:0016853
LOC101297876_101297876_NC_020497.1_9873035-9875882	GO:0006464	GO:0005829	GO:0006457	GO:0005773	GO:0005886	GO:0016853
LOC105349790_105349790_NC_020492.1_18302427-18303961	GO:0044281	GO:0043167	GO:0006464	GO:0009058	GO:0005576	GO:0016853
LOC101299677_101299677_NC_020495.1_23453441-23454622	GO:0016757	GO:0043167	GO:0006464	GO:0009058	GO:0005575	GO:0016853
LOC101296352_101296352_NC_020492.1_19940075-19941495	GO:0043167	GO:0006259	GO:0005622	GO:0007049	GO:0000003	GO:0016853
LOC101306100_101306100_NC_020492.1_10222499-10225172	GO:0005975	GO:0009056	GO:0043167	GO:0006464	GO:0016301	GO:0016798
LOC101295262_101295262_NC_020491.1_346695-350369	GO:0005634	GO:0005975	GO:0005739	GO:0006399	GO:0008168	GO:0016798
LOC101293170_101293170_NC_020492.1_31103862-31110363	GO:0003677	GO:0016829	GO:0043167	GO:0006259	GO:0006950	GO:0016798
LOC101292147_101292147_NC_020496.1_17406835-17411395	GO:0003677	GO:0043167	GO:0016829	GO:0006259	GO:0006950	GO:0016798
LOC105353389_105353389_NC_020491.1_6686831-6687565	GO:0005975	GO:0016779	GO:0004518	GO:0009058	GO:0006259	GO:0016798
LOC101313046_101313046_NC_020496.1_24738384-24741364	GO:0005975	GO:0005618	GO:0071554	GO:0005576	GO:0005886	GO:0016798
LOC101294652_101294652_NC_020494.1_332405-335739	GO:0005975	GO:0022607	GO:0048646	GO:0005783	GO:0005794	GO:0016798
LOC101293028_101293028_NC_020496.1_2479333-2481063	GO:0016887	GO:0005975	GO:0043167	GO:0071554	GO:0005576	GO:0016798
LOC101305041_101305041_NC_020492.1_9344341-9345595	GO:0005975	GO:0016757	GO:0005618	GO:0071554	GO:0005576	GO:0016798
LOC101301079_101301079_NC_020493.1_2176417-2178299	GO:0005975	GO:0016757	GO:0005618	GO:0071554	GO:0005576	GO:0016798
LOC101314468_101314468_NC_020495.1_13930083-13931803	GO:0005975	GO:0016757	GO:0005618	GO:0071554	GO:0005576	GO:0016798
LOC101293098_101293098_NC_020495.1_20533321-20535983	GO:0005975	GO:0016757	GO:0005618	GO:0071554	GO:0005576	GO:0016798
LOC101304984_101304984_NC_020496.1_26775982-26777660	GO:0005975	GO:0016757	GO:0005618	GO:0071554	GO:0005576	GO:0016798
LOC101305281_101305281_NC_020496.1_26780054-26781758	GO:0005975	GO:0016757	GO:0005618	GO:0071554	GO:0005576	GO:0016798
LOC101309802_101309802_NC_020493.1_187620-190192	GO:0005975	GO:0016757	GO:0005618	GO:0071554	GO:0005576	GO:0016798
LOC101291797_101291797_NC_020493.1_1076738-1078376	GO:0005975	GO:0016757	GO:0005618	GO:0071554	GO:0005576	GO:0016798
LOC101292093_101292093_NC_020493.1_1080804-1083395	GO:0005975	GO:0016757	GO:0005618	GO:0071554	GO:0005576	GO:0016798
LOC101307095_101307095_NC_020493.1_4371144-4372943	GO:0005975	GO:0016757	GO:0005618	GO:0071554	GO:0005576	GO:0016798
LOC101309724_101309724_NC_020494.1_18859826-18862684	GO:0005975	GO:0016757	GO:0005618	GO:0071554	GO:0005576	GO:0016798
LOC101307204_101307204_NC_020495.1_6477966-6479802	GO:0005975	GO:0016757	GO:0005618	GO:0071554	GO:0005576	GO:0016798
LOC101304112_101304112_NC_020496.1_26769968-26771392	GO:0005975	GO:0016757	GO:0005618	GO:0071554	GO:0005576	GO:0016798
LOC101300167_101300167_NC_020496.1_35258861-35261617	GO:0005975	GO:0016757	GO:0005618	GO:0071554	GO:0005576	GO:0016798
LOC101292849_101292849_NC_020497.1_11755373-11757024	GO:0005975	GO:0016757	GO:0005618	GO:0071554	GO:0005576	GO:0016798
LOC101306522_101306522_NC_020494.1_14245794-14248448	GO:0005975	GO:0016757	GO:0005618	GO:0071554	GO:0005576	GO:0016798
LOC101303827_101303827_NC_020496.1_26743704-26746144	GO:0005975	GO:0016757	GO:0005618	GO:0016791	GO:0005576	GO:0016798
LOC101313637_101313637_NC_020491.1_8235976-8239452	GO:0005975	GO:0009056	GO:0071554	GO:0008233	GO:0005575	GO:0016798
LOC101293142_101293142_NC_020491.1_8226765-8231999	GO:0005975	GO:0009056	GO:0071554	GO:0008233	GO:0005575	GO:0016798
LOC101300374_101300374_NC_020496.1_5408605-5410210	GO:0005975	GO:0009056	GO:0071554	GO:0008233	GO:0005575	GO:0016798
LOC101292085_101292085_NC_020492.1_27386951-27392638	GO:0009790	GO:0005975	GO:0009056	GO:0009536	GO:0000003	GO:0016798
LOC101311512_101311512_NC_020491.1_14347396-14352595	GO:0005524	GO:0005516	GO:0070588	GO:0016021	GO:0005388	GO:0016787
LOC105349783_105349783_NC_020492.1_17857952-17859027	GO:0006790	GO:0005737	GO:0051186	GO:0043167	GO:0034641	GO:0016765
LOC101298850_101298850_NC_020492.1_17845543-17846775	GO:0006790	GO:0005737	GO:0051186	GO:0043167	GO:0034641	GO:0016765
LOC101302168_101302168_NC_020495.1_25886755-25888172	GO:0006790	GO:0005737	GO:0051186	GO:0043167	GO:0034641	GO:0016765
LOC101314168_101314168_NC_020493.1_12072621-12073982	GO:0006790	GO:0005737	GO:0051186	GO:0016829	GO:0034641	GO:0016765
LOC101306630_101306630_NC_020495.1_8302137-8303619	GO:0006790	GO:0005737	GO:0051186	GO:0016829	GO:0034641	GO:0016765
LOC101307494_101307494_NC_020495.1_8307364-8308615	GO:0006790	GO:0005737	GO:0051186	GO:0016829	GO:0034641	GO:0016765
LOC101311975_101311975_NC_020496.1_7409696-7413884	GO:0051186	GO:0034641	GO:0009058	GO:0009536	GO:0009579	GO:0016765
LOC101315076_101315076_NC_020496.1_19391917-19396994	GO:0044281	GO:0051186	GO:0006629	GO:0009058	GO:0009536	GO:0016765
LOC101291090_101291090_NC_020491.1_16391702-16394082	GO:0044281	GO:0006790	GO:0051186	GO:0043167	GO:0009058	GO:0016765
LOC101306078_101306078_NC_020491.1_1257755-1262102	GO:0044281	GO:0005623	GO:0032991	GO:0034641	GO:0009058	GO:0016765
LOC101297871_101297871_NC_020497.1_458228-460661	GO:0005737	GO:0051186	GO:0006464	GO:0034641	GO:0009058	GO:0016765
LOC101292017_101292017_NC_020494.1_22624907-22628313	GO:0044281	GO:0005739	GO:0051186	GO:0006629	GO:0009058	GO:0016765
LOC101299914_101299914_NC_020492.1_10894794-10901587	GO:0044281	GO:0005737	GO:0006629	GO:0005783	GO:0009058	GO:0016765
LOC101302957_101302957_NC_020496.1_24656726-24659203	GO:0005634	GO:0005515	GO:0031123	GO:0003729	GO:0006397	GO:0016740
LOC101312865_101312865_NC_020497.1_14784377-14788601	GO:0004842	GO:0016746	GO:0007166	GO:0070696	GO:0016874	GO:0016567
LOC101302105_101302105_NC_020491.1_10222372-10229251	GO:0016021	GO:0004842	GO:0005515	GO:0016746	GO:0016874	GO:0016567
LOC101302411_101302411_NC_020492.1_8827647-8831790	GO:0016021	GO:0004839	GO:0004842	GO:0005515	GO:0016746	GO:0016567
LOC101303575_101303575_NC_020492.1_16012130-16013970	GO:0005634	GO:0043167	GO:0006464	GO:0032991	GO:0034641	GO:0016301
LOC101315196_101315196_NC_020492.1_17559392-17561919	GO:0016192	GO:0005737	GO:0043167	GO:0006464	GO:0032991	GO:0016301
LOC101304912_101304912_NC_020497.1_13299180-13303266	GO:0005634	GO:0005737	GO:0006464	GO:0032991	GO:0030234	GO:0016301
LOC101306921_101306921_NC_020495.1_17509137-17515575	GO:0005975	GO:0043167	GO:0006464	GO:0071554	GO:0009058	GO:0016301
LOC101308744_101308744_NC_020492.1_17869837-17871713	GO:0044281	GO:0004518	GO:0051186	GO:0043167	GO:0009058	GO:0016301
LOC101304515_101304515_NC_020491.1_15210220-15215452	GO:0044281	GO:0005975	GO:0016829	GO:0043167	GO:0009058	GO:0016301
LOC101299781_101299781_NC_020496.1_5323304-5327023	GO:0016810	GO:0005737	GO:0006629	GO:0043167	GO:0009058	GO:0016301
LOC105349276_105349276_NC_020492.1_29259457-29260530	GO:0044281	GO:0016779	GO:0051186	GO:0034641	GO:0009058	GO:0016301
LOC101300221_101300221_NC_020492.1_29257714-29262132	GO:0044281	GO:0016779	GO:0051186	GO:0034641	GO:0009058	GO:0016301
LOC101313747_101313747_NC_020497.1_3160717-3165574	GO:0044281	GO:0016779	GO:0043167	GO:0034641	GO:0009058	GO:0016301
LOC101293304_101293304_NC_020495.1_22004194-22008724	GO:0044281	GO:0016757	GO:0043167	GO:0034641	GO:0009058	GO:0016301
LOC101301480_101301480_NC_020494.1_18637259-18646642	GO:0044281	GO:0005739	GO:0043167	GO:0034641	GO:0009058	GO:0016301
LOC101310115_101310115_NC_020494.1_20560861-20563817	GO:0044281	GO:0005737	GO:0043167	GO:0034641	GO:0009058	GO:0016301
LOC101308105_101308105_NC_020496.1_22563215-22568347	GO:0007165	GO:0043167	GO:0006464	GO:0034641	GO:0009058	GO:0016301
LOC101306611_101306611_NC_020493.1_25276671-25281971	GO:0007165	GO:0043167	GO:0006464	GO:0034641	GO:0009058	GO:0016301
LOC101309076_101309076_NC_020496.1_22545958-22550943	GO:0007165	GO:0043167	GO:0006464	GO:0034641	GO:0009058	GO:0016301
LOC101291550_101291550_NC_020496.1_34903413-34906087	GO:0044281	GO:0005634	GO:0005829	GO:0034641	GO:0009058	GO:0016301
LOC101308866_101308866_NC_020494.1_18213089-18215633	GO:0005634	GO:0003677	GO:0003700	GO:0034641	GO:0009058	GO:0016301
LOC101312922_101312922_NC_020494.1_18209827-18212590	GO:0005634	GO:0003677	GO:0003700	GO:0034641	GO:0009058	GO:0016301
LOC101314391_101314391_NC_020496.1_17345094-17348515	GO:0044281	GO:0005975	GO:0005739	GO:0006629	GO:0009058	GO:0016301
LOC101312464_101312464_NC_020496.1_33424328-33427283	GO:0005737	GO:0016491	GO:0043167	GO:0006520	GO:0009058	GO:0016301
LOC101301220_101301220_NC_020496.1_25479432-25484665	GO:0005768	GO:0006629	GO:0006464	GO:0005794	GO:0009058	GO:0016301
LOC101307539_101307539_NC_020497.1_20034752-20036474	GO:0005634	GO:0005737	GO:0007165	GO:0043167	GO:0006464	GO:0016301
CDPK1_101299121_NC_020491.1_8561475-8565242	GO:0005634	GO:0005737	GO:0007165	GO:0043167	GO:0006464	GO:0016301
LOC101290762_101290762_NC_020495.1_1784697-1788845	GO:0005634	GO:0005737	GO:0007165	GO:0043167	GO:0006464	GO:0016301
LOC101298539_101298539_NC_020497.1_2932276-2936767	GO:0005634	GO:0005737	GO:0007165	GO:0043167	GO:0006464	GO:0016301
LOC101310764_101310764_NC_020497.1_22365116-22371514	GO:0055085	GO:0007165	GO:0005737	GO:0043167	GO:0006464	GO:0016301
LOC101296574_101296574_NC_020495.1_28454363-28456974	GO:0016779	GO:0043167	GO:0006464	GO:0009058	GO:0006259	GO:0016301
LOC101291312_101291312_NC_020492.1_32932995-32939667	GO:0051276	GO:0042592	GO:0043167	GO:0006464	GO:0006259	GO:0016301
LOC101311008_101311008_NC_020496.1_804283-808883	GO:0005737	GO:0007165	GO:0043167	GO:0006464	GO:0005783	GO:0016301
LOC101311446_101311446_NC_020493.1_3444724-3447915	GO:0006629	GO:0043167	GO:0048856	GO:0008289	GO:0005773	GO:0016301
LOC101308652_101308652_NC_020493.1_19870358-19873988	GO:0007165	GO:0043167	GO:0006464	GO:0048646	GO:0005575	GO:0016301
LOC101290724_101290724_NC_020492.1_31126851-31136415	GO:0044281	GO:0051186	GO:0034641	GO:0009058	GO:0005575	GO:0016301
LOC101298916_101298916_NC_020496.1_28495591-28498781	GO:0044281	GO:0043167	GO:0034641	GO:0009058	GO:0005575	GO:0016301
LOC105350367_105350367_NC_020493.1_6068338-6071431	GO:0016779	GO:0022857	GO:0006629	GO:0009058	GO:0005575	GO:0016301
LOC101299327_101299327_NC_020491.1_13613786-13615932	GO:0016757	GO:0043167	GO:0006464	GO:0009058	GO:0005575	GO:0016301
LOC105351555_105351555_NC_020495.1_11139488-11143682	GO:0022857	GO:0016491	GO:0043167	GO:0006464	GO:0005575	GO:0016301
LOC101295390_101295390_NC_020492.1_21541327-21545725	GO:0007165	GO:0016491	GO:0043167	GO:0006464	GO:0005575	GO:0016301
LOC101295745_101295745_NC_020491.1_7696955-7701321	GO:0004518	GO:0043167	GO:0006464	GO:0006397	GO:0005575	GO:0016301
LOC101296600_101296600_NC_020491.1_7725852-7728815	GO:0004722	GO:0015276	GO:0046872	GO:0034220	GO:0006470	GO:0016021
LOC101307798_101307798_NC_020495.1_6840213-6849499	GO:0003676	GO:0003964	GO:0008270	GO:0016491	GO:0006278	GO:0015074
LOC101295750_101295750_NC_020497.1_6844780-6847187	GO:0003854	GO:0050662	GO:0005737	GO:0055114	GO:0009646	GO:0010422
LOC101296539_101296539_NC_020492.1_21565411-21570826	GO:0005634	GO:0005524	GO:0000160	GO:0006436	GO:0004830	GO:0009734
LOC101301438_101301438_NC_020491.1_21162131-21168524	GO:0043167	GO:0006464	GO:0032991	GO:0015979	GO:0016301	GO:0009579
LOC101313705_101313705_NC_020495.1_26393880-26395596	GO:0006091	GO:0065003	GO:0016491	GO:0032991	GO:0015979	GO:0009579
LOC101292762_101292762_NC_020492.1_19179144-19183223	GO:0061024	GO:0051604	GO:0008233	GO:0034641	GO:0009536	GO:0009579
LOC101305395_101305395_NC_020496.1_20590732-20592394	GO:0043167	GO:0006520	GO:0009058	GO:0016301	GO:0009536	GO:0009579
petA_10251532_NC_015206.1_63005-63969	GO:0006091	GO:0016491	GO:0043167	GO:0015979	GO:0009536	GO:0009579
LOC101311105_101311105_NC_020496.1_10750508-10751968	GO:0006091	GO:0016491	GO:0032991	GO:0015979	GO:0009536	GO:0009579
LOC101301311_101301311_NC_020496.1_16818984-16821766	GO:0016757	GO:0006091	GO:0032991	GO:0015979	GO:0009536	GO:0009579
ndhB_10251604_NC_015206.1_142926-145136	GO:0006091	GO:0016491	GO:0005739	GO:0015979	GO:0009536	GO:0009579
ndhA_10251588_NC_015206.1_120859-123131	GO:0006091	GO:0016491	GO:0015979	GO:0005886	GO:0009536	GO:0009579
ndhE_10251585_NC_015206.1_118791-119098	GO:0006091	GO:0016491	GO:0015979	GO:0005886	GO:0009536	GO:0009579
ndhH_10251589_NC_015206.1_123131-124314	GO:0006091	GO:0016491	GO:0015979	GO:0005886	GO:0009536	GO:0009579
ndhJ_10251520_NC_015206.1_50472-50950	GO:0006091	GO:0016491	GO:0015979	GO:0005886	GO:0009536	GO:0009579
LOC101308551_101308551_NC_020493.1_6233495-6236557	GO:0006091	GO:0065003	GO:0015979	GO:0009536	GO:0006950	GO:0009579
LOC105350368_105350368_NC_020493.1_6231937-6233441	GO:0006091	GO:0065003	GO:0015979	GO:0009536	GO:0006950	GO:0009579
psbL_10251534_NC_015206.1_65225-65343	GO:0006091	GO:0032991	GO:0015979	GO:0009536	GO:0003674	GO:0009579
LOC101308161_101308161_NC_020493.1_22158078-22159548	GO:0065003	GO:0016491	GO:0009536	GO:0006950	GO:0002376	GO:0009579
LOC101296105_101296105_NC_020495.1_20649000-20656740	GO:0044281	GO:0016746	GO:0006629	GO:0009058	GO:0034641	GO:0009536
LOC101310824_101310824_NC_020496.1_22667316-22671298	GO:0003723	GO:0016829	GO:0006520	GO:0008168	GO:0034641	GO:0009536
LOC101291626_101291626_NC_020495.1_15509339-15511998	GO:0016491	GO:0005739	GO:0032991	GO:0005773	GO:0030674	GO:0009536
LOC101296586_101296586_NC_020496.1_10035817-10037473	GO:0044281	GO:0048856	GO:0034641	GO:0009058	GO:0016301	GO:0009536
LOC101309968_101309968_NC_020491.1_20589461-20590630	GO:0006790	GO:0051186	GO:0022607	GO:0043167	GO:0009058	GO:0009536
LOC101306850_101306850_NC_020496.1_37711858-37715808	GO:0044281	GO:0016491	GO:0006629	GO:0043167	GO:0009058	GO:0009536
LOC101310767_101310767_NC_020492.1_15122937-15124725	GO:0044281	GO:0016491	GO:0006629	GO:0043167	GO:0009058	GO:0009536
LOC101295634_101295634_NC_020496.1_2063544-2067897	GO:0044281	GO:0016491	GO:0006629	GO:0043167	GO:0009058	GO:0009536
LOC101295256_101295256_NC_020496.1_37049079-37054032	GO:0044281	GO:0016491	GO:0051186	GO:0034641	GO:0009058	GO:0009536
LOC101292425_101292425_NC_020496.1_182580-183601	GO:0016491	GO:0009056	GO:0043167	GO:0034641	GO:0009058	GO:0009536
LOC101304937_101304937_NC_020492.1_28642606-28644518	GO:0016491	GO:0051186	GO:0015979	GO:0034641	GO:0009058	GO:0009536
LOC101306121_101306121_NC_020493.1_7845109-7849751	GO:0016491	GO:0043167	GO:0006520	GO:0034641	GO:0009058	GO:0009536
LOC101292223_101292223_NC_020496.1_5003312-5006959	GO:0003677	GO:0016779	GO:0005739	GO:0034641	GO:0009058	GO:0009536
LOC101315253_101315253_NC_020496.1_14676901-14678110	GO:0005975	GO:0016491	GO:0016829	GO:0015979	GO:0009058	GO:0009536
LOC101315077_101315077_NC_020496.1_24837412-24841769	GO:0044281	GO:0016746	GO:0005739	GO:0006629	GO:0009058	GO:0009536
LOC101306534_101306534_NC_020495.1_23407858-23409141	GO:0007165	GO:0003924	GO:0015031	GO:0043167	GO:0005794	GO:0009536
LOC101290911_101290911_NC_020492.1_3937021-3940904	GO:0007094	GO:1990298	GO:0043130	GO:0033597	GO:0000776	GO:0009524
LOC105349786_105349786_NC_020492.1_18129616-18131785	GO:0005840	GO:0003735	GO:0005515	GO:0008270	GO:0006412	GO:0009451
LOC101307988_101307988_NC_020495.1_1528444-1531138	GO:0006833	GO:0055085	GO:0015250	GO:0016021	GO:0005886	GO:0009414
LOC101310792_101310792_NC_020494.1_14726961-14730564	GO:0005730	GO:0005829	GO:0015030	GO:0005515	GO:0000398	GO:0009409
LOC101310086_101310086_NC_020492.1_30790089-30797978	GO:0005524	GO:0004826	GO:0005829	GO:0006432	GO:0000049	GO:0009328
LOC101292251_101292251_NC_020497.1_11125153-11127449	GO:0030976	GO:0009097	GO:0000287	GO:0003984	GO:0050660	GO:0009099
LOC101302187_101302187_NC_020496.1_36573884-36579056	GO:0009570	GO:0004072	GO:0009089	GO:0009088	GO:0016310	GO:0009090
LOC101312777_101312777_NC_020497.1_23214839-23217131	GO:0005975	GO:0016757	GO:0006464	GO:0005794	GO:0071554	GO:0009058
LOC101299241_101299241_NC_020497.1_21873778-21877912	GO:0016757	GO:0005768	GO:0006464	GO:0005794	GO:0071554	GO:0009058
LOC101298323_101298323_NC_020495.1_945175-947823	GO:0016491	GO:0042592	GO:0006629	GO:0043167	GO:0048856	GO:0009058
LOC101299195_101299195_NC_020495.1_994631-997681	GO:0016491	GO:0042592	GO:0006629	GO:0043167	GO:0048856	GO:0009058
LOC101311997_101311997_NC_020497.1_7730819-7734417	GO:0016491	GO:0009056	GO:0006629	GO:0043167	GO:0048646	GO:0009058
LOC101298602_101298602_NC_020495.1_2105905-2110259	GO:0044281	GO:0016491	GO:0005739	GO:0051186	GO:0043167	GO:0009058
LOC101302555_101302555_NC_020495.1_3079167-3081094	GO:0006790	GO:0005739	GO:0051186	GO:0022607	GO:0043167	GO:0009058
LOC101300143_101300143_NC_020494.1_23118650-23119698	GO:0019748	GO:0016746	GO:0016491	GO:0051186	GO:0034641	GO:0009058
LOC101298203_101298203_NC_020493.1_2602415-2604976	GO:0044281	GO:0006790	GO:0016491	GO:0051186	GO:0034641	GO:0009058
LOC101295459_101295459_NC_020497.1_15110664-15113490	GO:0005634	GO:0003677	GO:0043167	GO:0048856	GO:0034641	GO:0009058
LOC101313574_101313574_NC_020492.1_3924664-3929504	GO:0005634	GO:0003677	GO:0003700	GO:0048646	GO:0034641	GO:0009058
LOC101305906_101305906_NC_020492.1_20406125-20407647	GO:0005634	GO:0003677	GO:0016791	GO:0043167	GO:0034641	GO:0009058
LOC101309408_101309408_NC_020497.1_17198793-17213475	GO:0005634	GO:0003677	GO:0016779	GO:0043167	GO:0034641	GO:0009058
LOC105350265_105350265_NC_020493.1_2778187-2779639	GO:0005634	GO:0003677	GO:0006629	GO:0043167	GO:0034641	GO:0009058
LOC101297718_101297718_NC_020494.1_10570476-10571807	GO:0005623	GO:0006091	GO:0016491	GO:0042592	GO:0034641	GO:0009058
LOC101292261_101292261_NC_020497.1_22529835-22535316	GO:0005634	GO:0003677	GO:0016779	GO:0032991	GO:0034641	GO:0009058
LOC101310152_101310152_NC_020491.1_5386624-5388571	GO:0044281	GO:0022857	GO:0005739	GO:0032991	GO:0034641	GO:0009058
LOC101295639_101295639_NC_020496.1_26347345-26349567	GO:0044281	GO:0022857	GO:0005739	GO:0032991	GO:0034641	GO:0009058
LOC105351238_105351238_NC_020494.1_21358552-21361448	GO:0044281	GO:0022857	GO:0005739	GO:0032991	GO:0034641	GO:0009058
LOC101304294_101304294_NC_020495.1_10693539-10696059	GO:0005634	GO:0003677	GO:0003700	GO:0032991	GO:0034641	GO:0009058
LOC101310929_101310929_NC_020491.1_6491309-6494419	GO:0005634	GO:0003677	GO:0003700	GO:0032991	GO:0034641	GO:0009058
LOC105350512_105350512_NC_020493.1_13689214-13690538	GO:0005634	GO:0003677	GO:0003700	GO:0032991	GO:0034641	GO:0009058
LOC101294529_101294529_NC_020492.1_31383798-31388401	GO:0005634	GO:0003677	GO:0003700	GO:0032991	GO:0034641	GO:0009058
LOC101297000_101297000_NC_020497.1_1721464-1726067	GO:0005634	GO:0003677	GO:0003700	GO:0032991	GO:0034641	GO:0009058
LOC101295622_101295622_NC_020495.1_297225-299287	GO:0005634	GO:0003677	GO:0003700	GO:0030154	GO:0034641	GO:0009058
LOC101311479_101311479_NC_020495.1_10229706-10232084	GO:0005634	GO:0003677	GO:0003700	GO:0030154	GO:0034641	GO:0009058
LOC101291833_101291833_NC_020495.1_1830063-1831822	GO:0005634	GO:0003677	GO:0003700	GO:0030154	GO:0034641	GO:0009058
LOC101309839_101309839_NC_020495.1_2526626-2527835	GO:0005634	GO:0003677	GO:0003700	GO:0030154	GO:0034641	GO:0009058
LOC101301312_101301312_NC_020496.1_20870763-20872229	GO:0005634	GO:0003677	GO:0003700	GO:0030154	GO:0034641	GO:0009058
LOC101294951_101294951_NC_020495.1_3026254-3028208	GO:0005634	GO:0003677	GO:0003700	GO:0030154	GO:0034641	GO:0009058
LOC101294880_101294880_NC_020497.1_3828605-3830269	GO:0005634	GO:0003677	GO:0003700	GO:0030154	GO:0034641	GO:0009058
LOC101300757_101300757_NC_020497.1_603486-608409	GO:0005634	GO:0003677	GO:0003700	GO:0030154	GO:0034641	GO:0009058
LOC101300321_101300321_NC_020493.1_4931961-4936193	GO:0005634	GO:0003677	GO:0003700	GO:0016491	GO:0034641	GO:0009058
LOC101304085_101304085_NC_020494.1_17116049-17119232	GO:0005634	GO:0003677	GO:0003700	GO:0016491	GO:0034641	GO:0009058
LOC105349809_105349809_NC_020492.1_19123864-19126187	GO:0005634	GO:0003677	GO:0003700	GO:0016491	GO:0034641	GO:0009058
LOC101313861_101313861_NC_020492.1_21341828-21346390	GO:0044281	GO:0051186	GO:0016829	GO:0008168	GO:0034641	GO:0009058
LOC105352657_105352657_NC_020496.1_17132129-17133448	GO:0005634	GO:0003677	GO:0003700	GO:0007165	GO:0034641	GO:0009058
LOC101306455_101306455_NC_020491.1_691471-695315	GO:0005634	GO:0003677	GO:0003700	GO:0007165	GO:0034641	GO:0009058
LOC101294431_101294431_NC_020492.1_32997978-33001936	GO:0005634	GO:0003677	GO:0003700	GO:0007165	GO:0034641	GO:0009058
LOC101302022_101302022_NC_020497.1_18402960-18404192	GO:0005634	GO:0003677	GO:0003700	GO:0007165	GO:0034641	GO:0009058
LOC105350003_105350003_NC_020492.1_32990200-32992286	GO:0005634	GO:0003677	GO:0003700	GO:0007165	GO:0034641	GO:0009058
LOC101311407_101311407_NC_020496.1_27951387-27954780	GO:0006790	GO:0051186	GO:0043167	GO:0006520	GO:0034641	GO:0009058
LOC101309665_101309665_NC_020497.1_2335099-2341074	GO:0003677	GO:0006790	GO:0005739	GO:0006520	GO:0034641	GO:0009058
LOC101313025_101313025_NC_020495.1_24574879-24579424	GO:0005634	GO:0016746	GO:0051276	GO:0006464	GO:0034641	GO:0009058
LOC101305286_101305286_NC_020496.1_1730880-1734287	GO:0016746	GO:0051276	GO:0043167	GO:0006464	GO:0034641	GO:0009058
LOC101309647_101309647_NC_020496.1_3825978-3830049	GO:0005634	GO:0005737	GO:0016791	GO:0006464	GO:0034641	GO:0009058
LOC101294693_101294693_NC_020497.1_392257-399748	GO:0016810	GO:0044281	GO:0043167	GO:0005829	GO:0034641	GO:0009058
LOC101292400_101292400_NC_020494.1_13397378-13398600	GO:0044281	GO:0006790	GO:0016829	GO:0005829	GO:0034641	GO:0009058
LOC101296304_101296304_NC_020496.1_10026929-10032565	GO:0005634	GO:0003677	GO:0007165	GO:0005739	GO:0034641	GO:0009058
LOC101305813_101305813_NC_020492.1_13581522-13588600	GO:0044281	GO:0016757	GO:0043167	GO:0004386	GO:0034641	GO:0009058
LOC101315395_101315395_NC_020492.1_9332302-9336515	GO:0005737	GO:0006629	GO:0006464	GO:0005783	GO:0032991	GO:0009058
LOC101315046_101315046_NC_020495.1_934998-939855	GO:0005737	GO:0006629	GO:0006464	GO:0005783	GO:0032991	GO:0009058
LOC101313945_101313945_NC_020492.1_9310719-9317112	GO:0005737	GO:0006629	GO:0006464	GO:0005783	GO:0032991	GO:0009058
LOC101307837_101307837_NC_020491.1_15374721-15379320	GO:0004518	GO:0051186	GO:0043167	GO:0006520	GO:0008168	GO:0009058
LOC101309771_101309771_NC_020491.1_17516612-17521369	GO:0006790	GO:0043167	GO:0005829	GO:0006520	GO:0008168	GO:0009058
LOC101315259_101315259_NC_020496.1_34874024-34877524	GO:0019748	GO:0005737	GO:0009056	GO:0016829	GO:0006520	GO:0009058
LOC101292546_101292546_NC_020497.1_15014000-15017342	GO:0019748	GO:0005737	GO:0009056	GO:0016829	GO:0006520	GO:0009058
LOC101307565_101307565_NC_020492.1_17801663-17803865	GO:0005634	GO:0003677	GO:0016779	GO:0043167	GO:0006399	GO:0009058
LOC101299720_101299720_NC_020492.1_4394918-4398511	GO:0044281	GO:0005975	GO:0016491	GO:0051186	GO:0005829	GO:0009058
LOC101292593_101292593_NC_020494.1_19944023-19947134	GO:0006605	GO:0016746	GO:0006464	GO:0005783	GO:0005794	GO:0009058
LOC101306146_101306146_NC_020495.1_19460916-19465830	GO:0006605	GO:0016746	GO:0006464	GO:0005783	GO:0005794	GO:0009058
LOC101298825_101298825_NC_020497.1_2941068-2945433	GO:0006605	GO:0016746	GO:0006464	GO:0005783	GO:0005794	GO:0009058
LOC101301004_101301004_NC_020495.1_405784-408937	GO:0006605	GO:0016746	GO:0006464	GO:0005783	GO:0005794	GO:0009058
LOC101304749_101304749_NC_020493.1_18266373-18270824	GO:0044281	GO:0005737	GO:0006629	GO:0016829	GO:0005783	GO:0009058
LOC101301784_101301784_NC_020495.1_21004578-21007822	GO:0016757	GO:0005737	GO:0006629	GO:0006464	GO:0005783	GO:0009058
LOC101297206_101297206_NC_020492.1_17798208-17801736	GO:0016757	GO:0005737	GO:0006629	GO:0006464	GO:0005783	GO:0009058
LOC101299480_101299480_NC_020495.1_17067387-17074069	GO:0016757	GO:0005737	GO:0006629	GO:0006464	GO:0005783	GO:0009058
LOC101293644_101293644_NC_020497.1_13440112-13445652	GO:0016757	GO:0005737	GO:0006629	GO:0006464	GO:0005783	GO:0009058
LOC101311491_101311491_NC_020496.1_9315283-9318246	GO:0005634	GO:0016491	GO:0043167	GO:0032991	GO:0005694	GO:0009058
LOC101307656_101307656_NC_020492.1_21176984-21178696	GO:0005634	GO:0003677	GO:0016491	GO:0032991	GO:0005694	GO:0009058
LOC101311895_101311895_NC_020491.1_1637854-1639696	GO:0007165	GO:0031410	GO:0005794	GO:0005783	GO:0051604	GO:0008233
LOC101290742_101290742_NC_020493.1_20333587-20337099	GO:0016887	GO:0005737	GO:0009056	GO:0043167	GO:0032991	GO:0008233
LOC101301663_101301663_NC_020493.1_5615886-5619461	GO:0005634	GO:0005737	GO:0009056	GO:0006520	GO:0032991	GO:0008233
LOC101300402_101300402_NC_020497.1_6985960-6990585	GO:0016746	GO:0005739	GO:0043167	GO:0006399	GO:0032991	GO:0008233
LOC101302596_101302596_NC_020491.1_10045671-10048222	GO:0005634	GO:0003677	GO:0003700	GO:0034641	GO:0009058	GO:0008233
LOC101314473_101314473_NC_020495.1_7096844-7101408	GO:0016887	GO:0008150	GO:0005856	GO:0043167	GO:0032991	GO:0008092
LOC101295218_101295218_NC_020494.1_13660091-13663812	GO:0005856	GO:0007010	GO:0065003	GO:0005737	GO:0032991	GO:0008092
LOC101300077_101300077_NC_020496.1_26511234-26517729	GO:0005856	GO:0007010	GO:0065003	GO:0005737	GO:0032991	GO:0008092
LOC101307434_101307434_NC_020491.1_15341681-15343215	GO:0007010	GO:0051186	GO:0005829	GO:0032991	GO:0009058	GO:0008092
LOC101304853_101304853_NC_020493.1_11627104-11632557	GO:0016887	GO:0005856	GO:0003924	GO:0043167	GO:0008135	GO:0008092
LOC101309174_101309174_NC_020496.1_18914278-18927030	GO:0005524	GO:0008574	GO:0007018	GO:0005874	GO:0016853	GO:0008017
LOC101307836_101307836_NC_020491.1_10389757-10393233	GO:0005524	GO:0016021	GO:0004672	GO:0006468	GO:0005874	GO:0008017
LOC101306659_101306659_NC_020496.1_18660997-18666122	GO:0005634	GO:0005515	GO:0008270	GO:0016874	GO:0006511	GO:0007275
LOC101307535_101307535_NC_020491.1_18926087-18929606	GO:0005634	GO:0006464	GO:0005829	GO:0032991	GO:0016301	GO:0007049
LOC101310241_101310241_NC_020496.1_30782901-30789738	GO:0005856	GO:0007010	GO:0022607	GO:0032991	GO:0008092	GO:0007049
LOC105352817_105352817_NC_020497.1_2772172-2775250	GO:0016192	GO:0065003	GO:0005739	GO:0005783	GO:0034641	GO:0007005
LOC101311947_101311947_NC_020493.1_21140874-21143575	GO:0006605	GO:0061024	GO:0022857	GO:0005739	GO:0032991	GO:0007005
LOC101310800_101310800_NC_020495.1_16360933-16364805	GO:0006091	GO:0065003	GO:0016491	GO:0005739	GO:0032991	GO:0007005
LOC101293290_101293290_NC_020494.1_16718881-16724158	GO:0006605	GO:0055085	GO:0005829	GO:0051082	GO:0006457	GO:0007005
LOC101291376_101291376_NC_020497.1_14935751-14938063	GO:0006605	GO:0055085	GO:0005739	GO:0043167	GO:0006457	GO:0007005
LOC101301682_101301682_NC_020495.1_17203202-17205074	GO:0005737	GO:0016491	GO:0009056	GO:0042592	GO:0051186	GO:0006950
LOC101301040_101301040_NC_020491.1_6933621-6936131	GO:0003723	GO:0005737	GO:0034655	GO:0032991	GO:0043226	GO:0006950
LOC101299668_101299668_NC_020494.1_11892325-11893069	GO:0007165	GO:0043167	GO:0006464	GO:0008289	GO:0030234	GO:0006950
LOC101292176_101292176_NC_020492.1_18337686-18338660	GO:0007165	GO:0043167	GO:0006464	GO:0008289	GO:0030234	GO:0006950
LOC101299175_101299175_NC_020494.1_11938127-11939073	GO:0007165	GO:0043167	GO:0006464	GO:0008289	GO:0030234	GO:0006950
LOC101304664_101304664_NC_020494.1_18725491-18726437	GO:0007165	GO:0043167	GO:0006464	GO:0008289	GO:0030234	GO:0006950
LOC101315140_101315140_NC_020494.1_21918612-21919418	GO:0007165	GO:0043167	GO:0006464	GO:0008289	GO:0030234	GO:0006950
LOC101297632_101297632_NC_020494.1_11887301-11888336	GO:0007165	GO:0043167	GO:0006464	GO:0008289	GO:0030234	GO:0006950
LOC101310362_101310362_NC_020497.1_15983075-15984935	GO:0005634	GO:0032991	GO:0009058	GO:0006259	GO:0030234	GO:0006950
LOC101294217_101294217_NC_020491.1_5735385-5745184	GO:0003677	GO:0043167	GO:0009058	GO:0006259	GO:0016874	GO:0006950
LOC105350174_105350174_NC_020491.1_5746700-5747131	GO:0003677	GO:0043167	GO:0009058	GO:0006259	GO:0016874	GO:0006950
LOC101312573_101312573_NC_020497.1_7757321-7758807	GO:0044281	GO:0043167	GO:0034641	GO:0009058	GO:0016301	GO:0006950
LOC101312409_101312409_NC_020492.1_32223925-32228240	GO:0016491	GO:0009056	GO:0051186	GO:0043167	GO:0009536	GO:0006950
LOC101294363_101294363_NC_020495.1_1293327-1294922	GO:0016491	GO:0005739	GO:0005829	GO:0005886	GO:0009536	GO:0006950
LOC101293515_101293515_NC_020497.1_344632-347489	GO:0009056	GO:0016829	GO:0006520	GO:0034641	GO:0009058	GO:0006950
LOC101301353_101301353_NC_020492.1_21014847-21016923	GO:0005634	GO:0003677	GO:0003700	GO:0034641	GO:0009058	GO:0006950
LOC101306138_101306138_NC_020495.1_21179758-21186874	GO:0005975	GO:0016757	GO:0016791	GO:0005829	GO:0009058	GO:0006950
LOC105352979_105352979_NC_020497.1_13770900-13772368	GO:0016491	GO:0009056	GO:0051186	GO:0043167	GO:0008233	GO:0006950
LOC101298562_101298562_NC_020492.1_17841638-17844660	GO:0005634	GO:0006914	GO:0048856	GO:0005829	GO:0007568	GO:0006950
LOC101295516_101295516_NC_020494.1_22816323-22819030	GO:0005634	GO:0043167	GO:0009058	GO:0006259	GO:0007049	GO:0006950
LOC101292872_101292872_NC_020492.1_31090843-31095401	GO:0016887	GO:0043167	GO:0048856	GO:0005575	GO:0006810	GO:0006950
LOC101313219_101313219_NC_020495.1_506975-508892	GO:0016887	GO:0005737	GO:0043167	GO:0051082	GO:0006457	GO:0006950
LOC101305698_101305698_NC_020497.1_13346887-13349805	GO:0016887	GO:0005737	GO:0043167	GO:0051082	GO:0006457	GO:0006950
LOC101292292_101292292_NC_020493.1_17730438-17736610	GO:0016887	GO:0005737	GO:0043167	GO:0051082	GO:0006457	GO:0006950
LOC101297476_101297476_NC_020491.1_4207476-4210533	GO:0016887	GO:0005737	GO:0043167	GO:0051082	GO:0006457	GO:0006950
LOC101308177_101308177_NC_020495.1_5514183-5517692	GO:0016887	GO:0005737	GO:0043167	GO:0051082	GO:0006457	GO:0006950
LOC101291669_101291669_NC_020497.1_16718561-16721420	GO:0016887	GO:0005737	GO:0043167	GO:0051082	GO:0006457	GO:0006950
LOC101295396_101295396_NC_020492.1_33228695-33231121	GO:0016491	GO:0009056	GO:0051186	GO:0043167	GO:0006397	GO:0006950
LOC101297580_101297580_NC_020497.1_5947771-5952419	GO:0005634	GO:0003677	GO:0004518	GO:0048856	GO:0006259	GO:0006950
LOC101304953_101304953_NC_020493.1_8580737-8585049	GO:0016887	GO:0003677	GO:0004518	GO:0043167	GO:0006259	GO:0006950
LOC101300878_101300878_NC_020492.1_22480731-22484129	GO:0003677	GO:0000228	GO:0032991	GO:0009058	GO:0006259	GO:0006950
LOC101291064_101291064_NC_020496.1_12422296-12427154	GO:0005634	GO:0003677	GO:0003723	GO:0009058	GO:0006259	GO:0006950
LOC101311163_101311163_NC_020493.1_4516341-4518668	GO:0005634	GO:0003677	GO:0008219	GO:0005829	GO:0006259	GO:0006950
LOC101313740_101313740_NC_020491.1_20824121-20826487	GO:0051276	GO:0042592	GO:0043167	GO:0004386	GO:0006259	GO:0006950
LOC105350016_105350016_NC_020492.1_1343026-1344690	GO:0051276	GO:0042592	GO:0043167	GO:0004386	GO:0006259	GO:0006950
LOC101301620_101301620_NC_020491.1_11503419-11505478	GO:0051276	GO:0042592	GO:0043167	GO:0004386	GO:0006259	GO:0006950
LOC101292992_101292992_NC_020494.1_20783569-20785374	GO:0051276	GO:0042592	GO:0043167	GO:0004386	GO:0006259	GO:0006950
LOC101299897_101299897_NC_020497.1_1933190-1938627	GO:0051276	GO:0042592	GO:0043167	GO:0004386	GO:0006259	GO:0006950
LOC105351596_105351596_NC_020495.1_14683644-14688992	GO:0051276	GO:0042592	GO:0043167	GO:0004386	GO:0006259	GO:0006950
LOC105351662_105351662_NC_020495.1_19010055-19015131	GO:0051276	GO:0042592	GO:0043167	GO:0004386	GO:0006259	GO:0006950
LOC101307332_101307332_NC_020497.1_3274913-3278095	GO:0051276	GO:0042592	GO:0043167	GO:0004386	GO:0006259	GO:0006950
LOC101291318_101291318_NC_020493.1_12410414-12413929	GO:0055085	GO:0043167	GO:0006464	GO:0016301	GO:0005886	GO:0006950
LOC101293440_101293440_NC_020491.1_8256846-8258523	GO:0005634	GO:0022857	GO:0003729	GO:0005773	GO:0005886	GO:0006950
LOC101310028_101310028_NC_020495.1_18884379-18886305	GO:0003700	GO:0034641	GO:0009058	GO:0043226	GO:0005622	GO:0006950
LOC101293489_101293489_NC_020495.1_6983055-6989441	GO:0003677	GO:0043167	GO:0032991	GO:0006259	GO:0005622	GO:0006950
LOC101306982_101306982_NC_020492.1_22432892-22434842	GO:0016491	GO:0009056	GO:0051186	GO:0043167	GO:0005576	GO:0006950
LOC101307282_101307282_NC_020493.1_141902-143506	GO:0016491	GO:0009056	GO:0051186	GO:0043167	GO:0005576	GO:0006950
LOC101310594_101310594_NC_020494.1_3415599-3417697	GO:0016491	GO:0009056	GO:0051186	GO:0043167	GO:0005576	GO:0006950
LOC101314499_101314499_NC_020491.1_8251350-8252898	GO:0016491	GO:0009056	GO:0051186	GO:0043167	GO:0005576	GO:0006950
LOC101312090_101312090_NC_020491.1_13100402-13102631	GO:0016491	GO:0009056	GO:0051186	GO:0043167	GO:0005576	GO:0006950
LOC101308709_101308709_NC_020491.1_18993309-18995547	GO:0016491	GO:0009056	GO:0051186	GO:0043167	GO:0005576	GO:0006950
LOC101310766_101310766_NC_020492.1_13758376-13761202	GO:0016491	GO:0009056	GO:0051186	GO:0043167	GO:0005576	GO:0006950
LOC101301085_101301085_NC_020493.1_20768296-20771660	GO:0016491	GO:0009056	GO:0051186	GO:0043167	GO:0005576	GO:0006950
LOC101306995_101306995_NC_020493.1_26676643-26678350	GO:0016491	GO:0009056	GO:0051186	GO:0043167	GO:0005576	GO:0006950
LOC101310392_101310392_NC_020493.1_26680476-26682155	GO:0016491	GO:0009056	GO:0051186	GO:0043167	GO:0005576	GO:0006950
LOC101291128_101291128_NC_020493.1_6187395-6189008	GO:0016491	GO:0009056	GO:0051186	GO:0043167	GO:0005576	GO:0006950
LOC101307000_101307000_NC_020493.1_20781983-20783363	GO:0016491	GO:0009056	GO:0051186	GO:0043167	GO:0005576	GO:0006950
LOC101307292_101307292_NC_020493.1_20794499-20796081	GO:0016491	GO:0009056	GO:0051186	GO:0043167	GO:0005576	GO:0006950
LOC101307001_101307001_NC_020493.1_25013586-25015293	GO:0016491	GO:0009056	GO:0051186	GO:0043167	GO:0005576	GO:0006950
LOC101305841_101305841_NC_020494.1_22986619-22988255	GO:0016491	GO:0009056	GO:0051186	GO:0043167	GO:0005576	GO:0006950
LOC101303510_101303510_NC_020494.1_10107923-10109774	GO:0016491	GO:0009056	GO:0051186	GO:0043167	GO:0005576	GO:0006950
LOC101315430_101315430_NC_020494.1_11151971-11153489	GO:0016491	GO:0009056	GO:0051186	GO:0043167	GO:0005576	GO:0006950
LOC101300056_101300056_NC_020495.1_10626760-10628169	GO:0016491	GO:0009056	GO:0051186	GO:0043167	GO:0005576	GO:0006950
LOC101300728_101300728_NC_020495.1_19814668-19817128	GO:0016491	GO:0009056	GO:0051186	GO:0043167	GO:0005576	GO:0006950
LOC101302562_101302562_NC_020495.1_10628658-10630099	GO:0016491	GO:0009056	GO:0051186	GO:0043167	GO:0005576	GO:0006950
LOC101310622_101310622_NC_020496.1_16033057-16034692	GO:0016491	GO:0009056	GO:0051186	GO:0043167	GO:0005576	GO:0006950
LOC101299604_101299604_NC_020496.1_4173921-4175142	GO:0016491	GO:0009056	GO:0051186	GO:0043167	GO:0005576	GO:0006950
LOC101305969_101305969_NC_020496.1_20607036-20609341	GO:0016491	GO:0009056	GO:0051186	GO:0043167	GO:0005576	GO:0006950
LOC101298258_101298258_NC_020497.1_18825305-18827291	GO:0016491	GO:0009056	GO:0051186	GO:0043167	GO:0005576	GO:0006950
LOC101314263_101314263_NC_020493.1_9408166-9410458	GO:0016491	GO:0009056	GO:0051186	GO:0043167	GO:0005576	GO:0006950
LOC105350882_105350882_NC_020493.1_20800240-20804259	GO:0016491	GO:0009056	GO:0051186	GO:0043167	GO:0005576	GO:0006950
LOC101292146_101292146_NC_020496.1_10975774-10977061	GO:0016491	GO:0009056	GO:0051186	GO:0043167	GO:0005576	GO:0006950
LOC101312669_101312669_NC_020491.1_8973520-8975930	GO:0016491	GO:0009056	GO:0051186	GO:0043167	GO:0005576	GO:0006950
LOC101299243_101299243_NC_020491.1_13096119-13097997	GO:0016491	GO:0009056	GO:0051186	GO:0043167	GO:0005576	GO:0006950
LOC101304160_101304160_NC_020492.1_26602218-26604358	GO:0016491	GO:0009056	GO:0051186	GO:0043167	GO:0005576	GO:0006950
LOC101306112_101306112_NC_020492.1_28721831-28724347	GO:0016491	GO:0009056	GO:0051186	GO:0043167	GO:0005576	GO:0006950
LOC101301659_101301659_NC_020493.1_20777897-20779262	GO:0016491	GO:0009056	GO:0051186	GO:0043167	GO:0005576	GO:0006950
LOC101313969_101313969_NC_020493.1_9400358-9403479	GO:0016491	GO:0009056	GO:0051186	GO:0043167	GO:0005576	GO:0006950
LOC101294067_101294067_NC_020494.1_13531484-13532947	GO:0016491	GO:0009056	GO:0051186	GO:0043167	GO:0005576	GO:0006950
LOC101306930_101306930_NC_020495.1_21716161-21717949	GO:0016491	GO:0009056	GO:0051186	GO:0043167	GO:0005576	GO:0006950
LOC101296497_101296497_NC_020496.1_6842907-6845187	GO:0016491	GO:0009056	GO:0051186	GO:0043167	GO:0005576	GO:0006950
LOC101310043_101310043_NC_020496.1_28874352-28875808	GO:0016491	GO:0009056	GO:0051186	GO:0043167	GO:0005576	GO:0006950
LOC101291358_101291358_NC_020496.1_36266542-36268146	GO:0016491	GO:0009056	GO:0051186	GO:0043167	GO:0005576	GO:0006950
LOC101313359_101313359_NC_020497.1_20720175-20721771	GO:0016491	GO:0009056	GO:0051186	GO:0043167	GO:0005576	GO:0006950
LOC101309303_101309303_NC_020497.1_18827386-18829297	GO:0016491	GO:0009056	GO:0051186	GO:0043167	GO:0005576	GO:0006950
LOC101298940_101298940_NC_020491.1_48531-50463	GO:0016491	GO:0009056	GO:0051186	GO:0043167	GO:0005576	GO:0006950
LOC101292774_101292774_NC_020493.1_454803-456524	GO:0016491	GO:0009056	GO:0051186	GO:0043167	GO:0005576	GO:0006950
LOC101302491_101302491_NC_020491.1_11230375-11232517	GO:0016491	GO:0009056	GO:0051186	GO:0043167	GO:0005576	GO:0006950
LOC101302869_101302869_NC_020497.1_11818007-11820390	GO:0044281	GO:0009056	GO:0051186	GO:0008233	GO:0005576	GO:0006950
LOC101315386_101315386_NC_020497.1_20815444-20816587	GO:0032991	GO:0034641	GO:0009058	GO:0009536	GO:0003674	GO:0006950
LOC101314171_101314171_NC_020494.1_824567-831136	GO:0006464	GO:0032991	GO:0006397	GO:0006259	GO:0003674	GO:0006950
LOC101306192_101306192_NC_020492.1_16083549-16085170	GO:0009056	GO:0051186	GO:0034641	GO:0005773	GO:0003674	GO:0006950
LOC101296958_101296958_NC_020495.1_8056540-8058641	GO:0061025	GO:0016192	GO:0005484	GO:0016021	GO:0005794	GO:0006886
LOC101314365_101314365_NC_020494.1_11535689-11540773	GO:0044281	GO:0005777	GO:0016491	GO:0009056	GO:0006629	GO:0006810
LOC101315071_101315071_NC_020496.1_36154951-36158325	GO:0015995	GO:0009570	GO:0042803	GO:0004109	GO:0055114	GO:0006782
LOC101303871_101303871_NC_020492.1_17982548-17984488	GO:0006281	GO:0016071	GO:0006790	GO:0051186	GO:0006310	GO:0006766
LOC101298249_101298249_NC_020497.1_2926059-2928423	GO:0016747	GO:0016491	GO:0016829	GO:0016021	GO:0055114	GO:0006633
LOC101312957_101312957_NC_020491.1_3460331-3462963	GO:0016747	GO:0016491	GO:0016829	GO:0016021	GO:0055114	GO:0006633
LOC101311165_101311165_NC_020493.1_10700313-10703489	GO:0006616	GO:0008320	GO:0016021	GO:0005048	GO:0005784	GO:0006620
LOC101292290_101292290_NC_020493.1_6276206-6280653	GO:0005886	GO:0016021	GO:0004672	GO:0005515	GO:0005524	GO:0006468
LOC101295683_101295683_NC_020492.1_17001849-17005715	GO:0005524	GO:0055085	GO:0022857	GO:0016021	GO:0004674	GO:0006468
LOC101297160_101297160_NC_020496.1_1284568-1288141	GO:0005524	GO:0005515	GO:0010087	GO:0016021	GO:0004674	GO:0006468
LOC101296689_101296689_NC_020496.1_26384031-26387568	GO:0003676	GO:0005524	GO:0005515	GO:0016021	GO:0004674	GO:0006468
LOC101307739_101307739_NC_020497.1_15900207-15904666	GO:0005524	GO:0006811	GO:0055085	GO:0016020	GO:0004672	GO:0006468
LOC101295595_101295595_NC_020492.1_33024666-33026337	GO:0005737	GO:0004518	GO:0034655	GO:0032991	GO:0043226	GO:0006412
LOC101313722_101313722_NC_020496.1_21579691-21580844	GO:0005737	GO:0004518	GO:0034655	GO:0032991	GO:0043226	GO:0006412
LOC101297080_101297080_NC_020497.1_2838264-2839293	GO:0003735	GO:0006464	GO:0005829	GO:0005840	GO:0030234	GO:0006412
LOC101291182_101291182_NC_020497.1_20788969-20790166	GO:0003735	GO:0006464	GO:0005829	GO:0005840	GO:0030234	GO:0006412
LOC101312986_101312986_NC_020492.1_22058064-22058775	GO:0003735	GO:0043167	GO:0005840	GO:0008092	GO:0019843	GO:0006412
LOC101305788_101305788_NC_020496.1_31264196-31267637	GO:0005737	GO:0043167	GO:0006399	GO:0006520	GO:0016874	GO:0006412
LOC101314546_101314546_NC_020493.1_23330363-23334432	GO:0005737	GO:0043167	GO:0006399	GO:0006520	GO:0016874	GO:0006412
LOC101312042_101312042_NC_020494.1_3521903-3523631	GO:0005737	GO:0043167	GO:0006399	GO:0006520	GO:0016874	GO:0006412
LOC101305457_101305457_NC_020494.1_14951174-14956404	GO:0005737	GO:0043167	GO:0006399	GO:0006520	GO:0016874	GO:0006412
LOC101291333_101291333_NC_020495.1_224267-227639	GO:0005737	GO:0043167	GO:0006399	GO:0006520	GO:0016874	GO:0006412
LOC101306716_101306716_NC_020494.1_22991393-22997137	GO:0003723	GO:0043167	GO:0006399	GO:0006520	GO:0016874	GO:0006412
LOC105352192_105352192_NC_020496.1_14532312-14535105	GO:0003723	GO:0043167	GO:0006399	GO:0006520	GO:0016874	GO:0006412
LOC105351886_105351886_NC_020495.1_18255339-18255815	GO:0043167	GO:0005829	GO:0006399	GO:0006520	GO:0016874	GO:0006412
LOC101315440_101315440_NC_020495.1_14949614-14950492	GO:0005975	GO:0003735	GO:0009056	GO:0005840	GO:0016798	GO:0006412
LOC101294256_101294256_NC_020494.1_10283935-10286517	GO:0005975	GO:0003735	GO:0009056	GO:0005840	GO:0016798	GO:0006412
LOC101290887_101290887_NC_020491.1_2064100-2064753	GO:0003735	GO:0043167	GO:0006520	GO:0005840	GO:0016765	GO:0006412
LOC101300668_101300668_NC_020491.1_18433103-18436468	GO:0003723	GO:0003735	GO:0043167	GO:0005840	GO:0016301	GO:0006412
LOC101304610_101304610_NC_020491.1_5242908-5247147	GO:0003735	GO:0043167	GO:0006464	GO:0005840	GO:0016301	GO:0006412
LOC101297181_101297181_NC_020491.1_7731501-7733291	GO:0003735	GO:0043167	GO:0006464	GO:0005840	GO:0016301	GO:0006412
rpl14_10251557_NC_015206.1_82002-82372	GO:0003735	GO:0005840	GO:0019843	GO:0009536	GO:0009579	GO:0006412
LOC101291466_101291466_NC_020497.1_13958644-13959788	GO:0003735	GO:0005829	GO:0005840	GO:0019843	GO:0009536	GO:0006412
LOC101298307_101298307_NC_020494.1_14806169-14807892	GO:0003735	GO:0005730	GO:0005840	GO:0019843	GO:0009536	GO:0006412
LOC101292993_101292993_NC_020494.1_21967742-21970200	GO:0004518	GO:0042254	GO:0019843	GO:0009536	GO:0006950	GO:0006412
LOC101297916_101297916_NC_020493.1_20666919-20668838	GO:0003735	GO:0016491	GO:0043167	GO:0005840	GO:0006950	GO:0006412
LOC101313202_101313202_NC_020494.1_3594254-3595359	GO:0005634	GO:0003735	GO:0005829	GO:0005840	GO:0005886	GO:0006412
LOC101292310_101292310_NC_020495.1_7827128-7828860	GO:0003735	GO:0022618	GO:0005829	GO:0042254	GO:0005840	GO:0006412
LOC101309971_101309971_NC_020497.1_19206375-19208170	GO:0003735	GO:0022618	GO:0005829	GO:0042254	GO:0005840	GO:0006412
LOC101297360_101297360_NC_020496.1_31189259-31190645	GO:0003735	GO:0022618	GO:0005829	GO:0042254	GO:0005840	GO:0006412
LOC101307194_101307194_NC_020494.1_551544-553083	GO:0003723	GO:0003735	GO:0005829	GO:0042254	GO:0005840	GO:0006412
LOC101302441_101302441_NC_020493.1_18304646-18307671	GO:0016810	GO:0044281	GO:0003735	GO:0016829	GO:0005840	GO:0006412
LOC101313656_101313656_NC_020492.1_3860395-3861247	GO:0003723	GO:0003735	GO:0043167	GO:0005829	GO:0005840	GO:0006412
LOC101308924_101308924_NC_020492.1_19804567-19805803	GO:0003723	GO:0003735	GO:0043167	GO:0005829	GO:0005840	GO:0006412
LOC101298714_101298714_NC_020495.1_22279254-22281380	GO:0005634	GO:0003677	GO:0003723	GO:0003735	GO:0005840	GO:0006412
LOC101312163_101312163_NC_020495.1_21956032-21958421	GO:0005634	GO:0004518	GO:0043167	GO:0034655	GO:0042254	GO:0006397
LOC101312019_101312019_NC_020492.1_22699640-22701178	GO:0005634	GO:0003723	GO:0022618	GO:0005829	GO:0032991	GO:0006397
LOC101308531_101308531_NC_020492.1_17208495-17210161	GO:0005634	GO:0022618	GO:0043167	GO:0003729	GO:0032991	GO:0006397
LOC101306181_101306181_NC_020497.1_2672487-2681598	GO:0003676	GO:0090501	GO:0004525	GO:0035194	GO:0007275	GO:0006396
LOC101310163_101310163_NC_020497.1_17706194-17711247	GO:0005634	GO:0003677	GO:0055085	GO:0022857	GO:0016021	GO:0006355
LOC101313118_101313118_NC_020495.1_9455041-9457995	GO:0016779	GO:0005737	GO:0043167	GO:0009058	GO:0043226	GO:0006259
LOC105351888_105351888_NC_020495.1_18528712-18530547	GO:0003677	GO:0016779	GO:0004518	GO:0043167	GO:0009058	GO:0006259
LOC101300659_101300659_NC_020497.1_1962560-1966743	GO:0000166	GO:0046872	GO:0005737	GO:0003938	GO:0055114	GO:0006177
LOC101314884_101314884_NC_020497.1_1378479-1381205	GO:0005768	GO:0007165	GO:0003924	GO:0015031	GO:0043167	GO:0005886
LOC101304988_101304988_NC_020496.1_37502613-37506128	GO:0022607	GO:0043167	GO:0006464	GO:0048646	GO:0016301	GO:0005886
LOC101293105_101293105_NC_020496.1_4135594-4140378	GO:0016887	GO:0007165	GO:0043167	GO:0006464	GO:0016301	GO:0005886
LOC101301485_101301485_NC_020494.1_9839361-9843379	GO:0005777	GO:0007165	GO:0043167	GO:0006464	GO:0016301	GO:0005886
LOC101313979_101313979_NC_020494.1_23211990-23216426	GO:0035672	GO:0015333	GO:0035673	GO:1902600	GO:0016021	GO:0005886
LOC101300677_101300677_NC_020491.1_13221094-13224232	GO:0016887	GO:0005524	GO:0042626	GO:0055085	GO:0016021	GO:0005886
LOC101298977_101298977_NC_020493.1_10378951-10381367	GO:0016887	GO:0005524	GO:0042626	GO:0055085	GO:0016021	GO:0005886
LOC101309886_101309886_NC_020492.1_3696629-3698976	GO:0016887	GO:0005524	GO:0042626	GO:0055085	GO:0016021	GO:0005886
LOC101297858_101297858_NC_020496.1_34059661-34063646	GO:0018108	GO:0005524	GO:0005515	GO:0004714	GO:0016021	GO:0005886
LOC101299045_101299045_NC_020492.1_6674020-6678676	GO:0005975	GO:0016757	GO:0043167	GO:0071554	GO:0009058	GO:0005886
LOC101315010_101315010_NC_020492.1_13950592-13956614	GO:0005975	GO:0016757	GO:0043167	GO:0071554	GO:0009058	GO:0005886
LOC101314532_101314532_NC_020492.1_24242403-24249009	GO:0005975	GO:0016757	GO:0043167	GO:0071554	GO:0009058	GO:0005886
LOC101311917_101311917_NC_020491.1_15637335-15643075	GO:0005975	GO:0016757	GO:0043167	GO:0071554	GO:0009058	GO:0005886
LOC101313038_101313038_NC_020496.1_30844198-30846530	GO:0005975	GO:0022607	GO:0030198	GO:0071554	GO:0009058	GO:0005886
LOC101309106_101309106_NC_020492.1_3652234-3657433	GO:0005856	GO:0007010	GO:0022607	GO:0043167	GO:0008092	GO:0005886
LOC101291686_101291686_NC_020492.1_14014249-14018458	GO:0005524	GO:0005515	GO:0016021	GO:0004674	GO:0006468	GO:0005886
LOC101303489_101303489_NC_020493.1_1349630-1353122	GO:0005634	GO:0005524	GO:0005737	GO:0004674	GO:0006468	GO:0005886
LOC101311080_101311080_NC_020493.1_16100156-16103849	GO:0005634	GO:0005524	GO:0005737	GO:0004674	GO:0006468	GO:0005886
LOC101303994_101303994_NC_020494.1_5676314-5682871	GO:0016887	GO:0016192	GO:0043167	GO:0005794	GO:0005773	GO:0005886
LOC101301725_101301725_NC_020491.1_6207480-6210558	GO:0016887	GO:0016192	GO:0043167	GO:0005794	GO:0005773	GO:0005886
LOC101294098_101294098_NC_020496.1_13032161-13035042	GO:0016887	GO:0016192	GO:0043167	GO:0005794	GO:0005773	GO:0005886
LOC105352045_105352045_NC_020491.1_14640046-14650969	GO:0005635	GO:0006913	GO:0005198	GO:0032991	GO:0005730	GO:0005886
LOC101297561_101297561_NC_020496.1_20768943-20773571	GO:0007165	GO:0003924	GO:0043167	GO:0032991	GO:0005622	GO:0005886
LOC101293314_101293314_NC_020496.1_2025183-2030583	GO:0005815	GO:0005737	GO:0007020	GO:0000922	GO:0043015	GO:0005874
LOC101305386_101305386_NC_020496.1_23492266-23495207	GO:0005634	GO:0003743	GO:0005515	GO:0002183	GO:0070993	GO:0005852
LOC101306562_101306562_NC_020491.1_15325592-15328715	GO:0003743	GO:0001731	GO:0001732	GO:0003729	GO:0031369	GO:0005850
LOC101304413_101304413_NC_020491.1_6363585-6365695	GO:0009790	GO:0016746	GO:0006464	GO:0005829	GO:0009058	GO:0005840
LOC101299190_101299190_NC_020495.1_17036366-17039315	GO:0003735	GO:0022618	GO:0005829	GO:0042254	GO:0005730	GO:0005840
LOC101310176_101310176_NC_020492.1_3748758-3752903	GO:0016491	GO:0043167	GO:0006464	GO:0006520	GO:0005783	GO:0005794
LOC101300722_101300722_NC_020495.1_3799054-3801964	GO:0042910	GO:0055085	GO:0015297	GO:0016021	GO:0042908	GO:0005774
LOC101313370_101313370_NC_020492.1_8325116-8328992	GO:0003723	GO:0006914	GO:0004518	GO:0034655	GO:0005783	GO:0005773
LOC101310915_101310915_NC_020496.1_29937121-29940394	GO:0003723	GO:0022618	GO:0042254	GO:0032991	GO:0034641	GO:0005730
LOC101311738_101311738_NC_020493.1_9883700-9887514	GO:0003723	GO:0005737	GO:0042254	GO:0032991	GO:0034641	GO:0005730
LOC101300387_101300387_NC_020497.1_8622100-8624158	GO:0003677	GO:0016779	GO:0032991	GO:0034641	GO:0009058	GO:0005730
LOC101307880_101307880_NC_020494.1_17246493-17251463	GO:0003723	GO:0043167	GO:0004386	GO:0034641	GO:0009058	GO:0005730
LOC101304802_101304802_NC_020497.1_3142165-3144313	GO:0016779	GO:0043167	GO:0006399	GO:0032991	GO:0009058	GO:0005730
LOC105352043_105352043_NC_020496.1_4626914-4628738	GO:0043167	GO:0003729	GO:0032991	GO:0004386	GO:0008135	GO:0005730
LOC101298245_101298245_NC_020491.1_1098052-1099474	GO:0003723	GO:0005737	GO:0042254	GO:0032991	GO:0006397	GO:0005730
LOC101296023_101296023_NC_020496.1_1216088-1220950	GO:0051276	GO:0043167	GO:0006464	GO:0008168	GO:0005694	GO:0005730
LOC101314007_101314007_NC_020496.1_23962773-23966104	GO:0005634	GO:0003677	GO:0065003	GO:0051276	GO:0032991	GO:0005694
LOC101300226_101300226_NC_020493.1_18089581-18090241	GO:0005634	GO:0003677	GO:0065003	GO:0051276	GO:0032991	GO:0005694
LOC101291622_101291622_NC_020494.1_18608505-18610322	GO:0005634	GO:0003677	GO:0065003	GO:0051276	GO:0032991	GO:0005694
LOC101308390_101308390_NC_020496.1_651360-652433	GO:0005634	GO:0003677	GO:0065003	GO:0051276	GO:0032991	GO:0005694
LOC101296642_101296642_NC_020493.1_17937991-17938705	GO:0005634	GO:0003677	GO:0065003	GO:0051276	GO:0032991	GO:0005694
LOC105350573_105350573_NC_020493.1_18112567-18113335	GO:0005634	GO:0003677	GO:0065003	GO:0051276	GO:0032991	GO:0005694
LOC101300990_101300990_NC_020493.1_18109597-18116492	GO:0005634	GO:0003677	GO:0065003	GO:0051276	GO:0032991	GO:0005694
LOC101304701_101304701_NC_020491.1_6366022-6369781	GO:0005634	GO:0003677	GO:0065003	GO:0051276	GO:0032991	GO:0005694
LOC101292388_101292388_NC_020493.1_20460938-20461683	GO:0005634	GO:0003677	GO:0065003	GO:0051276	GO:0032991	GO:0005694
LOC101307192_101307192_NC_020493.1_17216626-17218182	GO:0005634	GO:0003677	GO:0065003	GO:0051276	GO:0032991	GO:0005694
LOC101294766_101294766_NC_020495.1_10166245-10169357	GO:0005634	GO:0003677	GO:0065003	GO:0051276	GO:0032991	GO:0005694
LOC101308453_101308453_NC_020493.1_15181450-15186249	GO:0051301	GO:0051276	GO:0140014	GO:0007059	GO:0032991	GO:0005694
LOC101296037_101296037_NC_020497.1_14189083-14192431	GO:0005634	GO:0008270	GO:0005515	GO:0034968	GO:0018024	GO:0005694
LOC101295388_101295388_NC_020492.1_19296792-19299681	GO:0005634	GO:0051276	GO:0043167	GO:0006464	GO:0008168	GO:0005694
LOC101299745_101299745_NC_020492.1_26540174-26545460	GO:0005634	GO:0051276	GO:0043167	GO:0006464	GO:0008168	GO:0005694
LOC101300058_101300058_NC_020495.1_25739654-25744837	GO:0005634	GO:0051276	GO:0043167	GO:0006464	GO:0008168	GO:0005694
LOC101296928_101296928_NC_020492.1_4459184-4464450	GO:0005634	GO:0051276	GO:0043167	GO:0006464	GO:0008168	GO:0005694
LOC101306318_101306318_NC_020493.1_5803137-5804987	GO:0005634	GO:0051276	GO:0043167	GO:0006464	GO:0008168	GO:0005694
LOC101309727_101309727_NC_020494.1_14401985-14404015	GO:0005634	GO:0051276	GO:0043167	GO:0006464	GO:0008168	GO:0005694
LOC101309275_101309275_NC_020496.1_33232849-33235795	GO:0005634	GO:0051276	GO:0043167	GO:0006464	GO:0008168	GO:0005694
LOC101303129_101303129_NC_020495.1_29081925-29085292	GO:0005634	GO:0051276	GO:0043167	GO:0006464	GO:0008168	GO:0005694
LOC105349261_105349261_NC_020497.1_3799786-3803405	GO:0005634	GO:0003677	GO:0005975	GO:0032991	GO:0005783	GO:0005694
LOC105349537_105349537_NC_020492.1_351203-352416	GO:0003677	GO:0016746	GO:0051276	GO:0006464	GO:0032991	GO:0005654
LOC101314410_101314410_NC_020497.1_10892726-10896150	GO:0019748	GO:0048856	GO:0032991	GO:0006397	GO:0009536	GO:0005654
LOC101314077_101314077_NC_020494.1_17392329-17394490	GO:0051276	GO:0006464	GO:0032991	GO:0034641	GO:0009058	GO:0005654
LOC101304396_101304396_NC_020496.1_10393769-10400733	GO:0051276	GO:0006464	GO:0032991	GO:0034641	GO:0009058	GO:0005654
LOC101294070_101294070_NC_020495.1_1132610-1135307	GO:0003677	GO:0032991	GO:0008134	GO:0034641	GO:0009058	GO:0005654
LOC101303189_101303189_NC_020492.1_33180414-33183639	GO:0009056	GO:0043167	GO:0006464	GO:0032991	GO:0008233	GO:0005654
LOC101302879_101302879_NC_020491.1_14988977-14993200	GO:0006464	GO:0032991	GO:0006259	GO:0003674	GO:0006950	GO:0005654
LOC101313767_101313767_NC_020492.1_31032685-31035740	GO:0005737	GO:0003729	GO:0032991	GO:0034641	GO:0005730	GO:0005654
LOC101298432_101298432_NC_020495.1_17061616-17064745	GO:0008150	GO:0003723	GO:0005737	GO:0032991	GO:0005730	GO:0005654
LOC101295546_101295546_NC_020496.1_31080503-31085068	GO:0042254	GO:0032991	GO:0034641	GO:0005730	GO:0003674	GO:0005654
LOC101300654_101300654_NC_020496.1_9941161-9941830	GO:0009790	GO:0003677	GO:0008135	GO:0032991	GO:0000003	GO:0005654
LOC101310752_101310752_NC_020497.1_20391492-20394538	GO:0006464	GO:0032991	GO:0034641	GO:0009058	GO:0030234	GO:0005622
LOC101303747_101303747_NC_020497.1_17194300-17198263	GO:0007010	GO:0007165	GO:0006464	GO:0032991	GO:0016301	GO:0005622
LOC101296470_101296470_NC_020493.1_14851486-14852782	GO:0044281	GO:0022857	GO:0032991	GO:0034641	GO:0009058	GO:0005622
LOC101293499_101293499_NC_020495.1_22387764-22389835	GO:0044281	GO:0022857	GO:0032991	GO:0034641	GO:0009058	GO:0005622
LOC101293072_101293072_NC_020493.1_483356-485016	GO:0044281	GO:0022857	GO:0032991	GO:0034641	GO:0009058	GO:0005622
LOC101313020_101313020_NC_020495.1_7635311-7638945	GO:0044281	GO:0022857	GO:0032991	GO:0034641	GO:0009058	GO:0005622
LOC101307436_101307436_NC_020497.1_13434136-13438020	GO:0044281	GO:0022857	GO:0032991	GO:0034641	GO:0009058	GO:0005622
LOC101296848_101296848_NC_020493.1_8020643-8026019	GO:0003723	GO:0008219	GO:0004518	GO:0043167	GO:0006397	GO:0005622
LOC101291063_101291063_NC_020496.1_8847249-8850063	GO:0019748	GO:0016746	GO:0016491	GO:0009056	GO:0043167	GO:0005576
LOC101305009_101305009_NC_020497.1_19016614-19019686	GO:0003700	GO:0005618	GO:0071554	GO:0034641	GO:0009058	GO:0005576
LOC101310737_101310737_NC_020491.1_8106563-8112072	GO:0003723	GO:0009056	GO:0004518	GO:0006629	GO:0043167	GO:0005575
LOC101301718_101301718_NC_020491.1_9403168-9405355	GO:0006790	GO:0051186	GO:0022607	GO:0051604	GO:0009058	GO:0005575
LOC101314730_101314730_NC_020493.1_12528096-12531943	GO:0044281	GO:0006790	GO:0016829	GO:0034641	GO:0009058	GO:0005575
LOC101311445_101311445_NC_020493.1_974794-978741	GO:0044281	GO:0016779	GO:0006629	GO:0034641	GO:0009058	GO:0005575
LOC101305107_101305107_NC_020497.1_7232127-7237608	GO:0044281	GO:0016779	GO:0006629	GO:0034641	GO:0009058	GO:0005575
LOC101311999_101311999_NC_020497.1_13683517-13687404	GO:0016491	GO:0006629	GO:0043167	GO:0016829	GO:0009058	GO:0005575
LOC101308477_101308477_NC_020496.1_2798233-2804123	GO:0016491	GO:0006629	GO:0043167	GO:0016829	GO:0009058	GO:0005575
LOC101295541_101295541_NC_020496.1_17663571-17665721	GO:0044281	GO:0016491	GO:0007165	GO:0006629	GO:0009058	GO:0005575
LOC101310225_101310225_NC_020495.1_24339023-24342842	GO:0016746	GO:0006629	GO:0043167	GO:0006464	GO:0009058	GO:0005575
LOC101307378_101307378_NC_020493.1_5372728-5374916	GO:0044281	GO:0005975	GO:0016757	GO:0006464	GO:0009058	GO:0005575
LOC101291070_101291070_NC_020496.1_28244178-28246088	GO:0044281	GO:0016491	GO:0043167	GO:0071941	GO:0008233	GO:0005575
LOC101310245_101310245_NC_020496.1_10594963-10601017	GO:0051301	GO:0006091	GO:0016491	GO:0043167	GO:0008233	GO:0005575
LOC101315305_101315305_NC_020492.1_22854964-22858353	GO:0016887	GO:0051301	GO:0007010	GO:0043167	GO:0008233	GO:0005575
LOC101294566_101294566_NC_020495.1_769653-771102	GO:0016491	GO:0009056	GO:0006629	GO:0043167	GO:0008233	GO:0005575
LOC101314199_101314199_NC_020496.1_33565896-33569221	GO:0006091	GO:0016491	GO:0016791	GO:0043167	GO:0006464	GO:0005575
LOC101313801_101313801_NC_020495.1_5785403-5791205	GO:0016779	GO:0016491	GO:0043167	GO:0009058	GO:0006259	GO:0005575
LOC101314706_101314706_NC_020491.1_12366530-12371542	GO:0016779	GO:0022857	GO:0042592	GO:0009058	GO:0006259	GO:0005575
LOC101299472_101299472_NC_020494.1_15448575-15454808	GO:0005773	GO:0016021	GO:0003723	GO:0003724	GO:0005515	GO:0005524
LOC101314433_101314433_NC_020492.1_32254543-32257169	GO:0005634	GO:0005524	GO:0000165	GO:0005737	GO:0010468	GO:0004707
LOC101306885_101306885_NC_020492.1_19214926-19217669	GO:0005524	GO:0016021	GO:0007178	GO:0006468	GO:0005886	GO:0004675
LOC101310913_101310913_NC_020496.1_16036988-16040275	GO:0005524	GO:0016021	GO:0007178	GO:0006468	GO:0005886	GO:0004675
LOC101296068_101296068_NC_020492.1_24081513-24085990	GO:0046470	GO:0005509	GO:0016020	GO:0016042	GO:0070290	GO:0004630
LOC101308604_101308604_NC_020491.1_1304299-1309148	GO:0009086	GO:0071949	GO:0005829	GO:0035999	GO:0055114	GO:0004489
LOC101297135_101297135_NC_020494.1_10543842-10551088	GO:0005634	GO:0003677	GO:0051276	GO:0022607	GO:0043167	GO:0004386
LOC101292724_101292724_NC_020496.1_19117857-19122249	GO:0005634	GO:0003723	GO:0005737	GO:0043167	GO:0032991	GO:0004386
LOC101293278_101293278_NC_020493.1_24560067-24562461	GO:0005623	GO:0050660	GO:0009055	GO:0045454	GO:0022900	GO:0004148
LOC101306411_101306411_NC_020493.1_1390947-1393763	GO:0005524	GO:0046872	GO:0005737	GO:0006002	GO:0061615	GO:0003872
LOC101293744_101293744_NC_020492.1_21496091-21500143	GO:0005524	GO:0046872	GO:0005737	GO:0006002	GO:0061615	GO:0003872
LOC101301521_101301521_NC_020491.1_6277055-6280332	GO:0047693	GO:0006281	GO:0005524	GO:0008094	GO:0006310	GO:0003697
LOC101307231_101307231_NC_020496.1_34560967-34563391	GO:0061024	GO:0016192	GO:0005737	GO:0015031	GO:0032991	GO:0003674
LOC101296754_101296754_NC_020493.1_15547316-15550589	GO:0061024	GO:0016192	GO:0005737	GO:0015031	GO:0032991	GO:0003674
LOC101297503_101297503_NC_020492.1_23641408-23644967	GO:0061024	GO:0016192	GO:0015031	GO:0005794	GO:0032991	GO:0003674
LOC101302583_101302583_NC_020491.1_7914545-7916573	GO:0005634	GO:0005829	GO:0006520	GO:0009058	GO:0009536	GO:0003674
LOC101300034_101300034_NC_020493.1_5171228-5174606	GO:0005634	GO:0065003	GO:0032991	GO:0034641	GO:0009058	GO:0003674
LOC101313048_101313048_NC_020496.1_36738135-36742332	GO:0005737	GO:0006629	GO:0006464	GO:0005783	GO:0009058	GO:0003674
LOC101299667_101299667_NC_020494.1_5355105-5359065	GO:0005737	GO:0006629	GO:0006464	GO:0005783	GO:0009058	GO:0003674
LOC101303564_101303564_NC_020497.1_22878031-22881554	GO:0006629	GO:0006464	GO:0005794	GO:0005783	GO:0009058	GO:0003674
LOC101298093_101298093_NC_020492.1_15337808-15339289	GO:0034330	GO:0005618	GO:0022607	GO:0071554	GO:0005886	GO:0003674
LOC101291531_101291531_NC_020495.1_19194700-19196228	GO:0034330	GO:0005618	GO:0022607	GO:0071554	GO:0005886	GO:0003674
LOC101313071_101313071_NC_020491.1_22278628-22282786	GO:0051276	GO:0140014	GO:0007059	GO:0032991	GO:0005694	GO:0003674
LOC101305605_101305605_NC_020497.1_22110189-22111773	GO:0044281	GO:0016491	GO:0009058	GO:0009536	GO:0006950	GO:0002376
LOC101310694_101310694_NC_020494.1_23134825-23135765	GO:0043167	GO:0008289	GO:0007049	GO:0000003	GO:0006950	GO:0002376
LOC101291379_101291379_NC_020491.1_4099341-4100344	GO:0005634	GO:0016021	GO:0000987	GO:0046983	GO:0045944	GO:0000981
LOC101294316_101294316_NC_020497.1_16506613-16513581	GO:0006281	GO:0005524	GO:0003678	GO:0032508	GO:0006310	GO:0000723
LOC101309475_101309475_NC_020491.1_757450-760063	GO:0005634	GO:0030154	GO:0009058	GO:0006259	GO:0000003	GO:0000278
LOC101291404_101291404_NC_020492.1_14659645-14663928	GO:0090502	GO:0003676	GO:0016829	GO:0006388	GO:0000214	GO:0000213
LOC101312251_101312251_NC_020495.1_9443507-9444192	GO:0009790	GO:0005737	GO:0006464	GO:0032991	GO:0030234	GO:0000003
[truncated: 21,715 more rows]
[truncated: 10 more columns]

## Sheet: enrichment category
High-6mA-level	Ontology	GO_ID	Term	Queryitem	Querytotal	Refitem	Reftotal	PValue	FDR
[truncated: 146 more rows]
